# Supplementary material for: Random allelic expression in the adult human body
Source: Cell Rep. Author manuscript; Available in PMC 2023 Sep 7. (PMC10484211; doi:10.1016/j.celrep.2022.111945)
Supplement: 2 [file NIHMS1870509-supplement-2.xlsx]

## Sheet: Table.S1_XCI_status
CHR	GENE_ID	GENE_ID	GENE_NAME	XCI_status (Cotton et al.)	XCI_status (Carrel & Willard)	XCI_status_GTEx (Tukiainen et al., Table S1)	X_Escape_singlecell (Katsir and Lineal, Table S5)	XCI_status (Balaton et al.)	XCI_status_combined
X	ENSG00000011677	ENSG00000011677.12	GABRA3	variable escape	NA	variable	escape	Discordant	escape
X	ENSG00000102174	ENSG00000102174.8	PHEX	variable escape	variable	variable	escape	VE	escape
X	ENSG00000120280	ENSG00000120280.5	CXorf21	variable escape	NA	variable	escape	VE	escape
X	ENSG00000002586	ENSG00000002586.18	CD99	escape	escape	escape	escape	PAR	escape
X	ENSG00000005302	ENSG00000005302.17	MSL3	escape	variable	escape	escape	Discordant	escape
X	ENSG00000005889	ENSG00000005889.15	ZFX	escape	escape	escape	escape	E	escape
X	ENSG00000072501	ENSG00000072501.17	SMC1A	variable escape	escape	escape	escape	Mostly E	escape
X	ENSG00000086712	ENSG00000086712.12	TXLNG	escape	escape	escape	escape	E	escape
X	ENSG00000124343	ENSG00000124343.12	XG	escape	escape	escape	escape	PAR	escape
X	ENSG00000126012	ENSG00000126012.11	KDM5C	variable escape	escape	escape	escape	Mostly E	escape
X	ENSG00000130741	ENSG00000130741.10	EIF2S3	escape	escape	escape	escape	E	escape
X	ENSG00000147050	ENSG00000147050.14	KDM6A	variable escape	escape	escape	escape	Mostly E	escape
X	ENSG00000169249	ENSG00000169249.12	ZRSR2	escape	NA	escape	escape	E	escape
X	ENSG00000169895	ENSG00000169895.5	SYAP1	escape	escape	escape	escape	E	escape
X	ENSG00000180182	ENSG00000180182.10	MED14	variable escape	escape	escape	escape	VE	escape
X	ENSG00000182287	ENSG00000182287.13	AP1S2	variable escape	escape	escape	escape	Mostly E	escape
X	ENSG00000183943	ENSG00000183943.5	PRKX	escape	escape	escape	escape	E	escape
X	ENSG00000196459	ENSG00000196459.13	TRAPPC2	variable escape	escape	escape	escape	Mostly E	escape
X	ENSG00000198223	ENSG00000198223.16	CSF2RA	escape	NA	escape	escape	PAR	escape
X	ENSG00000215301	ENSG00000215301.9	DDX3X	escape	escape	escape	escape	E	escape
X	ENSG00000006756	ENSG00000006756.15	ARSD	variable escape	escape	escape	NA	Mostly E	escape
X	ENSG00000006757	ENSG00000006757.11	PNPLA4	escape	escape	escape	NA	E	escape
X	ENSG00000007952	ENSG00000007952.17	NOX1	escape	NA	escape	NA	No call	escape
X	ENSG00000046647	ENSG00000046647.13	GEMIN8	variable escape	escape	escape	NA	Mostly E	escape
X	ENSG00000046651	ENSG00000046651.14	OFD1	variable escape	escape	escape	NA	Mostly E	escape
X	ENSG00000046653	ENSG00000046653.14	GPM6B	variable escape	escape	escape	NA	Mostly E	escape
X	ENSG00000056998	ENSG00000056998.19	GYG2	variable escape	escape	escape	NA	Mostly E	escape
X	ENSG00000062096	ENSG00000062096.14	ARSF	escape	NA	escape	NA	No call	escape
X	ENSG00000069509	ENSG00000069509.5	FUNDC1	escape	escape	escape	NA	E	escape
X	ENSG00000101846	ENSG00000101846.6	STS	escape	escape	escape	NA	E	escape
X	ENSG00000102032	ENSG00000102032.12	RENBP	variable escape	escape	escape	NA	Discordant	escape
X	ENSG00000102225	ENSG00000102225.15	CDK16	variable escape	escape	escape	NA	Mostly E	escape
X	ENSG00000102243	ENSG00000102243.12	VGLL1	escape	NA	escape	NA	E	escape
X	ENSG00000102387	ENSG00000102387.15	TAF7L	escape	NA	escape	NA	E	escape
X	ENSG00000123595	ENSG00000123595.7	RAB9A	variable escape	escape	escape	NA	Mostly E	escape
X	ENSG00000124313	ENSG00000124313.13	IQSEC2	variable escape	escape	escape	NA	Mostly E	escape
X	ENSG00000124486	ENSG00000124486.12	USP9X	variable escape	escape	escape	NA	Mostly E	escape
X	ENSG00000130234	ENSG00000130234.10	ACE2	escape	NA	escape	NA	E	escape
X	ENSG00000130985	ENSG00000130985.16	UBA1	escape	escape	escape	NA	E	escape
X	ENSG00000147003	ENSG00000147003.5	TMEM27	variable escape	escape	escape	NA	Discordant	escape
X	ENSG00000147246	ENSG00000147246.9	HTR2C	escape	NA	escape	NA	Mostly E	escape
X	ENSG00000157399	ENSG00000157399.14	ARSE	variable escape	escape	escape	NA	Mostly VE	escape
X	ENSG00000158423	ENSG00000158423.16	RIBC1	variable escape	escape	escape	NA	Discordant	escape
X	ENSG00000165194	ENSG00000165194.15	PCDH19	escape	NA	escape	NA	S	escape
X	ENSG00000169239	ENSG00000169239.12	CA5B	escape	NA	escape	NA	Mostly E	escape
X	ENSG00000171004	ENSG00000171004.18	HS6ST2	escape	NA	escape	NA	Discordant	escape
X	ENSG00000173674	ENSG00000173674.10	EIF1AX	variable escape	escape	escape	NA	E	escape
X	ENSG00000176896	ENSG00000176896.8	TCEANC	variable escape	escape	escape	NA	Mostly E	escape
X	ENSG00000185753	ENSG00000185753.12	CXorf38	escape	escape	escape	NA	E	escape
X	ENSG00000186310	ENSG00000186310.9	NAP1L3	NA	escape	escape	NA	Mostly E	escape
X	ENSG00000198034	ENSG00000198034.10	RPS4X	escape	escape	escape	NA	Mostly E	escape
X	ENSG00000198753	ENSG00000198753.11	PLXNB3	escape	NA	escape	NA	Discordant	escape
X	ENSG00000156920	ENSG00000156920.10	ADGRG4	NA	NA	escape	NA	NA	escape
X	ENSG00000165164	ENSG00000165164.13	CFAP47	NA	NA	escape	NA	NA	escape
X	ENSG00000174740	ENSG00000174740.7	PABPC5	NA	NA	NA	NA	Mostly VE	escape
X	ENSG00000273820	ENSG00000273820.1	USP27X	NA	NA	NA	possible escape	No call	escape
X	ENSG00000102109	ENSG00000102109.8	PCSK1N	NA	NA	NA	NA	S	inactive
X	ENSG00000102119	ENSG00000102119.10	EMD	NA	NA	NA	NA	S	inactive
X	ENSG00000120509	ENSG00000120509.10	PDZD11	NA	NA	NA	NA	Mostly S	inactive
X	ENSG00000125962	ENSG00000125962.14	ARMCX5	NA	NA	NA	NA	S	inactive
X	ENSG00000133135	ENSG00000133135.13	RNF128	NA	NA	NA	NA	S	inactive
X	ENSG00000133169	ENSG00000133169.5	BEX1	NA	NA	NA	NA	S	inactive
X	ENSG00000134595	ENSG00000134595.8	SOX3	NA	NA	NA	NA	S	inactive
X	ENSG00000147027	ENSG00000147027.3	TMEM47	NA	NA	NA	NA	S	inactive
X	ENSG00000147155	ENSG00000147155.10	EBP	NA	NA	NA	NA	Mostly S	inactive
X	ENSG00000156925	ENSG00000156925.11	ZIC3	NA	NA	NA	NA	S	inactive
X	ENSG00000174460	ENSG00000174460.3	ZCCHC12	NA	NA	NA	NA	S	inactive
X	ENSG00000180964	ENSG00000180964.16	TCEAL8	NA	NA	NA	NA	S	inactive
X	ENSG00000187325	ENSG00000187325.4	TAF9B	NA	NA	NA	NA	S	inactive
X	ENSG00000196767	ENSG00000196767.6	POU3F4	NA	NA	NA	NA	S	inactive
X	ENSG00000198455	ENSG00000198455.4	ZXDB	NA	NA	NA	NA	S	inactive
X	ENSG00000001497	ENSG00000001497.16	LAS1L	subject	inactive	inactive	NA	S	inactive
X	ENSG00000003096	ENSG00000003096.14	KLHL13	variable escape	inactive	inactive	NA	Mostly S	inactive
X	ENSG00000004961	ENSG00000004961.14	HCCS	NA	inactive	inactive	NA	S	inactive
X	ENSG00000005022	ENSG00000005022.5	SLC25A5	variable escape	inactive	inactive	NA	S	inactive
X	ENSG00000007350	ENSG00000007350.16	TKTL1	variable escape	inactive	inactive	NA	Discordant	inactive
X	ENSG00000008056	ENSG00000008056.13	SYN1	variable escape	inactive	inactive	NA	Mostly S	inactive
X	ENSG00000008086	ENSG00000008086.11	CDKL5	variable escape	inactive	inactive	NA	Mostly S	inactive
X	ENSG00000010404	ENSG00000010404.17	IDS	subject	inactive	inactive	NA	S	inactive
X	ENSG00000010671	ENSG00000010671.15	BTK	subject	inactive	inactive	NA	S	inactive
X	ENSG00000012174	ENSG00000012174.11	MBTPS2	subject	inactive	inactive	NA	S	inactive
X	ENSG00000013563	ENSG00000013563.13	DNASE1L1	subject	NA	inactive	NA	S	inactive
X	ENSG00000013619	ENSG00000013619.13	MAMLD1	variable escape	inactive	inactive	NA	Mostly S	inactive
X	ENSG00000017483	ENSG00000017483.14	SLC38A5	subject	inactive	inactive	NA	S	inactive
X	ENSG00000018610	ENSG00000018610.13	CXorf56	subject	inactive	inactive	NA	Mostly S	inactive
X	ENSG00000022267	ENSG00000022267.16	FHL1	variable escape	inactive	inactive	NA	Mostly S	inactive
X	ENSG00000029993	ENSG00000029993.14	HMGB3	NA	inactive	inactive	NA	S	inactive
X	ENSG00000044446	ENSG00000044446.11	PHKA2	subject	inactive	inactive	NA	Mostly S	inactive
X	ENSG00000047634	ENSG00000047634.14	SCML1	subject	inactive	inactive	NA	S	inactive
X	ENSG00000047644	ENSG00000047644.18	WWC3	subject	inactive	inactive	NA	Mostly S	inactive
X	ENSG00000047648	ENSG00000047648.21	ARHGAP6	subject	inactive	inactive	NA	Mostly S	inactive
X	ENSG00000049769	ENSG00000049769.12	PPP1R3F	subject	NA	inactive	NA	S	inactive
X	ENSG00000050030	ENSG00000050030.13	KIAA2022	subject	inactive	inactive	NA	S	inactive
X	ENSG00000063587	ENSG00000063587.13	ZNF275	subject	inactive	inactive	NA	S	inactive
X	ENSG00000063601	ENSG00000063601.16	MTMR1	subject	inactive	inactive	NA	S	inactive
X	ENSG00000065923	ENSG00000065923.9	SLC9A7	subject	inactive	inactive	NA	S	inactive
X	ENSG00000067177	ENSG00000067177.14	PHKA1	variable escape	inactive	inactive	NA	Mostly S	inactive
X	ENSG00000067445	ENSG00000067445.20	TRO	subject	inactive	inactive	NA	Mostly S	inactive
X	ENSG00000067840	ENSG00000067840.12	PDZD4	variable escape	inactive	inactive	NA	Discordant	inactive
X	ENSG00000067842	ENSG00000067842.17	ATP2B3	variable escape	inactive	inactive	NA	Discordant	inactive
X	ENSG00000067992	ENSG00000067992.12	PDK3	subject	inactive	inactive	NA	S	inactive
X	ENSG00000068308	ENSG00000068308.13	OTUD5	subject	inactive	inactive	NA	S	inactive
X	ENSG00000068323	ENSG00000068323.16	TFE3	NA	inactive	inactive	NA	Mostly S	inactive
X	ENSG00000068354	ENSG00000068354.15	TBC1D25	subject	inactive	inactive	NA	S	inactive
X	ENSG00000068366	ENSG00000068366.19	ACSL4	subject	inactive	inactive	NA	S	inactive
X	ENSG00000068394	ENSG00000068394.10	GPKOW	subject	inactive	inactive	NA	Mostly S	inactive
X	ENSG00000068400	ENSG00000068400.13	GRIPAP1	subject	inactive	inactive	NA	S	inactive
X	ENSG00000068438	ENSG00000068438.14	FTSJ1	subject	inactive	inactive	NA	S	inactive
X	ENSG00000069535	ENSG00000069535.13	MAOB	subject	NA	inactive	NA	S	inactive
X	ENSG00000071553	ENSG00000071553.16	ATP6AP1	subject	NA	inactive	NA	S	inactive
X	ENSG00000071859	ENSG00000071859.14	FAM50A	subject	NA	inactive	NA	S	inactive
X	ENSG00000071889	ENSG00000071889.16	FAM3A	NA	inactive	inactive	NA	S	inactive
X	ENSG00000072133	ENSG00000072133.10	RPS6KA6	subject	inactive	inactive	NA	S	inactive
X	ENSG00000072506	ENSG00000072506.12	HSD17B10	NA	inactive	inactive	NA	Mostly S	inactive
X	ENSG00000073464	ENSG00000073464.11	CLCN4	subject	variable	inactive	NA	Mostly S	inactive
X	ENSG00000076716	ENSG00000076716.8	GPC4	variable escape	inactive	inactive	NA	Mostly S	inactive
X	ENSG00000076770	ENSG00000076770.14	MBNL3	subject	inactive	inactive	NA	Mostly S	inactive
X	ENSG00000077264	ENSG00000077264.14	PAK3	variable escape	inactive	inactive	NA	Mostly S	inactive
X	ENSG00000077274	ENSG00000077274.8	CAPN6	subject	NA	inactive	NA	S	inactive
X	ENSG00000077279	ENSG00000077279.18	DCX	subject	NA	inactive	NA	S	inactive
X	ENSG00000077713	ENSG00000077713.18	SLC25A43	subject	variable	inactive	NA	Mostly S	inactive
X	ENSG00000077721	ENSG00000077721.15	UBE2A	subject	inactive	inactive	NA	S	inactive
X	ENSG00000078061	ENSG00000078061.12	ARAF	subject	inactive	inactive	NA	S	inactive
X	ENSG00000078596	ENSG00000078596.10	ITM2A	subject	variable	inactive	NA	Discordant	inactive
X	ENSG00000079482	ENSG00000079482.12	OPHN1	subject	inactive	inactive	NA	S	inactive
X	ENSG00000082458	ENSG00000082458.11	DLG3	subject	inactive	inactive	NA	S	inactive
X	ENSG00000083750	ENSG00000083750.12	RRAGB	subject	inactive	inactive	NA	Mostly S	inactive
X	ENSG00000085185	ENSG00000085185.15	BCORL1	subject	inactive	inactive	NA	S	inactive
X	ENSG00000085224	ENSG00000085224.21	ATRX	NA	inactive	inactive	NA	S	inactive
X	ENSG00000086758	ENSG00000086758.15	HUWE1	subject	inactive	inactive	NA	Mostly S	inactive
X	ENSG00000089289	ENSG00000089289.15	IGBP1	subject	inactive	inactive	NA	Mostly S	inactive
X	ENSG00000089472	ENSG00000089472.16	HEPH	subject	NA	inactive	NA	S	inactive
X	ENSG00000090776	ENSG00000090776.5	EFNB1	variable escape	inactive	inactive	NA	Mostly S	inactive
X	ENSG00000091482	ENSG00000091482.5	SMPX	subject	NA	inactive	NA	S	inactive
X	ENSG00000094631	ENSG00000094631.18	HDAC6	subject	inactive	inactive	NA	Mostly S	inactive
X	ENSG00000094841	ENSG00000094841.13	UPRT	subject	NA	inactive	NA	Mostly S	inactive
X	ENSG00000101811	ENSG00000101811.13	CSTF2	subject	inactive	inactive	NA	S	inactive
X	ENSG00000101843	ENSG00000101843.18	PSMD10	subject	inactive	inactive	NA	S	inactive
X	ENSG00000101844	ENSG00000101844.17	ATG4A	subject	inactive	inactive	NA	Mostly S	inactive
X	ENSG00000101856	ENSG00000101856.9	PGRMC1	subject	inactive	inactive	NA	S	inactive
X	ENSG00000101868	ENSG00000101868.10	POLA1	subject	inactive	inactive	NA	S	inactive
X	ENSG00000101871	ENSG00000101871.14	MID1	variable escape	inactive	inactive	NA	Mostly S	inactive
X	ENSG00000101882	ENSG00000101882.9	NKAP	subject	inactive	inactive	NA	Mostly S	inactive
X	ENSG00000101888	ENSG00000101888.11	NXT2	subject	inactive	inactive	NA	Mostly S	inactive
X	ENSG00000101911	ENSG00000101911.12	PRPS2	subject	inactive	inactive	NA	S	inactive
X	ENSG00000101935	ENSG00000101935.9	AMMECR1	subject	inactive	inactive	NA	S	inactive
X	ENSG00000101938	ENSG00000101938.14	CHRDL1	subject	inactive	inactive	NA	S	inactive
X	ENSG00000101940	ENSG00000101940.17	WDR13	subject	inactive	inactive	NA	S	inactive
X	ENSG00000101945	ENSG00000101945.16	SUV39H1	NA	inactive	inactive	NA	S	inactive
X	ENSG00000101958	ENSG00000101958.13	GLRA2	subject	inactive	inactive	NA	Mostly S	inactive
X	ENSG00000101972	ENSG00000101972.18	STAG2	subject	inactive	inactive	NA	Mostly S	inactive
X	ENSG00000101974	ENSG00000101974.14	ATP11C	subject	inactive	inactive	NA	S	inactive
X	ENSG00000101977	ENSG00000101977.19	MCF2	subject	NA	inactive	NA	S	inactive
X	ENSG00000101986	ENSG00000101986.11	ABCD1	subject	variable	inactive	NA	Mostly S	inactive
X	ENSG00000101997	ENSG00000101997.12	CCDC22	subject	inactive	inactive	NA	S	inactive
X	ENSG00000102034	ENSG00000102034.16	ELF4	subject	inactive	inactive	NA	S	inactive
X	ENSG00000102038	ENSG00000102038.15	SMARCA1	variable escape	inactive	inactive	NA	Mostly S	inactive
X	ENSG00000102048	ENSG00000102048.15	ASB9	subject	NA	inactive	NA	S	inactive
X	ENSG00000102053	ENSG00000102053.12	ZC3H12B	variable escape	inactive	inactive	NA	Discordant	inactive
X	ENSG00000102057	ENSG00000102057.9	KCND1	subject	inactive	inactive	NA	Mostly S	inactive
X	ENSG00000102078	ENSG00000102078.15	SLC25A14	subject	inactive	inactive	NA	S	inactive
X	ENSG00000102081	ENSG00000102081.13	FMR1	subject	inactive	inactive	NA	S	inactive
X	ENSG00000102096	ENSG00000102096.9	PIM2	subject	inactive	inactive	NA	S	inactive
X	ENSG00000102098	ENSG00000102098.17	SCML2	variable escape	inactive	inactive	NA	Mostly S	inactive
X	ENSG00000102100	ENSG00000102100.15	SLC35A2	subject	inactive	inactive	NA	S	inactive
X	ENSG00000102104	ENSG00000102104.8	RS1	variable escape	inactive	inactive	NA	Discordant	inactive
X	ENSG00000102125	ENSG00000102125.15	TAZ	NA	inactive	inactive	NA	S	inactive
X	ENSG00000102144	ENSG00000102144.13	PGK1	subject	inactive	inactive	NA	S	inactive
X	ENSG00000102158	ENSG00000102158.19	MAGT1	NA	inactive	inactive	NA	S	inactive
X	ENSG00000102172	ENSG00000102172.15	SMS	subject	inactive	inactive	NA	S	inactive
X	ENSG00000102178	ENSG00000102178.12	UBL4A	subject	inactive	inactive	NA	S	inactive
X	ENSG00000102181	ENSG00000102181.20	CD99L2	subject	inactive	inactive	NA	S	inactive
X	ENSG00000102218	ENSG00000102218.5	RP2	subject	inactive	inactive	NA	S	inactive
X	ENSG00000102221	ENSG00000102221.13	JADE3	NA	NA	inactive	NA	NA	inactive
X	ENSG00000102226	ENSG00000102226.9	USP11	subject	variable	inactive	NA	Discordant	inactive
X	ENSG00000102230	ENSG00000102230.13	PCYT1B	subject	inactive	inactive	NA	S	inactive
X	ENSG00000102241	ENSG00000102241.11	HTATSF1	subject	inactive	inactive	NA	S	inactive
X	ENSG00000102302	ENSG00000102302.7	FGD1	subject	inactive	inactive	NA	Mostly S	inactive
X	ENSG00000102312	ENSG00000102312.21	PORCN	variable escape	inactive	inactive	NA	Mostly S	inactive
X	ENSG00000102349	ENSG00000102349.17	KLF8	subject	inactive	inactive	NA	S	inactive
X	ENSG00000102383	ENSG00000102383.13	ZDHHC15	subject	NA	inactive	NA	S	inactive
X	ENSG00000102384	ENSG00000102384.13	CENPI	subject	inactive	inactive	NA	S	inactive
X	ENSG00000102385	ENSG00000102385.12	DRP2	subject	inactive	inactive	NA	S	inactive
X	ENSG00000102393	ENSG00000102393.9	GLA	subject	inactive	inactive	NA	S	inactive
X	ENSG00000102409	ENSG00000102409.9	BEX4	NA	inactive	inactive	NA	S	inactive
X	ENSG00000122121	ENSG00000122121.10	XPNPEP2	variable escape	inactive	inactive	NA	Discordant	inactive
X	ENSG00000122122	ENSG00000122122.9	SASH3	subject	inactive	inactive	NA	S	inactive
X	ENSG00000122126	ENSG00000122126.15	OCRL	subject	inactive	inactive	NA	S	inactive
X	ENSG00000122824	ENSG00000122824.10	NUDT10	subject	inactive	inactive	NA	S	inactive
X	ENSG00000123130	ENSG00000123130.16	ACOT9	subject	inactive	inactive	NA	S	inactive
X	ENSG00000123131	ENSG00000123131.12	PRDX4	subject	inactive	inactive	NA	S	inactive
X	ENSG00000123560	ENSG00000123560.13	PLP1	variable escape	inactive	inactive	NA	Mostly S	inactive
X	ENSG00000123562	ENSG00000123562.16	MORF4L2	subject	variable	inactive	NA	Mostly S	inactive
X	ENSG00000123570	ENSG00000123570.3	RAB9B	NA	inactive	inactive	NA	Mostly S	inactive
X	ENSG00000123572	ENSG00000123572.16	NRK	subject	NA	inactive	NA	S	inactive
X	ENSG00000123575	ENSG00000123575.8	FAM199X	subject	inactive	inactive	NA	S	inactive
X	ENSG00000123728	ENSG00000123728.9	RAP2C	NA	inactive	inactive	NA	S	inactive
X	ENSG00000124333	ENSG00000124333.15	VAMP7	subject	inactive	inactive	NA	S	inactive
X	ENSG00000125351	ENSG00000125351.11	UPF3B	subject	inactive	inactive	NA	S	inactive
X	ENSG00000125352	ENSG00000125352.5	RNF113A	NA	inactive	inactive	NA	S	inactive
X	ENSG00000125354	ENSG00000125354.22	2022-09-06	NA	NA	inactive	NA	NA	inactive
X	ENSG00000125355	ENSG00000125355.15	TMEM255A	variable escape	inactive	inactive	NA	NA	inactive
X	ENSG00000125356	ENSG00000125356.6	NDUFA1	subject	NA	inactive	NA	S	inactive
X	ENSG00000125676	ENSG00000125676.19	THOC2	subject	inactive	inactive	NA	S	inactive
X	ENSG00000126016	ENSG00000126016.15	AMOT	subject	inactive	inactive	NA	S	inactive
X	ENSG00000126759	ENSG00000126759.13	CFP	subject	inactive	inactive	NA	S	inactive
X	ENSG00000126767	ENSG00000126767.17	ELK1	subject	inactive	inactive	NA	S	inactive
X	ENSG00000126768	ENSG00000126768.12	TIMM17B	NA	inactive	inactive	NA	Mostly S	inactive
X	ENSG00000126903	ENSG00000126903.15	SLC10A3	NA	inactive	inactive	NA	S	inactive
X	ENSG00000126945	ENSG00000126945.8	HNRNPH2	subject	inactive	inactive	NA	S	inactive
X	ENSG00000126953	ENSG00000126953.5	TIMM8A	NA	inactive	inactive	NA	Mostly S	inactive
X	ENSG00000126970	ENSG00000126970.15	ZC4H2	subject	inactive	inactive	NA	S	inactive
X	ENSG00000129675	ENSG00000129675.15	ARHGEF6	subject	inactive	inactive	NA	S	inactive
X	ENSG00000130052	ENSG00000130052.13	STARD8	subject	inactive	inactive	NA	S	inactive
X	ENSG00000130066	ENSG00000130066.16	SAT1	variable escape	inactive	inactive	NA	S	inactive
X	ENSG00000130119	ENSG00000130119.15	GNL3L	subject	inactive	inactive	NA	Mostly S	inactive
X	ENSG00000130150	ENSG00000130150.11	MOSPD2	subject	inactive	inactive	NA	S	inactive
X	ENSG00000130224	ENSG00000130224.14	LRCH2	variable escape	inactive	inactive	NA	Discordant	inactive
X	ENSG00000130826	ENSG00000130826.17	DKC1	NA	inactive	inactive	NA	S	inactive
X	ENSG00000130827	ENSG00000130827.6	PLXNA3	subject	inactive	inactive	NA	S	inactive
X	ENSG00000130829	ENSG00000130829.17	DUSP9	NA	inactive	inactive	NA	S	inactive
X	ENSG00000130830	ENSG00000130830.14	MPP1	subject	NA	inactive	NA	S	inactive
X	ENSG00000130962	ENSG00000130962.17	PRRG1	variable escape	inactive	inactive	NA	Mostly S	inactive
X	ENSG00000130988	ENSG00000130988.12	RGN	variable escape	inactive	inactive	NA	S	inactive
X	ENSG00000131080	ENSG00000131080.14	EDA2R	subject	variable	inactive	NA	Discordant	inactive
X	ENSG00000131089	ENSG00000131089.15	ARHGEF9	subject	NA	inactive	NA	S	inactive
X	ENSG00000131263	ENSG00000131263.12	RLIM	subject	inactive	inactive	NA	S	inactive
X	ENSG00000131269	ENSG00000131269.15	ABCB7	subject	inactive	inactive	NA	Mostly S	inactive
X	ENSG00000131724	ENSG00000131724.10	IL13RA1	variable escape	inactive	inactive	NA	Mostly S	inactive
X	ENSG00000131725	ENSG00000131725.13	WDR44	subject	inactive	inactive	NA	S	inactive
X	ENSG00000131828	ENSG00000131828.13	PDHA1	subject	NA	inactive	NA	S	inactive
X	ENSG00000131831	ENSG00000131831.17	RAI2	subject	inactive	inactive	NA	S	inactive
X	ENSG00000133131	ENSG00000133131.14	MORC4	variable escape	inactive	inactive	NA	Mostly S	inactive
X	ENSG00000133138	ENSG00000133138.19	TBC1D8B	subject	NA	inactive	NA	S	inactive
X	ENSG00000133142	ENSG00000133142.17	TCEAL4	subject	inactive	inactive	NA	S	inactive
X	ENSG00000134590	ENSG00000134590.13	FAM127A	NA	inactive	inactive	NA	S	inactive
X	ENSG00000134594	ENSG00000134594.4	RAB33A	subject	NA	inactive	NA	S	inactive
X	ENSG00000134597	ENSG00000134597.15	RBMX2	subject	inactive	inactive	NA	S	inactive
X	ENSG00000147010	ENSG00000147010.17	SH3KBP1	subject	variable	inactive	NA	Mostly S	inactive
X	ENSG00000147041	ENSG00000147041.11	SYTL5	variable escape	inactive	inactive	NA	S	inactive
X	ENSG00000147044	ENSG00000147044.20	CASK	subject	inactive	inactive	NA	S	inactive
X	ENSG00000147065	ENSG00000147065.16	MSN	subject	variable	inactive	NA	S	inactive
X	ENSG00000147099	ENSG00000147099.19	HDAC8	subject	inactive	inactive	NA	S	inactive
X	ENSG00000147100	ENSG00000147100.10	SLC16A2	variable escape	inactive	inactive	NA	Mostly S	inactive
X	ENSG00000147113	ENSG00000147113.16	CXorf36	subject	NA	inactive	NA	S	inactive
X	ENSG00000147119	ENSG00000147119.3	CHST7	subject	inactive	inactive	NA	S	inactive
X	ENSG00000147121	ENSG00000147121.15	KRBOX4	subject	inactive	inactive	NA	NA	inactive
X	ENSG00000147123	ENSG00000147123.10	NDUFB11	NA	inactive	inactive	NA	S	inactive
X	ENSG00000147124	ENSG00000147124.12	ZNF41	subject	NA	inactive	NA	S	inactive
X	ENSG00000147130	ENSG00000147130.14	ZMYM3	subject	inactive	inactive	NA	S	inactive
X	ENSG00000147133	ENSG00000147133.15	TAF1	subject	inactive	inactive	NA	S	inactive
X	ENSG00000147140	ENSG00000147140.15	NONO	NA	inactive	inactive	NA	Mostly S	inactive
X	ENSG00000147144	ENSG00000147144.12	CCDC120	NA	inactive	inactive	NA	S	inactive
X	ENSG00000147162	ENSG00000147162.13	OGT	subject	inactive	inactive	NA	Mostly S	inactive
X	ENSG00000147164	ENSG00000147164.11	SNX12	subject	inactive	inactive	NA	S	inactive
X	ENSG00000147166	ENSG00000147166.10	ITGB1BP2	NA	inactive	inactive	NA	No call	inactive
X	ENSG00000147224	ENSG00000147224.10	PRPS1	NA	inactive	inactive	NA	S	inactive
X	ENSG00000147231	ENSG00000147231.13	CXorf57	subject	inactive	inactive	NA	S	inactive
X	ENSG00000147251	ENSG00000147251.15	DOCK11	subject	inactive	inactive	NA	Mostly S	inactive
X	ENSG00000147255	ENSG00000147255.18	IGSF1	subject	NA	inactive	NA	S	inactive
X	ENSG00000147256	ENSG00000147256.11	ARHGAP36	subject	NA	inactive	NA	No call	inactive
X	ENSG00000147257	ENSG00000147257.13	GPC3	subject	NA	inactive	NA	S	inactive
X	ENSG00000147274	ENSG00000147274.14	RBMX	NA	inactive	inactive	NA	S	inactive
X	ENSG00000147383	ENSG00000147383.10	NSDHL	subject	inactive	inactive	NA	S	inactive
X	ENSG00000147394	ENSG00000147394.18	ZNF185	variable escape	inactive	inactive	NA	Mostly S	inactive
X	ENSG00000147400	ENSG00000147400.8	CETN2	subject	inactive	inactive	NA	S	inactive
X	ENSG00000147403	ENSG00000147403.16	RPL10	subject	inactive	inactive	NA	S	inactive
X	ENSG00000155008	ENSG00000155008.13	APOOL	subject	inactive	inactive	NA	Mostly S	inactive
X	ENSG00000155962	ENSG00000155962.12	CLIC2	subject	variable	inactive	NA	Mostly S	inactive
X	ENSG00000156298	ENSG00000156298.12	TSPAN7	variable escape	inactive	inactive	NA	Mostly S	inactive
X	ENSG00000156313	ENSG00000156313.12	RPGR	subject	inactive	inactive	NA	S	inactive
X	ENSG00000156500	ENSG00000156500.14	FAM122C	subject	inactive	inactive	NA	Mostly S	inactive
X	ENSG00000156531	ENSG00000156531.16	PHF6	subject	inactive	inactive	NA	S	inactive
X	ENSG00000156697	ENSG00000156697.12	UTP14A	subject	variable	inactive	NA	Mostly S	inactive
X	ENSG00000156709	ENSG00000156709.13	AIFM1	subject	inactive	inactive	NA	S	inactive
X	ENSG00000157502	ENSG00000157502.13	MUM1L1	NA	inactive	inactive	NA	S	inactive
X	ENSG00000157514	ENSG00000157514.16	TSC22D3	variable escape	inactive	inactive	NA	Mostly S	inactive
X	ENSG00000157600	ENSG00000157600.11	TMEM164	subject	inactive	inactive	NA	S	inactive
X	ENSG00000157625	ENSG00000157625.15	TAB3	subject	inactive	inactive	NA	S	inactive
X	ENSG00000158290	ENSG00000158290.16	CUL4B	subject	variable	inactive	NA	Mostly S	inactive
X	ENSG00000158301	ENSG00000158301.18	GPRASP2	NA	inactive	inactive	NA	S	inactive
X	ENSG00000158352	ENSG00000158352.15	SHROOM4	subject	inactive	inactive	NA	Mostly S	inactive
X	ENSG00000158526	ENSG00000158526.7	TSR2	subject	inactive	inactive	NA	S	inactive
X	ENSG00000158571	ENSG00000158571.10	PFKFB1	variable escape	inactive	inactive	NA	Discordant	inactive
X	ENSG00000158578	ENSG00000158578.18	ALAS2	subject	inactive	inactive	NA	S	inactive
X	ENSG00000160131	ENSG00000160131.13	VMA21	subject	inactive	inactive	NA	S	inactive
X	ENSG00000160211	ENSG00000160211.15	G6PD	subject	inactive	inactive	NA	S	inactive
X	ENSG00000160219	ENSG00000160219.11	GAB3	subject	variable	inactive	NA	Mostly S	inactive
X	ENSG00000165168	ENSG00000165168.7	CYBB	subject	NA	inactive	NA	S	inactive
X	ENSG00000165169	ENSG00000165169.10	DYNLT3	subject	inactive	inactive	NA	S	inactive
X	ENSG00000165175	ENSG00000165175.15	MID1IP1	NA	inactive	inactive	NA	S	inactive
X	ENSG00000165195	ENSG00000165195.15	PIGA	subject	inactive	inactive	NA	S	inactive
X	ENSG00000165259	ENSG00000165259.13	HDX	subject	NA	inactive	NA	S	inactive
X	ENSG00000165376	ENSG00000165376.10	CLDN2	NA	inactive	inactive	NA	S	inactive
X	ENSG00000165675	ENSG00000165675.16	ENOX2	subject	variable	inactive	NA	Mostly S	inactive
X	ENSG00000165704	ENSG00000165704.14	HPRT1	subject	inactive	inactive	NA	S	inactive
X	ENSG00000166707	ENSG00000166707.10	ZCCHC18	NA	inactive	inactive	NA	Mostly S	inactive
X	ENSG00000168939	ENSG00000168939.11	SPRY3	variable escape	inactive	inactive	NA	S	inactive
X	ENSG00000169057	ENSG00000169057.21	MECP2	subject	inactive	inactive	NA	S	inactive
X	ENSG00000169083	ENSG00000169083.16	AR	subject	inactive	inactive	NA	Mostly S	inactive
X	ENSG00000169188	ENSG00000169188.4	APEX2	subject	inactive	inactive	NA	S	inactive
X	ENSG00000169446	ENSG00000169446.5	MMGT1	subject	NA	inactive	NA	S	inactive
X	ENSG00000169891	ENSG00000169891.17	REPS2	variable escape	inactive	inactive	NA	Discordant	inactive
X	ENSG00000171100	ENSG00000171100.14	MTM1	subject	inactive	inactive	NA	S	inactive
X	ENSG00000171365	ENSG00000171365.15	CLCN5	subject	inactive	inactive	NA	S	inactive
X	ENSG00000171388	ENSG00000171388.11	APLN	variable escape	inactive	inactive	NA	Mostly S	inactive
X	ENSG00000171659	ENSG00000171659.13	GPR34	NA	inactive	inactive	NA	S	inactive
X	ENSG00000172465	ENSG00000172465.13	TCEAL1	NA	inactive	inactive	NA	S	inactive
X	ENSG00000172476	ENSG00000172476.4	RAB40A	subject	NA	inactive	NA	Discordant	inactive
X	ENSG00000172943	ENSG00000172943.19	PHF8	subject	inactive	inactive	NA	S	inactive
X	ENSG00000173198	ENSG00000173198.5	CYSLTR1	subject	NA	inactive	NA	S	inactive
X	ENSG00000173275	ENSG00000173275.12	ZNF449	subject	inactive	inactive	NA	S	inactive
X	ENSG00000173681	ENSG00000173681.16	CXorf23	subject	inactive	inactive	NA	S	inactive
X	ENSG00000174010	ENSG00000174010.9	KLHL15	subject	inactive	inactive	NA	S	inactive
X	ENSG00000175556	ENSG00000175556.16	LONRF3	variable escape	inactive	inactive	NA	Mostly S	inactive
X	ENSG00000177189	ENSG00000177189.12	RPS6KA3	subject	inactive	inactive	NA	S	inactive
X	ENSG00000177485	ENSG00000177485.6	ZBTB33	subject	inactive	inactive	NA	S	inactive
X	ENSG00000177854	ENSG00000177854.7	TMEM187	subject	variable	inactive	NA	Mostly VE	inactive
X	ENSG00000179083	ENSG00000179083.6	FAM133A	subject	NA	inactive	NA	S	inactive
X	ENSG00000179222	ENSG00000179222.17	MAGED1	subject	NA	inactive	NA	S	inactive
X	ENSG00000180772	ENSG00000180772.6	AGTR2	subject	NA	inactive	NA	S	inactive
X	ENSG00000181191	ENSG00000181191.11	PJA1	subject	inactive	inactive	NA	S	inactive
X	ENSG00000181704	ENSG00000181704.11	YIPF6	subject	inactive	inactive	NA	S	inactive
X	ENSG00000182195	ENSG00000182195.7	LDOC1	NA	inactive	inactive	NA	S	inactive
X	ENSG00000182220	ENSG00000182220.14	ATP6AP2	subject	inactive	inactive	NA	Mostly S	inactive
X	ENSG00000182508	ENSG00000182508.13	LHFPL1	variable escape	inactive	inactive	NA	Discordant	inactive
X	ENSG00000182872	ENSG00000182872.15	RBM10	subject	inactive	inactive	NA	S	inactive
X	ENSG00000182890	ENSG00000182890.4	GLUD2	NA	inactive	inactive	NA	S	inactive
X	ENSG00000182916	ENSG00000182916.7	TCEAL7	NA	inactive	inactive	NA	S	inactive
X	ENSG00000183337	ENSG00000183337.16	BCOR	subject	inactive	inactive	NA	Mostly S	inactive
X	ENSG00000184083	ENSG00000184083.11	FAM120C	subject	NA	inactive	NA	S	inactive
X	ENSG00000184194	ENSG00000184194.5	GPR173	variable escape	inactive	inactive	NA	Mostly S	inactive
X	ENSG00000184205	ENSG00000184205.14	TSPYL2	subject	NA	inactive	NA	S	inactive
X	ENSG00000184216	ENSG00000184216.13	IRAK1	variable escape	inactive	inactive	NA	Mostly S	inactive
X	ENSG00000184368	ENSG00000184368.15	MAP7D2	variable escape	inactive	inactive	NA	Discordant	inactive
X	ENSG00000184634	ENSG00000184634.15	MED12	subject	inactive	inactive	NA	S	inactive
X	ENSG00000184675	ENSG00000184675.9	AMER1	subject	NA	inactive	NA	S	inactive
X	ENSG00000184785	ENSG00000184785.5	SMIM10	NA	inactive	inactive	NA	NA	inactive
X	ENSG00000184831	ENSG00000184831.13	APOO	subject	inactive	inactive	NA	S	inactive
X	ENSG00000184905	ENSG00000184905.8	TCEAL2	NA	inactive	inactive	NA	S	inactive
X	ENSG00000185010	ENSG00000185010.13	F8	subject	inactive	inactive	NA	S	inactive
X	ENSG00000185825	ENSG00000185825.15	BCAP31	subject	NA	inactive	NA	Mostly S	inactive
X	ENSG00000185973	ENSG00000185973.10	TMLHE	subject	inactive	inactive	NA	S	inactive
X	ENSG00000185985	ENSG00000185985.8	SLITRK2	NA	inactive	inactive	NA	Mostly S	inactive
X	ENSG00000186376	ENSG00000186376.14	ZNF75D	subject	inactive	inactive	NA	S	inactive
X	ENSG00000186416	ENSG00000186416.13	NKRF	subject	inactive	inactive	NA	S	inactive
X	ENSG00000186462	ENSG00000186462.8	NAP1L2	NA	inactive	inactive	NA	S	inactive
X	ENSG00000186767	ENSG00000186767.6	SPIN4	NA	inactive	inactive	NA	Mostly S	inactive
X	ENSG00000186810	ENSG00000186810.7	CXCR3	NA	inactive	inactive	NA	S	inactive
X	ENSG00000187601	ENSG00000187601.4	MAGEH1	NA	inactive	inactive	NA	S	inactive
X	ENSG00000188021	ENSG00000188021.8	UBQLN2	NA	inactive	inactive	NA	S	inactive
X	ENSG00000188153	ENSG00000188153.12	COL4A5	subject	NA	inactive	NA	S	inactive
X	ENSG00000188419	ENSG00000188419.13	CHM	subject	variable	inactive	NA	Discordant	inactive
X	ENSG00000188706	ENSG00000188706.12	ZDHHC9	subject	inactive	inactive	NA	S	inactive
X	ENSG00000188917	ENSG00000188917.14	TRMT2B	subject	inactive	inactive	NA	S	inactive
X	ENSG00000189369	ENSG00000189369.8	GSPT2	NA	inactive	inactive	NA	S	inactive
X	ENSG00000196338	ENSG00000196338.12	NLGN3	subject	NA	inactive	NA	S	inactive
X	ENSG00000196368	ENSG00000196368.4	NUDT11	NA	inactive	inactive	NA	S	inactive
X	ENSG00000196440	ENSG00000196440.11	ARMCX4	subject	variable	inactive	NA	Mostly S	inactive
X	ENSG00000196664	ENSG00000196664.4	TLR7	subject	NA	inactive	NA	S	inactive
X	ENSG00000196924	ENSG00000196924.14	FLNA	subject	inactive	inactive	NA	S	inactive
X	ENSG00000196976	ENSG00000196976.7	LAGE3	NA	inactive	inactive	NA	S	inactive
X	ENSG00000196998	ENSG00000196998.17	WDR45	NA	inactive	inactive	NA	S	inactive
X	ENSG00000197021	ENSG00000197021.8	CXorf40B	NA	inactive	inactive	NA	S	inactive
X	ENSG00000197620	ENSG00000197620.10	CXorf40A	subject	NA	inactive	NA	S	inactive
X	ENSG00000197779	ENSG00000197779.13	ZNF81	subject	inactive	inactive	NA	Mostly S	inactive
X	ENSG00000198759	ENSG00000198759.11	EGFL6	subject	NA	inactive	NA	S	inactive
X	ENSG00000198814	ENSG00000198814.12	GK	subject	inactive	inactive	NA	S	inactive
X	ENSG00000198908	ENSG00000198908.11	BHLHB9	variable escape	inactive	inactive	NA	S	inactive
X	ENSG00000198918	ENSG00000198918.7	RPL39	subject	inactive	inactive	NA	S	inactive
X	ENSG00000198930	ENSG00000198930.12	CSAG1	subject	NA	inactive	NA	No call	inactive
X	ENSG00000198932	ENSG00000198932.12	GPRASP1	subject	NA	inactive	NA	S	inactive
X	ENSG00000203879	ENSG00000203879.11	GDI1	NA	inactive	inactive	NA	S	inactive
X	ENSG00000203950	ENSG00000203950.6	FAM127B	NA	inactive	inactive	NA	S	inactive
X	ENSG00000204116	ENSG00000204116.11	CHIC1	subject	inactive	inactive	NA	S	inactive
X	ENSG00000204271	ENSG00000204271.12	SPIN3	subject	NA	inactive	NA	Mostly S	inactive
X	ENSG00000232119	ENSG00000232119.7	MCTS1	subject	inactive	inactive	NA	S	inactive
X	ENSG00000235961	ENSG00000235961.5	PNMA6A	NA	inactive	NA	NA	S	inactive
X	ENSG00000241343	ENSG00000241343.9	RPL36A	subject	NA	inactive	NA	S	inactive
X	ENSG00000243279	ENSG00000243279.3	PRAF2	NA	inactive	inactive	NA	S	inactive
X	ENSG00000251192	ENSG00000251192.7	ZNF674	subject	NA	inactive	NA	S	inactive
X	ENSG00000262919	ENSG00000262919.7	FAM58A	subject	inactive	NA	NA	S	inactive
X	ENSG00000268104	ENSG00000268104.2	SLC6A14	subject	NA	NA	NA	No call	inactive
X	ENSG00000269556	ENSG00000269556.7	TMEM185A	subject	inactive	NA	NA	S	inactive
X	ENSG00000269743	ENSG00000269743.2	SLC25A53	subject	inactive	NA	NA	NA	inactive
X	ENSG00000134602	ENSG00000134602.15	STK26	NA	NA	inactive	NA	NA	inactive
X	ENSG00000147174	ENSG00000147174.11	GCNA	NA	NA	inactive	NA	NA	inactive
X	ENSG00000165197	ENSG00000165197.4	VEGFD	NA	NA	inactive	NA	NA	inactive
X	ENSG00000165359	ENSG00000165359.15	INTS6L	NA	NA	inactive	NA	NA	inactive
X	ENSG00000166681	ENSG00000166681.13	BEX3	NA	NA	inactive	NA	NA	inactive
X	ENSG00000173698	ENSG00000173698.17	ADGRG2	NA	NA	inactive	NA	NA	inactive
X	ENSG00000204272	ENSG00000204272.12	NBDY	NA	NA	inactive	NA	NA	inactive
X	ENSG00000232593	ENSG00000232593.7	KANTR	NA	NA	inactive	NA	NA	inactive
X	ENSG00000130054	ENSG00000130054.4	FAM155B	NA	NA	NA	NA	S	inactive
X	ENSG00000179542	ENSG00000179542.15	SLITRK4	NA	NA	NA	NA	S	inactive
X	ENSG00000147127	ENSG00000147127.8	RAB41	subject	NA	inactive	possible escape	S	inactive
X	ENSG00000158813	ENSG00000158813.17	EDA	variable escape	inactive	inactive	possible escape	Mostly S	inactive
X	ENSG00000171155	ENSG00000171155.7	C1GALT1C1	NA	inactive	inactive	possible escape	S	inactive
X	ENSG00000198689	ENSG00000198689.10	SLC9A6	subject	inactive	inactive	possible escape	S	inactive
X	ENSG00000005893	ENSG00000005893.15	LAMP2	subject	inactive	inactive	probable escape	Mostly S	inactive
X	ENSG00000101966	ENSG00000101966.12	XIAP	subject	inactive	inactive	probable escape	S	inactive
X	ENSG00000129680	ENSG00000129680.15	MAP7D3	subject	NA	inactive	probable escape	S	inactive
X	ENSG00000165288	ENSG00000165288.10	BRWD3	subject	NA	inactive	probable escape	S	inactive
X	ENSG00000165591	ENSG00000165591.6	FAAH2	subject	inactive	inactive	probable escape	S	inactive
X	ENSG00000182518	ENSG00000182518.13	FAM104B	subject	inactive	inactive	probable escape	S	inactive
X	ENSG00000198947	ENSG00000198947.15	DMD	subject	inactive	inactive	probable escape	S	inactive
X	ENSG00000102287	ENSG00000102287.18	GABRE	escape	inactive	variable	NA	S	inactive
X	ENSG00000102271	ENSG00000102271.13	KLHL4	subject	NA	inactive	possible escape	No call	inactive
X	ENSG00000089682	ENSG00000089682.16	RBM41	subject	inactive	inactive	probable escape	Mostly S	inactive
X	ENSG00000090889	ENSG00000090889.11	KIF4A	subject	inactive	inactive	probable escape	S	inactive
X	ENSG00000000005	ENSG00000000005.5	TNMD	NA	NA	NA	NA	No call	unknown
X	ENSG00000004848	ENSG00000004848.7	ARX	NA	NA	NA	NA	No call	unknown
X	ENSG00000011201	ENSG00000011201.11	ANOS1	NA	NA	escape	NA	NA	unknown
X	ENSG00000101916	ENSG00000101916.11	TLR8	NA	NA	NA	NA	No call	unknown
X	ENSG00000101951	ENSG00000101951.16	PAGE4	NA	NA	NA	NA	No call	unknown
X	ENSG00000102195	ENSG00000102195.9	GPR50	NA	NA	NA	NA	No call	unknown
X	ENSG00000123496	ENSG00000123496.7	IL13RA2	NA	NA	NA	NA	No call	unknown
X	ENSG00000130021	ENSG00000130021.13	PUDP	NA	NA	escape	NA	NA	unknown
X	ENSG00000130055	ENSG00000130055.13	GDPD2	NA	NA	NA	NA	No call	unknown
X	ENSG00000130821	ENSG00000130821.15	SLC6A8	NA	NA	NA	NA	No call	unknown
X	ENSG00000147168	ENSG00000147168.12	IL2RG	NA	NA	NA	NA	No call	unknown
X	ENSG00000169562	ENSG00000169562.9	GJB1	NA	NA	NA	NA	No call	unknown
X	ENSG00000176076	ENSG00000176076.7	KCNE5	NA	NA	inactive	NA	NA	unknown
X	ENSG00000178947	ENSG00000178947.8	SMIM10L2A	NA	NA	NA	NA	NA	unknown
X	ENSG00000184388	ENSG00000184388.5	PABPC1L2B	NA	NA	NA	NA	No call	unknown
X	ENSG00000184515	ENSG00000184515.10	BEX5	NA	NA	NA	NA	No call	unknown
X	ENSG00000186288	ENSG00000186288.5	PABPC1L2A	NA	NA	NA	NA	No call	unknown
X	ENSG00000189420	ENSG00000189420.8	ZFP92	NA	NA	NA	NA	No call	unknown
X	ENSG00000196507	ENSG00000196507.10	TCEAL3	NA	NA	NA	NA	No call	unknown
X	ENSG00000196972	ENSG00000196972.8	SMIM10L2B	NA	NA	NA	NA	NA	unknown
X	ENSG00000204065	ENSG00000204065.2	TCEAL5	NA	NA	NA	NA	No call	unknown
X	ENSG00000204071	ENSG00000204071.10	TCEAL6	NA	NA	NA	NA	No call	unknown
X	ENSG00000204118	ENSG00000204118.1	NAP1L6	NA	NA	NA	NA	No call	unknown
X	ENSG00000212747	ENSG00000212747.4	FAM127C	NA	NA	NA	NA	No call	unknown
X	ENSG00000221870	ENSG00000221870.2	TMEM257	NA	NA	NA	NA	NA	unknown
X	ENSG00000225110	ENSG00000225110.2	LL0XNC01-16G2.1	NA	NA	NA	NA	NA	unknown
X	ENSG00000260802	ENSG00000260802.1	LINC00890	NA	NA	NA	NA	NA	unknown
X	ENSG00000269586	ENSG00000269586.7	CT45A10	NA	NA	NA	NA	NA	unknown
X	ENSG00000120498	ENSG00000120498.13	TEX11	NA	NA	NA	possible escape	No call	unknown
X	ENSG00000205542	ENSG00000205542.10	TMSB4X	NA	NA	NA	probable escape	No call	unknown
X	ENSG00000147202	ENSG00000147202.17	DIAPH2	subject	variable	inactive	escape	Discordant	variable
X	ENSG00000101849	ENSG00000101849.15	TBL1X	subject	escape	variable	escape	Discordant	variable
X	ENSG00000197565	ENSG00000197565.15	COL4A6	variable escape	variable	variable	escape	Mostly VE	variable
X	ENSG00000169933	ENSG00000169933.13	FRMPD4	variable escape	inactive	inactive	escape	Discordant	variable
X	ENSG00000130032	ENSG00000130032.15	PRRG3	NA	NA	NA	NA	Mostly S	variable
X	ENSG00000186787	ENSG00000186787.8	SPIN2B	NA	NA	NA	NA	Mostly S	variable
X	ENSG00000187808	ENSG00000187808.4	SOWAHD	NA	NA	NA	NA	S	variable
X	ENSG00000198205	ENSG00000198205.6	ZXDA	NA	NA	NA	NA	S	variable
X	ENSG00000198354	ENSG00000198354.6	DCAF12L2	NA	NA	NA	NA	S	variable
X	ENSG00000268089	ENSG00000268089.2	GABRQ	NA	NA	NA	NA	S	variable
X	ENSG00000015285	ENSG00000015285.10	WAS	NA	variable	variable	NA	VE	variable
X	ENSG00000047230	ENSG00000047230.14	CTPS2	subject	escape	variable	NA	Mostly E	variable
X	ENSG00000047597	ENSG00000047597.5	XK	variable escape	NA	variable	NA	S	variable
X	ENSG00000056277	ENSG00000056277.15	ZNF280C	variable escape	NA	variable	NA	Mostly S	variable
X	ENSG00000078589	ENSG00000078589.12	P2RY10	variable escape	NA	variable	NA	VE	variable
X	ENSG00000080561	ENSG00000080561.13	MID2	variable escape	NA	variable	NA	Mostly S	variable
X	ENSG00000086717	ENSG00000086717.18	PPEF1	variable escape	NA	variable	NA	VE	variable
X	ENSG00000087842	ENSG00000087842.10	PIR	subject	escape	variable	NA	Discordant	variable
X	ENSG00000089820	ENSG00000089820.15	ARHGAP4	subject	escape	variable	NA	Discordant	variable
X	ENSG00000101850	ENSG00000101850.12	GPR143	subject	escape	variable	NA	Mostly S	variable
X	ENSG00000101901	ENSG00000101901.11	ALG13	variable escape	variable	variable	NA	VE	variable
X	ENSG00000101955	ENSG00000101955.14	SRPX	variable escape	NA	variable	NA	S	variable
X	ENSG00000102010	ENSG00000102010.14	BMX	variable escape	NA	variable	NA	No call	variable
X	ENSG00000102024	ENSG00000102024.17	PLS3	variable escape	variable	variable	NA	Mostly VE	variable
X	ENSG00000102030	ENSG00000102030.15	NAA10	variable escape	variable	variable	NA	Mostly VE	variable
X	ENSG00000102054	ENSG00000102054.17	RBBP7	subject	escape	variable	NA	Mostly E	variable
X	ENSG00000102103	ENSG00000102103.15	PQBP1	variable escape	NA	variable	NA	Mostly S	variable
X	ENSG00000102245	ENSG00000102245.7	CD40LG	variable escape	variable	variable	NA	VE	variable
X	ENSG00000102265	ENSG00000102265.11	TIMP1	NA	variable	variable	NA	VE	variable
X	ENSG00000102290	ENSG00000102290.22	PCDH11X	variable escape	NA	variable	NA	Discordant	variable
X	ENSG00000102359	ENSG00000102359.6	SRPX2	variable escape	variable	variable	NA	VE	variable
X	ENSG00000124429	ENSG00000124429.17	POF1B	variable escape	NA	variable	NA	VE	variable
X	ENSG00000124479	ENSG00000124479.8	NDP	variable escape	NA	variable	NA	No call	variable
X	ENSG00000125675	ENSG00000125675.17	GRIA3	variable escape	NA	variable	NA	Mostly S	variable
X	ENSG00000126010	ENSG00000126010.5	GRPR	variable escape	variable	variable	NA	Mostly VE	variable
X	ENSG00000126733	ENSG00000126733.20	DACH2	variable escape	NA	variable	NA	Discordant	variable
X	ENSG00000126895	ENSG00000126895.13	AVPR2	subject	escape	variable	NA	Discordant	variable
X	ENSG00000129682	ENSG00000129682.15	FGF13	variable escape	NA	variable	NA	Mostly S	variable
X	ENSG00000130822	ENSG00000130822.15	PNCK	escape	inactive	variable	NA	S	variable
X	ENSG00000131171	ENSG00000131171.12	SH3BGRL	subject	escape	variable	NA	Mostly S	variable
X	ENSG00000131174	ENSG00000131174.4	COX7B	NA	variable	variable	NA	VE	variable
X	ENSG00000146938	ENSG00000146938.14	NLGN4X	variable escape	NA	variable	NA	Mostly E	variable
X	ENSG00000146950	ENSG00000146950.12	SHROOM2	variable escape	NA	variable	NA	Mostly VE	variable
X	ENSG00000147036	ENSG00000147036.11	LANCL3	escape	inactive	variable	NA	Mostly S	variable
X	ENSG00000147138	ENSG00000147138.1	GPR174	variable escape	NA	variable	NA	VE	variable
X	ENSG00000147180	ENSG00000147180.16	ZNF711	variable escape	NA	variable	NA	Discordant	variable
X	ENSG00000147234	ENSG00000147234.10	FRMPD3	NA	variable	variable	NA	NA	variable
X	ENSG00000149970	ENSG00000149970.14	CNKSR2	variable escape	NA	variable	NA	Mostly S	variable
X	ENSG00000155659	ENSG00000155659.14	VSIG4	variable escape	NA	variable	NA	No call	variable
X	ENSG00000155966	ENSG00000155966.13	AFF2	variable escape	NA	variable	NA	Mostly S	variable
X	ENSG00000156504	ENSG00000156504.16	FAM122B	NA	variable	variable	NA	S	variable
X	ENSG00000165186	ENSG00000165186.11	PTCHD1	escape	inactive	variable	NA	Discordant	variable
X	ENSG00000165192	ENSG00000165192.13	ASB11	variable escape	variable	variable	NA	VE	variable
X	ENSG00000165240	ENSG00000165240.18	ATP7A	NA	variable	variable	NA	Mostly S	variable
X	ENSG00000166432	ENSG00000166432.14	ZMAT1	variable escape	NA	variable	NA	Mostly S	variable
X	ENSG00000172534	ENSG00000172534.13	HCFC1	variable escape	variable	variable	NA	Mostly VE	variable
X	ENSG00000182489	ENSG00000182489.8	XKRX	variable escape	NA	variable	NA	S	variable
X	ENSG00000183690	ENSG00000183690.12	EFHC2	variable escape	NA	variable	NA	Discordant	variable
X	ENSG00000183837	ENSG00000183837.9	PNMA3	variable escape	NA	variable	NA	Discordant	variable
X	ENSG00000183918	ENSG00000183918.15	SH2D1A	variable escape	NA	variable	NA	VE	variable
X	ENSG00000184343	ENSG00000184343.10	SRPK3	NA	variable	variable	NA	S	variable
X	ENSG00000184481	ENSG00000184481.16	FOXO4	NA	variable	variable	NA	VE	variable
X	ENSG00000188158	ENSG00000188158.14	NHS	variable escape	variable	variable	NA	Mostly VE	variable
X	ENSG00000188828	ENSG00000188828.11	GLRA4	variable escape	NA	variable	NA	VE	variable
X	ENSG00000198088	ENSG00000198088.10	NUP62CL	variable escape	NA	variable	NA	Mostly S	variable
X	ENSG00000198157	ENSG00000198157.10	HMGN5	variable escape	NA	variable	NA	Discordant	variable
X	ENSG00000198883	ENSG00000198883.11	PNMA5	escape	inactive	variable	NA	S	variable
X	ENSG00000198934	ENSG00000198934.4	MAGEE1	NA	variable	variable	NA	Discordant	variable
X	ENSG00000204165	ENSG00000204165.5	CXorf65	variable escape	NA	variable	NA	VE	variable
X	ENSG00000243978	ENSG00000243978.8	RGAG1	variable escape	NA	variable	NA	VE	variable
X	ENSG00000102362	ENSG00000102362.15	SYTL4	variable escape	escape	escape	NA	Mostly S	variable
X	ENSG00000169297	ENSG00000169297.7	NR0B1	escape	NA	escape	NA	S	variable
X	ENSG00000189221	ENSG00000189221.9	MAOA	variable escape	escape	escape	NA	Mostly S	variable
X	ENSG00000269335	ENSG00000269335.5	IKBKG	NA	escape	NA	NA	Mostly S	variable
X	ENSG00000000003	ENSG00000000003.14	TSPAN6	escape	inactive	variable	possible escape	Mostly S	variable
X	ENSG00000036473	ENSG00000036473.6	OTC	variable escape	NA	variable	possible escape	S	variable
X	ENSG00000009694	ENSG00000009694.13	TENM1	variable escape	inactive	inactive	possible escape	NA	variable
X	ENSG00000102317	ENSG00000102317.17	RBM3	escape	inactive	variable	probable escape	S	variable

## Sheet: terminology key
XCI status is annotated directly from each publication, and slightly different terminology is used. Please see below for reference:
subject = X inactivation
E = escape from X inactivation
S = subject to X inactivation
VE = variable escape from X inactivation
PAR = pseudoautosomal region

## Sheet: references
References
Cotton, A.M., Price, E.M., Jones, M.J., Balaton, B.P., Kobor, M.S., and Brown, C.J. (2015). Landscape of DNA methylation on the X chromosome reflects CpG density, functional chromatin state and X-chromosome inactivation. Hum Mol Genet 24, 1528–1539.
Carrel, L., and Willard, H.F. (2005). X-inactivation profile reveals extensive variability in X-linked gene expression in females. Nature 434, 400–404.
Tukiainen, T., Villani, A.-C., Yen, A., Rivas, M.A., Marshall, J.L., Satija, R., Aguirre, M., Gauthier, L., Fleharty, M., Kirby, A., et al. (2017). Landscape of X chromosome inactivation across human tissues. Nature 550, 244–248.
Katsir, K.W., and Linial, M. (2019). Human genes escaping X-inactivation revealed by single cell expression data. Bmc Genomics 20, 201.
Balaton, B.P., Cotton, A.M., and Brown, C.J. (2015). Derivation of consensus inactivation status for X-linked genes from genome-wide studies. Biol Sex Differ 6, 35.
