# Supplementary material for: Random allelic expression in the adult human body
Source: Cell Rep. Author manuscript; Available in PMC 2023 Sep 7. (PMC10484211; doi:10.1016/j.celrep.2022.111945)
Supplement: 3 [file NIHMS1870509-supplement-3.xlsx]

## Sheet: hc-RAE (all tissues)
chr	gene_id	gene_name	gene_start	gene_stop	total_sample_count_male	z_score_male	total_sample_count_female	z_score_female
1	ENSG00000268903.1	RP11-34P13.15	135140	135895	61	5.28003	45	5.13374
1	ENSG00000230021.8	RP5-857K21.4	585988	827796	371	1.82323	192	1.39738
1	ENSG00000223764.2	RP11-54O7.3	916869	919692	319	1.08475	173	0.808534
1	ENSG00000187642.9	PERM1	975203	982093	322	2.19585	151	1.66314
1	ENSG00000272512.1	RP11-54O7.17	995965	998051	239	1.02597	106	0.74892
1	ENSG00000187608.8	ISG15	1001137	1014541	340	1.47438	148	1.09146
1	ENSG00000188157.14	AGRN	1020122	1056118	398	1.49072	187	1.10574
1	ENSG00000217801.9	RP11-465B22.3	1059733	1069355	374	1.2954	187	1.35225
1	ENSG00000240731.1	RP5-890O3.9	1317580	1318678	12	1.50291	8	2.42636
1	ENSG00000162576.16	MXRA8	1352688	1361777	183	2.29809	105	2.395
1	ENSG00000235098.8	ANKRD65	1418419	1421769	117	4.05259	64	3.45535
1	ENSG00000215915.9	ATAD3C	1449688	1470158	171	2.1837	97	1.91717
1	ENSG00000227775.3	RP1-283E3.4	1724511	1737251	399	1.35703	196	1.08238
1	ENSG00000215790.6	SLC35E2	1724837	1745992	404	1.23877	196	1.04878
1	ENSG00000178821.12	TMEM52	1917589	1919273	329	1.37759	154	1.61386
1	ENSG00000149527.17	PLCH2	2425979	2505526	431	1.23843	208	0.93829
1	ENSG00000157873.17	TNFRSF14	2556696	2565382	333	1.9399	162	1.65399
1	ENSG00000130762.14	ARHGEF16	3454425	3481113	195	1.54022	94	2.14613
1	ENSG00000162591.15	MEGF6	3489919	3611495	468	2.21806	243	2.0334
1	ENSG00000131697.17	NPHP4	5862810	5992362	465	1.01785	235	0.78699
1	ENSG00000069424.14	KCNAB2	5991465	6101193	510	1.24611	254	1.05222
1	ENSG00000116237.15	ICMT	6221299	6235972	131	1.07709	76	1.03994
1	ENSG00000158292.6	GPR153	6247345	6260975	281	1.58922	152	1.29989
1	ENSG00000187017.15	ESPN	6424787	6460980	255	0.875183	117	0.822199
1	ENSG00000171680.21	PLEKHG5	6466195	6520061	217	1.75997	112	1.36798
1	ENSG00000116285.12	ERRFI1	8004403	8026308	346	1.97956	186	1.85987
1	ENSG00000142599.17	RERE	8352396	8817643	477	1.6707	247	1.63983
1	ENSG00000142583.17	SLC2A5	9035106	9088478	390	1.95066	204	0.941394
1	ENSG00000049239.12	H6PD	9234774	9271337	498	2.0581	253	2.0229
1	ENSG00000178585.14	CTNNBIP1	9848275	9910336	227	1.77001	111	1.15079
1	ENSG00000142657.20	PGD	10398591	10420144	341	2.00077	165	1.88755
1	ENSG00000171819.4	ANGPTL7	11189340	11195981	38	2.52409	17	4.55697
1	ENSG00000177674.15	AGTRAP	11736083	11754802	403	0.991369	217	0.742049
1	ENSG00000177000.10	MTHFR	11785722	11806920	429	0.858423	227	1.19339
1	ENSG00000242349.5	NPPA-AS1	11843703	11848079	232	4.53454	116	3.67534
1	ENSG00000175206.10	NPPA	11845766	11848345	207	4.80695	105	4.08842
1	ENSG00000116688.16	MFN2	11980180	12013514	389	2.08897	184	2.06845
1	ENSG00000162493.16	PDPN	13583464	13617957	462	1.29818	231	1.55685
1	ENSG00000189337.16	KAZN	13892791	15118043	548	1.53389	278	1.62094
1	ENSG00000175147.11	TMEM51-AS1	15111814	15152464	447	2.13772	233	1.93174
1	ENSG00000171729.13	TMEM51	15152531	15220480	485	0.787819	246	1.11461
1	ENSG00000162438.11	CTRC	15438438	15449242	16	0.896583	6	1.32878
1	ENSG00000132906.17	CASP9	15490831	15526534	369	1.40432	190	1.03994
1	ENSG00000233954.6	UQCRHL	15807168	15809348	54	1.23343	26	0.906628
1	ENSG00000173641.17	HSPB7	16014027	16019594	428	5.29953	214	4.64205
1	ENSG00000186510.11	CLCNKA	16018874	16034050	369	3.25781	176	2.53862
1	ENSG00000232456.1	RP11-5P18.10	16035177	16040029	53	1.68595	16	3.66115
1	ENSG00000184908.17	CLCNKB	16043735	16057308	318	2.2122	163	1.75973
1	ENSG00000142632.16	ARHGEF19	16198216	16212609	352	2.17814	168	2.26956
1	ENSG00000186715.10	MST1L	16754909	16770237	117	4.23915	55	2.36649
1	ENSG00000117122.13	MFAP2	16974501	16980835	342	1.31144	177	1.14275
1	ENSG00000117115.12	PADI2	17066760	17119435	436	3.71684	214	3.04183
1	ENSG00000159339.13	PADI4	17308194	17364004	224	0.961547	121	1.03851
1	ENSG00000179023.8	KLHDC7A	18480981	18486126	238	0.973011	137	1.53708
1	ENSG00000159423.16	ALDH4A1	18871429	18902781	502	1.30966	255	0.863917
1	ENSG00000158747.13	NBL1	19640553	19658456	429	2.85972	244	2.0485
1	ENSG00000188257.10	PLA2G2A	19975430	19980416	358	4.01629	175	3.76228
1	ENSG00000127472.10	PLA2G5	20028178	20091190	415	1.39187	214	1.47239
1	ENSG00000158825.5	CDA	20588947	20618908	434	3.08439	210	3.17899
1	ENSG00000117242.7	PINK1-AS	20642656	20651766	433	3.07684	213	2.93651
1	ENSG00000142794.18	NBPF3	21440127	21485005	368	1.52927	182	1.12373
1	ENSG00000162551.13	ALPL	21509371	21578412	478	2.56335	247	2.25306
1	ENSG00000076864.19	RAP1GAP	21596214	21669363	473	0.954267	241	1.4563
1	ENSG00000187942.11	LDLRAD2	21812264	21825221	370	1.00474	189	0.910649
1	ENSG00000142798.17	HSPG2	21827862	21937297	468	1.51846	219	1.62949
1	ENSG00000219073.7	CELA3B	21977020	21998642	65	2.43572	31	2.32014
1	ENSG00000142789.19	CELA3A	22001655	22012539	106	2.64692	67	3.06526
1	ENSG00000218510.6	LINC00339	22024530	22031225	395	3.11159	187	2.90179
1	ENSG00000125945.14	ZNF436	23359447	23368386	267	1.14865	135	0.987306
1	ENSG00000204219.9	TCEA3	23381060	23424740	497	0.819725	247	0.946621
1	ENSG00000142661.18	MYOM3	24056034	24112175	409	1.53256	194	1.00063
1	ENSG00000185436.11	IFNLR1	24154156	24187959	392	1.49054	184	1.63896
1	ENSG00000183726.10	TMEM50A	25338213	25362248	276	1.42382	168	1.72077
1	ENSG00000157978.11	LDLRAP1	25543579	25568886	361	2.20161	190	1.80247
1	ENSG00000162430.16	SELENON	25800175	25818222	379	1.38132	221	1.21951
1	ENSG00000117640.17	MTFR1L	25820797	25832942	202	3.21983	122	3.45197
1	ENSG00000284309.1	RP11-96L14.9	26046664	26049099	5	1.98797	7	1.01518
1	ENSG00000142669.14	SH3BGRL3	26279175	26281327	263	2.23142	121	2.508
1	ENSG00000169442.8	CD52	26317956	26320523	239	3.21788	115	3.02765
1	ENSG00000117748.9	RPA2	27891523	27914746	318	1.06818	154	1.61386
1	ENSG00000130770.17	ATPIF1	28236108	28246906	297	3.92822	147	3.56875
1	ENSG00000270605.1	RP5-1092A3.4	28239508	28241453	250	5.364	119	4.83367
1	ENSG00000162512.15	SDC3	30869466	30908761	464	1.05339	245	1.04206
1	ENSG00000084628.9	NKAIN1	31179744	31239554	139	1.32843	64	1.19158
1	ENSG00000168528.11	SERINC2	31409564	31434680	399	3.7641	209	4.04911
1	ENSG00000084636.17	COL16A1	31652246	31704319	450	1.32505	226	1.08595
1	ENSG00000121905.9	HPCA	32885993	32898441	35	1.5722	9	2.0605
1	ENSG00000163866.8	SMIM12	34712736	34859816	543	2.15948	273	1.37702
1	ENSG00000187513.8	GJA4	34792997	34795747	385	1.5911	200	0.779984
1	ENSG00000183431.11	SF3A3	37956974	37990921	365	1.07101	198	0.796614
1	ENSG00000183386.9	FHL3	37996769	38005606	276	3.03191	145	3.44825
1	ENSG00000182109.7	RP11-69E11.4	39522279	39546187	420	5.19284	225	4.75324
1	ENSG00000084072.16	PPIE	39692181	39763914	439	3.10505	215	2.90113
1	ENSG00000131238.16	PPT1	40072704	40097703	271	3.10486	150	2.73369
1	ENSG00000117394.20	SLC2A1	42925374	42959048	411	1.67994	206	1.91487
1	ENSG00000117395.12	EBNA1BP2	43164174	43270936	386	0.83061	176	0.817402
1	ENSG00000142949.16	PTPRF	43525186	43623666	434	0.904965	226	0.96939
1	ENSG00000086015.20	MAST2	45786986	46036124	438	2.35011	233	1.84695
1	ENSG00000269956.1	MKNK1-AS1	46538695	46570255	285	0.762553	143	0.745445
1	ENSG00000079277.19	MKNK1	46557407	46604294	345	1.35528	186	1.15175
1	ENSG00000142973.13	CYP4B1	46757837	46819413	310	2.59821	166	2.26768
1	ENSG00000223720.2	RP5-1024N4.2	48172971	48206857	182	0.876594	97	0.763011
1	ENSG00000117834.12	SLC5A9	48222684	48248644	444	1.04407	225	0.889742
1	ENSG00000174348.13	PODN	53062051	53085134	425	1.76541	213	2.4109
1	ENSG00000162383.11	SLC1A7	53087178	53142632	374	1.23703	194	1.20431
1	ENSG00000157193.15	LRP8	53242363	53328070	423	1.77812	192	1.50027
1	ENSG00000162390.17	ACOT11	54542256	54639192	440	1.16116	232	0.978685
1	ENSG00000184313.19	MROH7	54641753	54710266	528	1.77851	268	0.927421
1	ENSG00000243725.6	TTC4	54715821	54742657	311	1.13638	168	0.819183
1	ENSG00000116133.11	DHCR24	54849632	54887218	352	4.36918	172	3.65157
1	ENSG00000162407.8	PLPP3	56494746	56645301	471	2.39888	249	2.09576
1	ENSG00000184292.6	TACSTD2	58575422	58577773	338	4.02867	168	3.95514
1	ENSG00000240563.1	L1TD1	62194830	62212328	276	2.03015	126	1.17198
1	ENSG00000079739.15	PGM1	63593275	63660245	463	1.71768	242	1.63719
1	ENSG00000162433.14	AK4	65147548	65232145	400	1.09667	185	0.984669
1	ENSG00000118473.21	SGIP1	66533382	66748299	502	2.10682	257	1.82418
1	ENSG00000232284.7	GNG12-AS1	67832302	68202987	540	2.2844	273	2.05246
1	ENSG00000116729.13	WLS	68098472	68233120	526	1.77495	268	1.71375
1	ENSG00000116791.13	CRYZ	74705481	74733151	450	3.21679	219	2.53161
1	ENSG00000137968.16	SLC44A5	75202130	75611116	311	3.10158	153	3.05048
1	ENSG00000117054.13	ACADM	75724346	75786196	391	1.77583	189	1.36362
1	ENSG00000153898.12	MCOLN2	84925582	84997113	449	0.908737	226	1.17337
1	ENSG00000162643.12	WDR63	84999146	85133138	433	1.59813	226	1.23165
1	ENSG00000055732.12	MCOLN3	85018081	85048499	399	1.3935	208	1.0966
1	ENSG00000223653.5	RP11-131L23.1	85277640	85448124	436	1.06346	230	1.08063
1	ENSG00000153904.18	DDAH1	85318484	85578363	528	0.813902	273	0.942813
1	ENSG00000122417.15	ODF2L	86346823	86396342	417	1.38077	211	0.787787
1	ENSG00000117226.11	GBP3	89006665	89022894	432	2.39556	207	2.2832
1	ENSG00000234518.2	PTGES3P1	89104284	89104767	241	2.82123	130	1.86913
1	ENSG00000225492.6	GBP1P1	89407678	89426243	133	1.86762	70	2.33228
1	ENSG00000162669.15	HFM1	91260765	91404869	314	0.954512	165	0.770006
1	ENSG00000223745.7	CCDC18-AS1	93262185	93345887	339	1.82485	160	1.47969
1	ENSG00000117525.13	F3	94529224	94541800	393	3.65051	199	3.9321
1	ENSG00000224081.8	SLC44A3-AS1	94613813	94855426	538	2.53975	273	0.942813
1	ENSG00000143036.16	SLC44A3	94820341	94895246	517	1.20268	252	0.83225
1	ENSG00000099260.10	PALMD	99645942	99694541	337	2.81272	172	3.07726
1	ENSG00000116299.16	KIAA1324	109113857	109203231	444	2.01091	211	1.13111
1	ENSG00000143126.7	CELSR2	109250018	109275750	437	1.27536	205	0.932575
1	ENSG00000143028.8	SYPL2	109466627	109482137	260	3.58308	125	3.40102
1	ENSG00000213366.12	GSTM2	109668021	109709551	469	2.98705	242	3.32439
1	ENSG00000134201.10	GSTM5	109712254	109775428	450	4.5588	226	4.05817
1	ENSG00000134202.10	GSTM3	109733931	109741038	396	4.47942	203	3.57802
1	ENSG00000064886.13	CHI3L2	111200770	111243440	395	3.18527	194	3.54658
1	ENSG00000134216.18	CHIA	111290861	111320566	57	1.75821	17	1.07052
1	ENSG00000155380.11	SLC16A1	112911846	112956353	348	0.792044	169	0.887145
1	ENSG00000118729.11	CASQ2	115700006	115768781	444	2.37143	223	2.323
1	ENSG00000134247.9	PTGFRN	116910056	116990358	434	1.30732	216	1.42024
1	ENSG00000203859.9	HSD3B2	119414930	119423035	12	2.10924	10	4.40202
1	ENSG00000134193.14	REG4	119794017	119811660	73	2.46639	31	2.32014
1	ENSG00000223804.5	CH17-472G23.2	120267333	120341871	55	1.19423	28	0.779984
1	ENSG00000270231.3	NBPF8	120436352	120467739	355	4.52942	187	4.24002
1	ENSG00000275131.2	CH17-472G23.4	120489859	120701289	418	2.38484	215	2.13537
1	ENSG00000226067.6	LINC00623	120952438	121009291	318	3.17317	173	2.48346
1	ENSG00000198483.12	ANKRD35	145866559	145885866	348	1.37746	182	1.44939
1	ENSG00000265972.5	TXNIP	145992434	145996600	175	2.07112	87	1.78295
1	ENSG00000268043.7	NBPF12	146938743	146996202	437	1.19212	224	0.926982
1	ENSG00000227242.4	NBPF13P	147019655	147056593	117	3.24416	37	2.15938
1	ENSG00000131781.12	FMO5	147175350	147243050	404	0.950612	220	0.869786
1	ENSG00000131778.18	CHD1L	147242640	147295766	400	0.969342	212	0.904239
1	ENSG00000278811.4	LINC00624	147258884	147517875	396	1.13544	211	0.818998
1	ENSG00000178104.19	PDE4DIP	148808180	149048286	488	1.16496	248	1.09864
1	ENSG00000255148.2	RP4-791M13.4	149018670	149026269	118	2.16062	59	2.70541
1	ENSG00000274265.4	CH17-189H20.1	149176021	149251013	357	2.39966	197	1.94164
1	ENSG00000215861.5	WI2-1896O14.1	149197991	149321732	148	3.74796	92	2.99902
1	ENSG00000271383.6	NBPF19	149390622	149556361	69	3.50642	26	2.93294
1	ENSG00000143369.14	ECM1	150508061	150513789	404	2.75158	201	3.22907
1	ENSG00000143382.14	ADAMTSL4	150549368	150560894	427	1.03716	234	1.10363
1	ENSG00000143457.10	GOLPH3L	150646224	150697144	341	1.89409	176	1.49092
1	ENSG00000143452.15	HORMAD1	150698059	150720888	50	4.6073	15	3.08491
1	ENSG00000143434.15	SEMA6C	151131684	151146664	357	0.830346	171	0.982171
1	ENSG00000159377.10	PSMB4	151399533	151401944	194	2.04048	96	1.94617
1	ENSG00000237975.6	FLG-AS1	152168124	152445456	392	2.3629	191	2.30569
1	ENSG00000143631.10	FLG	152302174	152325203	174	3.00827	87	2.84269
1	ENSG00000169509.5	CRCT1	152514501	152516010	129	3.70261	85	4.16959
1	ENSG00000185966.3	LCE3E	152565653	152566772	25	1.11486	20	0.779984
1	ENSG00000163202.4	LCE3D	152579380	152580504	22	4.03846	27	2.30441
1	ENSG00000198854.5	C1orf68	152719521	152720470	20	3.44315	13	3.18623
1	ENSG00000203786.6	KPRP	152759560	152762052	123	1.73952	78	2.00421
1	ENSG00000163207.6	IVL	152908544	152911886	63	3.69723	37	3.76126
1	ENSG00000169474.4	SPRR1A	152985230	152985500	104	2.6456	78	3.86167
1	ENSG00000163209.14	SPRR3	153001746	153003856	239	3.0961	129	3.4729
1	ENSG00000169469.8	SPRR1B	153031201	153032900	97	5.52842	73	5.26806
1	ENSG00000163216.6	SPRR2D	153039724	153041931	115	4.32892	79	4.4687
1	ENSG00000163218.14	PGLYRP4	153330119	153348840	134	2.49837	94	1.5156
1	ENSG00000143556.8	S100A7	153457743	153460701	22	1.39267	16	2.83796
1	ENSG00000196154.11	S100A4	153543612	153550136	144	3.06925	76	2.33971
1	ENSG00000188015.9	S100A3	153547328	153549372	125	2.10439	70	1.67373
1	ENSG00000196754.10	S100A2	153561107	153567890	87	1.83743	42	1.48557
1	ENSG00000189334.8	S100A14	153614254	153616986	294	4.81915	127	4.68203
1	ENSG00000160678.11	S100A1	153627925	153632033	364	2.79552	166	2.42636
1	ENSG00000272030.1	RP1-178F15.4	153631437	153634397	321	3.67889	141	3.1503
1	ENSG00000160691.18	SHC1	154962623	154974395	67	2.33548	40	2.75564
1	ENSG00000169242.11	EFNA1	155127459	155134857	357	0.911869	180	0.889742
1	ENSG00000185499.16	MUC1	155185823	155192916	253	0.889393	129	1.17563
1	ENSG00000236675.1	MTX1P1	155230974	155234325	229	0.793322	135	0.840961
1	ENSG00000198952.8	SMG5	156249223	156282825	357	2.37928	172	2.19664
1	ENSG00000198715.11	GLMP	156290088	156295689	375	1.28948	184	1.13789
1	ENSG00000163382.11	NAXE	156591761	156594299	25	3.44315	12	2.42636
1	ENSG00000132688.10	NES	156668762	156677397	388	1.17787	195	1.12615
1	ENSG00000163565.18	IFI16	158999967	159055155	315	1.13334	141	0.768307
1	ENSG00000162706.12	CADM3	159171608	159203306	470	1.39971	236	1.33808
1	ENSG00000225670.4	CADM3-AS1	159194324	159207973	496	1.83541	253	1.37216
1	ENSG00000243284.1	VSIG8	159854315	159862657	375	1.05665	197	0.805056
1	ENSG00000018625.14	ATP1A2	160115772	160143591	449	2.41578	222	2.48569
1	ENSG00000179914.4	ITLN1	160876538	160885170	170	2.67276	91	2.82439
1	ENSG00000158769.17	F11R	160995210	161021348	311	1.22997	182	1.30465
1	ENSG00000203747.10	FCGR3A	161541758	161550737	291	1.4529	146	1.9753
1	ENSG00000244682.7	FCGR2C	161581338	161605662	445	2.82184	230	3.08491
1	ENSG00000225217.1	HSPA7	161606290	161608217	336	2.73722	173	2.82606
1	ENSG00000162747.9	FCGR3B	161623195	161631963	308	1.74702	165	1.44851
1	ENSG00000072694.20	FCGR2B	161663146	161678654	341	0.805901	178	1.05746
1	ENSG00000239887.4	C1orf226	162378840	162386818	443	2.05038	222	2.15938
1	ENSG00000143248.12	RGS5	163111120	163217636	459	3.16734	237	2.69034
1	ENSG00000143162.7	CREG1	167529676	167553767	460	1.48182	246	1.27524
1	ENSG00000197965.11	MPZL1	167721191	167791919	475	1.9267	235	1.82386
1	ENSG00000143158.10	MPC2	167916728	167937040	294	1.28018	139	1.26561
1	ENSG00000143196.4	DPT	168695458	168729264	432	2.36187	226	2.39722
1	ENSG00000000460.16	C1orf112	169662006	169854080	483	2.04521	245	1.84845
1	ENSG00000007933.12	FMO3	171090876	171117819	386	1.69769	201	1.45983
1	ENSG00000094963.13	FMO2	171185207	171211230	380	5.30043	188	4.94847
1	ENSG00000225243.5	RP1-127D3.4	171199243	171227788	374	5.30299	185	4.97157
1	ENSG00000117592.8	PRDX6	173477265	173488807	237	3.80542	111	3.82059
1	ENSG00000234741.7	GAS5	173863941	173868882	302	0.860444	148	1.22495
1	ENSG00000235750.9	KIAA0040	175156986	175192999	446	3.67807	220	3.65366
1	ENSG00000162779.21	AXDND1	179365719	179554735	203	1.1206	73	0.847643
1	ENSG00000116260.16	QSOX1	180154833	180204030	396	3.11978	203	3.31849
1	ENSG00000135821.17	GLUL	182381703	182392206	401	4.55722	215	4.03445
1	ENSG00000135862.5	LAMC1	183023459	183145592	393	4.1689	208	3.50284
1	ENSG00000058085.14	LAMC2	183186237	183244900	371	2.05857	179	1.70895
1	ENSG00000162704.15	ARPC5	183620845	183635757	354	1.23571	158	0.884185
1	ENSG00000198756.10	COLGALT2	183929853	184037729	476	1.20229	241	0.909781
1	ENSG00000135842.16	FAM129A	184790723	184974550	466	1.91927	247	1.82647
1	ENSG00000116679.15	IVNS1ABP	185296387	185317329	359	0.881383	179	1.30425
1	ENSG00000116690.12	PRG4	186296278	186314562	347	1.42603	210	1.51693
1	ENSG00000116741.7	RGS2	192809038	192812283	309	2.53896	157	1.98593
1	ENSG00000000971.15	CFH	196651877	196747504	426	2.51061	208	2.42636
1	ENSG00000163395.16	IGFN1	201190824	201228952	429	3.67381	212	3.38934
1	ENSG00000081277.12	PKP1	201283451	201332993	407	3.20718	207	2.69678
1	ENSG00000118194.18	TNNT2	201359007	201377762	366	1.50291	190	1.10926
1	ENSG00000174307.6	PHLDA3	201464894	201469237	421	1.39345	200	1.20804
1	ENSG00000159176.13	CSRP1	201483529	201509456	365	1.23048	204	1.07052
1	ENSG00000198892.6	SHISA4	201888679	201892306	379	1.70768	189	1.43331
1	ENSG00000223774.5	RP11-307B6.3	201893841	201899236	354	1.1535	180	1.2556
1	ENSG00000163431.12	LMOD1	201896451	201946588	439	1.66312	223	1.8505
1	ENSG00000176393.10	RNPEP	201982371	202006147	465	1.14303	242	1.17457
1	ENSG00000133067.17	LGR6	202193900	202319781	393	2.63225	196	2.42636
1	ENSG00000143847.15	PPFIA4	203026497	203078740	495	1.42942	246	0.87368
1	ENSG00000133048.12	CHI3L1	203178930	203186749	321	4.90287	176	4.37208
1	ENSG00000159388.5	BTG2	203305490	203309602	348	0.896583	180	0.999501
1	ENSG00000122176.10	FMOD	203340627	203351489	381	2.55324	202	2.06775
1	ENSG00000188783.5	PRELP	203475827	203491352	363	3.10642	184	3.0706
1	ENSG00000143850.13	PLEKHA6	204218850	204377665	442	2.02419	219	1.80991
1	ENSG00000163531.15	NFASC	204828650	205022822	529	0.989423	277	0.821589
1	ENSG00000162873.14	KLHDC8A	205336064	205357090	414	3.19008	225	3.23126
1	ENSG00000162877.12	PM20D1	205828021	205850132	162	1.458	76	1.21324
1	ENSG00000162896.5	PIGR	206928517	206946466	212	1.10251	118	0.919508
1	ENSG00000123836.14	PFKFB2	207034365	207081024	457	1.78418	236	1.4497
1	ENSG00000123838.10	C4BPA	207104261	207144972	281	0.967789	159	0.956012
1	ENSG00000196352.14	CD55	207321507	207386804	375	2.41482	193	2.44342
1	ENSG00000117335.19	CD46	207752056	207795513	397	3.03629	208	2.67965
1	ENSG00000230937.11	MIR205HG	209428819	209432838	173	1.0543	87	0.950299
1	ENSG00000196878.14	LAMB3	209614869	209652466	455	1.17243	242	0.956868
1	ENSG00000227591.5	RP1-28O10.1	209661363	209724125	316	1.86364	142	1.45245
1	ENSG00000123689.5	G0S2	209675419	209676388	220	2.64942	98	2.15757
1	ENSG00000118873.15	RAB3GAP2	220148292	220272454	269	1.1603	143	1.20597
1	ENSG00000162817.6	C1orf115	220689844	220699157	239	2.91344	106	2.86125
1	ENSG00000186205.12	2022-03-01	220786758	220819657	506	0.75998	254	0.741093
1	ENSG00000232679.1	LINC01705	222041704	222064763	26	1.31635	16	1.60317
1	ENSG00000203697.11	CAPN8	223538006	223665734	388	1.94672	191	1.75402
1	ENSG00000162909.17	CAPN2	223701592	223776018	415	1.88278	219	1.90012
1	ENSG00000232628.5	RP11-365O16.3	224208746	224213279	38	0.992319	25	0.977549
1	ENSG00000143815.14	LBR	225401501	225428925	350	1.0525	175	0.789392
1	ENSG00000143819.12	EPHX1	225810091	225845535	486	1.08372	250	1.29365
1	ENSG00000243709.1	LEFTY1	225886281	225911382	205	0.958695	127	1.62262
1	ENSG00000203685.9	STUM	226548799	226609214	478	1.98493	227	1.88966
1	ENSG00000163050.16	COQ8A	226897535	226987545	528	1.97143	262	1.57175
1	ENSG00000154358.20	OBSCN	228208129	228378874	487	3.54475	242	3.43324
1	ENSG00000116574.5	RHOU	228735076	228746669	335	1.61875	175	1.2786
1	ENSG00000143632.14	ACTA1	229431244	229434098	265	2.67438	125	2.4527
1	ENSG00000143641.9	GALNT2	230057989	230282124	539	2.47933	270	2.28002
1	ENSG00000135744.7	AGT	230702522	230714297	429	2.75796	219	2.47147
1	ENSG00000135773.12	CAPN9	230747383	230802003	421	1.23791	204	1.19965
1	ENSG00000119280.16	C1orf198	230837118	230869589	478	1.05641	238	1.09819
1	ENSG00000135766.8	EGLN1	231363750	231425044	288	1.25027	150	0.977549
1	ENSG00000116962.14	NID1	235975829	236065162	517	1.49822	257	1.26044
1	ENSG00000077585.13	GPR137B	236142504	236221865	486	1.90713	245	1.92909
1	ENSG00000086619.13	ERO1B	236215554	236281985	465	1.31514	233	0.99903
1	ENSG00000116977.18	LGALS8	236517999	236552981	336	3.06204	176	2.46378
1	ENSG00000077522.12	ACTN2	236686453	236764631	412	2.76854	213	1.97805
1	ENSG00000215808.2	LINC01139	238480383	238486023	248	1.45401	120	1.93245
1	ENSG00000180287.16	PLD5	242082985	242524696	469	1.3426	236	0.975317
1	ENSG00000272865.1	RP11-561I11.4	242147513	242209129	237	1.56431	138	0.851566
1	ENSG00000224525.2	RP11-561I11.3	242203554	242210827	81	1.32326	44	0.779984
1	ENSG00000203666.12	EFCAB2	245002120	245127164	495	1.53231	246	1.11461
1	ENSG00000185420.18	SMYD3	245749341	246507312	531	1.70844	265	1.24594
2	ENSG00000035115.21	SH3YL1	217729	266398	427	2.36625	213	1.8853
2	ENSG00000189292.15	ALKAL2	279557	288851	378	2.00337	195	1.12615
2	ENSG00000231173.1	AC116609.3	741976	749856	153	1.55046	77	0.844129
2	ENSG00000223751.1	AC116609.2	742487	747767	78	1.50291	45	1.32878
2	ENSG00000237667.5	LINC01115	779839	868426	146	2.9149	52	2.04643
2	ENSG00000172554.11	SNTG2	950867	1367613	529	2.65367	267	1.84674
2	ENSG00000115705.20	TPO	1374222	1543711	523	3.94677	265	2.8364
2	ENSG00000228613.1	AC144450.1	1546664	1620113	359	1.85421	162	1.77594
2	ENSG00000186487.17	MYT1L	1789112	2331260	431	1.2722	207	1.45603
2	ENSG00000171853.15	TRAPPC12	3379674	3485094	501	2.63569	247	2.25306
2	ENSG00000182551.13	ADI1	3497428	3517747	355	3.64811	165	3.60377
2	ENSG00000118004.17	COLEC11	3594831	3644644	95	1.45185	37	2.51536
2	ENSG00000151692.14	RNF144A	6917391	7068286	507	1.60337	256	1.19158
2	ENSG00000235092.5	ID2-AS1	8666635	8681853	171	1.54546	73	0.757431
2	ENSG00000134317.17	GRHL1	9951692	10002277	416	1.00152	212	1.18381
2	ENSG00000115756.12	HPCAL1	10302888	10427617	533	1.63032	272	1.74844
2	ENSG00000134324.11	LPIN1	11677594	11827409	512	0.882372	260	1.08393
2	ENSG00000178295.14	GEN1	17753857	17788941	340	1.26038	159	1.03885
2	ENSG00000170745.11	KCNS3	17877846	18361616	456	2.02946	210	1.73645
2	ENSG00000143878.9	RHOB	20447073	20449445	313	3.00613	136	2.76532
2	ENSG00000143869.6	GDF7	20666663	20679245	521	1.06068	257	1.33732
2	ENSG00000219626.8	FAM228B	24076525	24169640	451	1.80406	223	0.875961
2	ENSG00000115129.13	TP53I3	24077432	24085861	247	0.756661	142	1.03506
2	ENSG00000138092.10	CENPO	24793382	24822376	360	0.815739	174	1.06384
2	ENSG00000138031.14	ADCY3	24819168	24919839	476	1.95129	235	2.3563
2	ENSG00000084754.10	HADHA	26190634	26244726	236	2.25311	112	2.30876
2	ENSG00000163803.12	PLB1	28457144	28643788	514	2.10688	264	2.32658
2	ENSG00000230730.1	AC074011.2	28633281	28664540	348	2.29741	176	2.57603
2	ENSG00000213639.9	PPP1CB	28751639	28802940	393	1.11412	219	0.787502
2	ENSG00000163806.15	SPDYA	28782516	28850611	366	1.24448	197	0.938772
2	ENSG00000189350.12	TOGARAM2	28956610	29061373	497	3.19135	241	2.46735
2	ENSG00000213626.11	LBH	30231530	30323730	358	2.26844	179	1.70895
2	ENSG00000013016.15	EHD3	31234336	31269447	364	1.55621	200	1.47146
2	ENSG00000049323.15	LTBP1	32946971	33399509	523	2.49993	259	2.41365
2	ENSG00000228262.8	LINC01320	34677554	34738231	85	1.81677	20	1.43854
2	ENSG00000171055.14	FEZ2	36531804	36646087	473	1.86183	233	1.50778
2	ENSG00000163171.7	CDC42EP3	37641881	37738468	450	1.53525	208	1.34988
2	ENSG00000138061.11	CYP1B1	38067506	38109902	460	3.50642	251	3.41025
2	ENSG00000232973.11	CYP1B1-AS1	38073446	38231567	516	1.96823	267	2.38936
2	ENSG00000231367.5	AC016995.3	38406718	38515740	385	1.89348	187	1.52834
2	ENSG00000162878.12	PKDCC	42048019	42058528	410	3.01725	208	3.12291
2	ENSG00000162881.6	OXER1	42762480	42764261	351	0.901765	181	0.88004
2	ENSG00000152518.7	ZFP36L2	43222401	43226609	406	1.28188	198	1.09596
2	ENSG00000152527.13	PLEKHH2	43637272	43767987	499	0.754418	252	0.858383
2	ENSG00000243244.5	STON1	48530170	48598513	510	2.50157	257	2.38793
2	ENSG00000242441.7	GTF2A1L	48617797	48733148	412	3.06876	227	2.49889
2	ENSG00000138039.14	LHCGR	48686774	48755730	311	1.69787	199	2.40982
2	ENSG00000282890.1	RP11-460M2.1	48809339	49419013	320	2.3745	206	0.859905
2	ENSG00000115306.15	SPTBN1	54456284	54671445	480	2.20019	241	2.522
2	ENSG00000115380.19	EFEMP1	55865966	55924139	403	1.15386	221	1.30891
2	ENSG00000272180.1	RP11-481J13.1	55952157	56181652	510	1.46011	259	1.42201
2	ENSG00000237651.6	C2orf74	61145067	61164829	286	1.46899	151	0.747274
2	ENSG00000173209.22	AHSA2	61177417	61191203	436	2.01467	231	1.89895
2	ENSG00000115902.10	SLC1A4	64988476	65023865	425	2.63852	222	1.59576
2	ENSG00000115956.9	PLEK	68365172	68397453	410	1.17165	210	0.921102
2	ENSG00000124357.12	NAGK	71064343	71079805	455	1.65216	237	1.60665
2	ENSG00000003137.8	CYP26B1	72129237	72148038	258	1.53111	123	1.54294
2	ENSG00000135624.15	CCT7	73233419	73253021	359	1.50967	183	1.40075
2	ENSG00000163017.13	ACTG2	73892313	73919865	446	2.34035	236	2.0636
2	ENSG00000159399.9	HK2	74833987	74893359	486	1.56279	246	1.54294
2	ENSG00000143954.12	REG3G	79025685	79028505	72	4.02927	22	3.92307
2	ENSG00000115386.5	REG1A	79120457	79123419	74	3.60047	43	3.2687
2	ENSG00000186854.10	TRABD2A	84821649	84907008	291	1.4029	166	0.839492
2	ENSG00000034510.5	TMSB10	84905624	84906662	102	4.35621	54	3.76786
2	ENSG00000152291.13	TGOLN2	85318019	85328425	396	2.8993	202	2.62197
2	ENSG00000042493.15	CAPG	85394747	85418432	390	4.00284	195	3.52395
2	ENSG00000168906.12	MAT2A	85539164	85544722	377	1.66374	187	1.21139
2	ENSG00000118640.10	VAMP8	85561561	85582031	344	2.71556	176	2.95021
2	ENSG00000168878.16	SFTPB	85657313	85668741	114	1.88585	65	1.76781
2	ENSG00000115523.16	GNLY	85694290	85698854	351	3.05759	171	3.40841
2	ENSG00000068615.17	REEP1	86213992	86338083	391	1.79444	203	1.8262
2	ENSG00000115593.14	SMYD1	88067779	88113387	364	0.876594	186	1.22256
2	ENSG00000211592.8	IGKC	88857160	88857683	106	5.52983	50	4.79715
2	ENSG00000211596.3	IGKJ2	88861524	88861563	55	2.25255	26	3.43952
2	ENSG00000211598.2	IGKV4-1	88885396	88886153	34	1.21758	22	1.229
2	ENSG00000211599.2	IGKV5-2	88897231	88897784	8	3.62505	8	1.60317
2	ENSG00000243466.1	IGKV1-5	88947300	88947957	50	4.46178	34	4.75066
2	ENSG00000239855.1	IGKV1-6	88966261	88966767	30	2.2305	16	3.24955
2	ENSG00000241755.1	IGKV1-9	89009981	89010515	59	1.4207	37	1.62542
2	ENSG00000240864.3	IGKV1-16	89099858	89100361	32	2.26082	21	2.89676
2	ENSG00000244575.3	IGKV1-27	89213422	89213928	26	0.756661	14	1.01518
2	ENSG00000243238.1	IGKV2-30	89244780	89245596	32	1.80607	25	1.24097
2	ENSG00000170500.12	LONRF2	100273290	100322733	469	0.846164	225	0.801936
2	ENSG00000071082.10	RPL31	101002244	101024032	441	1.23893	217	1.07588
2	ENSG00000204634.12	TBC1D8	101007616	101252801	514	2.10688	250	1.89952
2	ENSG00000115594.11	IL1R1	102064543	102179874	471	1.87366	233	1.25341
2	ENSG00000115602.16	IL1RL1	102311501	102352037	428	4.07555	228	3.52395
2	ENSG00000115604.10	IL18R1	102355928	102398775	455	1.87603	231	1.75641
2	ENSG00000115607.9	IL18RAP	102418688	102452565	408	0.896583	209	0.929655
2	ENSG00000115641.18	FHL2	105357711	105438513	496	1.45401	259	1.52371
2	ENSG00000119147.9	C2orf40	106063245	106078159	299	3.43342	146	2.78721
2	ENSG00000198203.9	SULT1C2	108288638	108309915	231	2.38484	123	2.02481
2	ENSG00000153208.16	MERTK	111898478	112029561	442	2.38634	213	1.57612
2	ENSG00000136695.14	IL36RN	113058637	113065382	119	2.19585	90	2.13367
2	ENSG00000136689.18	IL1RN	113107213	113134016	382	2.54414	195	2.91605
2	ENSG00000189223.14	PAX8-AS1	113211521	113276581	475	5.40382	229	4.7126
2	ENSG00000125618.16	PAX8	113215996	113278950	476	5.35996	229	4.7126
2	ENSG00000125633.10	CCDC93	117915477	118014133	393	1.41034	205	0.771953
2	ENSG00000019169.10	MARCO	118942165	118994660	190	0.91573	109	0.76488
2	ENSG00000115107.19	STEAP3	119223830	119265652	417	2.48001	210	2.395
2	ENSG00000080293.9	SCTR	119439842	119525301	284	2.45937	157	2.19566
2	ENSG00000231013.1	AC013275.2	119476447	119487346	85	1.90237	51	2.10354
2	ENSG00000144118.13	RALB	120240063	120294713	307	1.70831	156	0.864414
2	ENSG00000136732.14	GYPC	126655932	126696675	512	1.77765	259	1.16774
2	ENSG00000136717.14	BIN1	127048026	127107355	470	2.42143	242	2.45358
2	ENSG00000169994.18	MYO7B	127535801	127637728	454	2.41106	233	2.07306
2	ENSG00000072163.19	LIMS2	127638380	127681786	515	2.55309	259	2.33737
2	ENSG00000144230.16	GPR17	127645863	127652639	477	2.06729	241	1.4563
2	ENSG00000214100.8	PLAC9P1	129922862	129934317	92	2.39922	33	1.12922
2	ENSG00000237574.1	LINC01856	129923176	129946703	96	2.26082	34	1.07052
2	ENSG00000180178.10	FAR2P1	129990455	130051131	111	4.19041	29	2.99408
2	ENSG00000152086.8	TUBA3E	130191742	130198461	69	4.24456	16	0.779984
2	ENSG00000173272.15	MZT2A	131464899	131492743	295	1.29738	145	0.950299
2	ENSG00000152117.17	AC093838.4	131492812	131521573	340	3.22916	162	2.95483
2	ENSG00000197927.12	C2orf27A	131722374	131767404	412	2.30938	186	1.54121
2	ENSG00000150540.13	HNMT	137964019	138016364	272	1.24433	154	0.758602
2	ENSG00000123610.4	TNFAIP6	151357591	151380048	151	2.01688	70	1.95597
2	ENSG00000080345.17	RIF1	151409882	151508004	413	2.4425	207	2.02869
2	ENSG00000183091.19	NEB	151485335	151734487	414	2.39922	208	2.10975
2	ENSG00000226383.6	LINC01876	156011529	156254950	299	2.14371	163	1.96174
2	ENSG00000163331.11	DAPL1	158795316	158853754	399	2.83409	209	2.44212
2	ENSG00000115183.14	TANC1	158968670	159232659	515	0.942499	258	0.741696
2	ENSG00000236283.4	AC013463.2	164840671	165195564	490	1.08219	258	0.869322
2	ENSG00000169507.9	SLC38A11	164896185	164955525	405	1.37715	227	1.07735
2	ENSG00000163092.19	XIRP2	166888486	167259753	106	2.23508	38	2.25306
2	ENSG00000073737.16	DHRS9	169064788	169096167	186	1.65938	93	1.4704
2	ENSG00000071967.11	CYBRD1	171522246	171558133	444	4.82951	234	4.31196
2	ENSG00000077380.15	DYNC1I2	171687408	171748420	289	1.44417	148	1.00247
2	ENSG00000236449.1	AC018890.6	174547140	174774827	494	1.47836	247	0.946621
2	ENSG00000162998.4	FRZB	182833274	182867162	340	1.64557	193	1.18092
2	ENSG00000061676.14	NCKAP1	182909114	183038858	351	0.839578	170	0.760615
2	ENSG00000224063.5	AC007319.1	187191834	187554663	461	1.14516	243	0.949364
2	ENSG00000204262.11	COL5A2	189031895	189179879	168	1.19975	89	1.05746
2	ENSG00000187699.10	C2orf88	189879608	190203484	503	0.900199	249	0.879163
2	ENSG00000198130.15	HIBCH	190189734	190320045	398	1.8015	199	1.5163
2	ENSG00000081320.10	STK17B	196133565	196176503	393	1.13263	210	0.858383
2	ENSG00000003402.19	CFLAR	201116103	201176687	416	1.35133	224	1.25038
2	ENSG00000226312.7	CFLAR-AS1	201140277	201157823	237	1.13451	130	0.855971
2	ENSG00000064012.21	CASP8	201233442	201287711	433	2.50552	229	1.80807
2	ENSG00000118257.16	NRP2	205681989	205798133	531	0.900009	265	0.74892
2	ENSG00000115414.18	FN1	215360439	215436172	498	3.97205	250	3.53273
2	ENSG00000115461.4	IGFBP5	216672104	216695525	158	2.57741	93	1.54121
2	ENSG00000079308.16	TNS1	217799788	218002995	539	2.77631	274	3.09933
2	ENSG00000127838.13	PNKD	218270391	218346793	419	2.09911	208	2.01477
2	ENSG00000135926.14	TMBIM1	218274191	218292586	301	2.60679	151	2.79707
2	ENSG00000237281.1	CATIP-AS2	218326888	218357966	373	1.30134	185	1.26945
2	ENSG00000018280.16	SLC11A1	218382028	218396894	381	1.06368	197	0.972201
2	ENSG00000115649.15	CNPPD1	219171896	219177922	313	1.3092	152	0.779984
2	ENSG00000182698.11	RESP18	219327408	219333177	48	1.50291	12	1.87757
2	ENSG00000175084.11	DES	219418376	219426739	291	5.75345	150	4.84105
2	ENSG00000072195.14	SPEG	219434845	219498287	467	0.978379	232	0.751598
2	ENSG00000227432.1	AC053503.11	219482072	219516877	420	0.827289	210	0.764304
2	ENSG00000124006.14	OBSL1	219550741	219571859	449	1.84861	238	1.62393
2	ENSG00000116106.11	EPHA4	221418026	221572358	518	1.04407	261	0.899835
2	ENSG00000081052.11	COL4A4	227002710	227164113	409	1.21235	210	1.2347
2	ENSG00000169031.18	COL4A3	227164564	227314792	529	1.37454	267	1.27945
2	ENSG00000236432.7	AC097662.2	227221051	227325150	525	1.43362	266	1.26276
2	ENSG00000135916.15	ITM2C	230864638	230879248	415	2.56654	215	2.41105
2	ENSG00000156966.6	B3GNT7	231395542	231401164	307	1.28171	178	0.872477
2	ENSG00000171596.6	NMUR1	231523159	231530495	314	1.64966	171	1.86794
2	ENSG00000187514.16	PTMA	231706894	231713541	378	1.6184	196	1.18318
2	ENSG00000135930.13	EIF4E2	232550592	232583644	430	2.73248	229	2.64204
2	ENSG00000115468.11	EFHD1	232606056	232682781	448	1.4975	227	1.10636
2	ENSG00000066248.14	NGEF	232878708	233013272	465	2.44174	233	2.46876
2	ENSG00000077044.10	DGKD	233354506	233472104	459	1.17002	235	0.899084
2	ENSG00000185038.14	MROH2A	233775678	233833415	113	2.23265	37	1.44743
2	ENSG00000144476.5	ACKR3	236567786	236582358	309	1.38518	148	1.62542
2	ENSG00000163359.15	COL6A3	237324002	237414375	501	3.3473	262	3.40665
2	ENSG00000115648.13	MLPH	237485427	237555318	409	2.95572	194	2.73188
2	ENSG00000124839.12	RAB17	237574321	237601614	389	2.48176	187	1.91572
2	ENSG00000124831.18	LRRFIP1	237627575	237780315	478	1.17818	244	1.23881
2	ENSG00000144488.14	ESPNL	238100156	238133287	343	2.57768	188	2.00601
2	ENSG00000168427.8	KLHL30	238138721	238152888	422	1.02589	223	1.25987
2	ENSG00000186235.10	AC016757.3	238224551	238231613	320	2.87472	141	1.5156
2	ENSG00000225057.2	AC096574.4	238231683	238255633	442	2.1888	208	0.969951
2	ENSG00000144485.10	HES6	238238266	238240662	386	2.05583	175	1.24097
2	ENSG00000068024.16	HDAC4	239048167	239401011	549	1.50291	276	1.56738
2	ENSG00000063660.8	GPC1	240435670	240468078	503	4.08251	248	3.24955
2	ENSG00000178623.11	GPR35	240605430	240631259	518	0.791237	259	1.01518
2	ENSG00000172478.17	C2orf54	240886047	240896889	305	3.80099	169	3.10829
2	ENSG00000162804.13	SNED1	240998837	241094596	529	1.96596	259	1.77798
2	ENSG00000122085.16	MTERF4	241072168	241102332	394	2.29083	197	2.47651
2	ENSG00000115687.13	PASK	241106098	241149504	438	1.61919	221	0.832132
2	ENSG00000168395.15	ING5	241687084	241729478	460	0.833314	227	0.990314
2	ENSG00000180902.17	D2HGDH	241734578	241768811	507	2.59358	256	2.24629
2	ENSG00000204099.11	NEU4	241809806	241817413	307	2.18231	141	1.65572
2	ENSG00000233806.7	LINC01237	241881362	242078722	508	3.2455	255	2.90413
2	ENSG00000216921.7	AC131097.4	241893984	241902551	245	0.800066	108	1.02389
2	ENSG00000237940.3	LINC01238	241970682	241977276	327	1.74767	157	1.31479
3	ENSG00000144455.13	SUMF1	3700813	4467281	540	1.17954	276	0.756123
3	ENSG00000175928.5	LRRN1	3799436	3847703	348	1.33565	166	1.31555
3	ENSG00000134107.4	BHLHE40	4979115	4985323	270	2.74251	137	3.0753
3	ENSG00000227110.6	LMCD1-AS1	7952804	8611924	543	2.64187	273	2.31781
3	ENSG00000071282.11	LMCD1	8501706	8574673	518	2.40655	259	2.0831
3	ENSG00000182533.6	CAV3	8733799	8841808	468	1.86049	242	1.8821
3	ENSG00000180914.10	OXTR	8750407	8769628	312	1.57287	173	1.1892
3	ENSG00000214021.15	TTLL3	9808085	9855138	436	1.06346	223	1.11221
3	ENSG00000157150.4	TIMP4	12153050	12159351	123	1.32545	71	1.08143
3	ENSG00000144712.11	CAND2	12796471	12871916	462	2.05412	222	2.27804
3	ENSG00000163520.13	FBLN2	13549130	13638422	528	2.66044	270	2.69466
3	ENSG00000131389.16	SLC6A6	14402575	14489110	525	2.01569	266	1.8817
3	ENSG00000144596.12	GRIP2	14489349	14556075	445	1.53016	229	1.29043
3	ENSG00000131386.17	GALNT15	16174648	16231992	507	2.0913	257	1.84981
3	ENSG00000154814.13	OXNAD1	16265159	16350299	473	2.04642	234	2.20122
3	ENSG00000131378.13	RFTN1	16313573	16514026	534	1.9798	269	2.07138
3	ENSG00000114166.7	KAT2B	20040022	20154404	501	1.25602	250	1.1356
3	ENSG00000152642.10	GPD1L	32105688	32168713	411	3.06077	215	2.53357
3	ENSG00000170248.13	PDCD6IP	33798351	33869707	363	1.20225	188	1.20034
3	ENSG00000093167.17	LRRFIP2	37052655	37176532	397	1.97331	212	2.48849
3	ENSG00000136059.14	VILL	37988058	38007188	238	1.67615	102	0.87683
3	ENSG00000168028.13	RPSA	39406688	39412542	336	2.78053	172	2.34979
3	ENSG00000168314.17	MOBP	39467197	39529479	236	1.51319	101	1.93734
3	ENSG00000188846.13	RPL14	40457291	40468587	253	2.38484	129	2.34979
3	ENSG00000010282.14	HHATL	42693076	42702827	315	2.49613	149	1.91808
3	ENSG00000163815.5	CLEC3B	45026182	45036071	343	3.32012	156	3.01737
3	ENSG00000163820.14	FYCO1	45917898	45995824	427	2.97968	219	2.38126
3	ENSG00000012223.12	LTF	46435644	46485234	424	3.23037	220	3.02505
3	ENSG00000178038.16	ALS2CL	46669188	46693704	482	2.98728	249	2.70406
3	ENSG00000188086.13	PRSS45	46742091	46744755	139	1.69484	72	1.23731
3	ENSG00000160808.9	MYL3	46857871	46882169	114	1.50291	64	1.80897
3	ENSG00000164048.13	ZNF589	48241099	48299253	416	2.06843	207	1.26515
3	ENSG00000244380.1	RP11-24C3.2	48440458	48446656	309	3.88112	148	3.85026
3	ENSG00000232112.3	TMA7	48443847	48444208	287	4.32539	145	4.12951
3	ENSG00000178252.17	WDR6	49007154	49015803	275	3.4167	144	3.20382
3	ENSG00000233276.3	GPX1	49357175	49358600	216	2.10924	121	1.41949
3	ENSG00000055955.15	ITIH4	52812974	52830739	427	3.74646	216	3.15809
3	ENSG00000163931.15	TKT	53224706	53256031	490	1.75039	245	2.17101
3	ENSG00000056736.9	IL17RB	53846579	53865800	404	0.842554	198	0.929655
3	ENSG00000114251.14	WNT5A	55465714	55490539	412	0.843603	214	1.19543
3	ENSG00000136068.14	FLNB	58008399	58172251	461	2.81815	240	2.3166
3	ENSG00000163687.13	DNASE1L3	58192256	58214697	445	2.31498	209	2.63117
3	ENSG00000168297.15	PXK	58332879	58426126	436	2.31505	225	1.85562
3	ENSG00000168309.16	FAM107A	58564116	58627610	463	1.6391	233	1.39473
3	ENSG00000163638.13	ADAMTS9	64515653	64688000	535	1.56638	270	1.28
3	ENSG00000241158.5	ADAMTS9-AS1	64561321	64592757	414	0.799922	206	0.827937
3	ENSG00000163378.13	EOGT	68975213	69013940	479	1.08266	234	1.07549
3	ENSG00000144746.6	ARL6IP5	69084943	69106066	325	0.890986	186	0.974717
3	ENSG00000121440.14	PDZRN3	73382432	73624409	533	1.60302	270	1.84098
3	ENSG00000064225.12	ST3GAL6	98732235	98821201	483	2.16573	242	1.58276
3	ENSG00000144810.15	COL8A1	99638474	99799226	450	1.63226	219	1.59941
3	ENSG00000181458.10	TMEM45A	100492618	100577444	384	1.78713	198	1.7279
3	ENSG00000154175.16	ABI3BP	100749155	100993515	520	1.52623	260	1.79314
3	ENSG00000081154.11	PCNP	101574094	101594437	407	1.66976	201	1.4926
3	ENSG00000170017.12	ALCAM	105366908	105576900	495	1.35592	246	1.67679
3	ENSG00000144824.20	PHLDB2	111859179	111976517	503	2.17312	246	1.9445
3	ENSG00000144857.14	BOC	113211002	113286946	505	1.74304	266	1.55985
3	ENSG00000121577.13	POPDC2	119636456	119665324	423	2.27694	207	1.86962
3	ENSG00000240661.3	RP11-174O3.3	120349448	120423526	427	3.37159	226	3.12571
3	ENSG00000163430.11	FSTL1	120392292	120451253	462	3.04629	235	2.9448
3	ENSG00000180353.10	HCLS1	121631398	121660927	457	0.797076	224	0.897582
3	ENSG00000121552.3	CSTA	122325243	122341972	327	1.54741	163	1.75973
3	ENSG00000173193.13	PARP14	122680617	122730840	388	1.94672	204	1.23193
3	ENSG00000160145.15	KALRN	124080022	124723787	544	2.0602	272	1.89371
3	ENSG00000082781.11	ITGB5	124761947	124901418	447	1.7959	215	2.01285
3	ENSG00000221955.10	SLC12A8	125082635	125212864	475	1.51312	231	1.44281
3	ENSG00000241288.7	RP11-379B18.5	125827237	125916384	432	1.62081	221	1.4579
3	ENSG00000241278.1	ENPP7P4	125848222	125909372	411	1.23737	207	1.16971
3	ENSG00000171084.15	FAM86JP	125916619	125930024	381	1.61749	188	1.13028
3	ENSG00000144908.13	ALDH1L1	126103561	126197994	515	1.53588	256	1.3202
3	ENSG00000074416.13	MGLL	127689061	127823250	506	2.39922	252	2.4525
3	ENSG00000184897.5	H1FX	129314770	129316277	233	1.23227	134	0.853702
3	ENSG00000004399.12	PLXND1	129555174	129606818	431	0.900803	217	0.954485
3	ENSG00000251287.8	ALG1L2	130081830	130113227	445	1.59556	226	1.58132
3	ENSG00000253540.5	FAM86HP	130099091	130111472	424	1.03386	219	1.02807
3	ENSG00000091513.14	TF	133745955	133779006	439	2.85644	221	2.62005
3	ENSG00000244062.1	RP11-404G16.2	133760299	133762363	74	0.847421	27	1.32878
3	ENSG00000174640.12	SLCO2A1	133932695	134052184	505	1.36844	259	1.11689
3	ENSG00000154928.16	EPHB1	134597800	135260467	541	0.825976	269	0.969715
3	ENSG00000066405.12	CLDN18	137998734	138033655	385	1.85568	193	1.96572
3	ENSG00000158186.12	MRAS	138347647	138405534	305	2.60821	156	2.13086
3	ENSG00000069849.10	ATP1B3	141876123	141926514	462	2.06986	242	2.31751
3	ENSG00000152952.11	PLOD2	146069439	146163653	384	0.877635	186	0.903905
3	ENSG00000153002.11	CPB1	148791101	148860187	116	1.2102	61	0.968913
3	ENSG00000169908.11	TM4SF1	149369021	149377777	395	1.56431	199	1.31775
3	ENSG00000152580.8	IGSF10	151425383	151458709	317	0.959702	177	0.807889
3	ENSG00000242908.6	AADACL2-AS1	151751442	151928175	438	2.69895	221	2.82864
3	ENSG00000240602.7	AADACP1	151770427	151784894	96	1.04816	58	1.29093
3	ENSG00000114771.13	AADAC	151814036	151828488	207	2.31135	123	2.45313
3	ENSG00000240045.1	RP11-451G4.2	155290228	155293691	65	1.54022	25	2.03123
3	ENSG00000163661.3	PTX3	157436788	157443628	278	0.752635	137	1.05638
3	ENSG00000178053.17	MLF1	158571162	158607252	429	1.99476	213	1.85438
3	ENSG00000168827.14	GFM1	158644277	158692575	384	1.5787	201	1.29601
3	ENSG00000079257.7	LXN	158645821	158672693	382	1.42037	196	0.947982
3	ENSG00000118849.9	RARRES1	158696891	158732696	460	2.937	236	2.95655
3	ENSG00000075651.15	PLD1	171600404	171810950	456	1.05614	236	1.25436
3	ENSG00000121858.10	TNFSF10	172505507	172523507	450	1.63226	226	1.66874
3	ENSG00000114796.15	KLHL24	183635567	183684477	290	3.06681	147	2.67276
3	ENSG00000180834.7	MAP6D1	183815875	183825594	389	0.779682	193	0.873819
3	ENSG00000114770.16	ABCC5	183919933	184018015	395	2.50373	198	1.96072
3	ENSG00000145198.14	VWA5B2	184230428	184242300	201	1.46671	90	1.03609
3	ENSG00000156931.15	VPS8	184812142	185052614	374	1.39267	189	1.503
3	ENSG00000073803.13	MAP3K13	185282940	185489097	452	0.944875	225	0.977549
3	ENSG00000229638.1	RPL4P4	185417494	185418778	95	2.83045	55	2.00728
3	ENSG00000073849.14	ST6GAL1	186930484	187078553	545	1.82777	270	1.23121
3	ENSG00000127241.16	MASP1	187217284	187292022	482	1.9608	247	1.85313
3	ENSG00000228804.5	RP11-211G3.3	187715621	187733849	396	1.04357	203	1.1125
3	ENSG00000113916.17	BCL6	187721376	187737944	396	1.44779	202	1.1875
3	ENSG00000090530.9	P3H2	189956727	190122437	448	1.28636	233	0.885974
3	ENSG00000163347.5	CLDN1	190305700	190322475	511	3.17832	261	2.86792
3	ENSG00000152492.13	CCDC50	191329076	191398670	411	3.57416	209	3.67099
3	ENSG00000172061.8	LRRC15	194355246	194369743	229	2.73145	132	3.42417
3	ENSG00000133657.14	ATP13A3	194402671	194494280	296	1.28988	136	1.50633
3	ENSG00000145014.17	TMEM44	194587672	194633689	505	0.936204	249	0.905611
3	ENSG00000189058.8	APOD	195568701	195584205	455	2.88347	239	2.66058
3	ENSG00000176945.16	MUC20	195720881	195741123	474	3.42166	234	2.59522
3	ENSG00000145113.21	MUC4	195746764	195812277	423	4.06582	217	3.7465
3	ENSG00000072274.12	TFRC	196027182	196082189	422	1.88797	215	1.82907
3	ENSG00000163959.9	SLC51A	196211486	196243178	481	1.63401	237	1.13427
3	ENSG00000161217.11	PCYT1A	196214221	196287957	483	1.5481	235	1.06722
3	ENSG00000270170.1	NCBP2-AS2	196942622	196943540	363	1.46282	187	1.31704
3	ENSG00000161267.11	BDH1	197509782	197573323	500	1.31859	256	1.06296
4	ENSG00000174227.15	PIGG	499209	539529	296	1.14239	152	0.996613
4	ENSG00000185619.18	PCGF3	705747	770640	494	1.65511	253	1.71055
4	ENSG00000249592.5	RP11-440L14.1	762386	781849	468	1.70502	246	1.56971
4	ENSG00000168993.14	CPLX1	784956	826198	478	2.57857	247	2.17307
4	ENSG00000145214.13	DGKQ	958886	986895	459	1.34439	225	1.06536
4	ENSG00000127418.14	FGFRL1	1009935	1026897	419	2.1512	221	1.93468
4	ENSG00000178222.12	RNF212	1056253	1113562	398	1.74666	203	1.79376
4	ENSG00000159674.11	SPON2	1166931	1208962	469	2.89397	228	1.9931
4	ENSG00000090316.15	MAEA	1289850	1340137	409	1.71045	208	1.12826
4	ENSG00000163945.15	UVSSA	1347265	1388049	492	1.17756	249	1.0114
4	ENSG00000013810.18	TACC3	1721489	1745176	406	1.90912	205	1.12532
4	ENSG00000123933.16	MXD4	2247431	2262294	230	2.01961	116	1.63156
4	ENSG00000087266.15	SH3BP2	2793022	2841098	494	0.800847	248	0.779984
4	ENSG00000175920.16	DOK7	3463310	3494483	481	2.87439	239	2.27481
4	ENSG00000163956.10	LRPAP1	3506375	3532559	444	3.63325	219	3.04281
4	ENSG00000184160.7	ADRA2C	3766347	3768526	251	0.874842	100	1.10926
4	ENSG00000271977.1	AC226119.4	3915186	3924274	69	0.975669	24	0.779984
4	ENSG00000072832.14	CRMP1	5748083	5893058	538	0.998013	273	0.798076
4	ENSG00000109501.13	WFS1	6269848	6303265	426	3.6037	206	3.86495
4	ENSG00000074211.13	PPP2R2C	6320577	6563600	487	1.09454	240	1.05438
4	ENSG00000163993.6	S100P	6693068	6697170	239	3.21788	140	2.4734
4	ENSG00000184985.16	SORCS2	7192537	7742836	547	2.94834	278	2.87645
4	ENSG00000178597.6	PSAPL1	7430293	7434973	234	0.818849	78	1.32878
4	ENSG00000272620.1	AFAP1-AS1	7754089	7778928	467	1.83529	224	1.80897
4	ENSG00000196526.10	AFAP1	7758713	7872313	504	2.19585	248	2.10771
4	ENSG00000155269.11	GPR78	8558724	8611269	407	1.43736	220	2.18689
4	ENSG00000109625.18	CPZ	8592659	8619759	435	2.18869	224	2.45576
4	ENSG00000249767.1	ENPP7P10	9079022	9141608	280	4.11878	136	4.60539
4	ENSG00000109667.11	SLC2A9	9771152	10054936	492	1.01489	249	1.11719
4	ENSG00000071127.16	WDR1	10074338	10116949	466	0.90439	247	0.866635
4	ENSG00000248300.1	RP11-74M11.2	11740947	11769468	45	1.50291	19	0.866635
4	ENSG00000137441.7	FGFBP2	15960242	15963236	339	3.73505	161	1.99687
4	ENSG00000007062.11	PROM1	15964247	16084378	468	1.534	242	1.17457
4	ENSG00000151552.11	QDPR	17460260	17512234	494	1.74348	240	1.08182
4	ENSG00000002549.12	LAP3	17577191	17607972	274	1.4675	155	1.08802
4	ENSG00000109610.5	SOD3	24789911	24800842	329	3.39008	181	2.99031
4	ENSG00000153012.11	LGI2	24998846	25030879	390	2.21185	203	1.69644
4	ENSG00000065882.15	TBC1D1	37891086	38139175	532	1.27953	266	1.36179
4	ENSG00000197712.11	FAM114A1	38867676	38945739	502	1.59954	256	1.60317
4	ENSG00000109790.16	KLHL5	39045038	39126857	363	1.52295	172	0.933135
4	ENSG00000124406.16	ATP8A1	42408372	42657105	510	2.43023	251	2.0984
4	ENSG00000282917.1	RP11-121C2.3	47831384	47896709	373	1.57443	179	1.34104
4	ENSG00000170448.11	NFXL1	47847232	47914141	366	1.52279	177	1.62643
4	ENSG00000163293.11	NIPAL1	47914205	48040173	444	1.27349	219	1.14835
4	ENSG00000198515.13	CNGA1	47935976	48016672	392	1.43485	193	1.21504
4	ENSG00000171476.21	HOPX	56647987	56681899	438	2.18399	232	1.46124
4	ENSG00000163453.11	IGFBP7	57030772	57110385	518	1.15644	267	1.08213
4	ENSG00000245067.6	IGFBP7-AS1	57109761	57205510	281	0.864217	134	1.00114
4	ENSG00000205678.7	TECRL	64275256	64409468	87	0.917491	39	0.991058
4	ENSG00000248049.6	UBA6-AS1	67701279	68080952	482	0.934321	245	1.74093
4	ENSG00000196620.9	UGT2B15	68646629	68670628	39	1.50291	24	1.32878
4	ENSG00000173597.8	SULT1B1	69721161	69787961	360	1.07848	188	1.41051
4	ENSG00000171195.10	MUC7	70430491	70482997	150	1.50291	68	0.779984
4	ENSG00000163631.16	ALB	73397113	73421412	231	0.99895	127	1.4152
4	ENSG00000174808.11	BTC	74744758	74794686	415	1.72499	222	1.35844
4	ENSG00000169116.11	PARM1	74933094	75050115	415	1.65486	208	1.85646
4	ENSG00000138744.14	NAAA	75913656	75940949	452	1.41169	217	1.04553
4	ENSG00000156219.16	ART3	76011183	76112802	450	3.45932	231	2.89676
4	ENSG00000169248.12	CXCL11	76033681	76041415	157	0.745967	69	1.6151
4	ENSG00000189157.13	FAM47E	76214039	76283780	449	1.02217	217	0.863441
4	ENSG00000138759.18	FRAS1	78057569	78544269	533	2.66778	263	2.41384
4	ENSG00000138772.12	ANXA3	78551518	78610421	360	3.13999	183	3.45197
4	ENSG00000249307.5	LINC01088	78971747	79308798	474	1.21126	237	1.10648
4	ENSG00000163297.16	ANTXR2	79901148	80125454	500	0.823824	248	1.07208
4	ENSG00000145284.11	SCD5	82629538	82798857	409	1.49698	208	1.57151
4	ENSG00000170509.11	HSD17B13	87303788	87322906	355	3.01275	183	2.19245
4	ENSG00000152583.12	SPARCL1	87473334	87531061	472	4.04126	235	3.86957
4	ENSG00000118785.13	SPP1	87975649	87983426	314	4.43027	156	4.03053
4	ENSG00000138641.15	HERC3	88522029	88708542	410	2.91077	209	2.53665
4	ENSG00000163110.14	PDLIM5	94451856	94668227	472	2.59224	242	2.56243
4	ENSG00000246090.6	RP11-696N14.1	99088856	99301356	468	1.65838	248	1.49696
4	ENSG00000198099.8	ADH4	99123656	99157792	317	2.10732	168	1.83837
4	ENSG00000196616.13	ADH1B	99304963	99321401	391	4.02746	210	3.21035
4	ENSG00000248144.5	ADH1C	99336491	99353027	371	2.50964	203	2.73455
4	ENSG00000245322.6	RP11-15B17.1	99950005	100195099	455	1.7641	231	1.24325
4	ENSG00000145358.6	DDIT4L	100185869	100190782	447	1.81218	227	1.28042
4	ENSG00000138821.12	SLC39A8	102251040	102385510	475	1.37526	231	0.872637
4	ENSG00000168743.12	NPNT	105894774	106004027	382	0.925153	193	0.873819
4	ENSG00000138801.8	PAPSS1	107590275	107720452	466	0.748254	228	1.09771
4	ENSG00000145365.10	TIFA	112274541	112285903	321	1.00425	169	1.47166
4	ENSG00000269893.6	SNHG8	118278708	118279823	330	1.32652	180	0.999501
4	ENSG00000260404.3	RP11-384K6.6	118591772	118633729	275	1.37944	145	0.814047
4	ENSG00000172403.10	SYNPO2	118850687	119061247	526	3.35186	273	3.18623
4	ENSG00000145390.11	USP53	119212644	119295517	460	2.54157	226	1.66874
4	ENSG00000145384.3	FABP2	119317249	119322390	14	1.15644	13	1.15992
4	ENSG00000283050.1	GTF2IP12	119407966	119454638	343	2.81102	159	1.86721
4	ENSG00000245958.6	RP11-33B1.1	119454790	119552025	502	2.04885	243	1.78949
4	ENSG00000138735.15	PDE5A	119494394	119628991	500	1.97342	243	1.9521
4	ENSG00000173376.13	NDNF	121035612	121073021	344	2.77902	170	1.69033
4	ENSG00000164111.14	ANXA5	121667954	121697113	407	2.88539	186	2.70961
4	ENSG00000248828.1	RP11-673E1.4	143953634	144126359	242	1.51293	108	1.45073
4	ENSG00000145423.4	SFRP2	153780591	153789120	263	1.09715	135	0.743398
4	ENSG00000171564.11	FGB	154562955	154571086	54	1.90713	24	0.779984
4	ENSG00000164125.15	FAM198B	158124473	158173318	352	1.62004	168	1.68157
4	ENSG00000181381.13	DDX60L	168356734	168537786	523	1.54001	263	1.3872
4	ENSG00000129116.17	PALLD	168497065	168928457	536	1.56173	271	1.51508
4	ENSG00000145439.11	CBR4	168863769	169010275	382	2.22034	192	2.32346
4	ENSG00000237125.8	HAND2-AS1	173527375	173591324	510	0.761051	264	1.25394
4	ENSG00000164120.13	HPGD	174490176	174523154	470	2.76201	249	2.86275
4	ENSG00000164122.8	ASB5	176213672	176277571	275	0.982571	123	1.06107
4	ENSG00000129187.14	DCTD	182890059	182917936	394	1.09048	200	1.10926
4	ENSG00000151726.13	ACSL1	184755594	184826818	497	3.23527	246	2.82792
4	ENSG00000109775.10	UFSP2	185399539	185425985	284	2.12632	141	1.74913
4	ENSG00000154553.13	PDLIM3	185500659	185535612	382	2.46795	172	1.62232
4	ENSG00000154556.17	SORBS2	185585443	185956652	552	3.36143	277	3.15148
4	ENSG00000145476.15	CYP4V2	186191519	186213456	483	2.6779	254	2.11524
4	ENSG00000083857.13	FAT1	186587782	186726722	501	1.08175	237	1.38435
5	ENSG00000153404.14	PLEKHG4B	92150	189972	343	1.81403	182	1.77505
5	ENSG00000073578.16	SDHA	218240	256700	385	1.93128	198	1.59486
5	ENSG00000063438.16	AHRR	304175	438291	519	1.72722	263	1.41224
5	ENSG00000188242.4	PP7080	466123	473098	391	1.32923	226	1.4939
5	ENSG00000225138.7	CTD-2228K2.7	473235	480665	455	5.02627	251	4.51221
5	ENSG00000066230.10	SLC9A3	474882	524332	457	5.06392	249	4.55541
5	ENSG00000112877.7	CEP72	612271	667168	438	1.85176	218	1.61073
5	ENSG00000171368.11	TPPP	659861	693395	486	2.19158	238	1.67927
5	ENSG00000206077.10	ZDHHC11B	710359	766952	465	2.91115	239	2.77079
5	ENSG00000113504.20	SLC12A7	1050375	1112035	460	3.06354	249	2.43959
5	ENSG00000249201.2	CTD-3080P12.3	1173140	1178605	59	1.17405	14	2.89676
5	ENSG00000153395.9	LPCAT1	1456479	1523977	517	1.16046	264	1.00449
5	ENSG00000188002.10	RP11-43F13.1	1598919	1634005	422	1.62935	223	0.875961
5	ENSG00000215218.3	UBE2QL1	6448622	6494909	338	0.842767	171	1.63687
5	ENSG00000037474.14	NSUN2	6599238	6633291	482	1.91551	252	1.79917
5	ENSG00000145545.11	SRD5A1	6633342	6674386	492	0.807852	248	0.833093
5	ENSG00000250786.1	SNHG18	9546199	9550609	450	0.953174	234	0.991058
5	ENSG00000154153.13	FAM134B	16473037	16617058	520	0.826622	272	0.755772
5	ENSG00000248874.5	C5orf17	23951347	24178263	103	1.69128	26	1.41321
5	ENSG00000113389.15	NPR3	32689069	32791724	452	2.18436	218	1.48989
5	ENSG00000242110.7	AMACR	33986177	34008108	393	2.03981	187	2.02137
5	ENSG00000039560.13	RAI14	34656236	34832627	528	1.26865	266	1.01518
5	ENSG00000168685.14	IL7R	35852694	35879603	426	1.04176	207	1.10608
5	ENSG00000113594.9	LIFR	38474962	38606306	401	0.910191	205	0.996824
5	ENSG00000112936.18	C7	40909251	40982939	483	4.36507	251	3.96123
5	ENSG00000198865.9	CCDC152	42756800	42802360	362	2.29348	195	2.10553
5	ENSG00000213949.8	ITGA1	52787895	52959210	548	2.52968	275	2.53413
5	ENSG00000249899.5	CTD-2175A23.1	52932418	52990278	482	2.5948	242	2.53521
5	ENSG00000164171.10	ITGA2	52989325	53094779	457	2.15037	240	1.93245
5	ENSG00000169271.2	HSPB3	54455600	54456384	290	3.59369	134	2.91782
5	ENSG00000134352.19	IL6ST	55935094	55994993	190	0.91573	97	1.23825
5	ENSG00000145632.14	PLK2	58453981	58460260	445	1.2849	225	0.889742
5	ENSG00000249364.5	RP11-434D9.1	67379377	67805238	471	2.32164	242	1.96374
5	ENSG00000250978.5	RP11-357D18.1	67463808	67475477	248	1.366	142	1.31332
5	ENSG00000171617.13	ENC1	74627405	74641424	339	0.9878	158	0.842505
5	ENSG00000181104.6	F2R	76716042	76735781	196	2.86405	109	2.63782
5	ENSG00000145708.10	CRHBP	76952712	76981158	263	1.89944	141	1.09525
5	ENSG00000113231.13	PDE8B	77210448	77429807	517	2.31447	262	2.27555
5	ENSG00000164253.13	WDR41	77425969	77620611	474	1.82526	240	1.71293
5	ENSG00000132837.14	DMGDH	78997605	79236038	477	1.88425	235	1.48758
5	ENSG00000145692.14	BHMT	79111778	79132290	68	1.11058	43	0.818272
5	ENSG00000164309.14	CMYA5	79689876	79800222	497	0.922202	257	1.05545
5	ENSG00000113296.14	THBS4	79991310	80083287	400	1.67874	202	1.38311
5	ENSG00000249825.5	CTD-2201I18.1	80052373	80083654	367	2.07124	182	1.52176
5	ENSG00000251675.1	CTC-458I2.2	80128360	80143883	385	0.87296	196	0.813583
5	ENSG00000247572.7	CKMT2-AS1	81204083	81301560	367	1.63508	188	1.30542
5	ENSG00000131730.15	CKMT2	81233284	81266397	337	2.01388	158	2.17628
5	ENSG00000152348.15	ATG10	81972024	82276857	446	2.53611	222	1.62542
5	ENSG00000186468.12	RPS23	82273357	82278577	363	2.24453	180	1.84098
5	ENSG00000038427.15	VCAN	83471464	83582303	515	1.35221	254	1.23371
5	ENSG00000164292.12	RHOBTB3	95713521	95824383	521	1.92652	264	1.7279
5	ENSG00000173221.13	GLRX	95751318	95823005	518	1.83065	264	1.7279
5	ENSG00000251409.1	AC008592.4	95835942	95852721	319	1.99709	170	1.57412
5	ENSG00000236882.7	LINC01554	95852231	95860133	380	1.12635	192	1.12298
5	ENSG00000118985.15	ELL2	95885097	95962071	290	1.05966	143	0.83755
5	ENSG00000153113.23	CAST	96525266	96779595	514	2.6731	255	2.28432
5	ENSG00000164307.12	ERAP1	96760809	96808100	477	2.84522	242	2.508
5	ENSG00000247121.6	CTD-2260A17.2	96814027	96935393	425	3.59723	229	3.15968
5	ENSG00000164308.16	ERAP2	96875938	96919716	321	4.72154	178	4.01724
5	ENSG00000174136.11	RGMB	98768649	98798643	472	1.32821	227	1.13537
5	ENSG00000145730.20	PAM	102753980	103031105	463	1.70196	223	2.02769
5	ENSG00000112874.9	NUDT12	103548854	103562793	433	1.01001	217	1.19727
5	ENSG00000171444.17	MCC	113022098	113488830	505	1.15232	248	2.13426
5	ENSG00000250891.1	LINC02208	118468155	118562117	56	0.896583	5	1.76781
5	ENSG00000250328.5	MGC32805	122436496	122479087	289	1.06652	176	1.4535
5	ENSG00000250539.1	KRT8P33	123400921	123402344	267	1.31216	142	1.26694
5	ENSG00000138829.11	FBN2	128257908	128659185	339	1.93217	135	1.96294
5	ENSG00000113396.12	SLC27A6	128845579	129033642	389	3.04289	207	2.09231
5	ENSG00000072682.18	P4HA2	132191837	132295315	452	1.9107	238	1.59626
5	ENSG00000131435.12	PDLIM4	132257670	132273454	381	2.05672	210	1.45422
5	ENSG00000197208.5	SLC22A4	132294442	132344206	384	2.05239	206	1.72305
5	ENSG00000233006.6	AC034220.3	132311284	132369648	409	1.74603	217	1.4704
5	ENSG00000197375.12	SLC22A5	132369751	132395614	427	0.986041	213	0.803172
5	ENSG00000125347.13	IRF1	132481608	132490798	376	2.19309	195	1.76781
5	ENSG00000164402.13	2022-09-08	132750816	132807241	169	2.22046	82	2.10512
5	ENSG00000250167.1	CTC-321K16.1	135559576	135634874	253	1.14822	128	1.39738
5	ENSG00000145824.12	CXCL14	135570678	135579184	234	1.37853	115	1.71055
5	ENSG00000120708.16	TGFBI	136028894	136063818	400	4.09799	196	3.56875
5	ENSG00000152377.13	SPOCK1	136975297	137598379	465	1.84715	225	1.68
5	ENSG00000044115.20	CTNNA1	138610966	138935034	278	1.87805	145	1.72239
5	ENSG00000113068.9	PFDN1	140245038	140303121	352	0.958594	172	0.741696
5	ENSG00000231185.6	AC005592.2	142325292	142672001	520	1.0365	266	0.990423
5	ENSG00000113578.17	FGF1	142592177	142698070	479	1.34089	241	1.18304
5	ENSG00000113657.12	DPYSL3	147390810	147510056	385	1.26983	204	1.6516
5	ENSG00000164266.10	SPINK1	147824567	147831786	47	1.70932	36	1.87757
5	ENSG00000178776.4	C5orf46	147880725	147906538	319	1.2216	143	0.745445
5	ENSG00000133710.15	SPINK5	148025682	148137289	383	4.07386	206	3.73707
5	ENSG00000173210.19	ABLIM3	149141482	149260542	464	2.13537	225	2.0605
5	ENSG00000253406.1	AC012613.2	149216522	149276805	401	2.48876	197	2.44308
5	ENSG00000183111.11	ARHGEF37	149551946	149634968	442	2.45218	217	2.2898
5	ENSG00000113721.13	PDGFRB	150113836	150155872	478	1.80227	238	1.1812
5	ENSG00000011083.8	SLC6A7	150189956	150222788	385	0.891858	190	0.797314
5	ENSG00000197083.11	ZNF300P1	150930644	150946289	305	1.79713	162	1.85724
5	ENSG00000211445.11	GPX3	151020437	151028993	356	4.43235	184	4.18011
5	ENSG00000197043.13	ANXA6	151100711	151157882	516	1.10809	259	1.21859
5	ENSG00000198624.12	CCDC69	151181051	151224145	517	2.14559	267	2.09339
5	ENSG00000196743.8	GM2A	151212149	151270440	473	2.04642	222	1.92207
5	ENSG00000123643.12	SLC36A1	151437045	151492381	397	1.55178	190	1.28256
5	ENSG00000113140.10	SPARC	151661095	151685230	440	4.84873	216	4.13372
5	ENSG00000164574.15	GALNT10	154190729	154420984	546	1.16976	274	1.4169
5	ENSG00000245275.7	SAP30L-AS1	154329436	154445850	541	0.920119	272	1.19158
5	ENSG00000055163.19	CYFIP2	157266078	157395533	494	1.89076	248	1.36418
5	ENSG00000251405.2	CTB-109A12.1	157362614	157460018	462	1.51866	235	0.983154
5	ENSG00000248544.2	CTB-47B11.3	157375740	157384950	179	2.61394	72	2.42636
5	ENSG00000135074.15	ADAM19	157395595	157575775	468	2.37353	234	1.97607
5	ENSG00000172548.14	NIPAL4	157460078	157474717	372	1.54203	181	1.17111
5	ENSG00000170231.15	FABP6	160187366	160238735	276	1.13384	112	1.25038
5	ENSG00000094755.16	GABRP	170763349	170814047	446	1.78568	226	1.93099
5	ENSG00000174705.12	SH3PXD2B	172324999	172454523	494	1.06596	253	1.08583
5	ENSG00000120129.5	DUSP1	172768089	172771195	197	1.55215	115	1.76781
5	ENSG00000145920.14	CPLX2	175796309	175884020	360	1.15932	184	0.779984
5	ENSG00000182230.11	FAM153B	176060688	176132258	348	3.59369	157	3.45404
5	ENSG00000251623.1	RP11-826N14.4	176137156	176155738	198	1.17219	96	0.779984
5	ENSG00000175414.6	ARL10	176365467	176401865	467	1.44578	230	1.28106
5	ENSG00000048162.20	NOP16	176383937	176388975	321	1.32158	152	0.909961
5	ENSG00000175416.12	CLTB	176392454	176416569	351	0.901765	180	0.889742
5	ENSG00000160867.14	FGFR4	177086885	177098144	378	1.15644	204	0.844548
5	ENSG00000213347.10	MXD3	177305499	177312757	373	0.8722	177	0.99392
5	ENSG00000247679.2	RP11-1277A3.1	177611252	177619754	422	1.68107	211	1.03747
5	ENSG00000249849.1	RP11-1101H11.1	177682293	177713969	361	3.16905	170	2.23267
5	ENSG00000170074.19	FAM153A	177707980	177783398	390	4.46925	187	3.28917
5	ENSG00000170089.15	RP11-423H2.1	177809406	177950732	199	0.905724	89	1.05746
5	ENSG00000249684.5	RP11-423H2.3	177951412	177963960	224	1.51374	93	1.54121
5	ENSG00000204677.10	FAM153C	178006404	178055559	318	1.61731	142	1.45245
5	ENSG00000218227.3	RP11-889L3.1	178055603	178056194	338	3.21067	166	2.58505
5	ENSG00000050767.15	COL23A1	178237617	178590555	507	2.42137	249	2.62472
5	ENSG00000161011.19	SQSTM1	179806397	179837265	506	1.39267	259	0.989754
5	ENSG00000161010.14	MRNIP	179835132	179858887	434	3.01733	224	2.86736
5	ENSG00000131446.16	MGAT1	180784781	180815652	422	1.38797	205	1.2217
5	ENSG00000278970.1	HEIH	180829953	180831364	63	2.8888	36	3.15809
5	ENSG00000168903.8	BTNL3	180988844	181006727	42	3.75498	26	3.18623
5	ENSG00000165810.16	BTNL9	181040224	181061523	410	4.20624	204	4.331
5	ENSG00000146054.17	TRIM7	181193923	181205293	337	2.66159	163	2.24455
5	ENSG00000248275.1	TRIM52-AS1	181261211	181272307	231	0.967452	115	0.966096
6	ENSG00000137265.14	IRF4	391738	411447	411	0.918712	196	1.21678
6	ENSG00000145949.9	MYLK4	2663628	2750966	495	1.48821	244	1.64366
6	ENSG00000021355.12	SERPINB1	2832331	2842006	417	2.21829	213	2.28723
6	ENSG00000230438.6	SERPINB9P1	2854656	2881407	453	1.06925	229	1.40546
6	ENSG00000170542.5	SERPINB9	2887265	2903280	517	2.0893	266	2.17879
6	ENSG00000124570.17	SERPINB6	2948158	2972165	457	1.99116	235	1.79583
6	ENSG00000124588.19	NQO2	2993930	3028869	498	4.73178	257	4.1304
6	ENSG00000180822.11	PSMG4	3231402	3303373	442	1.49742	229	1.11789
6	ENSG00000137266.14	SLC22A23	3268961	3457022	540	1.03132	270	0.792179
6	ENSG00000168994.13	PXDC1	3722613	3739161	387	3.40179	201	3.85159
6	ENSG00000238158.6	RP11-420L9.4	3831932	3855737	192	3.28399	85	0.915568
6	ENSG00000260604.2	RP1-140K8.5	3904919	3911979	160	1.98797	116	1.57479
6	ENSG00000185689.15	C6orf201	4079221	4130951	376	2.44465	168	1.64237
6	ENSG00000198721.12	ECI2	4115688	4135597	379	2.57158	168	1.72077
6	ENSG00000226281.2	RP1-80N2.2	6692743	6711002	132	1.06194	59	0.807889
6	ENSG00000096696.13	DSP	7541574	7586717	481	0.832295	243	0.786759
6	ENSG00000239264.8	TXNDC5	7881516	7910814	329	1.5324	166	1.19654
6	ENSG00000247925.2	RP3-510L9.1	11173451	11259099	522	1.58654	261	0.874603
6	ENSG00000111859.16	NEDD9	11183297	11382348	541	1.59257	276	0.923147
6	ENSG00000112137.17	PHACTR1	12716804	13290017	509	1.55056	241	1.29234
6	ENSG00000215022.7	RP1-257A7.4	13264860	13295586	379	2.51399	172	2.27321
6	ENSG00000145979.17	TBC1D7	13266541	13328583	427	2.55369	205	2.2818
6	ENSG00000137198.9	GMPR	16238579	16295549	371	1.92129	168	0.897582
6	ENSG00000137393.9	RNF144B	18387349	18468874	514	2.33336	252	1.7469
6	ENSG00000228412.7	RP4-625H18.2	19324987	19839080	508	1.5411	254	1.28556
6	ENSG00000172201.11	ID4	19837385	19840684	447	3.71661	214	3.50343
6	ENSG00000124532.14	MRS2	24402907	24426194	434	0.938495	220	0.959589
6	ENSG00000111913.17	FAM65B	24804281	24936052	510	1.20331	257	0.799202
6	ENSG00000168405.15	CMAHP	25081319	25166555	437	2.47414	206	1.62715
6	ENSG00000186470.13	BTN3A2	26365158	26378320	436	1.19697	220	1.13919
6	ENSG00000026950.16	BTN3A1	26402236	26415216	362	1.8111	181	1.46218
6	ENSG00000226314.7	ZNF192P1	28161780	28169594	256	1.72081	123	1.27524
6	ENSG00000235109.7	ZSCAN31	28324692	28356271	324	3.92822	167	2.52495
6	ENSG00000204681.10	GABBR1	29602227	29633976	177	2.07841	94	1.44554
6	ENSG00000204644.9	ZFP57	29672391	29681110	102	2.43023	50	1.50439
6	ENSG00000225864.1	HCG4P11	29723000	29723939	284	1.02468	138	0.994729
6	ENSG00000176998.4	HCG4	29791774	29792436	242	0.971747	123	1.11461
6	ENSG00000229142.1	HCG4P8	29827384	29828364	32	2.71556	13	2.17307
6	ENSG00000230521.1	HCG4P7	29887293	29888268	186	0.837906	98	1.08238
6	ENSG00000227262.3	HCG4B	29925982	29926973	209	0.992319	105	1.51693
6	ENSG00000227766.1	HCG4P5	29942096	29943067	135	5.65288	65	5.21254
6	ENSG00000204623.9	ZNRD1ASP	30001010	30061253	467	0.947218	225	1.09463
6	ENSG00000204618.8	RNF39	30070333	30075887	464	2.04129	231	2.18404
6	ENSG00000204616.10	TRIM31	30102896	30113106	248	2.04078	121	1.14736
6	ENSG00000231226.1	TRIM31-AS1	30105242	30114724	195	1.91335	93	0.903905
6	ENSG00000137331.11	IER3	30743198	30744554	209	2.76778	113	2.68862
6	ENSG00000204580.13	DDR1	30876420	30900156	362	2.95675	181	2.55371
6	ENSG00000137411.16	VARS2	30914204	30926459	425	1.91949	198	1.29552
6	ENSG00000196260.4	SFTA2	30931352	30955636	261	2.0047	121	1.14736
6	ENSG00000204544.5	MUC21	30983717	30989903	67	1.03233	61	1.83259
6	ENSG00000261272.1	MUC22	31010473	31035402	16	2.71556	5	3.08491
6	ENSG00000228789.6	HCG22	31053449	31059890	157	2.92411	85	2.85248
6	ENSG00000204540.10	PSORS1C1	31114749	31140092	509	5.22425	257	4.74539
6	ENSG00000204539.3	CDSN	31115089	31120446	445	4.42418	230	4.45928
6	ENSG00000204538.3	PSORS1C2	31137535	31139350	357	3.62251	175	1.9936
6	ENSG00000204536.13	CCHCR1	31142438	31158238	478	4.34427	242	2.75292
6	ENSG00000137310.11	TCF19	31158541	31164215	428	1.76357	227	1.68658
6	ENSG00000204531.17	POU5F1	31164336	31180731	494	4.26206	248	3.99308
6	ENSG00000204528.3	PSORS1C3	31173734	31177899	400	2.4791	194	1.88323
6	ENSG00000272501.1	XXbac-BPG299F13.17	31195199	31198037	464	1.9472	231	1.81342
6	ENSG00000206344.7	HCG27	31198137	31203968	481	1.90629	231	1.49983
6	ENSG00000271581.1	XXbac-BPG248L24.12	31356646	31357637	62	3.18498	26	2.42636
6	ENSG00000204520.12	MICA	31399783	31415315	454	3.38867	239	3.54232
6	ENSG00000204516.9	MICB	31494880	31511124	462	1.45566	232	1.03546
6	ENSG00000198563.13	DDX39B	31530232	31542448	482	1.02489	237	0.856398
6	ENSG00000204421.2	LY6G6C	31718647	31721845	178	2.26593	80	2.50868
6	ENSG00000204389.9	HSPA1A	31815463	31817946	341	0.891249	165	1.00948
6	ENSG00000248290.1	TNXA	32008613	32012472	198	1.20893	95	1.4212
6	ENSG00000224389.8	C4B	32014761	32035418	155	1.33079	78	0.991058
6	ENSG00000168477.17	TNXB	32041770	32115263	508	0.853615	243	0.922264
6	ENSG00000204308.7	RNF5	32178353	32180793	182	0.836617	92	1.13789
6	ENSG00000204267.13	TAP2	32821832	32838780	527	2.23925	263	2.43888
6	ENSG00000230313.1	HCG24	33144782	33147767	52	1.45627	22	1.229
6	ENSG00000231925.11	TAPBP	33299693	33314387	354	1.25627	169	1.31579
6	ENSG00000096433.10	ITPR3	33620364	33696574	489	1.97904	252	1.66851
6	ENSG00000161896.11	IP6K3	33721669	33746905	403	2.29128	214	2.02631
6	ENSG00000124762.13	CDKN1A	36676459	36687339	391	2.38991	207	1.74236
6	ENSG00000124772.11	CPNE5	36740774	36840002	512	1.74923	260	1.59051
6	ENSG00000164530.13	PI16	36948262	36964837	404	3.9042	201	3.36013
6	ENSG00000137409.19	MTCH1	36968140	36986298	398	1.14338	212	0.935303
6	ENSG00000112139.14	MDGA1	37630678	37699306	478	4.28339	255	3.6789
6	ENSG00000124721.17	DNAH8	38715340	39030529	108	3.05241	23	4.86014
6	ENSG00000112164.5	GLP1R	39048797	39087743	275	1.30007	104	1.34988
6	ENSG00000146122.16	DAAM2	39792297	39904142	484	2.32471	260	1.6665
6	ENSG00000235033.7	RP11-61I13.3	39881803	39900071	401	2.16216	208	1.69816
6	ENSG00000124615.17	MOCS1	39899577	39934551	386	1.07565	200	1.24097
6	ENSG00000096088.16	PGC	41736710	41754109	38	2.71556	15	1.76781
6	ENSG00000112619.7	PRPH2	42696599	42722574	439	1.76257	204	1.52247
6	ENSG00000124587.13	PEX6	42963880	42979220	321	3.81488	177	3.15188
6	ENSG00000112715.21	VEGFA	43770212	43786487	529	3.61646	264	3.24955
6	ENSG00000001561.6	ENPP4	46129992	46146699	392	2.21442	203	1.92353
6	ENSG00000112796.9	ENPP5	46159186	46170971	389	1.56526	198	1.79442
6	ENSG00000146085.7	MUT	49430359	49463191	392	1.49054	202	1.51352
6	ENSG00000096093.15	EFHC1	52362122	52529886	521	2.20583	267	1.9454
6	ENSG00000065308.4	TRAM2	52497401	52576915	502	1.26618	252	1.48557
6	ENSG00000244067.2	GSTA2	52750088	52763569	107	1.79757	29	1.40447
6	ENSG00000243955.5	GSTA1	52791663	52803910	162	4.01804	76	3.29288
6	ENSG00000170899.10	GSTA4	52977947	52995378	416	1.35133	193	0.976184
6	ENSG00000012660.13	ELOVL5	53267397	53349179	415	1.462	218	0.915923
6	ENSG00000124749.16	COL21A1	56056589	56394094	419	1.43924	211	1.50564
6	ENSG00000237643.1	RP11-462G2.1	70394886	70399417	59	2.77722	43	2.50294
6	ENSG00000232295.7	RP11-154D6.1	71221456	71328228	399	2.52409	188	2.18116
6	ENSG00000119900.7	OGFRL1	71288802	71308950	367	2.54705	174	2.27497
6	ENSG00000080007.7	DDX43	73395133	73417569	238	2.62385	96	1.60317
6	ENSG00000112697.15	TMEM30A	75252923	75284968	154	1.29818	80	1.19158
6	ENSG00000146242.8	TPBG	82363205	82370828	298	1.73893	137	1.82549
6	ENSG00000234155.1	RP11-30P6.6	85387218	85390186	21	1.50291	18	2.0605
6	ENSG00000135318.11	NT5E	85449583	85495791	356	1.67323	171	1.29026
6	ENSG00000203875.10	SNHG5	85660949	85678736	377	4.05688	195	3.4564
6	ENSG00000118432.12	CNR1	88139863	88166359	484	0.836451	248	1.15175
6	ENSG00000111880.15	RNGTT	88610271	88963721	235	1.02817	112	0.779984
6	ENSG00000112297.14	AIM1	106360807	106571970	509	2.39394	252	1.77304
6	ENSG00000272398.5	CD24	106969830	106975627	310	1.82368	139	1.88152
6	ENSG00000203799.12	CCDC162P	109165830	109355063	468	2.40463	229	1.29043
6	ENSG00000135535.15	CD164	109366513	109382457	396	2.64207	200	2.591
6	ENSG00000135596.17	MICAL1	109444061	109455987	380	1.54759	202	1.57872
6	ENSG00000112769.18	LAMA4	112108759	112254939	521	1.27015	270	1.13365
6	ENSG00000111816.7	FRK	115931148	116060758	336	0.766656	181	1.02558
6	ENSG00000152661.7	GJA1	121435691	121449727	153	1.50291	71	1.08143
6	ENSG00000111907.20	TPD52L1	125119048	125264407	414	1.43261	201	1.06667
6	ENSG00000111906.17	HDDC2	125221844	125302078	406	1.26396	204	0.941394
6	ENSG00000198945.7	L3MBTL3	130013698	130141451	381	1.08278	186	1.29337
6	ENSG00000112299.7	VNN1	132681589	132714049	297	2.01737	144	1.74037
6	ENSG00000112303.13	VNN2	132743869	132763459	262	0.743844	165	0.809918
6	ENSG00000112306.7	RPS12	132814440	132817564	324	2.51345	164	1.70356
6	ENSG00000227954.6	TARID	133502251	133891712	487	0.765856	253	1.21598
6	ENSG00000112378.11	PERP	138088504	138107511	495	2.8258	246	2.69407
6	ENSG00000164442.9	CITED2	139371806	139374620	294	1.0327	151	1.27063
6	ENSG00000228408.6	RP1-111D6.3	149217925	149245554	139	2.63705	60	2.53612
6	ENSG00000225924.2	RP1-111D6.4	149243298	149257551	133	2.46939	57	1.90645
6	ENSG00000120265.16	PCMT1	149749665	149811420	261	2.33922	139	2.11841
6	ENSG00000120256.9	LRP11	149818797	149863493	322	0.930477	166	0.918835
6	ENSG00000164520.11	RAET1E	149883374	149898102	345	1.33419	181	1.13473
6	ENSG00000223701.3	RAET1E-AS1	149885584	149919508	365	1.52949	188	1.37548
6	ENSG00000203722.7	RAET1G	149916877	149923121	145	1.03457	64	1.19158
6	ENSG00000111981.4	ULBP1	149964006	149973710	88	1.39267	41	1.2217
6	ENSG00000131016.16	AKAP12	151239998	151358557	467	2.08457	238	1.6516
6	ENSG00000131018.22	SYNE1	152121683	152637801	550	1.10163	276	0.923147
6	ENSG00000146426.17	TIAM2	154995353	155257508	498	1.2107	248	1.09864
6	ENSG00000235381.1	RP11-477D19.2	155253138	155256459	327	0.857645	150	0.889742
6	ENSG00000078269.14	SYNJ2	157981886	158099176	525	1.58606	263	0.786244
6	ENSG00000164694.16	FNDC1	159169396	159272109	393	3.07658	186	2.81583
6	ENSG00000112096.16	SOD2	159669056	159762494	455	4.35464	230	4.34475
6	ENSG00000197081.12	IGF2R	159969098	160113507	491	2.17469	244	2.02152
6	ENSG00000146477.5	SLC22A3	160348267	160452581	426	3.41583	217	3.65546
6	ENSG00000026297.15	RNASET2	166929503	166957184	496	3.317	249	3.33881
6	ENSG00000130396.20	AFDN	167826921	167972023	474	1.33406	228	1.01105
6	ENSG00000153303.16	FRMD1	168055744	168081557	302	1.39048	143	1.85071
6	ENSG00000164488.11	DACT2	168292829	168319754	337	1.10709	166	0.79982
6	ENSG00000112562.18	SMOC2	168441150	168673445	460	1.29201	235	1.76781
6	ENSG00000226445.1	XXyac-YX65C7_A.2	169213253	169239565	523	4.41977	252	4.09887
6	ENSG00000186340.14	THBS2	169215779	169254044	527	4.36542	263	4.29184
6	ENSG00000184465.15	WDR27	169457211	169702048	458	1.07928	226	1.11509
7	ENSG00000177706.8	FAM20C	192968	260745	525	3.15212	266	2.57491
7	ENSG00000188191.14	PRKAR1B	549196	727650	526	1.31848	266	1.01518
7	ENSG00000164818.15	DNAAF5	726977	786475	406	1.06683	203	0.820535
7	ENSG00000164828.17	SUN1	816614	874920	428	1.40658	235	1.29141
7	ENSG00000105963.13	ADAP1	897900	955407	378	0.809965	199	0.887536
7	ENSG00000073067.13	CYP2W1	983198	989640	233	2.7624	113	2.4555
7	ENSG00000146540.14	C7orf50	996985	1138260	484	3.40708	242	2.88898
7	ENSG00000164849.9	GPR146	1044575	1057764	430	1.29422	216	1.57268
7	ENSG00000164850.14	GPER1	1082207	1093815	453	1.93657	225	1.5922
7	ENSG00000178381.11	ZFAND2A	1152070	1160759	412	1.51468	207	1.64692
7	ENSG00000229043.2	AC091729.9	1160484	1165267	311	2.32954	154	1.95597
7	ENSG00000164877.18	MICALL2	1434365	1459502	319	1.63216	167	1.57853
7	ENSG00000164880.15	INTS1	1470276	1504367	367	1.17909	175	1.12808
7	ENSG00000164855.15	TMEM184A	1543043	1560821	393	3.48389	199	3.00549
7	ENSG00000106263.17	EIF3B	2354085	2380745	352	2.11613	165	1.84764
7	ENSG00000106003.12	LFNG	2512528	2529177	91	1.15644	56	1.72077
7	ENSG00000174945.13	AMZ1	2679521	2775500	460	2.27268	226	2.10583
7	ENSG00000146535.13	GNA12	2728111	2844324	416	2.05094	201	1.91852
7	ENSG00000146555.18	SDK1	3301447	4269000	546	1.54289	277	1.77257
7	ENSG00000164638.10	SLC29A4	5274368	5306789	445	1.67731	227	1.01933
7	ENSG00000075624.13	ACTB	5527150	5563784	328	3.60287	154	2.93952
7	ENSG00000230825.1	AC005532.5	7255153	7277779	145	1.38583	84	1.01518
7	ENSG00000215018.9	COL28A1	7356202	7535853	421	1.47987	203	1.30715
7	ENSG00000006747.14	SCIN	12570848	12660179	472	1.85232	230	1.33832
7	ENSG00000106541.11	AGR2	16791810	16833433	286	1.51987	145	1.31364
7	ENSG00000105877.17	DNAH11	21543214	21900120	533	2.01254	269	2.24275
7	ENSG00000164649.19	CDCA7L	21900899	21946084	480	1.77576	234	2.00421
7	ENSG00000136237.18	RAPGEF5	22118237	22357144	533	0.988726	267	0.934139
7	ENSG00000105889.14	STEAP1B	22419443	22632925	486	2.35626	249	2.25445
7	ENSG00000122591.11	FAM126A	22889370	23014130	472	0.819508	239	0.952199
7	ENSG00000136235.15	GPNMB	23235966	23275108	322	4.11652	162	3.7272
7	ENSG00000105928.13	DFNA5	24698352	24758113	408	1.96657	203	1.79376
7	ENSG00000225792.1	AC004540.4	26372143	26376701	129	1.16449	65	1.46386
7	ENSG00000005020.12	SKAP2	26667061	26995239	364	0.856605	182	1.01518
7	ENSG00000233429.9	HOTAIRM1	27096093	27100265	381	1.46472	207	1.86962
7	ENSG00000106066.14	CPVL	28995230	29195451	520	1.45627	256	1.34593
7	ENSG00000106069.21	CHN2	29122273	29514224	545	1.1469	275	1.0015
7	ENSG00000225264.3	ZNRF2P2	29598794	29685153	381	2.43866	181	2.22625
7	ENSG00000122574.10	WIPF3	29806485	29917066	439	0.884153	222	1.12113
7	ENSG00000136193.16	SCRN1	29920102	29990289	337	1.5173	175	1.12808
7	ENSG00000196295.11	AC005154.6	30516308	30585972	417	1.62505	217	1.28831
7	ENSG00000241644.2	INMT	30697984	30757602	409	2.86677	196	2.99755
7	ENSG00000240583.11	AQP1	30911693	30925516	373	3.13495	193	2.57991
7	ENSG00000187258.13	NPSR1	34658238	34878332	20	1.26038	8	0.779984
7	ENSG00000106483.11	SFRP4	37905931	38025695	519	3.46559	258	2.75819
7	ENSG00000086289.11	EPDR1	37920560	37951941	461	1.87118	226	1.37734
7	ENSG00000281103.1	TRG-AS1	38341576	38378804	403	1.42467	198	0.863134
7	ENSG00000078053.16	AMPH	38383703	38631567	493	0.966686	244	0.860953
7	ENSG00000106591.3	MRPL32	42932223	42948958	172	1.91183	81	0.840961
7	ENSG00000164543.5	STK17A	43582757	43626786	430	1.92029	223	1.88003
7	ENSG00000106603.18	COA1	43608455	43729717	434	1.72644	223	1.96862
7	ENSG00000239556.3	AC004951.5	43984993	43990207	331	0.990005	179	1.26746
7	ENSG00000106624.10	AEBP1	44104360	44114562	405	4.5031	212	3.97955
7	ENSG00000122679.8	RAMP3	45157790	45186302	398	1.85635	197	1.80793
7	ENSG00000214765.8	SEPT7P2	45723779	45768985	418	1.13157	203	1.30715
7	ENSG00000146674.14	IGFBP3	45912244	45921874	403	2.45377	213	1.76163
7	ENSG00000136205.16	TNS3	47275153	47582558	528	2.28838	272	2.32952
7	ENSG00000183696.13	UPP1	48088627	48108733	338	1.53161	190	1.14392
7	ENSG00000106153.12	CHCHD2	56101568	56106576	213	2.52769	117	2.22936
7	ENSG00000196247.11	ZNF107	64666082	64711582	390	2.67825	206	2.55424
7	ENSG00000271550.1	BNIP3P11	64678953	64687393	354	1.97564	192	1.43168
7	ENSG00000198039.11	ZNF273	64870171	64930966	368	4.65317	191	4.33995
7	ENSG00000189316.3	RP11-797H7.5	64888526	64890100	326	2.31383	174	1.97219
7	ENSG00000152926.14	ZNF117	64971775	64990808	362	2.93665	186	2.35555
7	ENSG00000213462.4	ERV3-1	64991036	65006743	348	3.48915	181	2.48094
7	ENSG00000164669.12	INTS4P1	65141224	65234216	188	2.71556	69	1.71055
7	ENSG00000179406.7	LINC00174	66376043	66493566	410	1.22489	198	0.763354
7	ENSG00000198874.12	TYW1	66995172	67239519	441	1.70089	229	1.60677
7	ENSG00000185274.11	WBSCR17	71132168	71713600	513	1.40363	262	0.867958
7	ENSG00000009950.15	MLXIPL	73593193	73624543	255	3.27196	153	2.6631
7	ENSG00000189143.9	CLDN4	73799541	73832693	245	3.76983	105	3.90026
7	ENSG00000106683.14	LIMK1	74082932	74122525	191	1.43942	95	1.28256
7	ENSG00000263001.5	GTF2I	74657666	74760692	259	2.08349	134	2.47551
7	ENSG00000127946.16	HIP1	75533299	75738962	525	0.796106	270	0.840961
7	ENSG00000127948.15	POR	75899199	75986836	434	1.20673	212	1.30807
7	ENSG00000091073.19	DTX2	76461675	76505994	401	1.01906	210	1.14062
7	ENSG00000243566.6	UPK3B	76510427	76516521	234	3.43072	120	2.42636
7	ENSG00000205485.13	AC004980.7	76549359	76627982	394	2.8079	208	1.85646
7	ENSG00000186704.9	DTX2P1	76978616	77004308	376	1.09009	193	1.04443
7	ENSG00000135205.14	CCDC146	77122433	77329533	518	1.52164	252	1.32878
7	ENSG00000127951.6	FGL2	77193370	77199848	154	1.48716	74	0.824481
7	ENSG00000234456.7	MAGI2-AS3	79452876	79471208	439	0.851005	228	0.779984
7	ENSG00000228113.7	AC003991.3	88219358	88304367	407	2.54573	209	2.63117
7	ENSG00000127954.12	STEAP4	88270891	88306891	398	2.55103	197	2.8108
7	ENSG00000157214.13	STEAP2	90167589	90238137	430	0.905043	230	0.937464
7	ENSG00000005421.8	PON1	95297675	95324707	121	0.941682	61	0.752994
7	ENSG00000105854.12	PON2	95404862	95435329	382	1.49656	188	0.885072
7	ENSG00000004799.7	PDK4	95583498	95596491	394	5.24551	193	4.83195
7	ENSG00000183444.10	OR7E38P	97966089	97967074	267	3.1107	136	3.10428
7	ENSG00000164713.9	BRI3	98252378	98310441	425	2.29613	211	1.75533
7	ENSG00000006453.13	BAIAP2L1	98291650	98401068	427	4.00205	208	3.43952
7	ENSG00000106236.3	NPTX2	98617296	98629868	115	2.87374	61	1.83259
7	ENSG00000130429.12	ARPC1B	99374248	99394801	185	1.28004	81	1.41008
7	ENSG00000106258.13	CYP3A5	99648193	99679998	139	2.68939	60	1.43854
7	ENSG00000160862.12	AZGP1	99966719	99976157	332	1.13765	170	0.838091
7	ENSG00000066923.17	STAG3	100177562	100220546	423	1.93293	208	1.60317
7	ENSG00000239521.7	GATS	100200652	100272218	419	2.29012	206	1.81896
7	ENSG00000213413.2	PVRIG	100218240	100221490	361	0.810925	182	0.942813
7	ENSG00000121716.20	PILRB	100352175	100367733	257	3.4658	131	2.8034
7	ENSG00000169894.17	MUC3A	100949554	100968346	33	1.06194	17	1.4579
7	ENSG00000106366.8	SERPINE1	101127088	101139266	417	2.53236	206	2.42636
7	ENSG00000161036.12	LRWD1	102464928	102473117	317	2.72704	166	0.998179
7	ENSG00000267368.1	UPK3BL	102637024	102642791	89	3.57396	40	3.74346
7	ENSG00000128536.15	CDHR3	105876795	106033773	547	1.07283	273	0.74983
7	ENSG00000091140.13	DLD	107890969	107931730	363	3.10642	182	3.22241
7	ENSG00000091136.13	LAMB1	107923802	108003255	504	3.07647	253	3.16821
7	ENSG00000006652.13	IFRD1	112422967	112480990	444	3.4366	221	2.94784
7	ENSG00000135269.17	TES	116222803	116258783	443	1.96826	224	1.51497
7	ENSG00000243243.5	AC073130.3	116237928	116327896	444	2.04369	225	1.62147
7	ENSG00000105971.14	CAV2	116287379	116508541	444	1.74872	217	1.56144
7	ENSG00000105974.11	CAV1	116524784	116561184	444	2.27311	220	1.85761
7	ENSG00000105976.14	MET	116672389	116798386	368	0.876812	197	0.972201
7	ENSG00000106025.8	TSPAN12	120787319	120858402	191	1.66798	112	1.54437
7	ENSG00000106034.17	CPED1	120988676	121297444	493	1.89647	251	1.70484
7	ENSG00000135245.9	HILPDA	128455848	128458418	299	1.38935	152	1.60317
7	ENSG00000243679.1	RP11-274B21.3	128654019	128654722	419	1.87336	201	1.19772
7	ENSG00000128591.15	FLNC	128830376	128859274	306	2.24001	154	1.5711
7	ENSG00000242902.1	RP11-309L24.2	128850161	128862626	262	1.91021	131	1.44608
7	ENSG00000158457.5	TSPAN33	129144891	129169697	327	2.48193	165	1.44851
7	ENSG00000158525.15	CPA5	130344815	130368730	88	1.80607	31	0.833093
7	ENSG00000091704.9	CPA1	130380338	130388114	222	1.66678	120	1.43854
7	ENSG00000158623.14	COPG2	130506296	130668647	377	5.92893	184	4.93172
7	ENSG00000233559.1	LINC00513	130853719	130928649	511	1.79717	259	1.34573
7	ENSG00000226380.9	AC058791.1	130876810	130913310	477	1.30461	242	1.25621
7	ENSG00000122786.19	CALD1	134744251	134970728	445	0.908846	233	0.744654
7	ENSG00000122783.16	C7orf49	135092362	135170795	433	2.35429	228	1.76203
7	ENSG00000146859.6	TMEM140	135148163	135165781	382	1.91559	192	1.53457
7	ENSG00000105875.13	WDR91	135183838	135211534	418	1.30564	211	1.0999
7	ENSG00000204983.13	PRSS1	142749467	142753076	195	1.61485	101	1.28531
7	ENSG00000275896.5	PRSS2	142760397	142774564	48	2.56398	35	2.52044
7	ENSG00000165125.19	TRPV6	142871202	142885762	129	0.82608	80	0.944622
7	ENSG00000159840.15	ZYX	143381079	143391097	377	1.68304	186	1.61202
7	ENSG00000146904.8	EPHA1	143390288	143408892	399	1.35703	199	1.31775
7	ENSG00000155660.10	PDIA4	149003061	149028641	209	1.41007	104	1.22324
7	ENSG00000181444.12	ZNF467	149764181	149773479	252	0.925456	121	0.875229
7	ENSG00000171130.17	ATP6V0E2	149872967	149880698	315	4.59806	156	3.73502
7	ENSG00000127399.14	LRRC61	150322638	150338150	267	2.29318	137	2.35426
7	ENSG00000106538.9	RARRES2	150338318	150341674	325	4.02523	167	3.82628
7	ENSG00000214022.11	REPIN1	150368188	150374044	346	2.94688	163	2.72938
7	ENSG00000133574.9	GIMAP4	150567276	150573955	146	0.921501	77	1.01518
7	ENSG00000106565.17	TMEM176B	150791284	150801360	490	4.86864	258	4.34076
7	ENSG00000002933.7	TMEM176A	150800533	150805120	461	5.46968	244	4.93641
7	ENSG00000002726.20	AOC1	150824626	150861504	259	1.80256	128	1.34593
7	ENSG00000187260.15	WDR86	151375943	151410727	531	1.73585	270	1.88976
7	ENSG00000106617.13	PRKAG2	151556110	151877041	543	0.993729	277	1.03556
7	ENSG00000130226.16	DPP6	153887096	154894285	526	2.31442	266	1.11421
7	ENSG00000157219.3	HTR5A	155070323	155085749	110	2.51713	36	1.87757
7	ENSG00000218672.1	AC008060.7	155382075	155396356	35	1.15644	18	1.32878
7	ENSG00000260426.1	RP5-912I13.1	155399921	155401782	97	2.60305	33	1.92746
7	ENSG00000117868.15	ESYT2	158730994	158830253	391	2.09218	202	1.96994
7	ENSG00000106018.13	VIPR2	159030195	159144957	418	1.25342	217	1.10622
8	ENSG00000172748.13	ZNF596	232231	264703	423	1.57171	193	1.11267
8	ENSG00000104714.13	ERICH1	614745	738106	511	3.37766	258	2.75819
8	ENSG00000182372.9	CLN8	1755777	1801711	461	1.23986	243	1.00357
8	ENSG00000176595.3	KBTBD11	1973877	2006936	397	1.27687	198	1.32878
8	ENSG00000183117.18	CSMD1	2935352	4994972	457	1.87971	219	1.08821
8	ENSG00000245857.2	GS1-24F4.2	6835965	6885276	423	4.56464	225	3.72883
8	ENSG00000164825.3	DEFB1	6870574	6878022	394	4.70998	216	4.07274
8	ENSG00000173295.7	FAM86B3P	8228594	8244865	383	3.31397	188	2.9518
8	ENSG00000253981.5	ALG1L13P	8236002	8244040	363	3.04629	178	2.61135
8	ENSG00000275342.4	PRAG1	8317735	8386498	481	2.2542	238	1.70694
8	ENSG00000254153.1	CTA-398F10.2	8456908	8461337	38	1.18379	18	0.962915
8	ENSG00000253958.1	CLDN23	8701937	8704106	326	2.91643	177	2.55658
8	ENSG00000173281.4	PPP1R3B	9136254	9151574	412	2.22108	208	1.88812
8	ENSG00000154316.16	TDH	11339636	11368452	210	1.08714	95	1.76781
8	ENSG00000184608.8	FAM167A-AS1	11390423	11438658	397	1.07527	180	1.2556
8	ENSG00000154319.14	FAM167A	11421462	11474715	444	1.48652	206	1.62715
8	ENSG00000136573.12	BLK	11494000	11564604	374	0.964673	206	0.955811
8	ENSG00000079459.12	FDFT1	11795572	11839309	488	2.149	230	2.3691
8	ENSG00000164733.20	CTSB	11842523	11869448	480	5.79267	236	5.07731
8	ENSG00000255052.4	FAM66D	12115781	12177550	373	1.1843	190	0.831975
8	ENSG00000250305.8	KIAA1456	12945641	13031503	515	2.18576	267	1.89607
8	ENSG00000003989.17	SLC7A2	17497087	17570573	484	2.7306	245	2.25164
8	ENSG00000104213.12	PDGFRL	17576432	17643794	390	1.1671	193	1.35152
8	ENSG00000129422.14	MTUS1	17644071	17800917	533	3.00906	266	2.37685
8	ENSG00000253944.1	RP11-156K13.1	17801344	17861069	294	1.94837	155	1.59786
8	ENSG00000104760.16	FGL1	17864379	17910365	178	2.1433	74	1.9814
8	ENSG00000078674.17	PCM1	17922839	18029944	372	1.79629	197	1.33992
8	ENSG00000104763.18	ASAH1	18055991	18084998	424	4.41442	222	4.05791
8	ENSG00000156011.16	PSD3	18527300	19084730	548	1.18868	275	1.07334
8	ENSG00000147408.14	CSGALNACT1	19404160	19758029	530	3.01758	268	3.26184
8	ENSG00000175445.14	LPL	19901716	19967258	453	3.43031	222	3.2273
8	ENSG00000158856.17	DMTN	22048994	22082527	205	2.59134	102	2.87831
8	ENSG00000168484.12	SFTPC	22156912	22164479	292	1.54444	114	1.61761
8	ENSG00000104635.13	SLC39A14	22367248	22434129	386	1.11335	192	1.26018
8	ENSG00000134020.7	PEBP4	22713250	22941336	480	2.92778	238	1.98364
8	ENSG00000134013.15	LOXL2	23297188	23425328	545	1.13355	277	1.22575
8	ENSG00000147454.13	SLC25A37	23528804	23575463	477	2.28084	238	2.01131
8	ENSG00000277586.2	NEFL	24950954	24956620	218	1.31378	111	1.15079
8	ENSG00000147459.17	DOCK5	25184722	25415716	524	1.07709	264	0.879764
8	ENSG00000120907.17	ADRA1A	26748149	26867273	458	2.49315	225	2.67515
8	ENSG00000015592.16	STMN4	27235322	27258420	142	1.8445	62	2.00149
8	ENSG00000120899.17	PTK2B	27311481	27459391	486	1.93707	245	1.82157
8	ENSG00000120903.12	CHRNA2	27459760	27479883	147	0.760469	41	1.2217
8	ENSG00000120915.13	EPHX2	27490778	27545564	274	3.11388	138	2.71269
8	ENSG00000120885.21	CLU	27596916	27615031	388	4.08449	209	3.92307
8	ENSG00000168077.13	SCARA3	27633867	27676776	416	2.76803	218	2.45657
8	ENSG00000147419.17	CCDC25	27733310	27772653	391	1.62697	187	1.56355
8	ENSG00000168079.16	SCARA5	27869881	27992727	515	1.66303	261	1.80818
8	ENSG00000157168.18	NRG1	31639385	32767959	502	1.4546	248	1.07208
8	ENSG00000104332.11	SFRP1	41261957	41309497	315	3.85892	172	3.76644
8	ENSG00000070501.11	POLB	42338453	42371808	175	3.15212	82	3.63103
8	ENSG00000168333.13	C8orf22	49054310	49076090	108	2.04187	63	2.68769
8	ENSG00000254687.1	RP11-162D9.3	53177570	53242683	83	1.44447	30	1.54829
8	ENSG00000082556.10	OPRK1	53225715	53251697	83	1.53213	30	1.54829
8	ENSG00000008988.9	RPS20	56067294	56074581	257	3.7206	127	3.48938
8	ENSG00000181195.10	PENK	56436673	56446734	159	1.36563	53	0.873175
8	ENSG00000253301.5	LINC01606	57142688	57240298	70	3.33921	27	2.30441
8	ENSG00000178538.9	CA8	60187346	60281412	486	1.15858	245	0.773264
8	ENSG00000147576.15	ADHFE1	66432485	66471440	390	1.44694	199	1.74796
8	ENSG00000169085.11	C8orf46	66460002	66518524	372	1.38556	191	1.6161
8	ENSG00000046889.18	PREX2	67952117	68237030	535	1.04958	271	0.786059
8	ENSG00000253658.5	LINC01592	68911802	69104190	187	1.21758	91	0.942813
8	ENSG00000137573.13	SULF1	69466623	69660915	500	1.53686	254	0.896656
8	ENSG00000164764.10	SBSPON	73064539	73124088	464	1.36701	240	1.10926
8	ENSG00000175606.10	TMEM70	73972436	73982783	334	3.45623	175	3.12255
8	ENSG00000253706.5	RP11-758M4.4	74798783	74866939	305	1.36773	159	1.74296
8	ENSG00000137558.7	PI15	74824536	74855029	304	1.3992	159	1.8258
8	ENSG00000253859.2	RP11-157I4.4	81439435	81498052	324	2.98504	152	2.55634
8	ENSG00000147588.6	PMP2	81440325	81447523	210	1.0525	98	1.01518
8	ENSG00000170323.8	FABP4	81478418	81483263	252	1.12756	130	1.0586
8	ENSG00000164879.6	CA3	85373435	85449040	319	1.56373	162	1.77594
8	ENSG00000253549.5	CA3-AS1	85441850	85464915	294	2.36909	149	1.78549
8	ENSG00000104267.9	CA2	85463851	85481493	281	1.64101	140	1.67373
8	ENSG00000164949.7	GEM	94249252	94262350	432	2.68188	214	2.48791
8	ENSG00000104341.16	LAPTM4B	97775056	97853013	479	2.8143	235	2.41235
8	ENSG00000132561.13	MATN2	97868839	98036716	492	2.44937	250	2.40002
8	ENSG00000156482.10	RPL30	98024850	98046469	419	1.36978	203	1.40447
8	ENSG00000104361.9	NIPAL2	98189832	98294393	440	1.01234	221	1.10032
8	ENSG00000164919.10	COX6C	99873199	99894062	197	1.18282	92	1.35264
8	ENSG00000155090.14	KLF10	102648778	102655902	397	0.983637	196	0.914382
8	ENSG00000205038.11	PKHD1L1	109362476	109530330	373	2.88137	191	2.99527
8	ENSG00000164761.8	TNFRSF11B	118923556	118952200	322	1.63095	168	1.25038
8	ENSG00000136999.4	NOV	119416305	119424353	325	3.84613	163	3.2142
8	ENSG00000253398.1	RP11-775B15.2	119419909	119462350	247	4.67446	118	4.4355
8	ENSG00000136960.12	ENPP2	119557085	119673453	456	0.976363	234	0.991058
8	ENSG00000155792.9	DEPTOR	119928399	120050913	455	2.03594	238	1.31955
8	ENSG00000254343.2	RP11-760H22.2	120052179	120056201	314	1.11671	169	0.80921
8	ENSG00000187955.11	COL14A1	120059779	120372036	494	1.18379	254	0.948511
8	ENSG00000156804.7	FBXO32	123497888	123541206	509	2.02228	262	2.50177
8	ENSG00000147684.7	NDUFB9	124543086	124568378	501	1.98216	260	1.69182
8	ENSG00000170873.18	MTSS1	124550789	124728429	544	2.18057	276	1.99687
8	ENSG00000042832.11	TG	132866957	133134903	544	1.5787	271	1.27207
8	ENSG00000155926.13	SLA	133036723	133103054	515	1.40872	255	1.17382
8	ENSG00000104415.13	WISP1	133191038	133230344	404	1.43687	226	1.37734
8	ENSG00000104419.14	NDRG1	133237170	133302022	502	2.54164	256	2.29774
8	ENSG00000008513.14	ST3GAL1	133454847	133571940	524	1.38257	265	1.09683
8	ENSG00000169427.6	KCNK9	139600837	139703056	109	3.68346	48	2.83796
8	ENSG00000167632.14	TRAPPC9	139730342	140458579	542	1.76244	278	1.26561
8	ENSG00000104472.9	CHRAC1	140511297	140517137	169	0.842767	86	0.741696
8	ENSG00000105339.10	DENND3	141117277	141195808	535	1.62078	272	1.28842
8	ENSG00000022567.9	SLC45A4	141207165	141308305	515	1.66303	256	1.47455
8	ENSG00000184489.11	PTP4A3	141391992	141432454	444	1.66678	227	1.54152
8	ENSG00000171045.14	TSNARE1	142212079	142403240	513	1.21925	261	0.82414
8	ENSG00000234616.8	JRK	142657459	142681920	440	3.45969	215	3.39122
8	ENSG00000167653.4	PSCA	142670307	142682724	321	4.38154	156	4.15717
8	ENSG00000160886.13	LY6K	142700110	142702251	249	1.26915	138	0.947008
8	ENSG00000253196.1	RP11-706C16.7	142763115	142766427	366	2.0993	189	2.30441
8	ENSG00000283992.1	LYNX1	142764337	142769844	396	2.66044	208	2.83796
8	ENSG00000180155.19	LYNX1	142771196	142777810	389	1.71489	206	1.72305
8	ENSG00000167656.4	LY6D	142784879	142786592	197	3.54657	126	2.47863
8	ENSG00000253715.1	RP11-706C16.8	142785456	142812120	200	3.51591	129	2.65609
8	ENSG00000104499.6	GML	142834246	142916506	194	1.02785	103	1.05172
8	ENSG00000160882.11	CYP11B1	142872356	142879846	149	0.933207	68	0.779984
8	ENSG00000160932.10	LY6E	143017981	143023832	241	1.22113	125	1.29365
8	ENSG00000176956.12	LY6H	143157913	143160711	253	1.72339	133	0.916151
8	ENSG00000184428.12	TOP1MT	143304383	143359979	440	2.31869	213	2.00897
8	ENSG00000014164.6	ZC3H3	143437654	143541453	507	2.12	257	1.74731
8	ENSG00000104518.10	GSDMD	143553206	143563062	410	1.73952	214	1.41084
8	ENSG00000204839.8	MROH6	143566186	143572971	432	2.05871	227	1.54152
8	ENSG00000255050.1	RP11-661A12.9	143573489	143577268	326	4.12165	168	3.95514
8	ENSG00000147813.15	NAPRT	143574795	143578357	370	3.60047	184	3.75062
8	ENSG00000181085.14	MAPK15	143716258	143722458	261	1.92107	147	1.59757
8	ENSG00000178209.14	PLEC	143915146	143976734	408	3.80338	220	3.80333
8	ENSG00000179632.9	MAF1	144104498	144107611	102	1.28891	51	1.58703
8	ENSG00000071894.16	CPSF1	144393242	144409349	301	1.68823	141	1.74913
8	ENSG00000161016.17	RPL8	144789765	144792587	292	4.06111	160	4.03158
9	ENSG00000107099.15	DOCK8	220747	465259	534	1.10778	270	1.08487
9	ENSG00000107104.18	KANK1	470290	746106	536	3.00063	270	2.47514
9	ENSG00000236404.8	VLDLR-AS1	2422701	2622373	538	1.57955	271	1.63659
9	ENSG00000147852.15	VLDLR	2621833	2660053	432	1.40186	224	1.48557
9	ENSG00000106688.11	SLC1A1	4490443	4587469	529	0.851882	271	0.81036
9	ENSG00000147853.16	AK3	4709558	4742043	520	2.72956	259	2.10853
9	ENSG00000178445.9	GLDC	6532463	6645783	394	1.73682	173	1.075
9	ENSG00000225489.6	RP11-390F4.3	6716494	6727438	286	2.56292	127	0.741093
9	ENSG00000235448.1	LURAP1L-AS1	12700099	12814345	451	1.23941	223	1.11221
9	ENSG00000164946.19	FREM1	14734665	14910995	519	1.12439	263	1.11176
9	ENSG00000147872.9	PLIN2	19108374	19149290	381	1.90394	200	1.96538
9	ENSG00000137154.12	RPS6	19375996	19380254	270	1.34122	155	1.38543
9	ENSG00000198680.4	TUSC1	25676388	25678440	440	1.773	217	1.07588
9	ENSG00000147894.14	C9orf72	27546544	27573866	447	0.868098	230	0.880198
9	ENSG00000086062.12	B4GALT1	33104081	33167356	431	1.52542	221	1.27911
9	ENSG00000122711.8	SPINK4	33218364	33248567	14	2.71556	9	2.0605
9	ENSG00000165269.12	AQP7	33383178	33402682	413	0.82171	205	0.900451
9	ENSG00000165272.14	AQP3	33441153	33447611	429	3.45333	228	3.29288
9	ENSG00000198467.13	TPM2	35681991	35691020	433	4.28669	219	4.27572
9	ENSG00000196196.2	HRCT1	35906191	35907141	213	0.888043	104	0.843306
9	ENSG00000137054.15	POLR1E	37485934	37503697	378	2.33059	198	1.96072
9	ENSG00000137124.7	ALDH1B1	38392663	38398661	355	2.91027	160	2.13825
9	ENSG00000273036.2	FAM95C	38540566	38545372	286	1.01106	117	1.10363
9	ENSG00000106714.17	CNTNAP3	39072766	39288315	328	0.8744	163	1.1537
9	ENSG00000276291.5	FRG1HP	40992248	41218410	464	1.35133	244	0.914933
9	ENSG00000119139.17	TJP2	69121263	69255208	510	2.2305	260	2.27439
9	ENSG00000135063.17	FAM189A2	69324571	69392455	433	0.942793	223	0.935024
9	ENSG00000165072.9	MAMDC2	70043580	70226970	390	0.831286	195	1.53141
9	ENSG00000083067.22	TRPM3	70529062	71446835	530	1.31529	274	0.792001
9	ENSG00000107372.12	ZFAND5	72351424	72365235	383	2.4781	194	2.29058
9	ENSG00000135046.13	ANXA1	73151756	73170393	417	1.76463	184	1.42422
9	ENSG00000106733.20	NMRK1	75060572	75088217	482	1.80985	249	1.14364
9	ENSG00000106772.17	PRUNE2	76611375	76906087	534	1.77542	271	1.61229
9	ENSG00000197969.11	VPS13A	77177352	77421541	442	2.81433	231	2.29807
9	ENSG00000196730.12	DAPK1	87497227	87708633	526	0.792839	270	0.840961
9	ENSG00000187764.11	SEMA4D	89360786	89498130	510	1.78824	258	1.4564
9	ENSG00000165025.14	SYK	90801786	90898549	531	1.4481	263	1.06168
9	ENSG00000188312.13	CENPP	92325636	92620533	448	1.5787	232	1.43286
9	ENSG00000106809.10	OGN	92383966	92404696	281	2.83208	147	3.03115
9	ENSG00000131669.9	NINJ1	93121488	93134288	318	1.89187	172	1.3543
9	ENSG00000165238.16	WNK2	93184915	93320572	438	1.08762	233	0.942502
9	ENSG00000131668.13	BARX1	93951621	93955372	131	1.13263	54	1.69464
9	ENSG00000130957.4	FBP2	94558719	94593793	240	2.26082	111	1.80341
9	ENSG00000165140.9	FBP1	94603132	94640249	357	1.54367	178	0.909474
9	ENSG00000095383.19	TBC1D2	98198998	98255721	448	2.3745	219	1.96026
9	ENSG00000204291.10	COL15A1	98943178	99070792	456	1.55078	237	2.05124
9	ENSG00000170681.6	MURC	100578078	100587906	287	0.801514	127	0.741093
9	ENSG00000095209.11	TMEM38B	105694543	105776612	266	1.2932	126	1.17198
9	ENSG00000136810.12	TXN	110243810	110256640	495	1.98797	253	2.10099
9	ENSG00000165124.17	SVEP1	110365250	110579880	531	1.00963	271	0.834661
9	ENSG00000198121.13	LPAR1	110873262	111038458	496	1.30732	254	1.18186
9	ENSG00000106853.18	PTGR1	111549721	111599855	497	1.74202	246	1.91773
9	ENSG00000119321.8	FKBP15	113161005	113221361	481	0.983561	243	0.976465
9	ENSG00000119411.10	BSPRY	113349540	113371233	469	1.07887	244	1.42774
9	ENSG00000119431.9	HDHD3	113373418	113376999	351	2.00041	188	1.90092
9	ENSG00000148218.15	ALAD	113386316	113401333	495	0.812065	252	0.989048
9	ENSG00000138835.22	RGS3	113444730	113597743	391	1.12454	200	1.20804
9	ENSG00000196739.14	COL27A1	114155559	114312511	544	2.16719	275	2.3186
9	ENSG00000095397.13	WHRN	114402079	114505450	489	2.12784	248	1.97494
9	ENSG00000041982.15	TNC	115019577	115118257	512	4.63402	253	4.28749
9	ENSG00000106780.8	MEGF9	120600812	120714470	256	1.37975	136	2.18425
9	ENSG00000226752.9	PSMD5-AS1	120824827	120854385	308	1.936	176	0.929655
9	ENSG00000056558.10	TRAF1	120902392	120929173	331	2.39683	173	1.91246
9	ENSG00000148180.19	GSN	121207793	121332843	383	1.24328	204	0.941394
9	ENSG00000148175.12	STOM	121338987	121370304	374	0.886856	213	0.957762
9	ENSG00000227355.2	RP11-162D16.2	121369905	121463237	268	2.87846	138	2.61725
9	ENSG00000204136.10	GGTA1P	121444990	121500027	280	3.31323	161	2.56953
9	ENSG00000095303.14	PTGS1	122370529	122395703	359	1.50967	180	1.32878
9	ENSG00000167123.18	CERCAM	128411750	128437351	249	2.23342	129	1.48193
9	ENSG00000175287.18	PHYHD1	128920894	128942041	316	0.965658	159	0.956012
9	ENSG00000095321.16	CRAT	129094809	129111189	257	3.12607	137	3.21951
9	ENSG00000119383.19	PTPA	129110949	129148946	266	2.98909	145	2.58532
9	ENSG00000136819.15	C9orf78	129827289	129835863	209	4.26474	105	3.46123
9	ENSG00000136878.12	USP20	129834697	129881838	366	1.14508	199	0.887536
9	ENSG00000148357.16	HMCN2	130265881	130434123	530	1.83696	268	1.71375
9	ENSG00000050555.17	LAMC3	131009081	131094473	516	1.06579	265	0.99743
9	ENSG00000126878.12	AIF1L	131096475	131123152	294	2.91355	161	2.36501
9	ENSG00000196205.8	EEF1A1P5	133019485	133020874	122	3.0734	60	2.42636
9	ENSG00000170827.9	CELP	133079899	133087355	34	1.43158	22	2.12702
9	ENSG00000160271.14	RALGDS	133097719	133149334	507	2.01954	253	1.50231
9	ENSG00000175164.13	ABO	133250400	133275214	475	4.11713	245	3.78378
9	ENSG00000197859.9	ADAMTSL2	133532163	133575519	498	2.18959	256	2.04049
9	ENSG00000123453.17	SARDH	133663559	133739955	468	0.896583	229	1.11789
9	ENSG00000130635.15	COL5A1	134641773	134844843	546	1.26304	277	0.797815
9	ENSG00000130558.19	OLFM1	135075421	135121179	479	0.94595	246	1.27524
9	ENSG00000107147.12	KCNT1	135702184	135795508	408	1.02141	199	1.11919
9	ENSG00000160360.12	GPSM1	136327475	136359479	432	1.57028	211	1.16232
9	ENSG00000148384.12	INPP5E	136428618	136439823	370	1.73233	177	0.956714
9	ENSG00000233016.6	SNHG7	136722028	136728184	389	2.63139	207	1.80599
9	ENSG00000187922.13	LCN10	136738166	136742959	172	1.3196	77	1.10071
9	ENSG00000204001.9	LCN8	136754385	136758543	89	1.44841	43	1.43088
9	ENSG00000177984.6	LCN15	136759633	136766255	68	1.11058	23	0.851566
9	ENSG00000107317.12	PTGDS	136975091	136981742	358	3.3456	149	2.97884
9	ENSG00000107281.9	NPDC1	137039469	137046203	437	0.94237	195	0.957286
9	ENSG00000176978.13	DPP7	137110541	137115177	385	1.83678	173	2.29313
10	ENSG00000107937.18	GTPBP4	988018	1019936	382	1.93464	208	1.98311
10	ENSG00000185736.15	ADARB2	1177317	1737476	509	3.5375	247	3.02626
10	ENSG00000067057.16	PFKP	3066332	3137712	541	5.14311	273	4.73009
10	ENSG00000107959.15	PITRM1	3137727	3172841	498	3.40225	255	2.98161
10	ENSG00000237399.7	PITRM1-AS1	3141737	3167972	492	2.75993	250	2.53173
10	ENSG00000067082.14	KLF6	3775995	3785281	451	1.49753	241	1.15571
10	ENSG00000187134.13	AKR1C1	4963252	4983283	471	3.83553	233	3.458
10	ENSG00000151632.17	AKR1C2	4987399	5018031	471	4.45344	220	3.80333
10	ENSG00000196139.13	AKR1C3	5035353	5107686	463	4.48347	213	4.08047
10	ENSG00000173848.18	NET1	5412550	5458463	264	1.11707	142	1.22056
10	ENSG00000178372.7	CALML5	5498696	5499555	171	2.90703	107	2.51868
10	ENSG00000178363.4	CALML3	5524008	5526771	285	2.62621	156	2.29972
10	ENSG00000170525.19	PFKFB3	6144933	6254644	537	3.00687	272	2.9348
10	ENSG00000123243.14	ITIH5	7559269	7666998	527	1.74222	266	1.90645
10	ENSG00000134463.14	ECHDC3	11742365	11764070	446	4.11854	219	3.85473
10	ENSG00000183049.12	CAMK1D	12349481	12835545	546	1.64949	275	1.88755
10	ENSG00000151468.10	CCDC3	12896624	13099309	485	2.52804	236	2.84493
10	ENSG00000107537.13	PHYH	13277795	13302412	439	1.2322	223	1.14174
10	ENSG00000151474.21	FRMD4A	13643765	14462142	551	0.899884	277	1.10688
10	ENSG00000065809.13	FAM107B	14518556	14774897	463	2.40913	225	1.85562
10	ENSG00000077943.7	ITGA8	15513948	15720125	463	1.5291	241	1.26502
10	ENSG00000026025.15	VIM	17228258	17237593	425	3.73419	216	3.03613
10	ENSG00000165995.18	CACNB2	18140676	18541585	545	1.41391	276	0.851566
10	ENSG00000283709.1	LINC00202-1	26931205	26944418	342	3.33253	166	1.98997
10	ENSG00000182077.10	PTCHD3	27398186	27414368	28	3.75498	11	1.52834
10	ENSG00000224597.9	SVIL-AS1	29409401	29487745	427	4.13837	207	3.96934
10	ENSG00000197321.14	SVIL	29457337	29736781	544	3.9193	277	3.36545
10	ENSG00000165757.8	KIAA1462	30012799	30115494	405	1.57477	194	1.7135
10	ENSG00000107968.9	MAP3K8	30433936	30461833	344	1.42536	181	0.952808
10	ENSG00000234814.8	SVILP1	30655488	30717266	144	1.09869	99	0.796614
10	ENSG00000099250.17	NRP1	33177491	33336262	520	1.65216	266	1.60936
10	ENSG00000283000.1	RP11-297A16.4	34969908	34975578	8	1.80607	5	3.08491
10	ENSG00000099251.14	HSD17B7P2	38356379	38378505	369	0.852218	192	0.779984
10	ENSG00000185904.11	LINC00839	42475542	42495336	346	1.53796	181	1.53495
10	ENSG00000107562.16	CXCL12	44370164	44386493	457	2.29366	234	2.28565
10	ENSG00000107551.20	RASSF4	44959791	44995891	406	2.14209	209	1.87494
10	ENSG00000165507.8	C10orf10	44970980	44978810	381	1.96124	197	1.87478
10	ENSG00000227683.1	RP11-445N18.5	45164227	45181427	78	2.0626	15	0.889742
10	ENSG00000012779.10	ALOX5	45374175	45446119	427	1.32683	218	1.12738
10	ENSG00000263639.5	MSMB	46033306	46046269	86	1.1927	13	1.15992
10	ENSG00000265018.6	AGAP12P	48009872	48031640	268	2.90561	110	0.989523
10	ENSG00000128805.14	ARHGAP22	48446033	48656265	533	1.26174	262	0.968501
10	ENSG00000165633.12	VSTM4	49014244	49115509	378	0.771468	194	1.13642
10	ENSG00000204161.13	C10orf128	49154724	49188585	427	1.32683	216	0.932426
10	ENSG00000099290.15	WASHC2A	50067887	50133506	424	1.17115	216	0.901938
10	ENSG00000165449.11	SLC16A9	59650760	59736002	350	1.17723	200	1.01048
10	ENSG00000122862.4	SRGN	69088105	69104811	407	1.43736	203	1.37203
10	ENSG00000075073.14	TACR2	69403902	69416867	353	2.16935	205	1.86418
10	ENSG00000099282.9	TSPAN15	69451472	69507669	453	1.56716	238	1.37489
10	ENSG00000180817.11	PPA1	70202829	70233911	351	1.68947	181	1.31665
10	ENSG00000138316.10	ADAMTS14	70672802	70762441	499	2.82492	251	2.12464
10	ENSG00000107736.19	CDH23	71396933	71815947	533	2.53128	263	2.53904
10	ENSG00000107738.19	VSIR	71747558	71773498	504	1.50291	245	1.49901
10	ENSG00000197746.13	PSAP	71816297	71851375	437	1.49181	222	1.00247
10	ENSG00000122863.5	CHST3	71964364	72013564	389	3.95939	189	3.62848
10	ENSG00000107742.12	SPOCK2	72059034	72089032	398	2.95322	204	3.23341
10	ENSG00000168209.4	DDIT4	72273919	72276036	291	3.70319	131	3.20556
10	ENSG00000166317.11	SYNPO2L	73644880	73663803	171	1.58801	84	1.25038
10	ENSG00000222047.8	C10orf55	73909968	73922777	352	1.22731	184	0.815775
10	ENSG00000035403.17	VCL	73995192	74120254	420	1.347	206	0.923842
10	ENSG00000156113.22	KCNMA1	76869600	77638369	545	0.973347	278	1.14716
10	ENSG00000228748.2	RP13-39P12.3	77782865	77793176	393	1.85467	179	1.4882
10	ENSG00000151208.16	DLG5	77793543	77926526	453	2.20962	205	1.44657
10	ENSG00000108179.13	PPIF	79347468	79355337	304	1.18379	157	1.18896
10	ENSG00000185303.16	SFTPA2	79555851	79560402	180	2.51345	76	1.9931
10	ENSG00000283913.1	RP11-479O17.12	79931710	79950336	379	1.17015	191	0.92652
10	ENSG00000133661.15	SFTPD	79937739	79982614	402	1.05043	200	0.944622
10	ENSG00000122359.17	ANXA11	80150888	80205572	470	2.1273	228	1.93534
10	ENSG00000151224.12	MAT1A	80271819	80289684	306	1.52669	148	1.35844
10	ENSG00000122378.13	FAM213A	80407828	80437115	416	2.61062	204	1.55475
10	ENSG00000188373.4	C10orf99	84173737	84185294	142	1.12716	83	1.03785
10	ENSG00000148600.14	CDHR1	84194634	84219621	397	2.21156	208	1.85646
10	ENSG00000122367.19	LDB3	86668448	86736068	507	2.29221	258	2.12006
10	ENSG00000173267.13	SNCG	86958617	86963260	382	3.78219	193	3.39883
10	ENSG00000272734.1	ADIRF-AS1	86965738	86971311	441	4.0767	222	3.70193
10	ENSG00000198682.12	PAPSS2	87659612	87747705	450	1.17954	210	1.10926
10	ENSG00000182333.14	LIPF	88664440	88678814	110	1.85568	49	2.76236
10	ENSG00000204020.5	LIPN	88761405	88778242	245	1.42372	138	1.75827
10	ENSG00000026103.21	FAS	88990581	89015785	449	1.68656	228	1.67538
10	ENSG00000107798.17	LIPA	89213568	89414557	541	1.875	268	1.44345
10	ENSG00000232229.5	LINC00865	89829509	89840861	276	1.84562	121	1.74604
10	ENSG00000148677.6	ANKRD1	90912095	90921276	257	1.93701	123	1.4894
10	ENSG00000119938.8	PPP1R3C	91628441	91633054	159	2.14356	75	2.38246
10	ENSG00000138119.16	MYOF	93306428	93482317	527	1.99073	267	1.67408
10	ENSG00000148690.11	FRA10AC1	93667882	93702572	426	0.905123	227	0.932292
10	ENSG00000107438.8	PDLIM1	95237571	95291024	479	3.78644	228	3.6106
10	ENSG00000095637.21	SORBS1	95311770	95561414	508	1.7273	264	2.07713
10	ENSG00000052749.13	RRP12	97356700	97426076	429	2.80884	211	2.37955
10	ENSG00000165887.11	ANKRD2	97572498	97583884	147	1.94837	95	1.28256
10	ENSG00000155254.12	MARVELD1	97713172	97718152	243	0.904069	121	1.25621
10	ENSG00000095713.13	CRTAC1	97864999	98030828	466	1.0293	220	1.16913
10	ENSG00000138131.3	LOXL4	98247689	98268250	410	1.59756	209	1.49683
10	ENSG00000119943.12	PYROXD2	98383564	98415184	359	3.0297	163	1.92134
10	ENSG00000107521.18	HPS1	98416197	98446947	495	1.04725	245	0.773264
10	ENSG00000172987.12	HPSE2	98457076	99235862	486	1.84724	241	1.31967
10	ENSG00000107554.16	DNMBP	99875576	100009919	457	1.27471	218	0.915923
10	ENSG00000107593.16	PKD2L1	100288153	100330486	47	0.780478	18	1.69464
10	ENSG00000099194.5	SCD	100347123	100364834	436	3.03263	216	2.51783
10	ENSG00000138111.14	MFSD13A	102461394	102477045	391	1.68279	162	1.00357
10	ENSG00000214435.7	AS3MT	102869515	102901899	331	2.61665	161	2.07868
10	ENSG00000107957.16	SH3PXD2A	103594026	103855543	523	0.844413	260	0.830642
10	ENSG00000065621.14	GSTO2	104268872	104304945	252	1.04095	146	2.06551
10	ENSG00000138166.5	DUSP5	110497837	110511544	293	1.88367	146	2.29104
10	ENSG00000203867.7	RBM20	110644396	110839469	458	1.36523	220	1.10926
10	ENSG00000119927.13	GPAM	112149863	112215377	357	1.03415	166	0.958507
10	ENSG00000197893.13	NRAP	113589665	113664127	413	1.91398	185	1.80341
10	ENSG00000165806.19	CASP7	113679161	113730907	446	0.77423	233	0.885974
10	ENSG00000099204.18	ABLIM1	114431112	114685003	536	2.51195	272	2.28109
10	ENSG00000151892.14	GFRA1	116056924	116273467	475	1.02295	248	0.833093
10	ENSG00000175535.6	PNLIP	116545930	116567855	26	2.15588	18	3.52395
10	ENSG00000277879.1	RP11-129M16.4	117267115	117268668	145	1.48618	69	0.947008
10	ENSG00000183605.16	SFXN4	119140912	119165667	416	1.5787	203	1.14494
10	ENSG00000151929.9	BAG3	119651369	119677819	449	2.39957	231	1.84193
10	ENSG00000203805.10	PLPP4	120456953	120589855	192	1.69239	65	1.76781
10	ENSG00000177234.7	LINC01561	120597948	120600124	133	2.5788	52	1.79314
10	ENSG00000274461.1	RP11-323P17.2	120819306	120824994	40	1.44228	19	1.55985
10	ENSG00000120008.15	WDR11	120851345	120909524	467	0.775837	237	0.828611
10	ENSG00000138162.18	TACC2	121989193	122254545	545	2.70889	277	2.4858
10	ENSG00000138152.8	BTBD16	122271305	122338162	392	2.54851	207	2.25138
10	ENSG00000187908.16	DMBT1	122560664	122643736	202	2.10323	79	2.1346
10	ENSG00000196177.12	ACADSB	123008978	123058311	477	1.59443	243	1.32878
10	ENSG00000121898.12	CPXM2	123706206	123940267	514	2.05026	256	2.40064
10	ENSG00000182022.17	CHST15	124007665	124093607	494	0.859762	256	1.03723
10	ENSG00000150760.12	DOCK1	126905408	127452517	538	1.10621	272	1.0221
10	ENSG00000176769.9	TCERG1L	131092390	131311721	318	2.39524	114	1.27101
10	ENSG00000176171.11	BNIP3	131966454	131982013	418	1.79302	209	1.49683
10	ENSG00000151640.12	DPYSL4	132186899	132205776	346	2.50528	174	1.8208
10	ENSG00000171798.17	KNDC1	133160446	133226412	455	1.98797	238	1.70694
10	ENSG00000166917.10	MIR202HG	133246477	133247891	10	2.71556	6	2.42636
10	ENSG00000165828.14	PRAP1	133347145	133352683	44	1.06194	28	0.779984
10	ENSG00000130649.9	CYP2E1	133520405	133539122	216	3.524	96	3.11235
11	ENSG00000177951.17	BET1L	167783	207428	453	1.26199	231	1.12922
11	ENSG00000185627.17	PSMD13	236545	252984	531	1.25627	267	1.0328
11	ENSG00000255026.1	RP11-326C3.2	287304	288987	353	3.59156	193	3.39883
11	ENSG00000142102.15	PGGHG	289137	296107	418	5.4832	216	4.86544
11	ENSG00000185201.16	IFITM2	307630	309395	398	5.62227	204	4.97663
11	ENSG00000251661.3	RP11-326C3.11	318639	325631	381	4.38654	201	4.1137
11	ENSG00000142089.15	IFITM3	319668	321340	324	4.557	175	4.51491
11	ENSG00000182272.11	B4GALNT4	369803	382116	352	2.24015	181	1.75326
11	ENSG00000185187.12	SIGIRR	405715	417397	324	1.25589	166	1.43457
11	ENSG00000023191.16	RNH1	494511	507300	467	1.92877	220	1.70794
11	ENSG00000185507.19	IRF7	612552	615999	299	1.36502	164	1.66341
11	ENSG00000177106.14	EPS8L2	694437	727727	538	2.5668	270	2.57271
11	ENSG00000177666.16	PNPLA2	818901	825573	364	3.17531	180	2.8654
11	ENSG00000255108.1	AP006621.8	823633	832842	477	3.30282	242	3.21554
11	ENSG00000177685.16	CRACR2B	826143	831991	416	2.26082	205	2.44242
11	ENSG00000177697.17	CD151	832883	839720	371	4.82381	204	3.97589
11	ENSG00000177700.5	POLR2L	837355	842545	358	4.86989	184	4.28749
11	ENSG00000117983.17	MUC5B	1223065	1262172	178	1.03965	101	0.959292
11	ENSG00000182208.13	MOB2	1469961	1501247	328	1.34024	180	1.14585
11	ENSG00000244242.1	IFITM10	1732409	1750591	301	2.29254	156	2.76408
11	ENSG00000117984.13	CTSD	1752751	1764573	339	2.40435	184	2.35478
11	ENSG00000235027.1	AC068580.6	1760347	1762486	141	2.01893	77	2.04149
11	ENSG00000149043.16	SYT8	1828306	1837521	337	1.12868	192	1.94617
11	ENSG00000130592.15	LSP1	1852969	1892267	472	2.20687	243	2.0334
11	ENSG00000130595.17	TNNT3	1919561	1938706	447	3.6515	236	3.15188
11	ENSG00000110665.11	C11orf21	2295644	2303049	379	1.15095	190	1.14392
11	ENSG00000238184.1	CD81-AS1	2328748	2377992	266	0.746141	149	0.901529
11	ENSG00000269821.1	KCNQ1OT1	2608327	2699994	367	3.37971	190	1.73315
11	ENSG00000229414.2	KCNQ1-AS1	2840134	2861568	353	1.48917	184	1.17368
11	ENSG00000110628.13	SLC22A18	2899790	2925246	506	2.91687	253	2.69967
11	ENSG00000021762.19	OSBPL5	3087115	3165770	535	0.927183	271	0.834661
11	ENSG00000223756.6	TSSC2	3380960	3408978	449	1.84861	235	1.76781
11	ENSG00000255367.2	RP13-726E6.2	3429757	3581211	494	1.64038	254	1.44113
11	ENSG00000254757.1	RP13-726E6.1	3469318	3531328	400	1.02391	210	0.827023
11	ENSG00000244734.3	HBB	5225463	5229395	140	4.84637	82	4.35383
11	ENSG00000132256.18	TRIM5	5663556	5938619	534	1.42116	262	1.52148
11	ENSG00000132274.15	TRIM22	5689688	5736516	513	1.20507	251	1.33752
11	ENSG00000170955.9	PRKCDBP	6318945	6320647	340	3.33616	161	1.46512
11	ENSG00000170743.16	SYT9	7238777	7469042	529	1.63587	267	1.4521
11	ENSG00000251364.6	CTD-2516F10.2	7427265	7512515	542	1.31945	269	1.31246
11	ENSG00000183801.7	OLFML1	7485387	7511377	392	1.28636	197	1.17277
11	ENSG00000166394.14	CYB5R2	7665099	7677222	440	3.11243	206	2.33046
11	ENSG00000166402.8	TUB	8019243	8106092	462	0.983201	234	0.906628
11	ENSG00000166405.14	RIC3	8106112	8169055	332	0.918498	161	0.769758
11	ENSG00000166441.12	RPL27A	8682410	8714759	424	1.78891	210	1.73645
11	ENSG00000253973.2	RP11-467K18.2	9004161	9065154	415	1.83018	217	1.16692
11	ENSG00000175356.12	SCUBE2	9020390	9138114	458	1.77827	229	1.14664
11	ENSG00000110315.6	RNF141	10511677	10541230	409	1.47919	213	1.0196
11	ENSG00000177112.7	MRVI1-AS1	10541271	10599932	451	1.32007	235	0.87106
11	ENSG00000133800.8	LYVE1	10556965	10611689	455	1.02851	239	1.06242
11	ENSG00000110328.5	GALNT18	11270875	11622005	537	2.69524	271	2.1226
11	ENSG00000050165.17	DKK3	11963105	12009769	483	2.15066	250	1.92586
11	ENSG00000133816.13	MICAL2	12094007	12263789	539	2.54683	274	2.42636
11	ENSG00000262655.3	SPON1	13962688	14267884	508	1.62704	261	1.20262
11	ENSG00000254418.1	RP11-21L19.1	14262975	14273691	220	3.47623	114	2.31083
11	ENSG00000006071.12	ABCC8	17392884	17476845	462	1.70764	248	1.28452
11	ENSG00000006611.15	USH1C	17493894	17544416	345	1.16548	162	0.759658
11	ENSG00000134339.8	SAA2	18239222	18248643	255	2.04504	144	1.32878
11	ENSG00000173432.10	SAA1	18266173	18269977	288	5.06508	146	4.09529
11	ENSG00000134333.13	LDHA	18394387	18408425	370	3.65947	176	3.24955
11	ENSG00000085063.14	CD59	33702667	33736445	438	3.69565	217	2.86641
11	ENSG00000121691.4	CAT	34438924	34472062	405	1.75442	202	1.83953
11	ENSG00000149089.12	APIP	34853093	34916499	415	3.07498	213	2.81284
11	ENSG00000026508.17	CD44	35138869	35232402	524	2.64614	267	2.34004
11	ENSG00000149090.11	PAMR1	35431822	35530300	438	1.40324	237	1.21763
11	ENSG00000254409.1	RP11-613D13.4	43921058	44001157	387	2.76257	187	2.7257
11	ENSG00000187479.5	C11orf96	43925341	43943786	351	3.30634	163	3.53742
11	ENSG00000110455.13	ACCS	44065924	44084214	454	1.35333	223	0.935024
11	ENSG00000085117.11	CD82	44564426	44620363	465	1.75326	241	1.29234
11	ENSG00000157570.11	TSPAN18	44726464	44932347	482	1.80985	249	0.984955
11	ENSG00000175274.18	TP53I11	44885902	44951306	460	2.05124	231	1.67088
11	ENSG00000019505.7	SYT13	45240300	45286319	313	1.37893	154	1.27176
11	ENSG00000214872.8	SMTNL1	57542640	57550274	191	2.01083	113	2.16411
11	ENSG00000110042.7	DTX4	59171429	59208509	366	1.1252	183	1.04089
11	ENSG00000166927.12	MS4A7	60378481	60395951	400	2.07892	198	2.29332
11	ENSG00000149485.18	FADS1	61799624	61829318	252	2.39796	141	2.12277
11	ENSG00000134824.13	FADS2	61816255	61867354	412	1.70894	211	1.34958
11	ENSG00000149503.12	INCENP	62123972	62153163	433	1.16124	212	1.43232
11	ENSG00000254404.1	RP11-703H8.9	62213426	62260549	147	2.04737	76	1.21324
11	ENSG00000124935.3	SCGB1D2	62242209	62244808	145	2.08833	69	1.51966
11	ENSG00000110484.6	SCGB2A2	62270154	62273156	24	3.92822	23	2.56953
11	ENSG00000162174.12	ASRGL1	62337447	62393412	415	1.12889	215	0.818272
11	ENSG00000254772.9	EEF1G	62559600	62574086	243	1.59274	126	1.69464
11	ENSG00000196600.12	SLC22A25	63163775	63229652	45	1.01785	21	1.01518
11	ENSG00000149743.13	TRPT1	64223886	64225870	211	2.21556	110	2.18689
11	ENSG00000126432.13	PRDX5	64318087	64321811	123	2.50852	75	2.47027
11	ENSG00000168071.21	CCDC88B	64340222	64357534	421	1.46258	228	1.29989
11	ENSG00000245532.7	NEAT1	65422773	65445540	365	3.32355	186	3.16989
11	ENSG00000172757.12	CFL1	65823021	65861946	320	1.37407	142	0.942303
11	ENSG00000248746.5	ACTN3	66546394	66563329	135	4.79055	52	2.93294
11	ENSG00000174080.10	CTSF	66563462	66568841	370	1.96831	202	1.77433
11	ENSG00000084207.15	GSTP1	67583594	67586660	406	4.23885	198	3.75677
11	ENSG00000167799.9	NUDT8	67627937	67629930	312	1.40963	139	0.933962
11	ENSG00000273819.1	ENPP7P7	67812556	67873367	426	1.07592	217	1.4097
11	ENSG00000006534.15	ALDH3B1	68008577	68029276	360	1.72523	169	1.51063
11	ENSG00000255306.1	RP5-901A4.1	68024808	68030461	349	1.26663	161	1.01518
11	ENSG00000132740.8	IGHMBP2	68903841	68940599	437	2.87374	216	2.42636
11	ENSG00000162341.16	TPCN2	69048896	69162440	507	1.86168	256	1.44883
11	ENSG00000172927.7	MYEOV	69294137	69367726	222	0.945745	138	0.803844
11	ENSG00000172893.15	DHCR7	71428192	71452868	330	2.38484	166	2.18833
11	ENSG00000172890.11	NADSYN1	71453108	71524107	323	0.924741	160	0.779984
11	ENSG00000255319.5	ENPP7P8	71711739	71781183	183	0.906523	101	1.0897
11	ENSG00000158483.15	FAM86C1	71787509	71801236	335	1.07577	180	1.18243
11	ENSG00000110203.8	FOLR3	72114868	72139892	83	1.97044	20	1.43854
11	ENSG00000254631.5	RP11-702H23.4	74397548	74484248	408	0.914416	211	1.13111
11	ENSG00000175538.10	KCNE3	74454840	74467729	384	0.858688	201	1.06667
11	ENSG00000149257.13	SERPINH1	75562055	75572783	348	1.37746	176	1.41608
11	ENSG00000062282.14	DGAT2	75759511	75801535	137	1.78616	59	1.58922
11	ENSG00000236304.1	AP001189.4	76657055	76663866	482	1.10037	257	0.95295
11	ENSG00000137507.11	LRRC32	76657523	76670747	495	1.01785	257	0.978574
11	ENSG00000033327.12	GAB2	78215296	78418348	285	2.24327	138	2.5218
11	ENSG00000255234.5	RP11-727A23.10	83286407	83423516	228	1.34335	93	0.903905
11	ENSG00000109861.15	CTSC	88293591	88337787	389	1.86452	197	1.54049
11	ENSG00000166002.6	SMCO4	93478471	93543508	438	1.85176	220	1.25893
11	ENSG00000123901.8	GPR83	94377310	94401419	147	2.64132	54	1.45073
11	ENSG00000149218.4	ENDOD1	95089809	95132645	371	1.9409	191	1.71954
11	ENSG00000137673.8	MMP7	102520507	102530753	181	1.24832	97	1.50982
11	ENSG00000255282.6	WTAPP1	102746967	102836766	272	1.88632	109	2.03365
11	ENSG00000196611.4	MMP1	102789919	102798160	134	2.11829	67	1.98405
11	ENSG00000149968.11	MMP3	102835800	102843803	277	2.12456	118	2.20312
11	ENSG00000170962.12	PDGFD	103907185	104164379	471	1.76552	248	1.65628
11	ENSG00000170290.3	SLN	107707377	107719693	192	1.08606	72	0.871449
11	ENSG00000196167.9	COLCA1	111290786	111305045	410	1.26038	205	1.0932
11	ENSG00000109846.7	CRYAB	111908564	111923722	278	1.77336	156	1.41321
11	ENSG00000150782.11	IL18	112143250	112164117	376	1.2836	201	1.23049
11	ENSG00000182985.17	CADM1	115169217	115504957	425	2.45021	211	2.34833
11	ENSG00000149577.15	SIDT2	117178732	117197445	298	1.56802	156	1.70871
11	ENSG00000149591.16	TAGLN	117199320	117204336	334	3.87013	174	3.59964
11	ENSG00000160613.12	PCSK7	117204782	117232525	443	0.851416	222	0.765152
11	ENSG00000160593.18	JAML	118193739	118225094	342	1.11997	180	0.962915
11	ENSG00000149573.8	MPZL2	118253402	118264536	359	2.03661	177	1.88687
11	ENSG00000118181.10	RPS25	119015745	119018431	252	1.01207	110	0.929655
11	ENSG00000196655.11	TRAPPC4	119018690	119025454	264	1.86119	128	1.19158
11	ENSG00000110395.6	CBL	119206275	119313926	467	1.52368	237	1.13427
11	ENSG00000076706.16	MCAM	119308528	119321521	447	1.47036	235	1.17932
11	ENSG00000245248.7	USP2-AS1	119381777	119526664	307	3.84132	153	3.61003
11	ENSG00000154096.13	THY1	119417377	119424985	285	3.97928	146	3.68934
11	ENSG00000184232.8	OAF	120210766	120230332	388	1.94672	215	1.64529
11	ENSG00000109971.13	HSPA8	123057488	123063230	370	2.38126	188	1.76081
11	ENSG00000023171.16	GRAMD1B	123358427	123627774	497	1.08324	252	0.910649
11	ENSG00000110002.15	VWA5A	124115361	124147721	451	1.61046	212	1.43232
11	ENSG00000154134.14	ROBO3	124865385	124881466	378	2.42684	183	1.5447
11	ENSG00000134955.11	SLC37A2	125063066	125090312	503	1.72471	238	1.54092
11	ENSG00000283703.1	RP11-680F20.6	125946055	125955667	105	1.78009	94	1.58566
11	ENSG00000064309.14	CDON	125955795	126063335	502	1.28067	255	1.09635
11	ENSG00000110080.18	ST3GAL4	126355639	126440344	500	1.05665	254	1.28556
11	ENSG00000120457.11	KCNJ5	128891355	128921035	459	1.10662	229	1.29043
11	ENSG00000120451.10	SNX19	130875435	130916509	457	3.77431	226	3.18399
11	ENSG00000166086.12	JAM3	134068924	134152001	424	1.0167	222	0.794816
11	ENSG00000151498.11	ACAD8	134253494	134265855	408	1.16408	207	1.23333
11	ENSG00000149328.14	GLB1L2	134331873	134378341	504	1.35855	256	1.7318
12	ENSG00000226210.3	ABC7-42389800N19.1	14521	32015	329	1.90836	174	1.21523
12	ENSG00000139044.10	B4GALNT3	460363	563509	532	2.45571	270	2.45075
12	ENSG00000078246.16	TULP3	2890886	2941140	336	1.65449	179	1.23067
12	ENSG00000011105.12	TSPAN9	3077354	3286564	530	2.04288	266	1.98073
12	ENSG00000139192.11	TAPBPL	6451718	6466517	429	2.50356	197	2.0085
12	ENSG00000139190.16	VAMP1	6462322	6470987	425	2.39885	195	1.93667
12	ENSG00000111640.14	GAPDH	6533926	6538374	357	4.09126	171	3.17734
12	ENSG00000010610.9	CD4	6786857	6820808	378	1.38742	200	1.20804
12	ENSG00000139197.10	PEX5	7188684	7218574	368	1.25247	181	1.02558
12	ENSG00000059804.15	SLC2A3	7919229	7936275	361	1.9396	191	1.37475
12	ENSG00000171860.4	C3AR1	8058301	8066471	223	1.81831	107	1.47239
12	ENSG00000164845.16	FAM86FP	8232511	8242948	394	1.86609	208	1.38155
12	ENSG00000215241.3	RP11-266K4.9	8235518	8242564	341	1.59537	181	1.17111
12	ENSG00000256589.2	ENPP7P5	8254526	8308855	377	1.12335	193	1.07855
12	ENSG00000226091.7	LINC00937	8295985	8396803	457	1.73642	248	1.70939
12	ENSG00000197614.10	MFAP5	8641245	8662888	205	0.88771	121	0.875229
12	ENSG00000249790.2	RP11-20D14.6	8788256	8795789	189	3.15828	70	2.89676
12	ENSG00000166535.19	A2ML1	8822471	8887001	441	1.70089	221	1.01092
12	ENSG00000282022.1	RP11-259O18.5	8858142	8915276	446	1.31258	225	0.919011
12	ENSG00000175899.14	A2M	9068182	9116229	389	3.90328	213	2.93651
12	ENSG00000256069.7	A2MP1	9228532	9275817	458	1.6353	225	0.831205
12	ENSG00000111788.10	RP11-22B23.1	9277234	9313241	407	3.11779	207	3.11036
12	ENSG00000260423.1	RP13-735L24.1	9367463	9397617	166	1.31298	70	1.3915
12	ENSG00000256673.1	RP11-599J14.2	9398354	9414851	344	2.73671	177	1.17995
12	ENSG00000214826.5	DDX12P	9418672	9448229	334	0.798554	179	0.936344
12	ENSG00000069493.14	CLEC2D	9664968	9699555	388	1.27163	196	1.45198
12	ENSG00000172322.13	CLEC12A	9971414	9985595	323	1.60052	156	1.37099
12	ENSG00000256660.5	CLEC12B	10010626	10018619	124	1.24864	50	1.10926
12	ENSG00000245648.1	RP11-277P12.20	10363768	10398506	397	1.27687	193	1.41977
12	ENSG00000213809.8	KLRK1	10372352	10391874	363	1.38265	175	1.35386
12	ENSG00000060138.12	YBX3	10699088	10723312	457	1.87971	236	1.67293
12	ENSG00000231887.6	PRH1	10824959	10884255	357	2.8888	166	2.82308
12	ENSG00000111215.11	PRR4	10845848	11121180	463	2.29912	226	1.87271
12	ENSG00000256537.4	SMIM10L1	11171221	11176016	393	3.22469	188	2.14613
12	ENSG00000013588.7	GPRC5A	12890781	12917937	448	1.30261	236	1.70084
12	ENSG00000247498.9	RP11-392P7.6	12927725	12984645	368	1.33156	191	0.823083
12	ENSG00000134531.9	EMP1	13196715	13219939	475	1.75821	251	1.1801
12	ENSG00000180861.9	LINC01559	13371088	13387167	27	0.963953	28	1.01518
12	ENSG00000182993.3	C12orf60	14803571	14906586	463	3.52487	224	2.77916
12	ENSG00000111341.9	MGP	14881180	14885926	294	5.63583	143	4.65991
12	ENSG00000008394.12	MGST1	16347141	16609259	501	1.44482	252	1.30264
12	ENSG00000111700.12	SLCO1B3	20810701	20916911	54	1.09869	10	1.10926
12	ENSG00000111713.2	GYS2	21536188	21604847	179	1.39452	120	0.889742
12	ENSG00000060982.14	BCAT1	24810021	24949459	509	2.35105	256	2.42636
12	ENSG00000118308.15	LRMP	25004341	25108334	462	0.794216	236	0.975317
12	ENSG00000064763.10	FAR2	29149102	29335616	482	0.979607	243	0.895163
12	ENSG00000257599.1	OVCH1-AS1	29389293	29487488	429	2.11348	200	1.66903
12	ENSG00000187950.8	OVCH1	29412473	29497686	331	1.60549	153	1.02748
12	ENSG00000133687.15	TMTC1	29500839	29784759	548	1.41439	275	1.09729
12	ENSG00000110900.14	TSPAN11	30926427	30996599	501	1.60457	254	1.20778
12	ENSG00000226472.8	RP11-551L14.4	30978307	31006010	482	1.70418	236	1.31017
12	ENSG00000013573.16	DDX11	31073847	31104791	424	3.8653	211	3.50314
12	ENSG00000177359.17	OVOS2	31111651	31206154	262	3.27098	129	1.53298
12	ENSG00000223914.1	AC079630.2	40156238	40167707	27	1.50291	15	2.20685
12	ENSG00000188906.14	LRRK2	40196743	40369285	515	1.23919	254	1.02629
12	ENSG00000018236.14	CNTN1	40692441	41072418	423	1.3481	205	1.54294
12	ENSG00000111371.15	SLC38A1	46183062	46270017	508	0.925228	262	1.27013
12	ENSG00000167528.12	ZNF641	48337179	48351414	430	1.98797	216	1.57268
12	ENSG00000181418.7	DDN	48995148	48999309	166	3.28536	68	3.00744
12	ENSG00000139644.12	TMBIM6	49707724	49764934	150	2.71556	71	2.28723
12	ENSG00000135480.15	KRT7	52232519	52252186	405	4.557	200	3.48004
12	ENSG00000257671.1	KRT7-AS	52245047	52247448	298	2.39816	161	1.95597
12	ENSG00000170442.11	KRT86	52249299	52309163	476	1.12587	234	1.38506
12	ENSG00000170523.3	KRT83	52314300	52321398	71	2.86928	26	1.91978
12	ENSG00000185479.5	KRT6B	52446650	52452126	131	2.18792	89	2.01939
12	ENSG00000170465.9	KRT6C	52468515	52473785	92	3.6646	66	3.12483
12	ENSG00000205420.10	KRT6A	52487173	52493257	296	3.15802	163	3.09299
12	ENSG00000186081.11	KRT5	52514574	52520687	296	3.33008	159	3.35827
12	ENSG00000170486.10	KRT72	52585588	52601466	278	3.26518	105	2.08141
12	ENSG00000172867.3	KRT2	52644557	52652164	32	2.94294	21	1.95597
12	ENSG00000167768.4	KRT1	52674735	52680407	370	4.13142	200	3.97396
12	ENSG00000170477.12	KRT4	52806548	52814551	201	2.00969	118	2.92865
12	ENSG00000170421.12	KRT8	52897186	52949920	388	2.5843	202	2.39376
12	ENSG00000135476.11	ESPL1	53268298	53293643	317	1.53351	155	1.25796
12	ENSG00000205352.10	PRR13	53441604	53446645	213	2.49353	110	2.00728
12	ENSG00000135390.17	ATP5G2	53632725	53677408	370	2.14529	200	1.86659
12	ENSG00000123360.11	PDE1B	54549349	54579239	445	1.88987	228	1.76203
12	ENSG00000135447.16	PPP1R1A	54575386	54588659	413	2.47773	209	2.15853
12	ENSG00000172551.10	MUCL1	54830518	54858393	72	3.524	47	2.3563
12	ENSG00000170439.6	METTL7B	55681545	55684567	314	1.44112	149	1.74129
12	ENSG00000135424.15	ITGA7	55684611	55716036	348	1.64926	162	1.73529
12	ENSG00000139540.11	SLC39A5	56230048	56237806	19	2.14115	11	1.52834
12	ENSG00000170581.13	STAT2	56341596	56360126	154	1.15644	74	1.35844
12	ENSG00000196531.10	NACA	56712427	56731595	298	1.61685	157	1.44063
12	ENSG00000166148.3	AVPR1A	63142758	63150942	351	0.922494	179	0.936344
12	ENSG00000177990.11	DPY19L2	63558912	63668849	442	3.60448	229	3.0159
12	ENSG00000249753.2	RP11-415I12.3	63623787	63795718	424	1.54867	223	1.58472
12	ENSG00000135677.10	GNS	64713444	64759447	411	1.53832	210	1.70509
12	ENSG00000090382.6	LYZ	69348340	69354234	320	3.5341	162	3.52395
12	ENSG00000127325.18	BEST3	69643359	69699476	269	1.8906	118	0.807889
12	ENSG00000127324.8	TSPAN8	71125084	71441898	336	2.00096	164	1.9445
12	ENSG00000011465.16	DCN	91140483	91183123	90	3.524	47	3.61736
12	ENSG00000057704.12	TMCC3	94567123	94650562	488	1.35878	256	1.24303
12	ENSG00000257150.3	PGAM1P5	95551581	95673999	399	2.10468	206	2.07471
12	ENSG00000074527.11	NTN4	95657806	95791152	518	2.15372	258	2.17111
12	ENSG00000084110.10	HAL	95972661	95996365	392	2.3629	208	2.01477
12	ENSG00000111144.9	LTA4H	96000827	96043520	346	1.36973	178	0.761485
12	ENSG00000196091.13	MYBPC1	101568352	101686018	384	2.07134	186	1.68284
12	ENSG00000257514.5	RP11-755O11.2	101646719	101659970	94	0.857881	38	0.866635
12	ENSG00000111666.10	CHPT1	101696946	101744140	434	2.49762	210	2.14413
12	ENSG00000111696.11	NT5DC3	103770452	103841197	448	3.51137	227	2.58592
12	ENSG00000166598.14	HSP90B1	103930211	103953645	481	1.96679	239	1.61351
12	ENSG00000204954.9	C12orf73	103950201	103965708	428	1.04958	212	0.99743
12	ENSG00000257732.1	RP11-818F20.5	104262313	104280722	64	2.48819	47	1.93595
12	ENSG00000136044.11	APPL2	105173295	105236238	408	1.91307	196	1.51917
12	ENSG00000235162.8	C12orf75	105235289	105396097	459	2.07357	220	2.18689
12	ENSG00000136003.15	ISCU	108562600	108569384	404	3.21983	195	3.05114
12	ENSG00000076555.15	ACACB	109116594	109268226	540	1.47596	272	1.67581
12	ENSG00000111245.14	MYL2	110910818	110920577	59	4.50371	29	3.67534
12	ENSG00000089169.14	RPH3A	112570379	112898881	168	1.11313	57	1.21324
12	ENSG00000089127.12	OAS1	112906776	112933222	355	2.27491	198	1.99398
12	ENSG00000257452.1	RP1-71H24.1	112907627	113017751	508	2.3575	261	2.28759
12	ENSG00000111331.12	OAS3	112938351	112973249	461	1.72913	241	1.92084
12	ENSG00000111344.11	RASAL1	113098818	113136239	239	1.08685	106	1.12169
12	ENSG00000088992.17	TESC	117038922	117099479	344	1.29845	166	0.958507
12	ENSG00000089220.4	PEBP1	118136026	118145584	352	2.65355	187	2.12702
12	ENSG00000135090.13	TAOK3	118149800	118372945	314	3.92049	171	3.21585
12	ENSG00000240342.3	RPS2P5	118246083	118246962	67	1.7925	41	2.34605
12	ENSG00000152137.6	HSPB8	119178641	119221131	259	4.55561	126	3.21035
12	ENSG00000224982.3	TMEM233	119593458	119643066	245	1.86918	107	1.96476
12	ENSG00000089157.15	RPLP0	120196685	120201235	319	2.11114	166	1.23621
12	ENSG00000122971.8	ACADS	120725734	120740008	333	1.87435	168	1.28958
12	ENSG00000175727.13	MLXIP	122078721	122147347	465	1.67503	228	1.67538
12	ENSG00000255398.2	HCAR3	122715979	122716892	261	2.42285	147	2.76236
12	ENSG00000139722.6	VPS37B	122865327	122896444	144	1.40186	65	1.0586
12	ENSG00000119242.8	CCDC92	123918659	123972831	382	1.32514	192	0.882883
12	ENSG00000179195.15	ZNF664	123973122	124015439	387	1.05169	177	0.919508
12	ENSG00000178882.14	RFLNA	124149594	124316024	425	0.858063	217	1.01518
12	ENSG00000073060.15	SCARB1	124776855	124882668	491	1.35966	251	1.15386
12	ENSG00000150991.14	UBC	124911603	124917368	215	5.20291	104	4.70596
12	ENSG00000139370.11	SLC15A4	128793190	128823983	482	0.84375	246	1.00753
12	ENSG00000111450.13	STX2	130789599	130839266	339	3.58481	171	2.86925
12	ENSG00000111452.12	ADGRD1	130953906	131141469	544	2.10032	276	1.75827
12	ENSG00000198598.6	MMP17	131828392	131851783	456	1.64651	226	1.43562
12	ENSG00000185163.9	DDX51	132136593	132144335	305	1.20074	140	1.10926
12	ENSG00000177084.16	POLE	132623761	132687359	391	1.83166	185	1.19825
13	ENSG00000244155.1	CYP4F34P	18741729	18742718	29	3.59369	5	1.76781
13	ENSG00000227879.2	PSPC1P1	19201636	19227432	141	3.15418	34	2.23267
13	ENSG00000165474.5	GJB2	20187469	20192898	174	1.16838	92	1.35264
13	ENSG00000224429.7	LINC00539	21303514	21348721	433	1.06042	221	0.772534
13	ENSG00000180776.15	ZDHHC20	21372572	21459370	436	0.946647	197	0.771627
13	ENSG00000102683.7	SGCG	23180951	23325165	502	1.12124	250	1.10926
13	ENSG00000182957.15	SPATA13	23979804	24307074	545	1.30711	277	1.20198
13	ENSG00000205822.10	TPTE2P6	24408156	24597676	486	1.98198	244	1.88657
13	ENSG00000102699.5	PARP4	24420925	24512810	452	2.00729	230	1.91097
13	ENSG00000132972.18	RNF17	24764151	24879921	8	3.62505	9	1.32878
13	ENSG00000253771.5	TPTE2P1	24924676	24968487	425	1.3203	213	0.957762
13	ENSG00000186184.16	POLR1D	27620741	27744237	495	0.959053	246	0.927221
13	ENSG00000224743.6	TEX26-AS1	30881932	30933846	455	0.948554	210	0.921102
13	ENSG00000102802.9	MEDAG	30906190	30925572	427	1.03716	196	1.08238
13	ENSG00000133110.14	POSTN	37562582	37598844	417	3.28263	212	3.10976
13	ENSG00000168852.12	TPTE2P5	40822295	40921749	432	2.22713	216	1.48122
13	ENSG00000102760.12	RGCC	41457558	41470882	446	2.74819	236	2.6496
13	ENSG00000133106.14	EPSTI1	42886387	42992249	515	1.14029	265	0.972579
13	ENSG00000120675.5	DNAJC15	43023202	43114224	385	2.97069	193	2.47754
13	ENSG00000231817.7	LINC01198	46455134	46486506	75	2.47303	12	1.87757
13	ENSG00000136144.11	RCBTB1	49531945	49585583	393	1.29926	206	1.21156
13	ENSG00000102837.6	OLFM4	53028758	53052057	261	3.95609	167	3.94458
13	ENSG00000188243.12	COMMD6	75525218	75549439	398	0.759474	209	0.803616
13	ENSG00000178734.5	LMO7DN	75871037	75883811	323	1.0599	159	0.99743
13	ENSG00000183098.10	GPC6	93227317	94407401	531	1.14665	262	0.893094
13	ENSG00000125257.13	ABCC4	95019828	95301446	528	1.75095	272	1.74844
13	ENSG00000223392.1	CLDN10-AS1	95479443	95533910	117	1.93822	20	1.10926
13	ENSG00000152767.16	FARP1	98142561	98455176	543	1.6503	273	1.49764
13	ENSG00000102572.14	STK24	98445184	98577151	465	1.36209	224	1.45618
13	ENSG00000102466.15	FGF14	101710803	102402457	533	1.26174	271	0.883262
13	ENSG00000041515.15	MYO16	108596151	109208007	486	1.00887	238	1.31955
13	ENSG00000187498.14	COL4A1	110148962	110307149	543	1.94509	278	1.73938
13	ENSG00000134871.17	COL4A2	110305811	110513027	551	3.85779	277	3.95981
13	ENSG00000224821.5	COL4A2-AS2	110456395	110463287	413	1.13882	207	1.01064
13	ENSG00000232814.2	COL4A2-AS1	110502574	110507751	414	1.04597	202	0.828886
13	ENSG00000139832.4	RAB20	110523065	110561733	476	1.40101	235	1.37548
13	ENSG00000213995.11	NAXD	110622215	110639993	274	2.87489	129	2.24769
13	ENSG00000088448.14	ANKRD10	110878539	110915069	425	2.15917	217	1.95597
13	ENSG00000068650.18	ATP11A	112690328	112887168	534	1.46203	266	1.38654
13	ENSG00000126217.20	MCF2L	112894377	113099739	540	2.06881	273	1.57
13	ENSG00000153531.13	ADPRHL1	113399609	113453524	456	2.50814	233	2.7514
13	ENSG00000150403.17	TMCO3	113490994	113554590	459	3.00882	234	2.48265
13	ENSG00000183087.14	GAS6	113820557	113864067	462	3.70773	227	3.39823
13	ENSG00000233695.2	GAS6-AS1	113833491	113845744	426	1.67371	212	1.3702
13	ENSG00000185989.10	RASA3	113977782	114132611	488	3.22249	249	2.9421
14	ENSG00000092094.10	OSGEP	20446667	20455105	395	0.956448	190	1.03994
14	ENSG00000198805.11	PNP	20468953	20477094	272	2.74231	128	2.11767
14	ENSG00000169413.2	RNASE6	20781050	20782467	220	0.797366	108	1.20682
14	ENSG00000165795.23	NDRG2	21016762	21070872	507	1.89038	260	1.26123
14	ENSG00000277734.7	TRAC	22547505	22552154	454	1.30525	237	0.828611
14	ENSG00000155465.18	SLC7A7	22773221	22829820	509	0.835831	258	0.818272
14	ENSG00000197616.11	MYH6	23381989	23408277	234	2.24916	123	1.4894
14	ENSG00000092054.12	MYH7	23412737	23435718	308	2.73919	160	2.54984
14	ENSG00000100867.14	DHRS2	23630114	23645639	33	1.50291	12	1.87757
14	ENSG00000215256.3	DHRS4-AS1	23938730	23988817	421	1.82552	208	1.00161
14	ENSG00000157326.18	DHRS4	23955034	23969279	379	1.93806	172	1.39259
14	ENSG00000187630.15	DHRS4L2	23969873	24006408	364	2.25582	163	1.80013
14	ENSG00000157379.13	DHRS1	24290597	24299833	386	3.28105	206	2.71408
14	ENSG00000139899.10	CBLN3	24426531	24430954	302	1.58322	141	1.65572
14	ENSG00000100441.9	KHNYN	24429934	24441834	457	1.37023	228	1.03994
14	ENSG00000168952.15	STXBP6	24809655	25050297	495	1.04725	252	1.14585
14	ENSG00000129521.13	EGLN3	33924230	34462774	532	0.923936	272	1.09473
14	ENSG00000100906.10	NFKBIA	35401510	35404746	474	1.34941	226	1.08595
14	ENSG00000257585.1	LINC00609	36070426	36165288	149	1.0797	61	0.860953
14	ENSG00000259104.2	PTCSC3	36136107	36176468	117	1.19197	49	0.880783
14	ENSG00000165502.6	RPL36AL	49618518	49620685	211	1.319	105	1.95597
14	ENSG00000100504.16	PYGL	50857890	50944736	414	2.73314	228	2.68632
14	ENSG00000087303.17	NID2	52010875	52069228	479	0.96114	228	0.866635
14	ENSG00000131981.15	LGALS3	55124109	55145403	335	4.00785	184	3.71483
14	ENSG00000126790.11	L3HYPDH	59460362	59484430	386	1.56574	181	0.88004
14	ENSG00000139970.16	RTN1	59595976	59870966	373	1.37937	173	1.03693
14	ENSG00000126773.12	PCNX4	60091910	60169133	191	3.87742	95	3.57016
14	ENSG00000054654.16	SYNE2	63852982	64226433	502	1.88941	250	1.55707
14	ENSG00000140009.18	ESR2	64084231	64303659	464	2.02561	234	1.6665
14	ENSG00000126822.16	PLEKHG3	64704101	64750247	331	1.53955	170	1.26421
14	ENSG00000258289.8	CHURC1	64914360	64944591	299	3.36042	155	2.91496
14	ENSG00000139998.14	RAB15	64945813	64972776	322	1.45019	167	1.26305
14	ENSG00000182185.18	RAD51B	67819778	68730218	552	1.18657	279	1.51761
14	ENSG00000100626.16	GALNT16	69259276	69357009	494	1.4489	240	1.1367
14	ENSG00000198732.10	SMOC1	69854130	70032366	448	2.81301	225	2.58734
14	ENSG00000100767.15	PAPLN	73237496	73274640	502	1.4546	248	1.55006
14	ENSG00000140043.11	PTGR2	73851843	73886616	384	1.31343	194	0.966687
14	ENSG00000119681.11	LTBP2	74498169	74612378	487	1.58757	244	1.56269
14	ENSG00000211448.11	DIO2	80197526	80387757	340	1.06778	166	0.839492
14	ENSG00000185070.10	FLRT2	85530143	85654426	513	1.0916	261	1.02599
14	ENSG00000054983.16	GALC	87837819	87993665	446	1.29627	214	1.31852
14	ENSG00000198668.10	CALM1	90396501	90408261	374	1.33431	186	0.939311
14	ENSG00000165929.12	TC2N	91779750	91867536	310	1.07261	167	0.987014
14	ENSG00000100600.14	LGMN	92703806	92748702	424	1.13683	227	1.04834
14	ENSG00000100605.16	ITPK1	92936913	93116320	511	1.29882	257	1.23482
14	ENSG00000197249.13	SERPINA1	94376746	94390693	443	2.64165	228	2.57078
14	ENSG00000188488.13	SERPINA5	94578705	94593120	443	4.61256	237	3.99633
14	ENSG00000196136.17	SERPINA3	94612376	94624055	395	3.22211	199	3.10477
14	ENSG00000176438.12	SYNE3	95407265	95475836	546	0.849943	277	0.750266
14	ENSG00000227051.6	C14orf132	96039323	96093889	439	2.55811	228	1.93534
14	ENSG00000196405.12	EVL	99971448	100143956	479	1.21937	231	1.04369
14	ENSG00000197119.12	SLC25A29	100291110	100306547	469	3.2663	242	2.80734
14	ENSG00000140105.17	WARS	100333787	100376805	314	3.64243	163	3.61822
14	ENSG00000183092.16	BEGAIN	100537146	100587413	386	2.15008	194	2.05296
14	ENSG00000230805.6	AL132709.1	101073868	101077910	76	1.66247	26	1.6665
14	ENSG00000080824.18	HSP90AA1	102080737	102139502	242	2.5953	114	1.84869
14	ENSG00000185215.8	TNFAIP2	103123441	103137439	349	3.43482	181	2.80839
14	ENSG00000166165.12	CKB	103519658	103523111	403	3.95229	191	2.85735
14	ENSG00000156414.18	TDRD9	103928461	104052667	318	2.69268	155	2.06522
14	ENSG00000166183.15	ASPG	104085678	104115581	364	2.59563	192	2.49496
14	ENSG00000258986.6	TMEM179	104474677	104605647	438	1.70225	221	1.18972
14	ENSG00000203485.12	INF2	104689605	104722535	435	2.7072	225	1.38731
14	ENSG00000185100.10	ADSSL1	104724185	104747310	391	3.69251	179	3.03341
14	ENSG00000184990.12	SIVA1	104753099	104768494	372	1.38556	173	0.8466
14	ENSG00000185567.6	AHNAK2	104937790	104978357	370	2.73523	180	2.42636
14	ENSG00000184887.13	BTBD6	105248911	105251093	250	1.23128	140	0.968141
14	ENSG00000213145.9	CRIP1	105486316	105488947	273	2.19585	139	1.69201
14	ENSG00000211890.3	IGHA2	105586888	105588395	134	3.20424	74	3.49428
14	ENSG00000211892.3	IGHG4	105624340	105626066	41	3.86906	20	2.42636
14	ENSG00000211893.3	IGHG2	105643051	105644790	187	5.57535	101	5.58871
14	ENSG00000253755.1	IGHGP	105664632	105669843	109	5.35225	40	1.76781
14	ENSG00000211895.4	IGHA1	105707117	105708665	205	5.39523	99	4.9874
14	ENSG00000211896.7	IGHG1	105736342	105743071	186	4.78881	86	4.34076
14	ENSG00000211897.8	IGHG3	105769101	105771405	193	5.63724	85	5.17678
14	ENSG00000211898.7	IGHD	105836764	105845678	278	3.44839	158	3.00989
14	ENSG00000211899.9	IGHM	105851707	105856218	257	3.94709	140	3.83754
14	ENSG00000211900.2	IGHJ6	105863197	105863258	89	3.00169	53	3.35827
14	ENSG00000211934.3	IGHV1-2	105986581	105987083	94	2.32855	64	2.01477
14	ENSG00000211935.3	IGHV1-3	106005094	106005574	131	1.91021	91	2.24544
14	ENSG00000211938.2	IGHV3-7	106062150	106062683	173	2.94688	119	2.62005
14	ENSG00000211943.2	IGHV3-15	106153623	106154163	46	2.87374	46	3.14218
14	ENSG00000211945.2	IGHV1-18	106184900	106185394	69	1.18657	45	1.47512
14	ENSG00000211947.2	IGHV3-21	106235063	106235594	40	3.44315	40	2.591
14	ENSG00000211950.2	IGHV1-24	106276547	106277043	52	3.83494	32	3.86694
14	ENSG00000211955.2	IGHV3-33	106359792	106360324	47	4.49584	31	3.38232
14	ENSG00000211959.2	IGHV4-39	106421710	106422218	46	3.03191	34	2.62005
14	ENSG00000270816.5	LINC00221	106482438	106521073	46	1.9247	15	1.32878
14	ENSG00000211965.4	IGHV3-49	106556935	106557477	99	2.67882	77	2.12702
14	ENSG00000211966.2	IGHV5-51	106578743	106579236	91	2.59563	58	2.42636
14	ENSG00000211967.3	IGHV3-53	106592675	106593347	28	1.41629	11	1.52834
14	ENSG00000211968.3	IGHV1-58	106622356	106622855	17	2.50157	12	4.07274
14	ENSG00000211970.3	IGHV4-61	106639118	106639657	16	0.896583	19	2.94627
14	ENSG00000223648.4	IGHV3-64	106657724	106658258	21	2.19585	30	1.54829
14	ENSG00000211973.2	IGHV1-69	106714683	106715181	33	1.28243	18	1.32878
14	ENSG00000280411.1	IGHV1-69D	106762091	106762588	49	0.859461	40	0.779984
15	ENSG00000180229.12	HERC2P3	20379494	20506180	310	2.57474	147	2.94156
15	ENSG00000276550.4	HERC2P2	22495569	22590815	424	2.04632	218	2.03365
15	ENSG00000206190.11	ATP10A	25677272	25865172	543	0.859734	273	0.74983
15	ENSG00000188626.6	GOLGA8M	28701953	28718589	88	1.39267	57	0.7511
15	ENSG00000166923.10	GREM1	32730689	32745107	426	3.31335	225	3.05564
15	ENSG00000248905.8	FMN1	32765544	33194733	549	1.76797	274	1.46497
15	ENSG00000182117.5	NOP10	34341712	34343177	242	3.40708	116	3.27794
15	ENSG00000175265.17	GOLGA8A	34379070	34437466	455	4.29068	215	3.82004
15	ENSG00000215252.11	GOLGA8B	34525206	34583651	330	4.41328	153	4.04046
15	ENSG00000137801.10	THBS1	39581078	39599466	281	5.00709	141	4.69159
15	ENSG00000278621.1	CTD-2033D15.3	39588356	39588882	153	2.07357	76	1.73315
15	ENSG00000188549.12	C15orf52	40331451	40340967	452	1.07365	238	0.849159
15	ENSG00000140323.5	DISP2	40358234	40378639	342	0.800847	162	1.00357
15	ENSG00000128928.8	IVD	40405794	40435947	422	1.59486	206	1.30746
15	ENSG00000128891.15	C15orf57	40528682	40565057	386	0.792911	198	0.829874
15	ENSG00000137806.8	NDUFAF1	41387348	41402519	343	2.36556	192	2.18627
15	ENSG00000243708.10	PLA2G4B	41837774	41848143	424	1.30843	212	1.18381
15	ENSG00000137877.9	SPTBN5	41848147	41890205	481	2.4811	246	2.2122
15	ENSG00000174171.5	RP11-23P13.6	41892792	41895938	381	1.67478	196	1.25038
15	ENSG00000103966.10	EHD4	41895943	41972578	472	1.94481	251	1.12763
15	ENSG00000166710.17	B2M	44711476	44718877	228	2.33262	126	1.64237
15	ENSG00000185880.12	TRIM69	44728987	44767829	235	1.95701	106	0.873175
15	ENSG00000259479.6	SORD2P	44825746	44881605	60	4.04948	22	2.12702
15	ENSG00000140263.13	SORD	45023103	45077185	268	1.6296	134	0.853702
15	ENSG00000140279.12	DUOX2	45092649	45114320	144	3.06925	68	3.20113
15	ENSG00000137857.17	DUOX1	45129938	45165576	414	3.26038	213	2.87467
15	ENSG00000259520.5	CTD-2651B20.3	45251579	45279251	276	1.84562	142	2.19448
15	ENSG00000137860.11	SLC28A2	45252229	45277845	116	2.96646	57	3.63948
15	ENSG00000171766.15	GATM	45361123	45402327	319	4.09548	156	4.41046
15	ENSG00000074803.17	SLC12A1	48206300	48304078	82	2.18318	30	1.54829
15	ENSG00000244879.6	GABPB1-AS1	50355408	50372202	408	2.44807	216	1.45073
15	ENSG00000186417.13	GLDN	51341628	51408013	499	1.54179	263	1.262
15	ENSG00000128849.10	CGNL1	57375966	57550727	517	2.10337	264	1.90251
15	ENSG00000263155.5	MYZAP	57591940	57685364	463	1.34052	237	1.16205
15	ENSG00000128918.14	ALDH1A2	57953423	58497866	525	2.26515	267	2.58668
15	ENSG00000182718.16	ANXA2	60347133	60402883	488	1.04568	247	0.973283
15	ENSG00000259370.2	RP11-1069G10.1	62827674	62884034	288	1.04816	151	0.8345
15	ENSG00000140416.19	TPM1	63042631	63071915	449	4.48998	228	3.95721
15	ENSG00000074410.13	CA12	63321377	63382161	402	2.11829	207	2.09231
15	ENSG00000035664.11	DAPK2	63907035	64072033	373	1.51591	201	1.3943
15	ENSG00000157734.13	SNX22	64151716	64157481	265	0.917175	147	0.835983
15	ENSG00000241839.9	PLEKHO2	64841882	64868007	329	1.88624	181	1.49857
15	ENSG00000166949.15	SMAD3	67065844	67195195	527	1.94931	269	1.28797
15	ENSG00000187720.14	THSD4	71096951	71783383	547	0.886607	276	1.01859
15	ENSG00000261543.1	RP11-665J16.1	74152799	74179226	282	2.76717	132	2.37647
15	ENSG00000129009.12	ISLR	74173670	74176872	281	2.7803	132	2.42636
15	ENSG00000140400.16	MAN2C1	75358200	75368154	251	1.6865	146	0.847643
15	ENSG00000140391.14	TSPAN3	77041403	77083984	271	1.60135	143	0.975707
15	ENSG00000260776.5	RP11-114H24.2	77914216	77926846	192	3.09452	83	1.35522
15	ENSG00000261143.1	ADAMTS7P3	77976041	77993057	315	0.763769	131	0.792552
15	ENSG00000167202.11	TBC1D2B	77984035	78077724	437	1.55841	204	1.1028
15	ENSG00000166411.13	IDH3A	78131544	78171949	420	1.71079	216	1.60317
15	ENSG00000103740.9	ACSBG1	78167467	78245688	403	1.9302	204	1.4579
15	ENSG00000140403.12	DNAJA4	78264156	78282196	482	2.15704	233	1.56431
15	ENSG00000140395.8	WDR61	78277834	78299700	446	0.839485	220	0.779984
15	ENSG00000279694.1	RP11-5O23.2	78339207	78341757	179	1.31322	75	1.06536
15	ENSG00000136378.14	ADAMTS7	78759202	78811431	469	1.82353	244	1.85958
15	ENSG00000103811.15	CTSH	78921057	78949574	386	4.20468	191	3.58141
15	ENSG00000259417.2	LINC01314	80195483	80252213	425	0.806704	212	1.09062
15	ENSG00000172349.17	IL16	81159574	81314058	448	1.07523	235	1.20734
15	ENSG00000259429.5	UBE2Q2P2	82355141	82420075	402	1.39431	212	0.966366
15	ENSG00000276710.4	CSPG4P10	82459471	82477202	309	2.58606	164	2.46652
15	ENSG00000255769.7	GOLGA2P10	82472992	82513950	326	1.42107	171	1.02068
15	ENSG00000182774.10	RPS17	82536752	82540564	407	1.83065	202	1.54612
15	ENSG00000259683.1	RP11-182J1.14	84389728	84395903	437	0.875771	228	1.12659
15	ENSG00000235370.6	DNM1P51	84398315	84411701	418	0.800847	230	0.822933
15	ENSG00000136383.6	ALPK3	84816679	84873482	468	1.23861	241	1.21036
15	ENSG00000170776.21	AKAP13	85380570	85749358	520	2.77153	263	2.8896
15	ENSG00000259407.1	RP11-158M2.3	85744108	85750281	471	2.53791	249	2.59827
[truncated: 763 more rows]

## Sheet: hc-RAE (brain tissues)
chr	gene_id	gene_name	gene_start	gene_stop	total_sample_count_male	z_score_male	total_sample_count_female	z_score_female
1	ENSG00000268903.1	RP11-34P13.15	135140	135895	17	0.518486	9	0.858182
1	ENSG00000230021.8	RP5-857K21.4	585988	827796	99	4.77846	43	3.247
1	ENSG00000078808.16	SDF4	1216907	1232031	131	1.43221	56	1.81765
1	ENSG00000162576.16	MXRA8	1352688	1361777	61	0.335098	29	0.749196
1	ENSG00000235098.8	ANKRD65	1418419	1421769	32	10.6914	16	9.94487
1	ENSG00000215915.9	ATAD3C	1449688	1470158	35	2.11658	17	0.951141
1	ENSG00000227775.3	RP1-283E3.4	1724511	1737251	129	0.874031	50	1.26906
1	ENSG00000215790.6	SLC35E2	1724837	1745992	129	0.874031	50	1.26906
1	ENSG00000142609.17	CFAP74	1921950	2003837	150	0.540859	60	0.937197
1	ENSG00000149527.17	PLCH2	2425979	2505526	140	5.3767	49	4.21227
1	ENSG00000069424.14	KCNAB2	5991465	6101193	160	2.37128	71	1.28108
1	ENSG00000049246.14	PER3	7784319	7845177	141	0.209067	62	0.195479
1	ENSG00000236266.1	RP3-467L1.4	7810241	7827117	124	0.320012	56	0.293792
1	ENSG00000049239.12	H6PD	9234774	9271337	163	1.73323	66	1.21734
1	ENSG00000132879.13	FBXO44	11654856	11663327	124	1.24021	45	0.226065
1	ENSG00000162490.6	DRAXIN	11691728	11725857	73	2.00493	31	2.03066
1	ENSG00000242349.5	NPPA-AS1	11843703	11848079	66	6.02707	26	4.74813
1	ENSG00000175206.10	NPPA	11845766	11848345	63	4.22962	21	4.01877
1	ENSG00000116731.22	PRDM2	13700197	13825079	136	0.238819	52	0.64545
1	ENSG00000189337.16	KAZN	13892791	15118043	181	2.02652	74	1.58426
1	ENSG00000175147.11	TMEM51-AS1	15111814	15152464	149	3.22881	58	3.20138
1	ENSG00000116786.11	PLEKHM2	15684331	15734769	106	0.83509	44	0.247614
1	ENSG00000237938.5	RP11-288I21.1	15720311	15736896	96	0.390305	42	0.97106
1	ENSG00000173641.17	HSPB7	16014027	16019594	125	5.18109	47	4.72486
1	ENSG00000186510.11	CLCNKA	16018874	16034050	21	2.11658	14	3.3415
1	ENSG00000232456.1	RP11-5P18.10	16035177	16040029	25	4.72467	10	7.81147
1	ENSG00000185519.8	FAM131C	16057768	16073632	107	1.5326	40	2.12242
1	ENSG00000117115.12	PADI2	17066760	17119435	143	1.12867	61	1.60947
1	ENSG00000074964.16	ARHGEF10L	17539834	17697869	142	0.471218	64	0.611261
1	ENSG00000009709.11	PAX7	18631005	18748866	16	0.588402	9	0.858182
1	ENSG00000159423.16	ALDH4A1	18871429	18902781	165	0.321871	67	0.551558
1	ENSG00000270728.1	RP4-657E11.10	19297079	19297903	18	1.51286	13	2.56004
1	ENSG00000117242.7	PINK1-AS	20642656	20651766	147	3.92776	52	2.56004
1	ENSG00000076864.19	RAP1GAP	21596214	21669363	162	1.51286	66	1.21734
1	ENSG00000090686.15	USP48	21678297	21783606	159	0.117454	64	0.611261
1	ENSG00000218510.6	LINC00339	22024530	22031225	129	0.72661	48	0.463109
1	ENSG00000173369.15	C1QB	22652761	22661538	34	0.518486	24	1.05572
1	ENSG00000157978.11	LDLRAP1	25543579	25568886	113	5.62674	50	3.54468
1	ENSG00000236155.6	RP11-231P20.2	26209740	26229840	69	0.502273	22	0.570856
1	ENSG00000169442.8	CD52	26317956	26320523	53	0.476272	18	0.858182
1	ENSG00000130770.17	ATPIF1	28236108	28246906	86	1.61114	38	1.89785
1	ENSG00000270605.1	RP5-1092A3.4	28239508	28241453	68	3.03549	26	3.10706
1	ENSG00000159023.19	EPB41	28887090	29119427	150	0.160512	60	0.463109
1	ENSG00000060656.19	PTPRU	29236515	29326813	113	0.577884	52	0.371938
1	ENSG00000084628.9	NKAIN1	31179744	31239554	78	8.17705	34	5.13427
1	ENSG00000084623.11	EIF3I	32222018	32231604	29	0.711359	13	0.371938
1	ENSG00000121905.9	HPCA	32885993	32898441	35	1.02988	9	5.59906
1	ENSG00000163866.8	SMIM12	34712736	34859816	183	0.958617	71	0.279483
1	ENSG00000020129.15	NCDN	35557472	35567274	18	1.51286	7	1.30969
1	ENSG00000134698.10	AGO4	35808171	35857890	47	0.209067	17	0.114515
1	ENSG00000116954.7	RRAGC	38838197	38859823	24	0.984597	10	0.700153
1	ENSG00000131233.9	GJA9	38874550	38881587	15	0.667641	8	1.05572
1	ENSG00000174574.15	AKIRIN1	38991222	39006059	127	0.298276	57	1.02453
1	ENSG00000182109.7	RP11-69E11.4	39522279	39546187	132	8.62035	58	6.87964
1	ENSG00000116983.12	HPCAL4	39678647	39691689	145	6.61329	63	3.79301
1	ENSG00000084072.16	PPIE	39692181	39763914	147	2.24595	60	1.41128
1	ENSG00000131236.16	CAP1	40040232	40072649	47	1.42294	22	1.86382
1	ENSG00000131238.16	PPT1	40072704	40097703	91	1.28065	37	0.431076
1	ENSG00000117013.14	KCNQ4	40784011	40840452	138	0.364466	49	0.438921
1	ENSG00000177868.11	SVBP	42807051	42816804	25	0.160512	12	0.463109
1	ENSG00000117481.10	NSUN4	46340176	46365152	141	0.209067	55	0.312263
1	ENSG00000266993.3	RP4-657D16.3	51793933	51799154	68	0.238819	28	0.293792
1	ENSG00000121310.16	ECHDC2	52895909	52927212	87	0.492769	34	0.532828
1	ENSG00000116221.15	MRPL37	54184040	54225431	148	0.427783	61	0.443679
1	ENSG00000184313.19	MROH7	54641753	54710266	177	0.259359	70	0.700153
1	ENSG00000243725.6	TTC4	54715821	54742657	111	1.62707	50	1.55351
1	ENSG00000116133.11	DHCR24	54849632	54887218	113	7.30969	36	5.59906
1	ENSG00000169174.10	PCSK9	55039547	55064852	16	2.96557	10	2.12242
1	ENSG00000185483.11	ROR1	63774021	64181498	91	0.444727	38	0.400729
1	ENSG00000162434.11	JAK1	64833232	64966504	115	0.888132	46	0.823828
1	ENSG00000213625.8	LEPROT	65420586	65436007	143	0.729703	60	0.937197
1	ENSG00000118473.21	SGIP1	66533382	66748299	165	0.782898	70	0.496972
1	ENSG00000152760.9	TCTEX1D1	66752459	66778787	102	0.518486	40	0.700153
1	ENSG00000172380.5	GNG12	67701465	67833467	97	0.184039	49	1.01944
1	ENSG00000232284.7	GNG12-AS1	67832302	68202987	171	2.29134	71	1.08076
1	ENSG00000116761.11	CTH	70411217	70439851	81	0.573728	42	0.293792
1	ENSG00000050628.20	PTGER3	70852352	71047808	26	0.131255	14	0.293792
1	ENSG00000229956.10	ZRANB2-AS2	71081323	71489976	80	0.112969	27	0.331418
1	ENSG00000117054.13	ACADM	75724346	75786196	125	0.616928	50	0.984606
1	ENSG00000154027.18	AK5	77282050	77559969	169	0.637634	72	0.463109
1	ENSG00000036549.12	ZZZ3	77562415	77683419	78	0.131255	27	0.331418
1	ENSG00000233008.5	LINC01725	83575775	83861023	15	0.667641	8	2.83355
1	ENSG00000162643.12	WDR63	84999146	85133138	38	0.901188	14	0.293792
1	ENSG00000162669.15	HFM1	91260765	91404869	88	1.12867	39	1.1013
1	ENSG00000223745.7	CCDC18-AS1	93262185	93345887	113	0.409589	40	0.344587
1	ENSG00000224081.8	SLC44A3-AS1	94613813	94855426	179	5.03065	71	3.28427
1	ENSG00000143036.16	SLC44A3	94820341	94895246	122	3.76445	47	2.9092
1	ENSG00000117569.18	PTBP2	96721664	96823738	131	0.125671	44	0.570856
1	ENSG00000099260.10	PALMD	99645942	99694541	52	0.862691	31	0.654273
1	ENSG00000162688.16	AGL	99850083	99924023	121	0.342827	54	0.858182
1	ENSG00000085491.15	SLC25A24	108134035	108199925	116	0.547417	48	1.05572
1	ENSG00000143126.7	CELSR2	109250018	109275750	148	0.684774	48	0.463109
1	ENSG00000134222.16	PSRC1	109279555	109283186	75	1.93546	24	2.83355
1	ENSG00000065135.10	GNAI3	109548610	109618321	121	0.185659	48	0.166804
1	ENSG00000213366.12	GSTM2	109668021	109709551	155	1.73098	67	2.24978
1	ENSG00000134201.10	GSTM5	109712254	109775428	143	6.98016	61	5.57316
1	ENSG00000134202.10	GSTM3	109733931	109741038	131	3.02908	57	4.26829
1	ENSG00000143119.12	CD53	110873153	110899928	105	1.21099	41	1.35925
1	ENSG00000134255.13	CEPT1	111140225	111185102	96	0.192208	34	0.114515
1	ENSG00000134245.17	WNT2B	112466540	112530165	130	0.716404	50	0.131247
1	ENSG00000134198.9	TSPAN2	115048010	115089500	68	3.31515	24	1.64833
1	ENSG00000065183.15	WDR3	117929719	117965096	25	0.921206	9	0.858182
1	ENSG00000223804.5	CH17-472G23.2	120267333	120341871	12	0.984597	6	4.01877
1	ENSG00000270231.3	NBPF8	120436352	120467739	107	4.02085	48	3.12985
1	ENSG00000275131.2	CH17-472G23.4	120489859	120701289	140	0.486524	57	0.275969
1	ENSG00000226067.6	LINC00623	120952438	121009291	102	6.8576	48	4.61138
1	ENSG00000131778.18	CHD1L	147242640	147295766	134	1.24478	55	0.570856
1	ENSG00000278811.4	LINC00624	147258884	147517875	134	1.10286	55	0.570856
1	ENSG00000265107.2	GJA5	147756198	147773362	65	0.277542	30	0.226065
1	ENSG00000263956.6	NBPF11	148102045	148152322	81	0.573728	30	2.12242
1	ENSG00000274020.2	LINC01138	148290888	148519604	150	0.921206	65	1.6848
1	ENSG00000274265.4	CH17-189H20.1	149176021	149251013	128	0.439829	57	0.775009
1	ENSG00000215861.5	WI2-1896O14.1	149197991	149321732	47	0.209067	28	1.81765
1	ENSG00000184678.10	HIST2H2BE	149884458	149886652	22	0.264243	9	0.858182
1	ENSG00000159377.10	PSMB4	151399533	151401944	58	2.35079	20	1.41128
1	ENSG00000237975.6	FLG-AS1	152168124	152445456	71	1.27477	24	0.463109
1	ENSG00000143631.10	FLG	152302174	152325203	33	1.12867	11	0.570856
1	ENSG00000163209.14	SPRR3	153001746	153003856	53	2.27036	16	3.72246
1	ENSG00000196154.11	S100A4	153543612	153550136	32	1.18269	14	0.293792
1	ENSG00000196754.10	S100A2	153561107	153567890	22	0.264243	5	2.12242
1	ENSG00000160678.11	S100A1	153627925	153632033	105	0.848759	39	1.83067
1	ENSG00000272030.1	RP1-178F15.4	153631437	153634397	100	0.731032	38	1.89785
1	ENSG00000143537.13	ADAM15	155050565	155062775	165	0.437128	63	0.632426
1	ENSG00000116539.12	ASH1L	155335267	155562807	37	0.427783	17	0.114515
1	ENSG00000163382.11	NAXE	156591761	156594299	14	6.19173	5	4.96694
1	ENSG00000132688.10	NES	156668762	156677397	132	0.552385	50	0.984606
1	ENSG00000158714.10	SLAMF8	159826749	159837249	54	2.56938	18	0.858182
1	ENSG00000188004.9	C1orf204	159834473	159855347	86	1.61114	29	0.258761
1	ENSG00000162728.4	KCNJ9	160081569	160090563	136	3.59482	50	1.83796
1	ENSG00000162729.13	IGSF8	160091339	160098943	127	0.597761	41	0.665463
1	ENSG00000018625.14	ATP1A2	160115772	160143591	155	0.135974	64	1.27795
1	ENSG00000244682.7	FCGR2C	161581338	161605662	89	0.25453	37	1.58426
1	ENSG00000225217.1	HSPA7	161606290	161608217	57	1.40164	23	2.36977
1	ENSG00000198929.12	NOS1AP	162069773	162370475	156	0.984597	65	0.153128
1	ENSG00000132196.13	HSD17B7	162790701	162812817	92	0.226659	42	0.97106
1	ENSG00000185860.13	CCDC190	162824457	162868815	22	0.264243	8	2.83355
1	ENSG00000117152.13	RGS4	163068774	163076802	73	0.441865	28	0.293792
1	ENSG00000143194.12	MAEL	166975581	167022214	12	0.984597	5	2.12242
1	ENSG00000117479.12	SLC19A2	169463908	169486003	48	0.192208	17	0.951141
1	ENSG00000171806.11	METTL18	169792528	169794966	25	0.921206	13	0.371938
1	ENSG00000197959.13	DNM3	171841497	172418466	174	0.929949	69	0.51464
1	ENSG00000135845.9	PIGC	172370188	172444086	147	1.08162	64	0.611261
1	ENSG00000238272.1	RP3-436N22.3	173555250	173612772	75	0.160512	32	0.166804
1	ENSG00000076321.10	KLHL20	173714940	173786702	20	1.30155	5	2.12242
1	ENSG00000162782.15	TDRD5	179591612	179691272	31	0.626744	8	2.83355
1	ENSG00000229407.5	RP11-12M5.3	179816198	179818191	53	0.476272	29	0.258761
1	ENSG00000135821.17	GLUL	182381703	182392206	136	4.01432	56	3.08752
1	ENSG00000135862.5	LAMC1	183023459	183145592	119	2.11658	50	0.131247
1	ENSG00000058085.14	LAMC2	183186237	183244900	33	1.70495	15	0.226065
1	ENSG00000198756.10	COLGALT2	183929853	184037729	167	2.24673	72	1.45079
1	ENSG00000116703.13	PDC	186443565	186461122	21	2.11658	10	0.700153
1	ENSG00000116711.9	PLA2G4A	186828952	186988981	55	0.437128	19	0.775009
1	ENSG00000134376.15	CRB1	197268203	197478455	126	0.305406	51	0.114515
1	ENSG00000213047.12	DENND1B	197504747	197775696	100	0.350686	39	0.736621
1	ENSG00000223396.2	RP11-134G8.5	201518702	201530474	125	0.312651	52	0.371938
1	ENSG00000198892.6	SHISA4	201888679	201892306	130	1.00898	50	0.131247
1	ENSG00000163431.12	LMOD1	201896451	201946588	122	0.646857	44	0.570856
1	ENSG00000133067.17	LGR6	202193900	202319781	81	0.80851	36	0.858182
1	ENSG00000143847.15	PPFIA4	203026497	203078740	163	0.799868	70	0.903333
1	ENSG00000133048.12	CHI3L1	203178930	203186749	99	2.47333	45	1.80636
1	ENSG00000058668.14	ATP2B4	203626560	203744081	152	0.525845	58	0.258761
1	ENSG00000143850.13	PLEKHA6	204218850	204377665	153	0.145597	58	0.749196
1	ENSG00000184144.11	CNTN2	205042936	205078284	146	2.26545	64	1.50018
1	ENSG00000162873.14	KLHDC8A	205336064	205357090	146	3.17724	62	2.94825
1	ENSG00000117266.15	CDK18	205504594	205532793	164	0.907291	66	1.21734
1	ENSG00000263528.7	IKBKE	206470494	206496889	124	0.320012	47	0.185717
1	ENSG00000162888.4	C1orf147	206491115	206497728	105	0.305406	41	0.31857
1	ENSG00000117335.19	CD46	207752056	207795513	117	0.537608	43	0.270166
1	ENSG00000117595.10	IRF6	209785622	209806175	68	0.518486	24	2.24094
1	ENSG00000174606.13	ANGEL2	212992181	213015826	93	0.217769	51	0.114515
1	ENSG00000162814.10	SPATA17	217631323	217871696	35	0.486524	13	0.371938
1	ENSG00000136628.17	EPRS	219968600	220046658	136	3.03549	60	2.35946
1	ENSG00000118873.15	RAB3GAP2	220148292	220272454	35	4.28999	18	0.858182
1	ENSG00000162817.6	C1orf115	220689844	220699157	80	2.25242	32	0.611261
1	ENSG00000162909.17	CAPN2	223701592	223776018	124	0.320012	50	0.700153
1	ENSG00000154380.17	ENAH	225486834	225653142	126	0.154475	47	0.185717
1	ENSG00000242861.1	RP11-285F7.2	225840882	225841187	35	0.486524	15	0.226065
1	ENSG00000203685.9	STUM	226548799	226609214	154	1.49914	58	0.994414
1	ENSG00000154358.20	OBSCN	228208129	228378874	157	1.33789	63	1.30969
1	ENSG00000143632.14	ACTA1	229431244	229434098	28	4.15415	13	1.46599
1	ENSG00000143641.9	GALNT2	230057989	230282124	172	0.284346	70	0.700153
1	ENSG00000177614.10	PGBD5	230314481	230426371	156	0.131255	62	0.195479
1	ENSG00000135744.7	AGT	230702522	230714297	152	6.53132	66	6.6047
1	ENSG00000135773.12	CAPN9	230747383	230802003	154	0.7582	59	0.242136
1	ENSG00000135749.18	PCNX2	232983882	233295562	167	0.424705	64	1.27795
1	ENSG00000143674.10	MAP3K21	233327767	233385148	122	0.646857	48	0.463109
1	ENSG00000231663.1	RP5-827C21.4	234372811	234373455	45	0.667641	17	0.951141
1	ENSG00000168243.10	GNG4	235547686	235650754	163	2.19992	66	2.29481
1	ENSG00000077585.13	GPR137B	236142504	236221865	148	0.299287	60	0.463109
1	ENSG00000116977.18	LGALS8	236517999	236552981	110	0.610013	51	0.114515
1	ENSG00000077522.12	ACTN2	236686453	236764631	141	2.23219	54	0.331418
1	ENSG00000180875.4	GREM2	240489572	240612149	108	0.280251	42	0.632426
1	ENSG00000182901.16	RGS7	240775514	241357230	184	0.226659	71	0.680121
1	ENSG00000225554.1	RP11-527D7.1	241424291	241433492	102	1.63715	37	0.815471
1	ENSG00000180287.16	PLD5	242082985	242524696	166	7.19005	72	5.00645
1	ENSG00000272865.1	RP11-561I11.4	242147513	242209129	110	8.21695	39	5.11282
1	ENSG00000224525.2	RP11-561I11.3	242203554	242210827	50	2.44259	21	1.98696
1	ENSG00000203666.12	EFCAB2	245002120	245127164	152	1.77699	64	1.50018
1	ENSG00000185420.18	SMYD3	245749341	246507312	175	0.703865	69	0.720765
1	ENSG00000223519.7	KIF28P	246771836	246830059	148	0.684774	61	0.210521
1	ENSG00000196071.4	OR2L13	248098648	248100922	37	0.427783	17	0.114515
1	ENSG00000229703.6	XX-CR54.1	248691759	248716755	27	3.62589	7	1.30969
2	ENSG00000231173.1	AC116609.3	741976	749856	15	1.93546	7	1.30969
2	ENSG00000172554.11	SNTG2	950867	1367613	101	1.6593	33	1.43283
2	ENSG00000115705.20	TPO	1374222	1543711	38	0.400731	18	1.64833
2	ENSG00000130508.10	PXDN	1631886	1744852	119	0.518486	45	0.858182
2	ENSG00000171853.15	TRAPPC12	3379674	3485094	169	0.637634	66	1.00185
2	ENSG00000182551.13	ADI1	3497428	3517747	119	4.19411	42	0.632426
2	ENSG00000228203.6	RNF144A-AS1	6912276	6918709	144	1.90905	58	1.23963
2	ENSG00000151692.14	RNF144A	6917391	7068286	170	1.41342	68	0.114515
2	ENSG00000134313.15	KIDINS220	8721080	8837630	104	0.131255	38	0.400729
2	ENSG00000269973.1	RP11-95D17.1	9936359	9939590	107	0.110747	43	0.270166
2	ENSG00000143870.12	PDIA6	10787280	10837977	143	1.79361	49	2.47073
2	ENSG00000134324.11	LPIN1	11677594	11827409	166	0.316317	64	0.389033
2	ENSG00000170745.11	KCNS3	17877846	18361616	120	0.509163	41	0.31857
2	ENSG00000143869.6	GDF7	20666663	20679245	100	0.350686	37	0.815471
2	ENSG00000173960.13	UBXN2A	23927284	24004909	135	0.245034	55	0.570856
2	ENSG00000138018.17	SELENOI	26346085	26395891	112	0.248807	51	0.114515
2	ENSG00000157851.16	DPYSL5	26847746	26950307	114	0.734369	43	1.26244
2	ENSG00000138028.15	CGREF1	27098888	27119115	103	0.32299	38	0.400729
2	ENSG00000243147.7	MRPL33	27771716	27782694	48	0.192208	20	0.700153
2	ENSG00000213639.9	PPP1CB	28751639	28802940	100	0.731032	48	0.166804
2	ENSG00000163806.15	SPDYA	28782516	28850611	97	0.380094	46	0.205452
2	ENSG00000189350.12	TOGARAM2	28956610	29061373	157	4.60839	59	1.20638
2	ENSG00000162949.16	CAPN13	30722770	30820542	68	0.238819	25	0.4157
2	ENSG00000171055.14	FEZ2	36531804	36646087	144	5.4748	56	4.3574
2	ENSG00000115828.15	QPCT	37344573	37373322	35	1.02988	26	0.371938
2	ENSG00000115841.19	RMDN2	37923186	38067142	114	0.233912	45	0.226065
2	ENSG00000143891.16	GALM	38665909	38741237	114	0.233912	44	0.894098
2	ENSG00000188010.12	MORN2	38875961	38929072	50	0.540859	16	1.05572
2	ENSG00000162878.12	PKDCC	42048019	42058528	110	0.437128	43	0.600925
2	ENSG00000152527.13	PLEKHH2	43637272	43767987	139	0.631157	56	0.547767
2	ENSG00000138079.13	SLC3A1	44275457	44321463	104	1.59413	38	1.52357
2	ENSG00000138078.15	PREPL	44316280	44361862	105	1.93546	39	1.83067
2	ENSG00000279254.1	RP11-536C12.1	46668869	46670778	34	0.518486	7	1.30969
2	ENSG00000119888.10	EPCAM	47345157	47387601	75	0.667641	31	0.195479
2	ENSG00000170802.15	FOXN2	48314636	48379294	88	0.264243	36	0.463109
2	ENSG00000243244.5	STON1	48530170	48598513	136	0.798152	58	0.749196
2	ENSG00000179915.22	NRXN1	49918504	51225575	184	0.123304	74	0.431076
2	ENSG00000170634.12	ACYP2	53970840	54305300	158	0.362722	65	0.590748
2	ENSG00000115306.15	SPTBN1	54456284	54671445	159	3.1076	60	3.30764
2	ENSG00000115355.15	CCDC88A	55287841	55419921	112	0.418605	49	0.438921
2	ENSG00000173209.22	AHSA2	61177417	61191203	137	2.03726	61	2.30894
2	ENSG00000231609.5	AC009501.4	63043921	63048640	46	0.226659	6	1.64833
2	ENSG00000115902.10	SLC1A4	64988476	65023865	140	2.5241	61	1.60947
2	ENSG00000115956.9	PLEK	68365172	68397453	132	1.12867	54	1.38495
2	ENSG00000169621.9	APLF	68467560	68649610	25	0.160512	9	0.858182
2	ENSG00000124374.8	PAIP2B	71182738	71227083	134	1.3867	51	1.78777
2	ENSG00000135617.3	PRADC1	73228005	73233238	30	1.30155	12	0.463109
2	ENSG00000135624.15	CCT7	73233419	73253021	98	0.564146	44	0.570856
2	ENSG00000163017.13	ACTG2	73892313	73919865	55	1.12867	20	2.83355
2	ENSG00000186854.10	TRABD2A	84821649	84907008	73	3.82851	34	2.20608
2	ENSG00000034510.5	TMSB10	84905624	84906662	52	5.61703	23	3.60652
2	ENSG00000152284.4	TCF7L1	85133409	85310388	121	0.185659	48	0.463109
2	ENSG00000152291.13	TGOLN2	85318019	85328425	127	0.298276	53	0.887999
2	ENSG00000168906.12	MAT2A	85539164	85544722	107	0.110747	44	0.570856
2	ENSG00000168887.10	C2orf68	85606653	85612066	80	0.112969	25	0.4157
2	ENSG00000115523.16	GNLY	85694290	85698854	95	3.80383	40	4.25581
2	ENSG00000115561.15	CHMP3	86503430	86563479	124	0.320012	37	1.19987
2	ENSG00000231259.4	AC125232.1	87031814	87053069	66	0.552385	26	0.371938
2	ENSG00000211592.8	IGKC	88857160	88857683	18	4.68241	9	5.59906
2	ENSG00000168763.15	CNNM3	96816244	96833911	47	0.613691	27	0.331418
2	ENSG00000115073.7	ACTR1B	97655962	97664107	105	0.486524	46	0.823828
2	ENSG00000115446.11	UNC50	98608578	98618515	112	0.248807	40	0.344587
2	ENSG00000170500.12	LONRF2	100273290	100322733	156	0.253161	61	0.443679
2	ENSG00000175874.9	CREG2	101345550	101387595	102	0.891375	44	0.570856
2	ENSG00000115602.16	IL1RL1	102311501	102352037	60	5.73893	35	2.52878
2	ENSG00000115604.10	IL18R1	102355928	102398775	66	0.264243	29	0.749196
2	ENSG00000115616.2	SLC9A2	102619706	102711318	24	0.192208	12	1.64833
2	ENSG00000189223.14	PAX8-AS1	113211521	113276581	120	3.67872	39	2.56004
2	ENSG00000125618.16	PAX8	113215996	113278950	120	3.52024	39	2.56004
2	ENSG00000146556.14	WASH2P	113588549	113599034	52	0.131255	14	1.30969
2	ENSG00000175497.16	DPP10	114442298	115845752	179	0.355998	74	0.431076
2	ENSG00000144119.3	C1QL2	119156242	119158889	84	1.89018	33	0.139867
2	ENSG00000080293.9	SCTR	119439842	119525301	19	0.400731	11	0.570856
2	ENSG00000136717.14	BIN1	127048026	127107355	157	3.27596	66	3.37228
2	ENSG00000144230.16	GPR17	127645863	127652639	158	0.242359	64	0.166804
2	ENSG00000180178.10	FAR2P1	129990455	130051131	44	7.61185	13	4.74813
2	ENSG00000173272.15	MZT2A	131464899	131492743	87	3.77162	40	1.05572
2	ENSG00000075886.10	TUBA3D	131476092	131482934	26	0.131255	13	0.371938
2	ENSG00000152117.17	AC093838.4	131492812	131521573	105	3.74664	49	3.63176
2	ENSG00000274353.1	RP11-788A1.1	131821986	131822920	65	2.61814	19	0.775009
2	ENSG00000183840.6	GPR39	132416573	132646559	113	0.914474	50	0.4157
2	ENSG00000150551.10	LYPD1	132644852	132671579	108	0.80851	45	0.542123
2	ENSG00000152128.13	TMEM163	134455758	134719000	139	0.357526	50	0.4157
2	ENSG00000168702.17	LRP1B	140231422	142131701	186	0.115525	75	0.226065
2	ENSG00000168280.16	KIF5C	148875249	149026759	88	0.264243	43	0.270166
2	ENSG00000115183.14	TANC1	158968670	159232659	153	0.394189	65	0.153128
2	ENSG00000184611.11	KCNH7	162371595	162838730	34	0.518486	12	1.64833
2	ENSG00000115339.13	GALNT3	165747590	165794682	35	1.02988	12	0.463109
2	ENSG00000236107.7	AC010127.3	165957398	166301784	148	0.427783	58	0.503978
2	ENSG00000144285.17	SCN1A	165989159	166149180	130	0.277542	49	0.148663
2	ENSG00000169432.14	SCN9A	166195184	166375993	117	0.537608	43	0.600925
2	ENSG00000071967.11	CYBRD1	171522246	171558133	141	0.209067	64	0.389033
2	ENSG00000236449.1	AC018890.6	174547140	174774827	146	1.48391	59	1.44744
2	ENSG00000128656.13	CHN1	174799362	175005369	118	3.59008	50	3.82913
2	ENSG00000188452.13	CERKL	181536675	181657116	77	0.140754	33	0.139867
2	ENSG00000115252.18	PDE1A	182140035	182523192	163	3.13328	69	3.40039
2	ENSG00000061676.14	NCKAP1	182909114	183038858	88	0.912562	33	1.86382
2	ENSG00000138448.11	ITGAV	186590064	186680901	125	0.160512	49	0.148663
2	ENSG00000144369.12	FAM171B	186693970	186765965	117	1.51286	44	1.21734
2	ENSG00000204262.11	COL5A2	189031895	189179879	45	0.667641	15	0.226065
2	ENSG00000151689.12	INPP1	190343469	190371665	138	0.915694	59	0.965321
2	ENSG00000151690.14	MFSD6	190408354	190502315	141	0.343942	53	0.351296
2	ENSG00000003402.19	CFLAR	201116103	201176687	140	0.214847	53	0.351296
2	ENSG00000064012.21	CASP8	201233442	201287711	126	1.81472	52	0.64545
2	ENSG00000173166.17	RAPH1	203394344	203535410	94	0.209067	42	0.293792
2	ENSG00000118260.14	CREB1	207529795	207603431	80	0.112969	25	0.984606
2	ENSG00000279317.2	AC006994.2	210171517	210233976	22	0.264243	14	0.293792
2	ENSG00000234281.5	LANCL1-AS1	210324758	210469246	115	0.226659	49	0.148663
2	ENSG00000115365.11	LANCL1	210431248	210477652	117	0.212525	50	0.4157
2	ENSG00000021826.14	CPS1	210477681	210679107	135	0.385903	54	0.331418
2	ENSG00000178568.14	ERBB4	211375716	212538841	183	0.542937	73	0.641704
2	ENSG00000115414.18	FN1	215360439	215436172	162	0.338946	63	0.858182
2	ENSG00000079308.16	TNS1	217799788	218002995	178	0.147691	72	1.05572
2	ENSG00000115649.15	CNPPD1	219171896	219177922	106	1.0145	37	0.431076
2	ENSG00000054356.13	PTPRN	219289622	219309648	75	4.21755	33	2.7258
2	ENSG00000182698.11	RESP18	219327408	219333177	48	2.96557	12	5.20399
2	ENSG00000175084.11	DES	219418376	219426739	95	2.80292	37	4.65943
2	ENSG00000227432.1	AC053503.11	219482072	219516877	139	0.904788	57	0.275969
2	ENSG00000072182.12	ASIC4	219514329	219538772	134	0.251341	61	0.443679
2	ENSG00000116106.11	EPHA4	221418026	221572358	165	0.206615	63	0.858182
2	ENSG00000135916.15	ITM2C	230864638	230879248	144	1.90905	61	0.676837
2	ENSG00000204128.5	C2orf72	231037489	231049714	97	0.576149	40	0.344587
2	ENSG00000115053.15	NCL	231453530	231464594	87	0.274179	42	0.293792
2	ENSG00000171596.6	NMUR1	231523159	231530495	14	0.7582	12	0.463109
2	ENSG00000182600.9	C2orf82	232869013	232878685	118	1.49495	42	0.293792
2	ENSG00000085982.13	USP40	233475519	233566782	91	0.235746	45	0.542123
2	ENSG00000124839.12	RAB17	237574321	237601614	73	0.181353	30	0.700153
2	ENSG00000144488.14	ESPNL	238100156	238133287	27	6.44328	15	5.91512
2	ENSG00000186235.10	AC016757.3	238224551	238231613	121	1.91451	46	2.36977
2	ENSG00000225057.2	AC096574.4	238231683	238255633	142	1.67654	54	2.43848
2	ENSG00000144485.10	HES6	238238266	238240662	134	2.23823	52	2.28652
2	ENSG00000220256.3	AC093802.1	239762859	239802883	20	0.350686	9	2.43848
2	ENSG00000063660.8	GPC1	240435670	240468078	168	4.04096	69	1.95752
2	ENSG00000130294.15	KIF1A	240713763	240820308	165	0.206615	67	0.127002
2	ENSG00000122085.16	MTERF4	241072168	241102332	129	0.136925	52	0.64545
2	ENSG00000168397.16	ATG4B	241637449	241673857	158	0.121996	67	0.33928
2	ENSG00000180902.17	D2HGDH	241734578	241768811	165	0.206615	69	0.308515
2	ENSG00000188011.5	RTP5	241869599	241873823	100	0.731032	34	0.114515
2	ENSG00000233806.7	LINC01237	241881362	242078722	159	1.79194	59	1.92957
3	ENSG00000134121.9	CHL1	196595	409417	162	1.51286	58	0.749196
3	ENSG00000224957.5	LINC01266	536230	846015	66	0.264243	25	0.4157
3	ENSG00000144455.13	SUMF1	3700813	4467281	184	0.226659	73	0.446873
3	ENSG00000182533.6	CAV3	8733799	8841808	150	2.18903	59	0.965321
3	ENSG00000180914.10	OXTR	8750407	8769628	129	2.64309	48	0.759414
3	ENSG00000163702.18	IL17RC	9917073	9933621	133	1.11567	56	2.07162
3	ENSG00000163703.17	CRELD1	9933821	9945413	96	0.390305	36	0.463109
3	ENSG00000157087.17	ATP2B2	10324022	10708031	176	0.588402	70	1.10651
3	ENSG00000206561.12	COLQ	15450132	15521751	121	1.60017	45	0.858182
3	ENSG00000131386.17	GALNT15	16174648	16231992	167	0.196953	69	0.720765
3	ENSG00000151789.10	ZNF385D	21412221	22373321	178	1.64344	73	0.836534
3	ENSG00000197885.10	NKIRAS1	23891659	23946591	112	1.0978	42	0.293792
3	ENSG00000174748.18	RPL15	23916715	23923692	108	1.16068	36	0.463109
3	ENSG00000077092.18	RARB	25174331	25597904	71	0.471218	34	0.114515
3	ENSG00000179796.11	LRRC3B	26622805	26710776	74	0.427783	29	0.258761
3	ENSG00000163527.9	STT3B	31532637	31637622	71	0.203368	21	0.632426
3	ENSG00000197385.5	ZNF860	31981770	31991628	16	0.588402	5	2.12242
3	ENSG00000152642.10	GPD1L	32105688	32168713	128	0.291256	61	0.210521
3	ENSG00000170248.13	PDCD6IP	33798351	33869707	121	0.657163	47	0.790936
3	ENSG00000172995.16	ARPP21	35638944	35794496	161	1.0535	67	0.33928
3	ENSG00000144681.10	STAC	36380343	36548007	80	0.112969	31	0.195479
3	ENSG00000136059.14	VILL	37988058	38007188	77	3.84543	25	4.39804
3	ENSG00000168028.13	RPSA	39406688	39412542	108	0.456337	40	0.344587
3	ENSG00000168314.17	MOBP	39467197	39529479	122	3.14093	51	4.29764
3	ENSG00000170011.13	MYRIP	39808913	40260321	168	0.645002	69	0.308515
3	ENSG00000280739.2	EIF1B-AS1	40173144	40309683	126	0.456337	41	0.31857
3	ENSG00000168038.10	ULK4	41246598	41962430	95	0.400731	37	0.431076
3	ENSG00000010282.14	HHATL	42693076	42702827	121	3.64336	43	2.58548
3	ENSG00000244607.5	CCDC13	42708268	42773204	131	0.270842	51	0.39339
3	ENSG00000173811.10	CCDC13-AS1	42732574	42746768	92	0.43337	36	1.64833
3	ENSG00000211456.10	SACM1L	45689185	45745424	122	0.179218	52	0.371938
3	ENSG00000012223.12	LTF	46435644	46485234	63	2.72031	27	2.96524
3	ENSG00000178038.16	ALS2CL	46669188	46693704	152	1.77699	59	0.724259
3	ENSG00000047849.21	MAP4	47850689	48089272	106	0.83509	47	0.488326
3	ENSG00000163931.15	TKT	53224706	53256031	151	0.281417	58	0.749196
3	ENSG00000136068.14	FLNB	58008399	58172251	139	1.45205	60	1.17424
3	ENSG00000163686.14	ABHD6	58237505	58295693	153	0.269893	59	0.242136
3	ENSG00000168297.15	PXK	58332879	58426126	146	2.78647	62	1.57186
3	ENSG00000168309.16	FAM107A	58564116	58627610	162	1.63025	60	1.88537
3	ENSG00000163630.10	SYNPR	63228314	63616921	172	1.39001	68	0.951141
3	ENSG00000144741.17	SLC25A26	66133609	66388116	158	0.844174	66	0.139867
3	ENSG00000163412.12	EIF4E3	71675415	71753624	56	0.418605	27	0.858182
3	ENSG00000185008.17	ROBO2	75906694	77649964	184	1.26021	75	2.12242
3	ENSG00000175161.13	CADM2	84958980	86074429	178	1.75028	70	1.30969
3	ENSG00000169379.15	ARL13B	93980138	94055668	22	1.12867	11	1.86382
3	ENSG00000144810.15	COL8A1	99638474	99799226	21	0.305406	12	0.463109
3	ENSG00000168386.18	FILIP1L	99830140	100114513	17	1.63715	7	1.30969
3	ENSG00000081154.11	PCNP	101574094	101594437	119	0.997914	46	0.51464
3	ENSG00000239828.6	RP11-446H18.5	107272610	107421304	124	0.320012	50	0.131247
3	ENSG00000144834.13	TAGLN3	111998663	112013887	175	1.46456	68	0.114515
3	ENSG00000163608.14	NEPRO	113002439	113019861	74	0.427783	26	0.371938
3	ENSG00000240057.5	RP11-572M11.4	113019531	113183301	151	0.155474	59	0.724259
3	ENSG00000144857.14	BOC	113211002	113286946	141	3.04144	62	0.654273
3	ENSG00000240661.3	RP11-174O3.3	120349448	120423526	135	0.245034	49	0.729179
3	ENSG00000163430.11	FSTL1	120392292	120451253	138	0.364466	50	0.4157
3	ENSG00000163406.10	SLC15A2	121894088	121944102	135	0.245034	55	0.312263
3	ENSG00000175455.14	CCDC14	123897304	123961408	84	0.305406	39	0.371938
3	ENSG00000221955.10	SLC12A8	125082635	125212864	128	0.291256	52	0.918963
3	ENSG00000241288.7	RP11-379B18.5	125827237	125916384	116	0.711359	46	1.75139
3	ENSG00000241278.1	ENPP7P4	125848222	125909372	113	0.241294	44	0.570856
3	ENSG00000171084.15	FAM86JP	125916619	125930024	118	0.527966	40	0.700153
3	ENSG00000114547.9	ROPN1B	125969143	125983454	98	1.14631	37	1.96866
3	ENSG00000114544.16	SLC41A3	126006354	126101561	141	1.96244	57	1.77309
3	ENSG00000246022.2	ALDH1L1-AS2	126180064	126210169	132	0.984597	52	0.371938
3	ENSG00000251448.1	RP11-71E19.2	126288866	126294024	79	0.121996	35	0.903333
3	ENSG00000114554.11	PLXNA1	126988593	127037392	104	0.314114	46	0.205452
3	ENSG00000074416.13	MGLL	127689061	127823250	154	0.511222	55	1.08804
3	ENSG00000249846.6	LINC02021	130112549	130120579	29	0.711359	10	0.700153
3	ENSG00000114686.8	MRPL3	131462211	131502983	48	0.192208	14	0.293792
3	ENSG00000272832.1	RP11-91K8.5	133543063	133543466	20	0.350686	8	1.05572
3	ENSG00000091513.14	TF	133745955	133779006	158	0.242359	67	0.127002
3	ENSG00000244062.1	RP11-404G16.2	133760299	133762363	62	1.24021	22	1.86382
3	ENSG00000144867.11	SRPRB	133784032	133821492	130	0.570116	56	1.05572
3	ENSG00000154917.10	RAB6B	133824238	133895836	103	0.507625	48	1.94463
3	ENSG00000239213.5	NCK1-AS1	136841725	136862054	130	0.423829	47	0.185717
3	ENSG00000158092.6	NCK1	136862207	136949823	75	0.160512	30	0.226065
3	ENSG00000158220.13	ESYT3	138434612	138481686	103	1.61543	39	2.19535
3	ENSG00000069849.10	ATP1B3	141876123	141926514	152	0.525845	67	0.763836
3	ENSG00000243620.1	RP11-649A16.1	146909684	147370656	19	0.400731	9	0.858182
3	ENSG00000181631.6	P2RY13	151326311	151329548	66	0.552385	30	0.226065
3	ENSG00000168827.14	GFM1	158644277	158692575	119	0.838105	56	0.801743
3	ENSG00000168811.6	IL12A	159988749	159996019	18	2.56938	7	1.30969
3	ENSG00000213186.7	TRIM59	160432515	160485773	115	0.557396	49	0.148663
3	ENSG00000240429.1	LRRFIP1P1	179259891	179261273	22	0.264243	8	1.05572
3	ENSG00000114796.15	KLHL24	183635567	183684477	77	4.83334	28	2.83355
3	ENSG00000180834.7	MAP6D1	183815875	183825594	134	0.535182	61	0.210521
3	ENSG00000114770.16	ABCC5	183919933	184018015	127	0.448018	51	0.672265
3	ENSG00000145198.14	VWA5B2	184230428	184242300	100	7.00676	35	7.40511
3	ENSG00000090539.15	CHRD	184380072	184389829	112	0.7582	46	0.51464
3	ENSG00000273403.1	RP11-329B9.3	184741936	184742462	20	0.350686	5	2.12242
3	ENSG00000163904.12	SENP2	185582495	185633551	104	0.314114	34	0.114515
3	ENSG00000200418.1	SNORA63	186786322	186786445	48	0.192208	16	0.166804
3	ENSG00000188958.9	UTS2B	191267167	191330536	14	8.90849	5	7.81147
3	ENSG00000152492.13	CCDC50	191329076	191398670	134	0.251341	54	0.5948
3	ENSG00000041802.10	LSG1	194640787	194672477	173	0.71894	69	0.51464
3	ENSG00000189058.8	APOD	195568701	195584205	128	2.22271	51	2.34552
3	ENSG00000176945.16	MUC20	195720881	195741123	161	0.4629	64	0.389033
3	ENSG00000145113.21	MUC4	195746764	195812277	112	0.588402	45	0.542123
3	ENSG00000270170.1	NCBP2-AS2	196942622	196943540	134	1.24478	46	1.13302
3	ENSG00000075711.20	DLG1	197042559	197299300	139	1.0416	60	0.226065
3	ENSG00000161267.11	BDH1	197509782	197573323	172	0.17378	73	0.446873
3	ENSG00000214135.8	AC024560.3	197578212	197627906	159	0.715484	62	0.654273
4	ENSG00000272602.5	ZNF595	53284	88211	61	0.335098	17	0.114515
4	ENSG00000198155.5	ZNF876P	212609	255985	56	0.418605	22	1.21734
4	ENSG00000174227.15	PIGG	499209	539529	75	1.42833	31	0.654273
4	ENSG00000242686.4	RP11-1191J2.2	652849	656213	47	0.613691	15	0.226065
4	ENSG00000185619.18	PCGF3	705747	770640	166	0.316317	65	0.153128
4	ENSG00000168993.14	CPLX1	784956	826198	167	4.41038	66	2.51031
4	ENSG00000127418.14	FGFRL1	1009935	1026897	141	3.04144	56	1.56367
4	ENSG00000178222.12	RNF212	1056253	1113562	109	3.93607	49	2.47073
4	ENSG00000159674.11	SPON2	1166931	1208962	143	2.32556	62	1.57186
4	ENSG00000013810.18	TACC3	1721489	1745176	137	1.3432	56	0.801743
4	ENSG00000123933.16	MXD4	2247431	2262294	72	0.456337	31	0.654273
4	ENSG00000159788.18	RGS12	3314146	3439913	153	2.01004	62	0.883671
4	ENSG00000175920.16	DOK7	3463310	3494483	155	8.11099	57	5.51589
4	ENSG00000163956.10	LRPAP1	3506375	3532559	149	4.37751	62	1.57186
4	ENSG00000250986.1	AC141928.1	3758747	3763390	105	1.39211	34	1.36945
4	ENSG00000168824.14	NSG1	4348139	4418967	56	1.43739	17	0.951141
4	ENSG00000168818.9	STX18	4415741	4542028	97	0.184039	34	0.114515
4	ENSG00000152953.12	STK32B	5051441	5500998	24	0.192208	11	0.570856
4	ENSG00000109501.13	WFS1	6269848	6303265	139	11.1659	53	7.32844
4	ENSG00000074211.13	PPP2R2C	6320577	6563600	175	0.269183	74	0.238878
4	ENSG00000184985.16	SORCS2	7192537	7742836	184	2.39712	73	2.39518
4	ENSG00000272620.1	AFAP1-AS1	7754089	7778928	152	1.15142	53	1.4247
4	ENSG00000196526.10	AFAP1	7758713	7872313	156	1.1065	55	1.60523
4	ENSG00000249767.1	ENPP7P10	9079022	9141608	90	0.878945	39	0.736621
4	ENSG00000178163.7	ZNF518B	10439873	10457408	126	0.305406	45	0.858182
4	ENSG00000251679.1	RP11-669M16.2	14134935	14143592	14	2.11658	9	0.858182
4	ENSG00000248360.7	LINC00504	14470464	14888169	33	0.552385	12	0.463109
4	ENSG00000151552.11	QDPR	17460260	17512234	168	4.60695	66	3.15679
4	ENSG00000250039.3	RP11-17E2.2	21949014	22330330	110	0.437128	37	0.431076
4	ENSG00000251410.1	AC007106.1	27967722	27985063	62	2.1604	33	0.570856
4	ENSG00000154274.14	C4orf19	37453940	37623495	155	0.135974	66	0.786351
4	ENSG00000109790.16	KLHL5	39045038	39126857	124	2.46713	39	2.56004
4	ENSG00000134962.6	KLB	39406852	39451536	43	0.72661	16	0.166804
4	ENSG00000124406.16	ATP8A1	42408372	42657105	164	0.211534	64	0.166804
4	ENSG00000169019.10	COMMD8	47450795	47463719	26	0.131255	10	0.700153
4	ENSG00000134851.12	TMEM165	55395956	55453397	155	0.626744	59	0.483197
4	ENSG00000163453.11	IGFBP7	57030772	57110385	150	1.30155	62	0.654273
4	ENSG00000245067.6	IGFBP7-AS1	57109761	57205510	71	0.471218	23	0.51464
4	ENSG00000250125.1	RP11-707A18.1	64914280	65004500	44	0.264243	16	1.94463
4	ENSG00000250846.6	EPHA5-AS1	65670495	65698029	17	0.518486	8	1.05572
4	ENSG00000083896.12	YTHDC1	68310386	68350089	120	0.192208	47	0.185717
4	ENSG00000173542.8	MOB1B	70902325	70988168	26	0.862691	16	0.166804
4	ENSG00000163631.16	ALB	73397113	73421412	47	0.613691	20	0.700153
4	ENSG00000169429.10	CXCL8	73740505	73743716	17	0.518486	7	1.30969
4	ENSG00000156219.16	ART3	76011183	76112802	152	3.40347	58	3.93703
4	ENSG00000138758.11	2022-09-11	76949702	77040384	143	0.197749	53	0.351296
4	ENSG00000138759.18	FRAS1	78057569	78544269	151	0.533302	63	0.40667
4	ENSG00000249242.7	TMEM150C	82483169	82562357	118	0.527966	44	0.247614
4	ENSG00000145284.11	SCD5	82629538	82798857	144	3.09763	61	3.47473
4	ENSG00000251022.6	THAP9-AS1	82893008	82900960	115	0.557396	52	0.64545
4	ENSG00000163629.12	PTPN13	86594314	86815171	118	0.366802	47	0.488326
4	ENSG00000152583.12	SPARCL1	87473334	87531061	152	6.53132	62	5.70102
4	ENSG00000118785.13	SPP1	87975649	87983426	112	5.51254	56	3.59548
4	ENSG00000138641.15	HERC3	88522029	88708542	129	10.309	55	7.81147
4	ENSG00000163116.9	STPG2	97184092	98143240	78	0.131255	31	1.11307
4	ENSG00000245322.6	RP11-15B17.1	99950005	100195099	156	2.20366	62	0.883671
4	ENSG00000145358.6	DDIT4L	100185869	100190782	153	2.25863	58	1.48485
4	ENSG00000153064.11	BANK1	101411285	102074812	31	1.24021	13	0.371938
4	ENSG00000245384.1	CXXC4-AS1	104643010	104697592	18	0.456337	6	1.64833
4	ENSG00000249635.1	RP11-710F7.3	106003316	106022478	24	0.984597	6	1.64833
4	ENSG00000123739.10	PLA2G12A	109709988	109730077	120	0.192208	51	0.114515
4	ENSG00000180245.4	RRH	109827993	109844604	14	2.11658	6	4.01877
4	ENSG00000138658.15	ZGRF1	112539332	112636963	53	0.117454	22	1.21734
4	ENSG00000174607.10	UGT8	114598454	114678224	24	0.192208	7	1.30969
4	ENSG00000236922.9	LINC01378	117406165	117691188	122	0.490977	43	0.270166
4	ENSG00000164096.12	C4orf3	119296418	119304445	116	0.219531	46	0.205452
4	ENSG00000283050.1	GTF2IP12	119407966	119454638	92	2.08705	31	1.11307
4	ENSG00000245958.6	RP11-33B1.1	119454790	119552025	168	1.0978	67	0.33928
4	ENSG00000250938.5	RP11-679C8.2	120067510	120416766	79	0.121996	36	0.463109
4	ENSG00000164111.14	ANXA5	121667954	121697113	114	2.23574	47	3.81703
4	ENSG00000151470.12	C4orf33	129093607	129116640	117	2.16302	55	1.86382
4	ENSG00000270681.1	RP11-372K14.2	151139990	151141103	9	1.51286	13	0.371938
4	ENSG00000059691.11	GATB	151670503	151761023	104	0.314114	44	1.21734
4	ENSG00000250771.2	RP11-153M7.3	153640167	153681180	17	1.63715	14	0.293792
4	ENSG00000171566.11	PLRG1	154535005	154550435	118	0.527966	48	1.05572
4	ENSG00000250910.7	AC097467.2	155173715	155381694	145	0.842513	62	1.34247
4	ENSG00000164124.10	TMEM144	158203619	158255411	144	0.192208	60	0.226065
4	ENSG00000196104.10	SPOCK3	166733383	167234796	159	0.83509	63	0.858182
4	ENSG00000164120.13	HPGD	174490176	174523154	14	0.7582	14	0.293792
4	ENSG00000129187.14	DCTD	182890059	182917936	121	0.342827	50	0.131247
4	ENSG00000154556.17	SORBS2	185585443	185956652	181	0.135296	75	0.605335
4	ENSG00000145476.15	CYP4V2	186191519	186213456	158	1.32563	70	0.496972
4	ENSG00000164344.15	KLKB1	186226437	186258471	134	0.535182	57	0.525489
4	ENSG00000083857.13	FAT1	186587782	186726722	160	0.112969	62	0.424876
5	ENSG00000153404.14	PLEKHG4B	92150	189972	44	1.12867	23	1.75139
5	ENSG00000164366.3	CCDC127	196870	218215	142	0.203368	58	0.258761
5	ENSG00000073578.16	SDHA	218240	256700	123	3.41974	49	3.05124
5	ENSG00000249915.7	PDCD6	271620	314974	130	0.277542	51	0.672265
5	ENSG00000063438.16	AHRR	304175	438291	156	1.1065	64	0.83349
5	ENSG00000225138.7	CTD-2228K2.7	473235	480665	146	3.30749	69	2.78202
5	ENSG00000066230.10	SLC9A3	474882	524332	145	3.20329	67	3.31117
5	ENSG00000112877.7	CEP72	612271	667168	137	5.22995	56	4.3574
5	ENSG00000171368.11	TPPP	659861	693395	157	5.09291	61	4.64052
5	ENSG00000206077.10	ZDHHC11B	710359	766952	159	2.50957	66	4.01877
5	ENSG00000188818.12	ZDHHC11	795605	850986	70	1.30155	30	0.700153
5	ENSG00000145536.15	ADAMTS16	5140329	5320304	174	0.492769	68	0.323671
5	ENSG00000037474.14	NSUN2	6599238	6633291	153	2.01004	67	1.82523
5	ENSG00000145569.5	FAM105A	14581774	14615007	22	0.264243	12	1.64833
5	ENSG00000183666.16	GUSBP1	21341832	21589372	153	1.01567	67	2.03751
5	ENSG00000133401.15	PDZD2	31639409	32110931	177	0.259359	71	0.680121
5	ENSG00000250764.1	CTD-2152M20.2	32103444	32121941	69	0.226659	29	0.749196
5	ENSG00000039560.13	RAI14	34656236	34832627	149	0.548517	65	0.590748
5	ENSG00000152582.13	SPEF2	35617843	35814611	135	0.667641	53	0.351296
5	ENSG00000164188.8	RANBP3L	36248433	36302114	52	0.131255	17	0.114515
5	ENSG00000248587.7	GDNF-AS1	37811588	37875799	104	1.41127	41	2.05304
5	ENSG00000113594.9	LIFR	38474962	38606306	118	0.205638	50	0.131247
5	ENSG00000132356.11	PRKAA1	40759378	40798374	19	1.40164	10	0.700153
5	ENSG00000248240.1	RP11-159F24.5	43515273	43525310	18	0.456337	9	0.858182
5	ENSG00000172239.13	PAIP1	43526266	43557758	97	0.184039	40	0.344587
5	ENSG00000249899.5	CTD-2175A23.1	52932418	52990278	139	0.220711	58	0.503978
5	ENSG00000164171.10	ITGA2	52989325	53094779	128	2.22271	60	1.41128
5	ENSG00000152932.7	RAB3C	58582220	58859394	134	2.23823	50	0.984606
5	ENSG00000248733.1	CTD-2176I21.2	58846884	58863414	116	2.35079	38	0.400729
5	ENSG00000273841.4	TAF9	69364742	69369642	24	0.192208	15	0.226065
5	ENSG00000164326.4	CARTPT	71719162	71721048	30	3.8372	6	6.38921
5	ENSG00000249743.5	RP11-60A8.1	73213946	73294934	27	2.92155	13	0.371938
5	ENSG00000049860.13	HEXB	74640022	74722647	127	0.448018	53	0.619647
5	ENSG00000145700.9	ANKRD31	75068274	75236878	16	0.588402	6	1.64833
5	ENSG00000113231.13	PDE8B	77210448	77429807	170	0.406619	68	0.114515
5	ENSG00000171530.13	TBCA	77691165	77868780	131	0.125671	45	0.542123
5	ENSG00000247572.7	CKMT2-AS1	81204083	81301560	108	0.456337	41	0.665463
5	ENSG00000152348.15	ATG10	81972024	82276857	151	0.281417	54	1.12156
5	ENSG00000186468.12	RPS23	82273357	82278577	122	0.335098	44	1.54058
5	ENSG00000198677.10	TTC37	95463894	95555007	87	1.58572	31	0.654273
5	ENSG00000175449.13	RFESD	95646753	95684773	12	2.56938	5	2.12242
5	ENSG00000145757.15	SPATA9	95652331	95698711	18	1.51286	5	2.12242
5	ENSG00000164292.12	RHOBTB3	95713521	95824383	171	0.178306	72	0.463109
5	ENSG00000173221.13	GLRX	95751318	95823005	169	0.300048	70	0.496972
5	ENSG00000247121.6	CTD-2260A17.2	96814027	96935393	149	2.97355	61	1.60947
5	ENSG00000164308.16	ERAP2	96875938	96919716	111	3.683	44	1.86382
5	ENSG00000145730.20	PAM	102753980	103031105	130	1.00898	46	2.36977
5	ENSG00000198961.9	PJA2	109334708	109409994	109	0.621116	40	0.700153
5	ENSG00000164209.16	SLC25A46	110738135	110765161	102	0.145597	41	0.665463
5	ENSG00000246859.2	STARD4-AS1	111512225	111739726	122	0.646857	46	0.205452
5	ENSG00000129595.12	EPB41L4A	112142440	112419316	143	0.862691	62	0.195479
5	ENSG00000129625.12	REEP5	112876378	112922539	134	0.251341	58	0.749196
5	ENSG00000164221.12	CCDC112	115267187	115296831	25	0.160512	7	5.37331
5	ENSG00000205279.8	CTXN3	127649043	127658630	87	0.711359	33	1.00185
5	ENSG00000248799.1	CTC-548H10.2	127651692	127664029	87	0.711359	34	1.36945
5	ENSG00000113396.12	SLC27A6	128845579	129033642	32	1.18269	15	0.226065
5	ENSG00000072682.18	P4HA2	132191837	132295315	152	0.650959	64	0.166804
5	ENSG00000125347.13	IRF1	132481608	132490798	120	0.350686	43	0.270166
5	ENSG00000223442.1	TH2LCRR	132630588	132664272	50	0.160512	18	1.64833
5	ENSG00000164402.13	2022-09-08	132750816	132807241	61	0.958617	27	0.331418
5	ENSG00000198944.5	SOWAHA	132813586	132816797	75	0.667641	30	0.700153
5	ENSG00000120708.16	TGFBI	136028894	136063818	101	0.152981	37	0.431076
5	ENSG00000152377.13	SPOCK1	136975297	137598379	165	2.74226	63	1.98696
5	ENSG00000044115.20	CTNNA1	138610966	138935034	96	0.192208	33	1.00185
5	ENSG00000131508.15	UBE2D2	139526430	139628433	12	2.56938	6	1.64833
5	ENSG00000146005.3	PSD2	139795820	139844466	72	0.456337	27	0.858182
5	ENSG00000204970.9	PCDHA1	140786135	141012347	127	0.148533	50	0.131247
5	ENSG00000187372.11	PCDHB13	141213918	141218979	32	0.588402	9	0.858182
5	ENSG00000231185.6	AC005592.2	142325292	142672001	159	2.86839	66	4.01877
5	ENSG00000113578.17	FGF1	142592177	142698070	148	2.8692	65	4.31051
5	ENSG00000173261.8	PLAC8L1	146084385	146104369	71	0.203368	23	0.51464
5	ENSG00000133706.17	LARS	146113037	146182660	93	0.626744	36	1.25326
5	ENSG00000250407.1	CTB-99A3.1	146563225	146617004	97	0.576149	43	0.270166
5	ENSG00000247199.3	RP11-373N22.3	148268507	148383783	64	0.291256	30	2.12242
5	ENSG00000173210.19	ABLIM3	149141482	149260542	124	0.780109	53	1.15635
5	ENSG00000253406.1	AC012613.2	149216522	149276805	114	0.56755	48	1.05572
5	ENSG00000183111.11	ARHGEF37	149551946	149634968	141	1.28807	57	0.275969
5	ENSG00000011083.8	SLC6A7	150189956	150222788	158	4.45506	60	3.54468
5	ENSG00000070808.15	CAMK2A	150219490	150290291	135	1.65373	49	1.01944
5	ENSG00000197083.11	ZNF300P1	150930644	150946289	98	1.53442	43	1.26244
5	ENSG00000211445.11	GPX3	151020437	151028993	82	4.03819	35	2.93514
5	ENSG00000123643.12	SLC36A1	151437045	151492381	116	1.36713	54	1.64833
5	ENSG00000271795.1	CTC-251D13.1	151509452	151512769	60	0.350686	22	0.570856
5	ENSG00000260581.1	CTB-113P19.4	151652274	151655449	20	0.350686	11	1.86382
5	ENSG00000113140.10	SPARC	151661095	151685230	132	8.18814	49	9.14666
5	ENSG00000145888.10	GLRA1	151822512	151924842	38	0.901188	20	0.700153
5	ENSG00000055163.19	CYFIP2	157266078	157395533	159	0.83509	66	0.355362
5	ENSG00000251405.2	CTB-109A12.1	157362614	157460018	150	0.414077	60	0.463109
5	ENSG00000248544.2	CTB-47B11.3	157375740	157384950	25	1.6819	11	1.86382
5	ENSG00000245812.2	LINC02202	159100482	159117478	13	0.862691	7	1.30969
5	ENSG00000170231.15	FABP6	160187366	160238735	109	2.71477	37	1.19987
5	ENSG00000113732.8	ATP6V0E1	172983756	173035445	33	0.552385	12	0.463109
5	ENSG00000170091.10	HMP19	174045603	174243501	142	1.81047	58	1.48485
5	ENSG00000145920.14	CPLX2	175796309	175884020	158	7.94559	66	4.66525
5	ENSG00000182230.11	FAM153B	176060688	176132258	120	1.30155	32	2.38909
5	ENSG00000251623.1	RP11-826N14.4	176137156	176155738	88	0.264243	25	0.984606
5	ENSG00000074317.10	SNCB	176620083	176630556	110	1.82021	40	0.700153
5	ENSG00000248484.1	RP11-375B1.1	176707355	176726243	24	0.984597	7	1.30969
5	ENSG00000160883.10	HK3	176880895	176899332	23	0.226659	14	0.293792
5	ENSG00000249849.1	RP11-1101H11.1	177682293	177713969	117	2.00048	43	1.5932
5	ENSG00000170074.19	FAM153A	177707980	177783398	128	2.817	46	1.75139
5	ENSG00000249109.1	RP11-1026M7.2	177782196	177794396	51	1.63715	16	1.05572
5	ENSG00000250101.1	RP11-1252I4.2	177939621	177983054	127	1.19673	50	1.26906
5	ENSG00000204677.10	FAM153C	178006404	178055559	131	0.270842	47	0.185717
5	ENSG00000218227.3	RP11-889L3.1	178055603	178056194	126	1.36193	48	1.64833
5	ENSG00000050767.15	COL23A1	178237617	178590555	143	0.197749	58	0.503978
5	ENSG00000161010.14	MRNIP	179835132	179858887	146	0.311609	60	1.64833
5	ENSG00000197226.12	TBC1D9B	179862065	179907859	122	2.20566	61	1.37631
5	ENSG00000050748.17	MAPK9	180233142	180292099	133	0.829694	56	0.801743
5	ENSG00000131459.12	GFPT2	180300689	180353387	152	2.40256	59	0.724259
5	ENSG00000037280.15	FLT4	180601505	180649624	122	5.16737	51	2.62439
5	ENSG00000165810.16	BTNL9	181040224	181061523	146	1.87468	57	1.52357
5	ENSG00000146054.17	TRIM7	181193923	181205293	92	0.43337	32	0.166804
5	ENSG00000248275.1	TRIM52-AS1	181261211	181272307	80	0.112969	27	0.331418
6	ENSG00000124535.15	WRNIP1	2765413	2786952	148	0.170792	56	0.801743
6	ENSG00000124588.19	NQO2	2993930	3028869	165	4.12534	69	3.40039
6	ENSG00000180822.11	PSMG4	3231402	3303373	122	1.42626	51	0.672265
6	ENSG00000239264.8	TXNDC5	7881516	7910814	81	0.80851	31	0.654273
6	ENSG00000112137.17	PHACTR1	12716804	13290017	177	0.68913	69	0.308515
6	ENSG00000215022.7	RP1-257A7.4	13264860	13295586	122	1.58214	48	1.35202
6	ENSG00000145979.17	TBC1D7	13266541	13328583	130	1.8867	54	0.858182
6	ENSG00000187566.5	NHLRC1	18120439	18122687	21	0.305406	10	0.700153
6	ENSG00000172201.11	ID4	19837385	19840684	157	0.368855	58	0.503978
6	ENSG00000152954.11	NRSN1	24126121	24154900	151	3.05216	66	1.43283
6	ENSG00000124532.14	MRS2	24402907	24426194	147	0.564146	65	0.809558
6	ENSG00000079689.13	SCGN	25652200	25701783	59	1.33379	20	0.700153
6	ENSG00000187837.3	HIST1H1C	26055786	26056428	118	0.205638	50	0.984606
6	ENSG00000026950.16	BTN3A1	26402236	26415216	114	1.23483	50	1.83796
6	ENSG00000124549.14	BTN2A3P	26421390	26432383	15	0.667641	13	0.371938
6	ENSG00000224843.6	LINC00240	26956991	27023924	103	0.138356	35	0.496972
6	ENSG00000226314.7	ZNF192P1	28161780	28169594	75	2.18903	36	1.64833
6	ENSG00000235109.7	ZSCAN31	28324692	28356271	100	1.49173	40	0.344587
6	ENSG00000197935.6	ZNF311	28994784	29005260	24	0.984597	14	0.293792
6	ENSG00000204681.10	GABBR1	29602227	29633976	61	4.07621	26	3.65409
6	ENSG00000176998.4	HCG4	29791774	29792436	75	4.72467	28	1.81765
6	ENSG00000281831.1	HCP5B	29871894	29873783	22	1.99309	7	1.30969
6	ENSG00000227766.1	HCG4P5	29942096	29943067	37	8.6515	13	6.93623
6	ENSG00000204625.10	HCG9	29975111	29978410	39	0.375067	14	0.293792
6	ENSG00000204623.9	ZNRD1ASP	30001010	30061253	150	0.667641	62	0.883671
6	ENSG00000204618.8	RNF39	30070333	30075887	159	1.43312	63	0.180914
6	ENSG00000204580.13	DDR1	30876420	30900156	119	0.997914	46	0.205452
6	ENSG00000137411.16	VARS2	30914204	30926459	151	1.4149	57	0.275969
6	ENSG00000228789.6	HCG22	31053449	31059890	78	1.1065	26	0.918963
6	ENSG00000204539.3	CDSN	31115089	31120446	60	1.61851	27	0.331418
6	ENSG00000204536.13	CCHCR1	31142438	31158238	163	0.216514	67	0.551558
6	ENSG00000204531.17	POU5F1	31164336	31180731	121	0.185659	48	0.166804
6	ENSG00000272221.1	XXbac-BPG181B23.7	31394288	31395495	75	0.921206	31	0.195479
6	ENSG00000204520.12	MICA	31399783	31415315	141	6.41331	60	3.54468
6	ENSG00000204516.9	MICB	31494880	31511124	64	3.85701	28	2.83355
6	ENSG00000213760.10	ATP6V1G2	31544461	31546848	133	0.972681	53	0.887999
6	ENSG00000204389.9	HSPA1A	31815463	31817946	120	0.509163	48	0.166804
6	ENSG00000231852.6	CYP21A2	32038264	32041670	9	1.51286	8	2.83355
6	ENSG00000204308.7	RNF5	32178353	32180793	52	0.131255	25	0.4157
6	ENSG00000204296.11	C6orf10	32288525	32371912	22	0.264243	16	0.166804
6	ENSG00000204267.13	TAP2	32821832	32838780	175	0.160512	73	0.836534
6	ENSG00000230313.1	HCG24	33144782	33147767	52	4.88559	22	0.570856
6	ENSG00000204248.10	COL11A2	33162680	33192499	131	2.01289	53	0.619647
6	ENSG00000232940.5	HCG25	33249533	33254989	44	0.264243	22	0.570856
6	ENSG00000112053.13	SLC26A8	35943513	36024868	119	0.198866	50	0.131247
6	ENSG00000156711.16	MAPK13	36127808	36144524	110	0.264243	43	0.270166
6	ENSG00000164530.13	PI16	36948262	36964837	127	6.58748	52	4.47462
6	ENSG00000137409.19	MTCH1	36968140	36986298	124	0.473378	53	0.619647
6	ENSG00000112139.14	MDGA1	37630678	37699306	158	2.89034	68	1.1603
6	ENSG00000204091.7	TDRG1	40334953	40379887	136	1.21765	45	0.226065
6	ENSG00000112619.7	PRPH2	42696599	42722574	122	0.646857	37	0.431076
6	ENSG00000124587.13	PEX6	42963880	42979220	107	2.42127	50	1.83796
6	ENSG00000137216.18	TMEM63B	44126913	44155519	112	1.0978	47	0.185717
6	ENSG00000112782.15	CLIC5	45898450	46080395	39	0.375067	15	0.226065
6	ENSG00000231769.2	RP1-8B1.4	46097092	46129706	25	0.921206	10	0.700153
6	ENSG00000069122.18	ADGRF5	46852511	46954943	120	0.192208	49	0.148663
6	ENSG00000197261.11	C6orf141	49550645	49561907	92	2.08705	29	0.749196
6	ENSG00000170915.8	PAQR8	52361420	52407777	170	2.08462	65	1.90361
6	ENSG00000096093.15	EFHC1	52362122	52529886	176	1.56088	70	1.10651
6	ENSG00000124749.16	COL21A1	56056589	56394094	88	3.07362	47	2.30398
6	ENSG00000232295.7	RP11-154D6.1	71221456	71328228	120	8.27458	45	6.54724
6	ENSG00000119900.7	OGFRL1	71288802	71308950	115	9.15654	43	5.56231
6	ENSG00000279312.1	RP3-331H24.7	71373252	71375387	26	1.59413	5	2.12242
6	ENSG00000080007.7	DDX43	73395133	73417569	23	1.0535	5	2.12242
6	ENSG00000112701.17	SENP6	75601508	75718278	133	0.114756	55	0.312263
6	ENSG00000196586.13	MYO6	75749191	75919537	166	0.201755	64	0.611261
6	ENSG00000118420.16	UBE3D	82892397	83065841	118	0.68913	43	0.600925
6	ENSG00000112837.16	TBX18	84687372	84764519	57	0.400731	23	0.51464
6	ENSG00000203875.10	SNHG5	85660949	85678736	126	2.26751	50	1.55351
6	ENSG00000233797.1	UFL1-AS1	96358373	96519375	25	0.921206	12	1.64833
6	ENSG00000014123.9	UFL1	96521594	96555276	79	0.121996	38	0.775009
6	ENSG00000112218.8	GPR63	96794125	96837463	72	0.192208	27	1.38495
6	ENSG00000272398.5	CD24	106969830	106975627	59	0.366802	25	0.4157
6	ENSG00000135535.15	CD164	109366513	109382457	99	0.744479	47	1.09354
6	ENSG00000135596.17	MICAL1	109444061	109455987	115	0.226659	51	0.39339
6	ENSG00000223537.2	RP5-919F19.5	109487905	109494568	14	0.7582	7	1.30969
6	ENSG00000168438.14	CDC40	110180140	110254275	79	0.121996	34	0.114515
6	ENSG00000111879.18	FAM184A	118959762	119149387	109	0.446645	42	0.97106
6	ENSG00000111906.17	HDDC2	125221844	125302078	135	0.526772	51	0.39339
6	ENSG00000093144.18	ECHDC1	127288709	127343609	101	0.152981	43	0.270166
6	ENSG00000189367.14	KIAA0408	127441047	127459391	128	0.291256	51	0.114515
6	ENSG00000079819.18	EPB41L2	130839346	131063322	144	0.852532	49	1.59995
6	ENSG00000112306.7	RPS12	132814440	132817564	106	0.476272	47	0.185717
6	ENSG00000227954.6	TARID	133502251	133891712	61	0.646857	32	0.611261
6	ENSG00000112339.14	HBS1L	134960377	135103056	117	0.70015	39	1.46599
6	ENSG00000135541.20	AHI1	135283531	135497776	140	0.7582	54	0.331418
6	ENSG00000051620.10	HEBP2	138403560	138422042	98	0.370091	37	0.431076
6	ENSG00000279968.1	GVQW2	138725210	138773414	40	0.350686	18	0.858182
6	ENSG00000152822.13	GRM1	146027781	146437598	124	0.166647	47	0.185717
6	ENSG00000111962.7	UST	148747327	149076990	84	0.531803	32	0.166804
6	ENSG00000228408.6	RP1-111D6.3	149217925	149245554	134	6.35392	60	5.67808
6	ENSG00000225924.2	RP1-111D6.4	149243298	149257551	126	6.19173	57	4.76733
6	ENSG00000131023.12	LATS1	149658152	149716425	113	0.241294	49	0.148663
6	ENSG00000131016.16	AKAP12	151239998	151358557	131	0.996694	55	0.312263
6	ENSG00000112038.17	OPRM1	154010495	154246867	160	1.06384	62	1.80126
6	ENSG00000146426.17	TIAM2	154995353	155257508	144	0.192208	52	2.01301
6	ENSG00000235381.1	RP11-477D19.2	155253138	155256459	105	0.486524	34	1.78777
6	ENSG00000271040.1	RP5-933K21.3	157323963	157324477	15	0.667641	6	1.64833
6	ENSG00000130338.12	TULP4	158232235	158511828	174	1.25783	65	0.153128
6	ENSG00000112096.16	SOD2	159669056	159762494	155	0.626744	62	0.424876
6	ENSG00000112530.11	PACRG	162727131	163315492	185	0.119394	73	0.836534
6	ENSG00000026297.15	RNASET2	166929503	166957184	163	1.03321	65	0.590748
6	ENSG00000235994.4	RP3-470B24.5	167976581	167979776	22	0.264243	5	2.12242
6	ENSG00000226445.1	XXyac-YX65C7_A.2	169213253	169239565	167	0.538581	64	0.611261
6	ENSG00000186340.14	THBS2	169215779	169254044	171	0.511944	66	0.355362
6	ENSG00000184465.15	WDR27	169457211	169702048	133	0.114756	52	0.371938
6	ENSG00000071994.10	PDCD2	170575294	170584692	124	0.626744	40	0.700153
7	ENSG00000188191.14	PRKAR1B	549196	727650	174	1.25783	73	0.836534
7	ENSG00000164818.15	DNAAF5	726977	786475	138	3.39622	50	4.11359
7	ENSG00000105963.13	ADAP1	897900	955407	119	0.838105	50	0.4157
7	ENSG00000146540.14	C7orf50	996985	1138260	158	3.97361	66	2.51031
7	ENSG00000164849.9	GPR146	1044575	1057764	137	2.87014	57	2.77117
7	ENSG00000178381.11	ZFAND2A	1152070	1160759	131	0.125671	57	0.275969
7	ENSG00000229043.2	AC091729.9	1160484	1165267	98	0.7582	44	1.21734
7	ENSG00000164877.18	MICALL2	1434365	1459502	102	0.332041	41	0.665463
7	ENSG00000106003.12	LFNG	2512528	2529177	25	0.160512	18	0.858182
7	ENSG00000106012.17	IQCE	2558971	2614734	172	0.616044	70	0.293792
7	ENSG00000242802.6	AP5Z1	4775621	4791768	49	0.176036	16	0.166804
7	ENSG00000157927.16	RADIL	4797054	4883719	118	0.850294	54	0.858182
7	ENSG00000164638.10	SLC29A4	5274368	5306789	143	0.330737	66	0.570856
7	ENSG00000075624.13	ACTB	5527150	5563784	105	1.21099	41	0.665463
7	ENSG00000136238.17	RAC1	6374522	6403977	100	1.87207	47	1.39615
7	ENSG00000198580.7	RP11-611L7.2	6674238	6676366	42	0.7582	16	0.166804
7	ENSG00000283117.1	CTD-2060L22.1	10449819	10779944	18	1.51286	8	1.05572
7	ENSG00000146530.11	VWDE	12330884	12403941	38	0.400731	14	0.293792
7	ENSG00000006747.14	SCIN	12570848	12660179	128	1.33127	48	1.05572
7	ENSG00000136237.18	RAPGEF5	22118237	22357144	175	1.89924	72	0.660645
7	ENSG00000105889.14	STEAP1B	22419443	22632925	138	0.226659	56	0.293792
7	ENSG00000136235.15	GPNMB	23235966	23275108	101	5.04853	37	4.65943
7	ENSG00000188732.10	FAM221A	23680129	23703249	123	1.71901	54	2.17509
7	ENSG00000122585.7	NPY	24284162	24291865	97	0.772204	37	0.815471
7	ENSG00000225792.1	AC004540.4	26372143	26376701	44	0.264243	17	0.114515
7	ENSG00000280255.1	RP5-1007F24.1	26538377	26541048	128	1.47984	55	1.08804
7	ENSG00000005020.12	SKAP2	26667061	26995239	98	0.370091	42	0.632426
7	ENSG00000106066.14	CPVL	28995230	29195451	163	2.19992	61	1.14315
7	ENSG00000225264.3	ZNRF2P2	29598794	29685153	133	3.40347	38	1.89785
7	ENSG00000227855.3	DPY19L2P3	29650226	29742594	142	0.872993	47	0.488326
7	ENSG00000122574.10	WIPF3	29806485	29917066	138	2.01815	59	1.44744
7	ENSG00000136193.16	SCRN1	29920102	29990289	117	1.02523	48	1.05572
7	ENSG00000106086.18	PLEKHA8	30027403	30130483	69	0.502273	34	0.532828
7	ENSG00000180354.15	MTURN	30134809	30162762	143	3.25648	59	2.65275
7	ENSG00000196295.11	AC005154.6	30516308	30585972	136	2.89565	54	1.64833
7	ENSG00000263683.1	RP4-777O23.1	30550216	30551569	31	0.626744	6	1.64833
7	ENSG00000240583.11	AQP1	30911693	30925516	103	1.06153	43	0.270166
7	ENSG00000272905.1	RP11-265E18.1	32845393	32846061	29	0.711359	14	1.30969
7	ENSG00000122643.18	NT5C3A	33014113	33062797	78	0.131255	29	0.258761
7	ENSG00000197085.11	NPSR1-AS1	34346511	34871582	20	6.05589	9	2.43848
7	ENSG00000187258.13	NPSR1	34658238	34878332	14	7.55011	6	4.01877
7	ENSG00000106483.11	SFRP4	37905931	38025695	163	1.96658	62	0.424876
7	ENSG00000086289.11	EPDR1	37920560	37951941	139	2.13613	47	2.00137
7	ENSG00000227191.8	TRGC2	38239579	38249572	42	0.305406	16	1.94463
7	ENSG00000106588.10	PSMA2	42916856	42932199	32	0.588402	13	0.371938
7	ENSG00000241057.2	AC004985.12	43961589	43973323	106	0.117454	40	0.344587
7	ENSG00000106624.10	AEBP1	44104360	44114562	126	3.32403	52	2.01301
7	ENSG00000058404.19	CAMK2B	44217149	44334577	168	2.00338	64	1.7224
7	ENSG00000136205.16	TNS3	47275153	47582558	149	0.803783	63	0.632426
7	ENSG00000136273.11	HUS1	47695729	47979581	171	0.289519	68	0.323671
7	ENSG00000228204.2	RP4-724E13.2	50866746	51022990	113	0.577884	43	1.26244
7	ENSG00000106078.17	COBL	51016211	51316818	167	0.652458	66	1.00185
7	ENSG00000106153.12	CHCHD2	56101568	56106576	54	1.16068	25	0.984606
7	ENSG00000213640.3	EEF1DP4	64862998	64864370	117	1.35032	43	0.600925
7	ENSG00000198039.11	ZNF273	64870171	64930966	130	4.66616	52	3.65409
7	ENSG00000189316.3	RP11-797H7.5	64888526	64890100	109	3.93607	47	2.00137
7	ENSG00000164669.12	INTS4P1	65141224	65234216	104	5.98274	42	5.37331
7	ENSG00000243335.9	KCTD7	66628766	66649067	129	0.874031	50	0.131247
7	ENSG00000226824.6	RP4-756H11.3	66654537	66669855	127	0.747504	49	0.148663
7	ENSG00000198874.12	TYW1	66995172	67239519	136	3.03549	56	2.57957
7	ENSG00000235475.1	LINC01372	67335975	67340024	41	0.327494	20	0.700153
7	ENSG00000185274.11	WBSCR17	71132168	71713600	166	0.545441	68	0.323671
7	ENSG00000183166.10	CALN1	71779490	72447151	153	0.767078	62	1.11307
7	ENSG00000188372.14	ZP3	76424906	76442071	41	0.791331	15	0.226065
7	ENSG00000205485.13	AC004980.7	76549359	76627982	126	0.154475	54	1.38495
7	ENSG00000157240.3	FZD1	91264363	91271326	45	0.245034	24	0.463109
7	ENSG00000236861.6	AC006378.2	93969441	94011113	76	0.650959	29	0.258761
7	ENSG00000127995.16	CASD1	94509218	94557019	136	0.658319	52	1.19247
7	ENSG00000127990.15	SGCE	94585229	94656209	49	0.952255	14	0.293792
7	ENSG00000105854.12	PON2	95404862	95435329	124	0.473378	49	0.148663
7	ENSG00000004799.7	PDK4	95583498	95596491	128	1.33127	47	0.790936
7	ENSG00000004864.13	SLC25A13	96120219	96322147	113	2.76572	36	2.0434
7	ENSG00000006128.11	TAC1	97731907	97740472	110	1.99309	47	0.790936
7	ENSG00000183444.10	OR7E38P	97966089	97967074	95	0.400731	35	0.903333
7	ENSG00000066923.17	STAG3	100177562	100220546	129	2.79051	54	2.43848
7	ENSG00000239521.7	GATS	100200652	100272218	128	2.66842	53	1.96141
7	ENSG00000213413.2	PVRIG	100218240	100221490	112	0.7582	44	0.247614
7	ENSG00000121716.20	PILRB	100352175	100367733	80	1.06384	33	1.43283
7	ENSG00000078487.17	ZCWPW1	100400852	100428792	69	0.502273	29	0.258761
7	ENSG00000106366.8	SERPINE1	101127088	101139266	83	1.00369	29	0.749196
7	ENSG00000160963.13	COL26A1	101362819	101559024	168	2.68257	64	1.94463
7	ENSG00000239486.1	RP11-163E9.1	102380464	102382737	24	0.192208	13	1.46599
7	ENSG00000161036.12	LRWD1	102464928	102473117	91	1.69862	46	0.205452
7	ENSG00000222011.8	FAM185A	102748970	102809225	102	0.145597	43	0.600925
7	ENSG00000128606.12	LRRC17	102912990	102944949	14	0.7582	6	1.64833
7	ENSG00000170629.14	DPY19L2P2	103175132	103280410	72	0.720467	27	0.858182
7	ENSG00000075790.10	BCAP29	107580057	107623317	126	0.154475	54	0.331418
7	ENSG00000091136.13	LAMB1	107923802	108003255	152	0.650959	57	1.27405
7	ENSG00000006652.13	IFRD1	112422967	112480990	143	0.197749	57	0.275969
7	ENSG00000105971.14	CAV2	116287379	116508541	134	0.393262	46	1.75139
7	ENSG00000105974.11	CAV1	116524784	116561184	138	0.364466	47	0.488326
7	ENSG00000105976.14	MET	116672389	116798386	87	3.33444	33	2.29481
7	ENSG00000106034.17	CPED1	120988676	121297444	56	0.418605	23	0.51464
7	ENSG00000128596.16	CCDC136	128790756	128822132	81	2.68677	35	0.496972
7	ENSG00000272899.3	RP11-309L24.4	128866307	128872044	79	4.93651	33	2.29481
7	ENSG00000158457.5	TSPAN33	129144891	129169697	95	0.801096	41	0.31857
7	ENSG00000128607.13	KLHDC10	130070509	130135720	129	2.49566	55	1.08804
7	ENSG00000091704.9	CPA1	130380338	130388114	13	0.862691	9	0.858182
7	ENSG00000106477.18	CEP41	130393770	130442433	128	0.142683	47	0.488326
7	ENSG00000158623.14	COPG2	130506296	130668647	140	15.9721	54	10.3399
7	ENSG00000205060.10	SLC35B4	134289331	134317051	94	0.411379	33	0.139867
7	ENSG00000236279.6	CLEC2L	139523855	139544984	32	1.77699	13	1.46599
7	ENSG00000090266.12	NDUFB2	140696820	140706646	53	0.476272	27	0.331418
7	ENSG00000204983.13	PRSS1	142749467	142753076	16	0.588402	7	1.30969
7	ENSG00000174469.19	CNTNAP2	146116001	148420998	186	0.626744	75	0.226065
7	ENSG00000181444.12	ZNF467	149764181	149773479	73	2.00493	19	0.775009
7	ENSG00000197558.11	SSPO	149776041	149833965	155	2.71252	64	1.05572
7	ENSG00000171130.17	ATP6V0E2	149872967	149880698	106	8.90849	38	7.51205
7	ENSG00000127399.14	LRRC61	150322638	150338150	75	0.160512	34	1.78777
7	ENSG00000002933.7	TMEM176A	150800533	150805120	149	1.05905	67	0.763836
7	ENSG00000187260.15	WDR86	151375943	151410727	171	0.178306	68	0.114515
7	ENSG00000130226.16	DPP6	153887096	154894285	183	2.9331	72	2.63601
7	ENSG00000214106.7	PAXIP1-AS2	154928497	154949908	134	0.677103	52	0.64545
7	ENSG00000220575.7	HTR5A-AS1	155067066	155069245	118	1.65611	47	1.39615
7	ENSG00000157219.3	HTR5A	155070323	155085749	101	5.8017	35	4.56058
7	ENSG00000218672.1	AC008060.7	155382075	155396356	34	3.87449	18	3.22862
7	ENSG00000260426.1	RP5-912I13.1	155399921	155401782	93	8.39727	33	4.44976
7	ENSG00000117868.15	ESYT2	158730994	158830253	101	1.28272	39	1.1013
8	ENSG00000104714.13	ERICH1	614745	738106	170	0.294752	66	0.355362
8	ENSG00000282021.1	CTD-2336O2.3	1758207	1760447	41	1.25517	20	0.700153
8	ENSG00000104728.15	ARHGEF10	1823975	1958641	184	1.36357	74	1.77646
8	ENSG00000253696.2	KBTBD11-OT1	1971396	1976478	140	0.486524	55	0.570856
8	ENSG00000176595.3	KBTBD11	1973877	2006936	146	3.17724	54	1.64833
8	ENSG00000282142.1	CH17-174L20.1	2517897	2529710	61	0.646857	15	2.12242
8	ENSG00000183117.18	CSMD1	2935352	4994972	187	3.5694	75	2.69132
8	ENSG00000173295.7	FAM86B3P	8228594	8244865	104	1.22841	40	1.41128
8	ENSG00000253981.5	ALG1L13P	8236002	8244040	94	0.816003	37	1.58426
8	ENSG00000173273.15	TNKS	9556520	9782346	102	0.518486	45	0.226065
8	ENSG00000175806.14	MSRA	10054267	10428891	178	0.25453	72	0.660645
8	ENSG00000253649.3	PRSS51	10484197	10547557	149	2.46301	60	3.54468
8	ENSG00000272505.1	RP11-981G7.6	10486806	10489666	122	0.802737	53	1.96141
8	ENSG00000184647.10	PRSS55	10525545	10554166	56	1.0978	27	0.858182
8	ENSG00000079459.12	FDFT1	11795572	11839309	160	0.350686	64	0.166804
8	ENSG00000164733.20	CTSB	11842523	11869448	165	7.35253	65	6.2798
8	ENSG00000227888.4	FAM66A	12362018	12388296	95	1.60183	33	1.00185
8	ENSG00000255549.2	ENPP7P6	12448012	12511278	33	1.12867	16	0.166804
8	ENSG00000283674.1	RP11-419I17.1	12537078	12665588	117	1.51286	42	0.97106
8	ENSG00000250305.8	KIAA1456	12945641	13031503	171	2.06892	70	1.10651
8	ENSG00000185053.13	SGCZ	14089863	15238339	179	0.355998	72	0.463109
8	ENSG00000038945.14	MSR1	16107877	16567490	75	0.921206	30	1.17424
8	ENSG00000003989.17	SLC7A2	17497087	17570573	106	0.655681	38	0.400729
8	ENSG00000129422.14	MTUS1	17644071	17800917	174	3.44374	68	1.78777
8	ENSG00000104760.16	FGL1	17864379	17910365	77	0.634711	32	0.611261
8	ENSG00000078674.17	PCM1	17922839	18029944	118	1.49495	50	1.55351
8	ENSG00000104763.18	ASAH1	18055991	18084998	141	1.01832	56	0.547767
8	ENSG00000156011.16	PSD3	18527300	19084730	164	4.73395	72	3.42616
8	ENSG00000175445.14	LPL	19901716	19967258	142	3.95327	54	2.96524
8	ENSG00000168481.8	LGI3	22146824	22156832	52	0.131255	25	0.4157
8	ENSG00000168484.12	SFTPC	22156912	22164479	138	0.777887	49	0.438921
8	ENSG00000197181.11	PIWIL2	22275296	22357563	18	0.456337	6	1.64833
8	ENSG00000008853.16	RHOBTB2	22987416	23020132	128	0.291256	55	0.570856
8	ENSG00000104722.13	NEFM	24914717	24919098	67	0.819023	32	0.166804
8	ENSG00000277586.2	NEFL	24950954	24956620	96	6.53132	48	5.20399
8	ENSG00000221818.8	EBF2	25841729	26045397	14	0.7582	7	1.30969
8	ENSG00000240694.8	PNMA2	26504685	26514021	117	4.76368	56	2.83355
8	ENSG00000092964.17	DPYSL2	26514092	26658178	169	0.97522	70	1.10651
8	ENSG00000015592.16	STMN4	27235322	27258420	122	6.72617	55	5.48413
8	ENSG00000120899.17	PTK2B	27311481	27459391	157	4.85065	59	4.34018
8	ENSG00000120903.12	CHRNA2	27459760	27479883	101	2.78905	38	2.27213
8	ENSG00000120885.21	CLU	27596916	27615031	130	5.54388	59	3.37594
8	ENSG00000104695.12	PPP2CB	30774456	30814314	53	0.117454	32	0.166804
8	ENSG00000157168.18	NRG1	31639385	32767959	177	0.474245	72	0.265572
8	ENSG00000104332.11	SFRP1	41261957	41309497	100	1.49173	35	0.903333
8	ENSG00000168172.8	HOOK3	42896931	43030539	52	0.131255	14	0.293792
8	ENSG00000168522.12	FNTA	43034193	43085788	43	0.284346	12	1.64833
8	ENSG00000034239.10	EFCAB1	48710788	48735311	28	0.7582	13	2.56004
8	ENSG00000147481.14	SNTG1	49909788	50794118	172	1.7217	67	1.82523
8	ENSG00000254687.1	RP11-162D9.3	53177570	53242683	61	4.38797	24	5.20399
8	ENSG00000082556.10	OPRK1	53225715	53251697	61	4.38797	24	5.20399
8	ENSG00000008988.9	RPS20	56067294	56074581	88	0.480349	42	0.632426
8	ENSG00000181195.10	PENK	56436673	56446734	84	4.38055	26	0.371938
8	ENSG00000178538.9	CA8	60187346	60281412	161	0.226659	64	0.611261
8	ENSG00000246366.6	LACTB2-AS1	70608576	70663279	79	0.121996	30	0.226065
8	ENSG00000175606.10	TMEM70	73972436	73982783	112	0.927998	39	0.736621
8	ENSG00000253859.2	RP11-157I4.4	81439435	81498052	97	3.90909	37	4.27503
8	ENSG00000147588.6	PMP2	81440325	81447523	97	3.90909	37	4.27503
8	ENSG00000164879.6	CA3	85373435	85449040	72	0.192208	27	0.331418
8	ENSG00000123119.11	NECAB1	90791632	90959408	90	0.245034	44	0.247614
8	ENSG00000253738.1	OTUD6B-AS1	91059908	91070189	90	1.09025	45	0.226065
8	ENSG00000214954.8	LRRC69	91101831	91219236	44	0.264243	16	0.166804
8	ENSG00000164941.13	INTS8	94813310	94876489	134	0.251341	57	0.275969
8	ENSG00000164938.13	TP53INP1	94925971	94949411	107	0.110747	50	0.131247
8	ENSG00000169439.11	SDC2	96493350	96611780	160	0.112969	60	0.226065
8	ENSG00000104341.16	LAPTM4B	97775056	97853013	149	1.31432	61	0.676837
8	ENSG00000164919.10	COX6C	99873199	99894062	60	0.667641	22	1.86382
8	ENSG00000164924.17	YWHAZ	100916524	100953388	123	0.482106	50	0.700153
8	ENSG00000155097.11	ATP6V1C1	103021062	103073051	131	0.125671	66	0.139867
8	ENSG00000164929.16	BAALC	103140709	103230305	153	0.518486	61	0.676837
8	ENSG00000247081.7	BAALC-AS1	103156989	103298772	148	0.556278	60	0.463109
8	ENSG00000147647.12	DPYS	104330323	104467053	56	0.7582	26	0.918963
8	ENSG00000254615.2	RP11-395G23.3	106270143	106272899	48	0.192208	22	0.570856
8	ENSG00000147679.11	UTP23	116766502	116848945	149	0.803783	55	0.570856
8	ENSG00000164761.8	TNFRSF11B	118923556	118952200	24	0.192208	5	2.12242
8	ENSG00000136999.4	NOV	119416305	119424353	102	2.56938	41	2.39993
8	ENSG00000253398.1	RP11-775B15.2	119419909	119462350	84	2.56938	37	1.58426
8	ENSG00000172167.7	MTBP	120445421	120542133	108	1.16068	42	0.632426
8	ENSG00000156831.7	NSMCE2	125091840	125367120	120	0.192208	46	0.205452
8	ENSG00000042832.11	TG	132866957	133134903	159	0.954695	57	1.02453
8	ENSG00000279518.1	AC083843.4	134783693	134785879	35	1.02988	14	0.293792
8	ENSG00000169427.6	KCNK9	139600837	139703056	96	11.4838	38	8.26061
8	ENSG00000167632.14	TRAPPC9	139730342	140458579	181	6.43939	75	5.15658
8	ENSG00000167653.4	PSCA	142670307	142682724	78	0.618879	27	0.858182
8	ENSG00000180155.19	LYNX1	142771196	142777810	114	0.400731	55	1.08804
8	ENSG00000176956.12	LY6H	143157913	143160711	105	6.82564	34	3.04271
8	ENSG00000184428.12	TOP1MT	143304383	143359979	159	5.49972	61	4.64052
8	ENSG00000254859.1	RP11-661A12.5	143541972	143549729	37	0.427783	13	0.371938
8	ENSG00000255050.1	RP11-661A12.9	143573489	143577268	111	1.45575	43	1.92396
8	ENSG00000147813.15	NAPRT	143574795	143578357	115	1.5496	45	1.80636
8	ENSG00000203499.11	FAM83H-AS1	143734139	143790644	68	0.518486	24	0.463109
8	ENSG00000178209.14	PLEC	143915146	143976734	140	2.65993	60	1.41128
9	ENSG00000107104.18	KANK1	470290	746106	179	1.31218	70	1.30969
9	ENSG00000236404.8	VLDLR-AS1	2422701	2622373	169	0.300048	71	0.279483
9	ENSG00000147852.15	VLDLR	2621833	2660053	124	0.626744	48	0.166804
9	ENSG00000147853.16	AK3	4709558	4742043	169	1.08775	68	0.114515
9	ENSG00000099219.13	ERMP1	5765075	5833117	108	0.280251	49	0.438921
9	ENSG00000137033.11	IL33	6215785	6257983	80	0.112969	30	0.700153
9	ENSG00000153707.16	PTPRD	8314245	10612723	182	0.131255	71	0.279483
9	ENSG00000235448.1	LURAP1L-AS1	12700099	12814345	107	6.15364	47	4.11964
9	ENSG00000164985.14	PSIP1	15464134	15511019	70	0.214847	29	0.749196
9	ENSG00000107295.9	SH3GL2	17579081	17797129	161	1.76222	61	1.14315
9	ENSG00000137154.12	RPS6	19375996	19380254	56	1.43739	20	1.41128
9	ENSG00000155886.11	SLC24A2	19507451	19786928	167	0.652458	67	0.551558
9	ENSG00000198642.6	KLHL9	21329670	21335380	57	0.400731	27	1.38495
9	ENSG00000120156.20	TEK	27109140	27230175	172	0.947742	70	0.293792
9	ENSG00000120162.9	MOB3B	27325208	27529781	182	0.7582	74	0.431076
9	ENSG00000147894.14	C9orf72	27546544	27573866	151	1.54084	57	1.52357
9	ENSG00000260412.1	RP11-438B23.2	27937616	27944497	96	3.16367	39	4.38345
9	ENSG00000174482.10	LINGO2	27948077	28670286	87	1.36713	43	3.57776
9	ENSG00000122729.18	ACO1	32384602	32454769	150	0.160512	61	0.676837
9	ENSG00000241043.1	GVQW1	32567126	32568621	44	0.264243	16	0.166804
9	ENSG00000165272.14	AQP3	33441153	33447611	44	0.264243	16	1.05572
9	ENSG00000137073.21	UBAP2	33921692	34048949	130	0.131255	49	0.148663
9	ENSG00000198467.13	TPM2	35681991	35691020	149	0.67615	58	0.258761
9	ENSG00000122694.15	GLIPR2	36136535	36163913	116	0.875302	51	0.114515
9	ENSG00000273036.2	FAM95C	38540566	38545372	101	3.54221	39	2.56004
9	ENSG00000180071.19	ANKRD18A	38571357	38620660	73	0.181353	30	0.226065
9	ENSG00000106714.17	CNTNAP3	39072766	39288315	46	1.0535	25	0.4157
9	ENSG00000215126.10	CBWD7	41131305	41199261	59	0.366802	19	0.775009
9	ENSG00000196873.15	CBWD3	68232002	68300015	8	1.77699	6	1.64833
9	ENSG00000165072.9	MAMDC2	70043580	70226970	80	0.112969	35	0.496972
9	ENSG00000135048.13	TMEM2	71683365	71816690	142	0.605143	57	0.275969
9	ENSG00000119125.16	GDA	72114594	72257193	51	0.145597	25	0.984606
9	ENSG00000119121.21	TRPM6	74722494	74888094	46	0.64008	24	0.463109
9	ENSG00000203321.2	C9orf41-AS1	74952967	74996293	79	0.121996	36	0.463109
9	ENSG00000106733.20	NMRK1	75060572	75088217	161	0.69914	64	0.166804
9	ENSG00000106772.17	PRUNE2	76611375	76906087	170	1.86089	72	1.05572
9	ENSG00000148053.15	NTRK2	84668550	85027070	175	4.94202	67	2.67434
9	ENSG00000135052.16	GOLM1	86026145	86100173	77	0.387732	29	0.258761
9	ENSG00000187764.11	SEMA4D	89360786	89498130	175	1.02988	67	1.40067
9	ENSG00000165030.3	NFIL3	91409044	91423862	23	0.226659	10	0.700153
9	ENSG00000106809.10	OGN	92383966	92404696	44	0.696455	24	0.463109
9	ENSG00000187984.12	ANKRD19P	92809387	92888693	142	3.01579	58	0.749196
9	ENSG00000127081.13	ZNF484	92845030	92878038	67	0.251341	22	0.570856
9	ENSG00000165233.17	CARD19	93096217	93113283	125	0.312651	43	0.270166
9	ENSG00000175611.11	LINC00476	95759230	95875700	146	0.962888	50	0.4157
9	ENSG00000237212.1	RP11-569G13.2	96095210	96101912	56	0.418605	17	0.114515
9	ENSG00000095383.19	TBC1D2	98198998	98255721	143	0.197749	59	0.483197
9	ENSG00000106799.12	TGFBR1	99104037	99154192	71	0.471218	33	0.139867
9	ENSG00000136891.13	TEX10	100302076	100352939	121	0.185659	49	0.148663
9	ENSG00000066697.14	MSANTD3	100427155	100451711	78	0.131255	33	0.570856
9	ENSG00000136881.11	BAAT	101360416	101383519	39	0.375067	22	0.570856
9	ENSG00000155827.11	RNF20	101533850	101563344	110	0.264243	44	0.247614
9	ENSG00000165124.17	SVEP1	110365250	110579880	156	0.862691	58	0.503978
9	ENSG00000228623.5	ZNF883	112964897	113050043	160	0.112969	67	0.127002
9	ENSG00000119431.9	HDHD3	113373418	113376999	114	0.734369	47	0.185717
9	ENSG00000148218.15	ALAD	113386316	113401333	158	1.56635	67	1.40067
9	ENSG00000136883.13	KIF12	114086125	114099291	72	3.62589	28	2.83355
9	ENSG00000196739.14	COL27A1	114155559	114312511	174	0.929949	69	1.75139
9	ENSG00000095397.13	WHRN	114402079	114505450	168	5.73893	66	3.37228
9	ENSG00000106952.7	TNFSF8	114893342	114930595	34	0.518486	16	0.166804
9	ENSG00000041982.15	TNC	115019577	115118257	121	0.499995	46	0.51464
9	ENSG00000148219.16	ASTN2	116425224	117415070	185	0.427783	73	0.641704
9	ENSG00000261534.1	RP11-244O19.1	121815673	121819452	117	0.375067	52	0.64545
9	ENSG00000136856.17	SLC2A8	127397137	127408424	125	0.160512	56	0.293792
9	ENSG00000136908.17	DPM2	127935098	127937882	39	0.375067	17	0.114515
9	ENSG00000167123.18	CERCAM	128411750	128437351	90	3.8372	36	2.0434
9	ENSG00000136819.15	C9orf78	129827289	129835863	78	0.375067	32	0.166804
9	ENSG00000107130.9	NCS1	130172577	130237304	169	1.53786	66	1.43283
9	ENSG00000130707.17	ASS1	130444928	130501274	84	0.7582	25	0.4157
9	ENSG00000126878.12	AIF1L	131096475	131123152	84	1.21099	33	0.139867
9	ENSG00000130714.15	POMT1	131502901	131523800	78	0.618879	45	0.226065
9	ENSG00000196205.8	EEF1A1P5	133019485	133020874	28	0.7582	18	2.43848
9	ENSG00000160271.14	RALGDS	133097719	133149334	169	1.76292	66	0.570856
9	ENSG00000175164.13	ABO	133250400	133275214	120	0.667641	52	1.19247
9	ENSG00000197859.9	ADAMTSL2	133532163	133575519	170	0.854086	68	1.36945
9	ENSG00000196990.8	FAM163B	133578414	133586197	109	3.58712	45	1.80636
9	ENSG00000196363.9	WDR5	134135772	134159968	108	0.632424	52	0.371938
9	ENSG00000130635.15	COL5A1	134641773	134844843	166	0.660004	67	0.127002
9	ENSG00000130558.19	OLFM1	135075421	135121179	162	2.2172	67	1.61295
9	ENSG00000107147.12	KCNT1	135702184	135795508	160	2.0147	67	1.61295
9	ENSG00000160360.12	GPSM1	136327475	136359479	133	1.11567	49	0.148663
9	ENSG00000233016.6	SNHG7	136722028	136728184	131	0.416012	51	0.39339
9	ENSG00000177984.6	LCN15	136759633	136766255	51	1.26426	18	2.43848
9	ENSG00000107281.9	NPDC1	137039469	137046203	146	0.702376	48	0.759414
9	ENSG00000130653.15	PNPLA7	137459952	137550534	159	0.476272	65	0.371938
10	ENSG00000185736.15	ADARB2	1177317	1737476	185	7.82913	75	6.67366
10	ENSG00000205696.4	ADARB2-AS1	1526636	1556984	66	3.14566	25	2.69132
10	ENSG00000067057.16	PFKP	3066332	3137712	176	6.96353	72	3.82123
10	ENSG00000107959.15	PITRM1	3137727	3172841	162	3.39111	70	1.91924
10	ENSG00000237399.7	PITRM1-AS1	3141737	3167972	158	2.64962	67	2.24978
10	ENSG00000187134.13	AKR1C1	4963252	4983283	127	1.34648	43	1.26244
10	ENSG00000238266.1	LINC00707	6779597	6842906	60	0.667641	33	0.570856
10	ENSG00000048740.18	CELF2	10798396	11336675	177	1.33379	73	1.2262
10	ENSG00000237986.3	CELF2-AS2	11071540	11105504	110	0.437128	41	2.39993
10	ENSG00000134463.14	ECHDC3	11742365	11764070	113	2.26083	42	0.97106
10	ENSG00000183049.12	CAMK1D	12349481	12835545	174	0.383474	74	1.00767
10	ENSG00000151468.10	CCDC3	12896624	13099309	176	0.804508	69	0.51464
10	ENSG00000152457.17	DCLRE1C	14897517	14954432	111	0.256455	40	0.700153
10	ENSG00000077943.7	ITGA8	15513948	15720125	101	1.47101	35	0.903333
10	ENSG00000165983.14	PTER	16436942	16513742	116	0.383474	52	0.64545
10	ENSG00000225213.2	RP11-197M22.2	16721351	16748377	43	0.72661	13	0.371938
10	ENSG00000026025.15	VIM	17228258	17237593	118	4.3959	41	3.09372
10	ENSG00000283709.1	LINC00202-1	26931205	26944418	112	5.51254	41	3.44061
10	ENSG00000230445.4	LRRC37A6P	27246349	27259455	51	0.518486	20	2.12242
10	ENSG00000150054.18	MPP7	28050992	28334486	62	0.320012	25	0.4157
10	ENSG00000224597.9	SVIL-AS1	29409401	29487745	133	5.97724	51	4.29764
10	ENSG00000272914.1	RP11-330O11.3	30831827	30833387	32	0.588402	10	0.700153
10	ENSG00000234420.7	ZNF37BP	42513509	42552822	139	0.494342	55	0.82945
10	ENSG00000226937.9	CEP164P1	45002221	45076066	79	0.362722	37	0.431076
10	ENSG00000012779.10	ALOX5	45374175	45446119	128	2.66842	52	1.19247
10	ENSG00000165406.15	2022-03-08	45454584	45594906	88	2.85752	30	1.17424
10	ENSG00000204179.10	PTPN20	46911395	47002488	79	1.0849	29	1.23963
10	ENSG00000265763.3	ZNF488	47365495	47384273	84	2.34298	32	0.611261
10	ENSG00000265018.6	AGAP12P	48009872	48031640	106	1.55273	36	1.64833
10	ENSG00000128805.14	ARHGAP22	48446033	48656265	186	1.03572	72	0.858182
10	ENSG00000226200.6	SGMS1-AS1	50624986	50641451	43	0.284346	20	0.700153
10	ENSG00000151151.5	IPMK	58191516	58267934	78	0.375067	29	0.749196
10	ENSG00000196932.11	TMEM26	61406642	61453450	25	0.160512	7	1.30969
10	ENSG00000228566.1	RP11-170M17.1	63664663	63990568	58	1.03924	16	1.05572
10	ENSG00000096717.11	SIRT1	67884668	67918390	53	0.117454	23	0.51464
10	ENSG00000138336.8	TET1	68560655	68694482	23	0.226659	8	1.05572
10	ENSG00000231748.1	RP11-227H15.5	69265341	69268148	23	0.226659	10	0.700153
10	ENSG00000197467.13	COL13A1	69801930	69964275	75	0.160512	32	0.166804
10	ENSG00000180817.11	PPA1	70202829	70233911	106	1.19391	43	1.5932
10	ENSG00000148734.7	NPFFR1	70247328	70283676	118	2.94542	38	0.400729
10	ENSG00000107731.12	UNC5B	71212569	71302864	152	0.150503	62	0.195479
10	ENSG00000107736.19	CDH23	71396933	71815947	177	2.19333	73	3.36933
10	ENSG00000107742.12	SPOCK2	72059034	72089032	143	6.18223	54	3.492
10	ENSG00000122884.12	P4HA1	73007216	73096974	25	0.921206	7	1.30969
10	ENSG00000122852.14	SFTPA1	79610938	79615455	7	2.11658	6	4.01877
10	ENSG00000122359.17	ANXA11	80150888	80205572	145	2.15405	56	2.3256
10	ENSG00000133665.12	DYDC2	80344744	80368073	64	1.47984	19	2.27213
10	ENSG00000122378.13	FAM213A	80407828	80437115	136	1.77699	53	0.619647
10	ENSG00000173267.13	SNCG	86958617	86963260	128	6.97704	54	4.01877
10	ENSG00000272734.1	ADIRF-AS1	86965738	86971311	114	1.06801	44	1.21734
10	ENSG00000026103.21	FAS	88990581	89015785	128	1.33127	51	0.39339
10	ENSG00000107798.17	LIPA	89213568	89414557	184	0.64008	71	0.88044
10	ENSG00000119917.13	IFIT3	89327893	89340971	140	1.30155	53	1.4247
10	ENSG00000119912.15	IDE	92451683	92574076	33	1.12867	9	0.858182
10	ENSG00000148690.11	FRA10AC1	93667882	93702572	129	1.90598	56	1.81765
10	ENSG00000095637.21	SORBS1	95311770	95561414	171	0.511944	72	0.463109
10	ENSG00000077147.14	TM9SF3	96518108	96587452	118	0.205638	52	0.918963
10	ENSG00000119943.12	PYROXD2	98383564	98415184	112	1.60719	36	0.858182
10	ENSG00000172987.12	HPSE2	98457076	99235862	153	1.51286	55	0.82945
10	ENSG00000099194.5	SCD	100347123	100364834	141	2.36706	56	1.56367
10	ENSG00000186862.17	PDZD7	101007836	101031157	139	0.631157	55	0.570856
10	ENSG00000226009.1	KCNIP2-AS1	101819077	101828779	109	0.272174	50	0.131247
10	ENSG00000138111.14	MFSD13A	102461394	102477045	126	0.305406	43	0.270166
10	ENSG00000165813.18	CCDC186	114120861	114174220	77	0.140754	26	0.371938
10	ENSG00000099204.18	ABLIM1	114431112	114685003	178	0.575047	69	0.926891
10	ENSG00000151892.14	GFRA1	116056924	116273467	141	0.748566	56	1.05572
10	ENSG00000151929.9	BAG3	119651369	119677819	140	1.02988	58	1.48485
10	ENSG00000203805.10	PLPP4	120456953	120589855	135	7.57023	54	4.80892
10	ENSG00000177234.7	LINC01561	120597948	120600124	127	8.38439	51	5.41314
10	ENSG00000227165.7	WDR11-AS1	120761811	120851174	171	5.96136	65	4.09171
10	ENSG00000274461.1	RP11-323P17.2	120819306	120824994	33	4.58637	19	4.51781
10	ENSG00000120008.15	WDR11	120851345	120909524	155	0.994821	61	0.443679
10	ENSG00000121898.12	CPXM2	123706206	123940267	118	0.527966	46	0.823828
10	ENSG00000107902.13	LHPP	124461833	124617888	158	0.483085	67	0.127002
10	ENSG00000019995.6	ZRANB1	124942122	124983688	59	0.366802	23	0.51464
10	ENSG00000188690.12	UROS	125784979	125823248	115	1.88034	52	1.46599
10	ENSG00000150760.12	DOCK1	126905408	127452517	182	0.235746	73	0.641704
10	ENSG00000176171.11	BNIP3	131966454	131982013	137	0.926758	55	1.34664
10	ENSG00000235010.1	RP11-140A10.3	132181224	132185962	72	0.192208	32	0.166804
10	ENSG00000151640.12	DPYSL4	132186899	132205776	128	0.142683	56	0.801743
10	ENSG00000171811.13	CFAP46	132808391	132942823	156	0.862691	60	1.41128
10	ENSG00000197177.15	ADGRA1	133070928	133131675	165	1.47444	69	0.51464
10	ENSG00000171798.17	KNDC1	133160446	133226412	176	2.10115	65	0.809558
10	ENSG00000130643.8	CALY	133324071	133336935	62	0.933475	24	0.463109
10	ENSG00000214279.13	SCART1	133453945	133469183	79	1.56635	39	1.1013
10	ENSG00000130649.9	CYP2E1	133520405	133539122	74	0.941765	29	0.258761
11	ENSG00000185201.16	IFITM2	307630	309395	135	2.35807	53	2.22976
11	ENSG00000251661.3	RP11-326C3.11	318639	325631	127	0.448018	46	0.823828
11	ENSG00000142089.15	IFITM3	319668	321340	103	0.692259	38	0.775009
11	ENSG00000182272.11	B4GALNT4	369803	382116	130	1.44784	53	0.619647
11	ENSG00000184363.9	PKP3	392613	404908	24	0.192208	15	0.226065
11	ENSG00000023191.16	RNH1	494511	507300	133	0.972681	54	0.5948
11	ENSG00000161328.10	LRRC56	537526	554863	122	1.8939	50	0.700153
11	ENSG00000185522.8	LMNTD2	554916	560779	80	0.588402	35	0.496972
11	ENSG00000254815.5	RP11-496I9.1	557640	560107	76	0.650959	31	0.654273
11	ENSG00000177106.14	EPS8L2	694437	727727	176	3.61389	68	2.41524
11	ENSG00000177595.17	PIDD1	799190	809646	128	1.03412	44	0.247614
11	ENSG00000177666.16	PNPLA2	818901	825573	124	0.780109	44	1.21734
11	ENSG00000255108.1	AP006621.8	823633	832842	142	1.94439	53	1.69305
11	ENSG00000177685.16	CRACR2B	826143	831991	102	1.26426	34	0.951141
11	ENSG00000177697.17	CD151	832883	839720	119	4.67354	40	3.18911
11	ENSG00000177700.5	POLR2L	837355	842545	126	2.72031	45	1.80636
11	ENSG00000183020.13	AP2A2	924893	1012245	159	0.83509	59	0.242136
11	ENSG00000233930.3	KRTAP5-AS1	1571352	1599184	117	1.35032	44	1.21734
11	ENSG00000235027.1	AC068580.6	1760347	1762486	22	0.264243	11	0.570856
11	ENSG00000180176.14	TH	2163928	2171877	42	0.305406	9	0.858182
11	ENSG00000244734.3	HBB	5225463	5229395	47	9.51543	21	7.40511
11	ENSG00000170955.9	PRKCDBP	6318945	6320647	102	0.145597	41	0.665463
11	ENSG00000166402.8	TUB	8019243	8106092	159	0.23706	61	0.443679
11	ENSG00000130413.15	STK33	8391867	8594289	137	0.926758	55	0.570856
11	ENSG00000133816.13	MICAL2	12094007	12263789	167	0.766334	71	0.680121
11	ENSG00000262655.3	SPON1	13962688	14267884	167	3.72712	64	3.27801
11	ENSG00000254418.1	RP11-21L19.1	14262975	14273691	75	4.97824	33	3.58778
11	ENSG00000175868.13	CALCB	14904996	15082342	34	1.07782	13	0.371938
11	ENSG00000006071.12	ABCC8	17392884	17476845	176	1.99309	71	1.4814
11	ENSG00000006611.15	USH1C	17493894	17544416	142	1.00692	58	0.749196
11	ENSG00000074319.12	TSG101	18468335	18527232	103	0.138356	39	0.371938
11	ENSG00000109854.13	HTATIP2	20363684	20383783	53	0.476272	23	0.51464
11	ENSG00000187398.11	LUZP2	24496969	25082631	138	0.364466	52	0.64545
11	ENSG00000249867.5	RP11-115J23.1	28702614	29063821	20	0.350686	13	0.371938
11	ENSG00000049449.8	RCN1	31816383	32105755	134	0.251341	49	0.148663
11	ENSG00000085063.14	CD59	33702667	33736445	142	0.471218	50	0.700153
11	ENSG00000135363.11	LMO2	33858575	33892289	119	0.358676	53	0.619647
11	ENSG00000149089.12	APIP	34853093	34916499	140	0.214847	57	0.775009
11	ENSG00000026508.17	CD44	35138869	35232402	127	0.448018	55	0.312263
11	ENSG00000110436.11	SLC1A2	35251205	35420063	154	0.7582	64	0.166804
11	ENSG00000148948.7	LRRC4C	40114202	41459773	185	0.119394	75	0.226065
11	ENSG00000149084.12	HSD17B12	43680679	43855305	130	0.716404	56	1.05572
11	ENSG00000246250.2	RP11-613D13.5	43829708	43880726	168	0.305406	65	0.371938
11	ENSG00000187479.5	C11orf96	43925341	43943786	133	0.114756	43	0.600925
11	ENSG00000157570.11	TSPAN18	44726464	44932347	131	2.88391	44	0.570856
11	ENSG00000175274.18	TP53I11	44885902	44951306	143	3.92142	49	1.59995
11	ENSG00000019505.7	SYT13	45240300	45286319	114	0.233912	48	0.759414
11	ENSG00000175224.16	ATG13	46617526	46674818	98	0.176036	41	0.31857
11	ENSG00000175216.14	CKAP5	46743047	46846308	59	1.01146	27	0.331418
11	ENSG00000213619.9	NDUFS3	47579015	47584562	48	0.192208	19	0.775009
11	ENSG00000134817.10	APLNR	57233576	57237314	139	1.99931	55	3.41538
11	ENSG00000156689.6	GLYATL2	58834064	58904215	15	0.667641	9	0.858182
11	ENSG00000162148.10	PPP1R32	61481119	61490931	45	0.245034	13	1.46599
11	ENSG00000162174.12	ASRGL1	62337447	62393412	137	0.787946	51	0.39339
11	ENSG00000162194.12	LBHD1	62669640	62671283	40	0.350686	16	0.166804
11	ENSG00000162236.11	STX5	62806896	62832088	25	0.160512	8	1.05572
11	ENSG00000168071.21	CCDC88B	64340222	64357534	133	6.26322	56	6.38921
11	ENSG00000068831.18	RASGRP2	64726910	64745456	42	0.305406	15	0.226065
11	ENSG00000172757.12	CFL1	65823021	65861946	107	0.466211	43	0.270166
11	ENSG00000084207.15	GSTP1	67583594	67586660	131	0.561183	51	0.39339
11	ENSG00000085733.15	CTTN	70398488	70436584	128	0.291256	50	0.131247
11	ENSG00000172893.15	DHCR7	71428192	71452868	106	2.80859	44	1.21734
11	ENSG00000254682.1	RP11-660L16.2	71448673	71452157	88	0.912562	37	1.19987
11	ENSG00000254469.7	RP11-849H4.2	71865508	71928654	37	0.427783	13	0.371938
11	ENSG00000186642.15	PDE2A	72576140	72674591	130	1.74041	50	2.12242
11	ENSG00000137474.19	MYO7A	77128263	77215239	130	0.423829	56	0.293792
11	ENSG00000149269.9	PAK1	77321706	77455937	117	0.212525	46	0.205452
11	ENSG00000033327.12	GAB2	78215296	78418348	74	2.22672	31	1.57186
11	ENSG00000245832.6	MIR4300HG	81879850	82718082	82	1.48709	35	1.30969
11	ENSG00000150672.16	DLG2	83455011	85627922	175	0.486524	74	0.623274
11	ENSG00000166575.16	TMEM135	87037843	87323708	145	0.186743	54	0.858182
11	ENSG00000077616.10	NAALAD2	90131514	90192894	158	0.483085	67	0.33928
11	ENSG00000280367.1	RP11-121L10.2	90223364	90226538	15	0.667641	15	0.226065
11	ENSG00000166002.6	SMCO4	93478471	93543508	117	1.6754	44	0.247614
11	ENSG00000123901.8	GPR83	94377310	94401419	108	9.43675	35	4.56058
11	ENSG00000183340.6	JRKL	96389988	96507574	36	0.984597	12	0.463109
11	ENSG00000170290.3	SLN	107707377	107719693	29	3.99021	10	3.54468
11	ENSG00000178105.9	DDX10	108665024	108940930	45	0.245034	17	0.114515
11	ENSG00000166682.10	TMPRSS5	113687549	113706373	128	5.19416	56	4.10343
11	ENSG00000177098.8	SCN4B	118133376	118152888	143	0.862691	55	1.34664
11	ENSG00000019144.18	PHLDB1	118606439	118657315	141	1.15319	57	1.52357
11	ENSG00000186166.8	CCDC84	118998141	119015711	97	0.184039	30	0.700153
11	ENSG00000110395.6	CBL	119206275	119313926	148	1.32725	63	0.632426
11	ENSG00000076706.16	MCAM	119308528	119321521	150	1.42833	65	0.590748
11	ENSG00000245248.7	USP2-AS1	119381777	119526664	99	2.28123	39	2.19535
11	ENSG00000154096.13	THY1	119417377	119424985	99	2.08914	37	2.35305
11	ENSG00000184232.8	OAF	120210766	120230332	107	0.110747	49	0.148663
11	ENSG00000109971.13	HSPA8	123057488	123063230	126	3.1731	47	1.09354
11	ENSG00000023171.16	GRAMD1B	123358427	123627774	170	0.294752	71	0.279483
11	ENSG00000149548.14	CCDC15	124954120	125041489	39	1.35032	12	1.64833
11	ENSG00000149557.12	FEZ1	125445744	125496310	128	0.291256	57	0.275969
11	ENSG00000254842.6	RP11-890B15.2	130844190	130865561	27	0.80851	8	2.83355
11	ENSG00000120451.10	SNX19	130875435	130916509	156	4.88559	62	2.26006
11	ENSG00000151498.11	ACAD8	134253494	134265855	133	1.11567	53	0.887999
11	ENSG00000109956.12	B3GAT1	134378505	134411918	157	0.611114	65	0.153128
11	ENSG00000255545.7	RP11-627G23.1	134436472	134505040	154	0.264243	59	0.242136
11	ENSG00000251226.1	RP11-469N6.1	134735595	134763810	46	1.88034	18	2.43848
12	ENSG00000226210.3	ABC7-42389800N19.1	14521	32015	98	3.28091	42	1.98696
12	ENSG00000120645.11	IQSEC3	66764	178460	150	2.31581	65	1.24718
12	ENSG00000256540.1	RP11-598F7.6	166855	182399	105	3.74664	45	2.43848
12	ENSG00000151067.21	CACNA1C	1970785	2697950	184	0.123304	74	0.623274
12	ENSG00000078246.16	TULP3	2890886	2941140	121	0.185659	46	0.205452
12	ENSG00000011105.12	TSPAN9	3077354	3286564	175	2.65993	65	2.12242
12	ENSG00000250770.3	RP5-1063M23.3	3296201	3366122	148	2.22672	61	0.909995
12	ENSG00000255920.1	CCND2-AS2	4252734	4275065	82	0.327494	40	0.344587
12	ENSG00000139192.11	TAPBPL	6451718	6466517	144	9.17262	53	5.18163
12	ENSG00000139190.16	VAMP1	6462322	6470987	144	9.70088	54	5.59906
12	ENSG00000111640.14	GAPDH	6533926	6538374	124	6.45464	49	4.79279
12	ENSG00000010610.9	CD4	6786857	6820808	117	0.212525	53	0.351296
12	ENSG00000250510.7	GPR162	6821544	6827421	153	0.642782	67	0.33928
12	ENSG00000010626.14	LRRC23	6904732	6914243	76	1.65187	27	0.331418
12	ENSG00000139197.10	PEX5	7188684	7218574	125	3.6597	50	4.11359
12	ENSG00000275367.1	RP11-266K4.14	8217757	8221115	141	1.01832	57	0.775009
12	ENSG00000164845.16	FAM86FP	8232511	8242948	132	1.70495	58	0.994414
12	ENSG00000215241.3	RP11-266K4.9	8235518	8242564	122	0.646857	50	1.26906
12	ENSG00000256589.2	ENPP7P5	8254526	8308855	143	1.12867	58	0.503978
12	ENSG00000126838.9	PZP	9148839	9208370	59	4.23474	23	1.13302
12	ENSG00000256069.7	A2MP1	9228532	9275817	145	0.973667	63	0.858182
12	ENSG00000110848.8	CD69	9752485	9760901	40	0.350686	25	0.984606
12	ENSG00000225231.1	AC091814.2	9936578	9943495	65	1.15527	26	1.46599
12	ENSG00000231887.6	PRH1	10824959	10884255	112	0.418605	34	1.36945
12	ENSG00000111215.11	PRR4	10845848	11121180	146	0.181353	57	0.775009
12	ENSG00000212127.5	TAS2R14	10937405	10939263	47	0.209067	18	0.858182
12	ENSG00000212125.2	TAS2R15P	10964424	10965352	64	0.291256	16	1.05572
12	ENSG00000255837.1	TAS2R20	10996494	10997875	68	0.238819	17	0.114515
12	ENSG00000256537.4	SMIM10L1	11171221	11176016	139	1.31523	54	0.5948
12	ENSG00000182993.3	C12orf60	14803571	14906586	117	0.70015	47	0.488326
12	ENSG00000111341.9	MGP	14881180	14885926	90	1.72416	35	1.71606
12	ENSG00000048540.14	LMO3	16548372	16610594	48	0.192208	16	1.05572
12	ENSG00000111713.2	GYS2	21536188	21604847	34	0.518486	13	0.371938
12	ENSG00000111728.10	ST8SIA1	22063772	22437041	178	0.147691	72	0.265572
12	ENSG00000276842.1	RP11-713N11.6	25103123	25103836	6	2.56938	5	2.12242
12	ENSG00000246695.7	RASSF8-AS1	25939328	25959765	71	0.203368	30	0.226065
12	ENSG00000255750.5	RP11-283G6.5	26271662	26319720	5	3.20329	6	1.64833
12	ENSG00000255968.1	RP11-513G19.1	26318952	26421462	159	1.43312	66	1.43283
12	ENSG00000123104.11	ITPR2	26336514	26833198	184	1.0535	73	2.00552
12	ENSG00000257176.2	RP11-996F15.2	29280417	29317848	134	0.251341	52	0.371938
12	ENSG00000110900.14	TSPAN11	30926427	30996599	167	4.41038	70	2.52878
12	ENSG00000226472.8	RP11-551L14.4	30978307	31006010	160	4.39187	60	2.83355
12	ENSG00000013573.16	DDX11	31073847	31104791	132	3.86601	55	2.12242
12	ENSG00000180116.15	C12orf40	39626166	39908300	100	0.160512	38	0.400729
12	ENSG00000018236.14	CNTN1	40692441	41072418	160	1.42041	65	0.371938
12	ENSG00000177119.15	ANO6	45216041	45440404	36	0.984597	11	0.570856
12	ENSG00000079337.15	RAPGEF3	47734366	47771040	162	0.573728	66	0.570856
12	ENSG00000258234.1	RP11-370I10.2	48231097	48284210	21	1.21099	11	0.570856
12	ENSG00000139537.10	CCDC65	48904109	48931840	118	0.68913	54	0.858182
12	ENSG00000258334.1	RP11-161H23.9	49292630	49324576	5	7.00676	5	2.12242
12	ENSG00000139644.12	TMBIM6	49707724	49764934	51	1.63715	19	0.775009
12	ENSG00000272368.2	RP4-605O3.4	50123363	50165618	132	4.73044	49	2.18047
12	ENSG00000139624.12	CERS5	50129305	50167533	132	4.73044	49	2.18047
12	ENSG00000170523.3	KRT83	52314300	52321398	24	5.73893	8	1.05572
12	ENSG00000186081.11	KRT5	52514574	52520687	50	7.00676	20	3.54468
12	ENSG00000139651.10	ZNF740	53180699	53195141	66	0.264243	31	0.654273
12	ENSG00000250742.2	RP11-834C11.4	54126097	54142493	30	0.667641	15	0.226065
12	ENSG00000123360.11	PDE1B	54549349	54579239	139	1.99931	53	0.619647
12	ENSG00000135447.16	PPP1R1A	54575386	54588659	139	1.72568	55	0.570856
12	ENSG00000135426.15	TESPA1	54948017	54984746	83	1.92019	33	2.29481
12	ENSG00000257303.1	RP11-977G19.11	56300141	56314808	67	0.535182	25	2.12242
12	ENSG00000170581.13	STAT2	56341596	56360126	53	0.117454	20	2.12242
12	ENSG00000196531.10	NACA	56712427	56731595	100	0.350686	41	0.31857
12	ENSG00000135506.15	OS9	57693954	57721557	104	0.131255	45	1.17424
12	ENSG00000177990.11	DPY19L2	63558912	63668849	140	3.06745	61	2.30894
12	ENSG00000249753.2	RP11-415I12.3	63623787	63795718	110	0.437128	44	0.570856
12	ENSG00000127325.18	BEST3	69643359	69699476	129	0.136925	57	0.275969
12	ENSG00000127328.21	RAB3IP	69738680	69823204	150	1.6819	59	1.44744
12	ENSG00000257815.5	LINC01481	69904032	70242893	174	3.55303	68	2.83355
12	ENSG00000135643.4	KCNMB4	70366275	70434292	163	1.03321	59	1.92957
12	ENSG00000257434.1	RP11-81K13.1	75020968	75044793	42	0.305406	14	0.293792
12	ENSG00000257497.2	RP11-585P4.5	75483453	75489820	43	0.284346	13	0.371938
12	ENSG00000270344.2	POC1B-AS1	89525653	89548005	113	0.241294	46	0.205452
12	ENSG00000281344.1	HELLPAR	102197845	102402596	19	0.400731	10	0.700153
12	ENSG00000111696.11	NT5DC3	103770452	103841197	134	0.960944	64	1.27795
12	ENSG00000171310.10	CHST11	104455294	104762014	160	0.469544	66	1.21734
12	ENSG00000136044.11	APPL2	105173295	105236238	132	1.99309	62	0.883671
12	ENSG00000075035.9	WSCD2	108129470	108250537	146	0.832632	57	1.02453
12	ENSG00000136003.15	ISCU	108562600	108569384	128	3.55986	50	2.97578
12	ENSG00000139436.20	GIT2	109929791	109996389	118	0.205638	46	0.205452
12	ENSG00000122970.15	IFT81	110124334	110218797	38	0.901188	15	0.226065
12	ENSG00000089169.14	RPH3A	112570379	112898881	135	2.35807	52	0.371938
12	ENSG00000123064.12	DDX54	113157173	113185479	19	0.400731	9	0.858182
12	ENSG00000186815.12	TPCN1	113221094	113298585	141	1.15319	60	0.463109
12	ENSG00000089220.4	PEBP1	118136026	118145584	104	1.95985	50	0.984606
12	ENSG00000135090.13	TAOK3	118149800	118372945	102	5.36604	45	3.70271
12	ENSG00000152137.6	HSPB8	119178641	119221131	91	0.653709	33	0.139867
12	ENSG00000122966.15	CIT	119685789	119877291	124	0.166647	58	0.258761
12	ENSG00000257218.5	GATC	120446437	120463749	142	1.00692	54	0.331418
12	ENSG00000110931.18	CAMKK2	121237690	121298308	155	1.11751	64	0.389033
12	ENSG00000130787.13	HIP1R	122835425	122862960	52	1.22841	24	0.463109
12	ENSG00000179195.15	ZNF664	123973122	124015439	121	0.342827	54	0.5948
12	ENSG00000150991.14	UBC	124911603	124917368	82	2.18284	25	0.984606
12	ENSG00000214039.8	RP11-474D1.3	130033453	130045057	37	0.427783	13	0.371938
12	ENSG00000111452.12	ADGRD1	130953906	131141469	157	0.368855	66	0.139867
12	ENSG00000198598.6	MMP17	131828392	131851783	149	1.44195	60	1.17424
12	ENSG00000185163.9	DDX51	132136593	132144335	102	3.87449	33	4.44976
12	ENSG00000182870.12	GALNT9	132196371	132329203	162	2.09981	67	1.61295
12	ENSG00000177084.16	POLE	132623761	132687359	119	8.66877	46	7.31677
13	ENSG00000196199.13	MPHOSPH8	19633680	19673459	78	0.131255	33	0.139867
13	ENSG00000132950.18	ZMYM5	19823483	19863636	77	0.140754	33	0.570856
13	ENSG00000224429.7	LINC00539	21303514	21348721	144	0.192208	52	0.371938
13	ENSG00000180776.15	ZDHHC20	21372572	21459370	131	1.72255	48	0.463109
13	ENSG00000151835.14	SACS	23328825	23411513	133	0.257744	59	0.483197
13	ENSG00000196593.9	ANKRD20A19P	23939556	23946782	9	1.51286	5	2.12242
13	ENSG00000182957.15	SPATA13	23979804	24307074	182	1.59413	74	0.431076
13	ENSG00000151849.14	CENPJ	24882283	24922889	137	0.232695	51	0.39339
13	ENSG00000253771.5	TPTE2P1	24924676	24968487	159	2.988	64	1.50018
13	ENSG00000273628.1	RP11-756A22.7	24933005	24936796	111	0.770438	46	0.205452
13	ENSG00000132964.11	CDK8	26254103	26405238	23	0.226659	13	0.371938
13	ENSG00000139517.7	LNX2	27545910	27620404	103	0.507625	39	0.736621
13	ENSG00000186184.16	POLR1D	27620741	27744237	160	0.588402	62	1.57186
13	ENSG00000132952.11	USPL1	30617692	30660770	87	0.274179	41	0.31857
13	ENSG00000187676.7	B3GLCT	31199935	31332276	130	0.570116	52	0.918963
13	ENSG00000242715.7	CCDC169	36222007	36297840	80	0.112969	35	0.496972
13	ENSG00000120697.8	ALG5	36949774	37000261	74	0.170792	30	0.226065
13	ENSG00000120686.11	UFM1	38349850	38363619	18	0.456337	7	1.30969
13	ENSG00000120675.5	DNAJC15	43023202	43114224	122	1.58214	51	0.672265
13	ENSG00000179630.10	LACC1	43879283	43893932	98	0.564146	47	0.790936
13	ENSG00000102531.16	FNDC3A	48975980	49209779	76	0.400731	41	0.31857
13	ENSG00000102547.18	CAB39L	49308649	49444126	151	1.54084	61	1.60947
13	ENSG00000186047.9	DLEU7	50711007	50843939	141	0.209067	63	0.632426
13	ENSG00000102837.6	OLFM4	53028758	53052057	15	0.667641	7	1.30969
13	ENSG00000136158.11	SPRY2	80335975	80340951	126	0.154475	54	0.331418
13	ENSG00000184564.8	SLITRK6	85792789	85799488	22	1.12867	5	4.96694
13	ENSG00000102580.14	DNAJC3	95677138	95794989	77	0.140754	29	0.258761
13	ENSG00000125247.15	TMTC4	100603926	100675093	158	0.483085	63	0.858182
13	ENSG00000233009.1	NALCN-AS1	100708324	101059286	128	0.291256	50	0.131247
13	ENSG00000102466.15	FGF14	101710803	102402457	185	0.427783	73	0.252042
13	ENSG00000274718.1	RP11-346C4.3	107870382	107873372	24	0.192208	7	3.3415
13	ENSG00000213995.11	NAXD	110622215	110639993	98	1.34036	37	0.815471
13	ENSG00000126217.20	MCF2L	112894377	113099739	176	5.23468	75	3.44986
13	ENSG00000183087.14	GAS6	113820557	113864067	136	1.49732	54	0.858182
13	ENSG00000185989.10	RASA3	113977782	114132611	161	0.226659	61	0.909995
13	ENSG00000169062.14	UPF3A	114281583	114305817	139	1.0416	61	1.14315
14	ENSG00000165795.23	NDRG2	21016762	21070872	158	2.0478	64	0.389033
14	ENSG00000277734.7	TRAC	22547505	22552154	120	4.47111	51	3.18214
14	ENSG00000092054.12	MYH7	23412737	23435718	74	1.45575	29	0.258761
14	ENSG00000215256.3	DHRS4-AS1	23938730	23988817	120	1.61851	50	0.4157
14	ENSG00000157326.18	DHRS4	23955034	23969279	92	0.226659	28	0.293792
14	ENSG00000100884.9	CPNE6	24070836	24078100	123	0.327494	49	0.729179
14	ENSG00000092010.14	PSME1	24136157	24138964	10	1.30155	7	1.30969
14	ENSG00000139899.10	CBLN3	24426531	24430954	95	0.600914	33	1.00185
14	ENSG00000129534.13	MIS18BP1	45203189	45253540	26	0.131255	10	0.700153
14	ENSG00000131969.14	ABHD12B	50872159	50904970	91	0.235746	42	0.293792
14	ENSG00000186469.8	GNG2	51826194	51979342	71	0.203368	27	0.331418
14	ENSG00000131981.15	LGALS3	55124109	55145403	99	0.36029	43	1.5932
14	ENSG00000053770.11	AP5M1	57269008	57298742	41	0.327494	14	0.293792
14	ENSG00000032219.18	ARID4A	58298384	58373887	101	0.152981	34	0.114515
14	ENSG00000126773.12	PCNX4	60091910	60169133	62	1.54694	25	2.12242
14	ENSG00000258289.8	CHURC1	64914360	64944591	98	3.86307	37	1.96866
14	ENSG00000139998.14	RAB15	64945813	64972776	109	1.66794	44	1.54058
14	ENSG00000054690.13	PLEKHH1	67533300	67589310	179	0.780966	73	0.446873
14	ENSG00000100564.8	PIGH	67581954	67600287	158	0.362722	64	0.389033
14	ENSG00000100626.16	GALNT16	69259276	69357009	162	1.27807	66	1.00185
14	ENSG00000100650.15	SRSF5	69726899	69772005	77	0.387732	32	0.611261
14	ENSG00000258376.2	RP4-647C14.2	73242650	73245979	14	0.7582	8	1.05572
14	ENSG00000183379.8	SYNDIG1L	74405892	74426102	120	3.04481	41	1.35925
14	ENSG00000021645.18	NRXN3	78170372	79868290	186	0.5245	75	0.79497
14	ENSG00000258766.1	DIO2-AS1	80219389	80455469	14	0.7582	5	2.12242
14	ENSG00000070778.12	PTPN21	88465777	88554733	87	1.58572	42	0.293792
14	ENSG00000198668.10	CALM1	90396501	90408261	124	1.39357	46	1.13302
14	ENSG00000140090.17	SLC24A4	92322580	92501483	170	0.518486	64	0.83349
14	ENSG00000100604.12	CHGA	92923079	92935293	131	1.28704	55	0.570856
14	ENSG00000197249.13	SERPINA1	94376746	94390693	89	0.468208	41	1.01236
14	ENSG00000188488.13	SERPINA5	94578705	94593120	61	1.27038	30	0.226065
14	ENSG00000196136.17	SERPINA3	94612376	94624055	98	1.14631	39	1.1013
14	ENSG00000252481.1	SCARNA13	95533354	95533502	13	0.862691	7	1.30969
14	ENSG00000227051.6	C14orf132	96039323	96093889	152	4.5295	66	4.66525
14	ENSG00000168398.6	BDKRB2	96204678	96244166	30	3.8372	14	1.30969
14	ENSG00000276182.1	RP11-872J21.5	96537169	96537904	51	0.145597	17	0.114515
14	ENSG00000066629.16	EML1	99737692	99942060	157	0.126596	63	0.180914
14	ENSG00000140105.17	WARS	100333787	100376805	73	1.2234	37	0.815471
14	ENSG00000183092.16	BEGAIN	100537146	100587413	133	1.54463	47	1.09354
14	ENSG00000230805.6	AL132709.1	101073868	101077910	57	2.73619	21	3.3415
14	ENSG00000166165.12	CKB	103519658	103523111	139	2.54657	49	1.89021
14	ENSG00000100711.13	ZFYVE21	103715729	103733668	130	0.277542	56	0.293792
14	ENSG00000156411.9	C14orf2	103912287	103928269	117	0.375067	46	0.205452
14	ENSG00000156414.18	TDRD9	103928461	104052667	96	2.96557	30	3.54468
14	ENSG00000258986.6	TMEM179	104474677	104605647	142	3.28364	51	1.78777
14	ENSG00000203485.12	INF2	104689605	104722535	132	1.84902	52	1.7395
14	ENSG00000099814.15	CEP170B	104865279	104896770	138	1.0535	54	1.12156
14	ENSG00000185567.6	AHNAK2	104937790	104978357	98	1.53442	40	0.700153
15	ENSG00000180229.12	HERC2P3	20379494	20506180	122	3.45269	39	1.83067
15	ENSG00000276550.4	HERC2P2	22495569	22590815	138	1.60473	54	1.12156
15	ENSG00000274253.4	RP11-566K19.6	22757856	22778741	135	0.526772	57	0.525489
15	ENSG00000104044.15	OCA2	27754874	28099358	94	2.63681	35	1.30969
15	ENSG00000104059.4	FAM189A1	29120253	29570723	145	0.580205	51	0.672265
15	ENSG00000215302.8	CTD-3092A11.1	30470778	30493816	107	2.24353	37	2.35305
15	ENSG00000270055.1	CTD-3092A11.2	30487962	30490313	91	2.53455	29	2.71094
15	ENSG00000187951.10	ARHGAP11B	30624493	30772993	17	0.518486	8	1.05572
15	ENSG00000198690.9	FAN1	30903851	30943108	138	1.88034	53	1.96141
15	ENSG00000166912.16	MTMR10	30938940	30991607	136	1.35749	53	1.4247
15	ENSG00000169926.10	KLF13	31326854	31435665	138	0.502273	58	0.503978
15	ENSG00000169918.9	OTUD7A	31475397	31870789	178	1.10924	74	0.815471
15	ENSG00000166923.10	GREM1	32730689	32745107	140	1.30155	54	1.12156
15	ENSG00000248905.8	FMN1	32765544	33194733	166	0.430879	70	1.30969
15	ENSG00000169857.7	AVEN	33866226	34039176	32	0.588402	14	0.293792
15	ENSG00000184984.9	CHRM5	33968719	34067457	60	5.42198	21	4.01877
15	ENSG00000175265.17	GOLGA8A	34379070	34437466	144	5.871	59	4.58125
15	ENSG00000215252.11	GOLGA8B	34525206	34583651	113	3.4389	43	3.247
15	ENSG00000137801.10	THBS1	39581078	39599466	68	0.798152	36	1.25326
15	ENSG00000140319.10	SRP14	40035738	40039188	139	0.494342	55	0.312263
15	ENSG00000140323.5	DISP2	40358234	40378639	141	0.209067	55	0.312263
15	ENSG00000247556.6	OIP5-AS1	41283989	41309267	78	1.1065	36	0.463109
15	ENSG00000137877.9	SPTBN5	41848147	41890205	141	3.04144	57	1.02453
15	ENSG00000103966.10	EHD4	41895943	41972578	130	5.98274	50	6.38921
15	ENSG00000103978.15	TMEM87A	42210451	42273078	23	0.226659	13	0.371938
15	ENSG00000214013.9	GANC	42273232	42356935	98	0.176036	28	0.801743
15	ENSG00000237289.9	CKMT1B	43593053	43604901	82	1.25517	26	0.371938
15	ENSG00000223572.9	CKMT1A	43692885	43699222	50	0.160512	15	1.17424
15	ENSG00000137857.17	DUOX1	45129938	45165576	128	1.33127	49	1.59995
15	ENSG00000138606.19	SHF	45167213	45201175	103	0.507625	38	1.52357
15	ENSG00000171766.15	GATM	45361123	45402327	100	2.25242	40	2.12242
15	ENSG00000259678.1	RP11-707P17.1	51414096	51466529	121	0.342827	52	0.371938
15	ENSG00000104112.8	SCG3	51681352	51721031	122	0.646857	55	1.86382
15	ENSG00000259577.1	CERNA1	52180092	52205815	100	0.160512	43	0.270166
15	ENSG00000128989.10	ARPP19	52547044	52569883	105	3.92776	38	2.27213
15	ENSG00000137766.16	UNC13C	54012903	54633414	158	1.56635	63	1.98696
15	ENSG00000140416.19	TPM1	63042631	63071915	138	7.53042	52	4.47462
15	ENSG00000074410.13	CA12	63321377	63382161	107	1.35487	42	0.293792
15	ENSG00000261543.1	RP11-665J16.1	74152799	74179226	87	2.0229	24	0.463109
15	ENSG00000138623.9	SEMA7A	74409288	74434467	107	0.821676	35	1.30969
15	ENSG00000213578.5	CPLX3	74826546	74831802	31	0.626744	10	4.96694
15	ENSG00000169375.15	SIN3A	75369584	75455842	17	0.518486	10	2.12242
15	ENSG00000167196.13	FBXO22	75903858	75940935	82	0.327494	33	0.139867
15	ENSG00000169783.12	LINGO1	77613026	77820900	159	1.67233	62	1.80126
15	ENSG00000260776.5	RP11-114H24.2	77914216	77926846	26	11.8342	15	6.8633
15	ENSG00000166411.13	IDH3A	78131544	78171949	138	0.64008	51	0.114515
15	ENSG00000103740.9	ACSBG1	78167467	78245688	154	1.49914	60	0.463109
15	ENSG00000140403.12	DNAJA4	78264156	78282196	155	0.626744	62	0.424876
15	ENSG00000279694.1	RP11-5O23.2	78339207	78341757	81	4.33024	26	1.46599
15	ENSG00000080644.15	CHRNA3	78593051	78621295	83	5.81531	31	4.32463
15	ENSG00000103811.15	CTSH	78921057	78949574	135	1.09025	53	0.351296
15	ENSG00000177699.4	RP11-16K12.1	78979202	78985926	83	0.545441	35	1.30969
15	ENSG00000103876.11	FAH	80152489	80186946	117	0.537608	47	0.185717
15	ENSG00000259417.2	LINC01314	80195483	80252213	156	0.375067	60	0.700153
15	ENSG00000259429.5	UBE2Q2P2	82355141	82420075	66	1.41681	31	2.03066
15	ENSG00000186628.12	FSD2	82755361	82806070	44	0.264243	13	0.371938
15	ENSG00000156218.12	ADAMTSL3	83654085	84039842	101	0.152981	42	0.293792
15	ENSG00000140545.14	MFGE8	88898682	88913411	162	3.62589	64	4.38915
15	ENSG00000140548.9	ZNF710	90001391	90081438	136	0.238819	51	0.114515
15	ENSG00000259291.2	RP11-617F23.1	90074536	90082207	130	0.277542	48	0.166804
15	ENSG00000196547.14	MAN2A2	90902217	90922584	100	2.06225	48	0.759414
15	ENSG00000182175.13	RGMA	93035272	93089204	175	1.57323	73	0.836534
15	ENSG00000140450.8	ARRDC4	97960697	97973838	145	2.15405	52	0.918963
15	ENSG00000140443.13	IGF1R	98648970	98964530	156	1.22841	64	1.50018
15	ENSG00000259475.1	RP11-654A16.3	98954148	99100851	126	1.21099	53	1.4247
15	ENSG00000182253.14	SYNM	99098216	99135593	137	3.14776	57	3.27021
15	ENSG00000184254.16	ALDH1A3	100877713	100916626	121	0.499995	48	0.463109
15	ENSG00000185418.15	TARSL2	101653597	101724604	144	1.24873	54	0.858182
16	ENSG00000161981.10	SNRNP25	53009	57669	108	1.51286	49	0.729179
16	ENSG00000185615.15	PDIA2	283151	287215	145	8.44945	49	8.27588
16	ENSG00000086504.15	MRPL28	367383	370527	125	0.312651	48	0.166804
16	ENSG00000129925.10	TMEM8A	370772	384396	156	4.64178	62	2.03066
16	ENSG00000007541.16	PIGQ	566994	584136	106	0.83509	47	1.09354
16	ENSG00000161996.18	WDR90	649324	667833	110	1.12867	52	0.918963
16	ENSG00000262528.2	LA16c-349E10.1	654610	656194	91	0.444727	47	0.185717
16	ENSG00000103253.17	HAGHL	726935	735525	119	1.63715	52	0.371938
16	ENSG00000103245.13	NARFL	729752	741329	112	0.7582	50	0.131247
16	ENSG00000103227.18	LMF1	853633	970999	158	4.45506	62	2.48945
16	ENSG00000260807.6	RP11-161M6.2	975760	981596	119	10.2669	45	7.17935
16	ENSG00000196557.12	CACNA1H	1153120	1221650	146	0.311609	65	0.371938
16	ENSG00000007516.13	BAIAP3	1333600	1349239	130	4.37358	45	3.07059
16	ENSG00000103249.17	CLCN7	1444934	1475580	159	1.79194	66	0.139867
16	ENSG00000103024.7	NME3	1770317	1771730	56	0.418605	16	0.166804
16	ENSG00000197774.12	EME2	1773206	1781708	104	0.131255	47	0.488326
16	ENSG00000063854.12	HAGH	1795619	1826940	113	2.09254	48	1.05572
16	ENSG00000140988.15	RPS2	1962051	1964860	103	1.61543	42	1.64833
16	ENSG00000255513.1	AC005363.9	1963839	1964095	25	0.160512	13	1.46599
16	ENSG00000131653.12	TRAF7	2155697	2177179	25	0.160512	11	0.570856
16	ENSG00000167978.16	SRRM2	2752328	2772538	149	0.165617	59	0.242136
16	ENSG00000059122.16	FLYWCH1	2911936	2951208	169	5.13878	69	3.60652
16	ENSG00000262482.1	LA16c-321D4.2	2939713	2954276	135	2.78068	50	1.83796
16	ENSG00000140987.19	ZSCAN32	3382080	3401065	130	0.423829	49	0.438921
16	ENSG00000089486.16	CDIP1	4510674	4538828	98	7.93822	40	3.54468
16	ENSG00000102858.12	MGRN1	4616492	4690974	150	5.10502	62	5.01282
16	ENSG00000067836.12	ROGDI	4796967	4802950	133	1.54463	50	0.984606
16	ENSG00000103184.11	SEC14L5	4958316	5019158	165	0.321871	68	0.532828
16	ENSG00000078328.19	RBFOX1	6019093	7713338	187	1.84055	75	1.55351
16	ENSG00000067365.14	METTL22	8621682	8649654	136	0.378652	50	0.4157
16	ENSG00000183044.11	ABAT	8674564	8784575	179	2.79957	72	2.43848
16	ENSG00000184857.7	TMEM186	8780383	8797648	146	2.65621	54	2.70186
16	ENSG00000260276.2	RP11-77H9.2	8849331	8860456	126	1.51286	50	0.131247
16	ENSG00000183454.16	GRIN2A	9753403	10182754	172	0.837176	65	0.590748
16	ENSG00000184602.5	SNN	11668413	11679079	118	1.17262	51	0.114515
16	ENSG00000103512.14	NOMO1	14833680	14896160	50	2.44259	5	2.12242
16	ENSG00000179889.18	PDXDC1	14974590	15139339	162	0.925901	63	1.08394
16	ENSG00000188599.17	NPIPP1	15104311	15123498	120	0.350686	43	0.270166
16	ENSG00000183793.13	NPIPA5	15363623	15381047	28	0.7582	13	1.46599
16	ENSG00000072864.14	NDE1	15643266	15726353	117	0.212525	44	0.247614
16	ENSG00000133392.17	MYH11	15703171	15857033	134	0.677103	53	1.15635
16	ENSG00000205746.9	RP11-1212A22.1	18334399	18352476	10	3.20329	5	2.12242
16	ENSG00000167191.11	GPRC5B	19858467	19886167	124	0.166647	56	0.293792
16	ENSG00000183549.10	ACSM5	20409533	20441249	105	0.305406	34	0.114515
16	ENSG00000011638.10	TMEM159	21158376	21180616	84	0.305406	34	0.532828
16	ENSG00000103316.10	CRYM	21238873	21303083	125	6.09392	50	4.96694
16	ENSG00000140749.8	IGSF6	21639536	21652660	19	0.400731	11	0.570856
16	ENSG00000103365.15	GGA2	23463541	23521995	104	0.679832	39	0.736621
16	ENSG00000166501.12	PRKCB	23836000	24220611	173	1.92814	66	0.786351
16	ENSG00000140750.16	ARHGAP17	24919384	25015666	90	1.51286	38	1.89785
16	ENSG00000077238.13	IL4R	27314101	27364778	145	0.449051	58	0.258761
16	ENSG00000103522.15	IL21R	27402161	27452042	43	0.72661	23	1.13302
16	ENSG00000196502.11	SULT1A1	28605195	28623625	144	1.38079	58	0.994414
16	ENSG00000254206.5	NPIPB11	29381353	29404029	10	1.30155	5	2.12242
16	ENSG00000238045.9	AC009133.12	29808935	29821252	78	5.25131	37	2.73745
16	ENSG00000167371.17	PRRT2	29811985	29815892	50	7.76745	25	3.82913
16	ENSG00000149927.17	DOC2A	30005793	30023270	108	0.984597	46	0.205452
16	ENSG00000260304.1	RP11-388M20.6	31182510	31183285	80	0.112969	33	0.570856
16	ENSG00000260281.5	ITFG1-AS1	47144322	47162747	28	0.7582	9	0.858182
16	ENSG00000103479.15	RBL2	53433976	53491039	114	0.400731	44	0.247614
16	ENSG00000245694.9	CRNDE	54845188	54929189	64	0.885548	25	0.4157
16	ENSG00000102900.12	NUP93	56730104	56850286	143	0.596714	61	0.443679
16	ENSG00000260467.1	RP11-405F3.4	57681123	57701730	23	0.226659	12	0.463109
16	ENSG00000260186.5	LINC02137	58421325	58462470	108	2.2172	38	3.39497
16	ENSG00000103034.14	NDRG4	58462845	58513628	156	2.20366	65	1.90361
16	ENSG00000172828.12	CES3	66961236	66975148	35	5.92005	9	4.01877
16	ENSG00000159713.10	TPPP3	67389808	67393535	37	3.51168	13	1.46599
16	ENSG00000039523.19	FAM65A	67518417	67546788	22	0.264243	5	2.12242
16	ENSG00000103047.7	TANGO6	68843605	69085180	24	0.192208	16	1.05572
16	ENSG00000247228.2	RP11-296I10.3	70156339	70173321	126	0.456337	50	0.131247
16	ENSG00000172137.18	CALB2	71358712	71390438	108	1.16068	37	1.19987
16	ENSG00000152910.18	CNTNAP4	76277277	76559238	165	2.627	71	1.68172
16	ENSG00000205078.5	SYCE1L	77206440	77213005	131	2.73874	51	0.39339
16	ENSG00000260922.1	RP11-538I12.3	77234876	77290934	58	6.28541	27	2.43848
16	ENSG00000140873.15	ADAMTS18	77247812	77435114	97	8.02624	36	4.01877
16	ENSG00000171724.2	VAT1L	77788529	77980107	169	4.23855	65	2.77885
16	ENSG00000186153.16	WWOX	78099412	79212667	184	0.950145	72	0.660645
16	ENSG00000277954.1	RP11-679B19.1	79202623	79206739	126	0.607269	53	1.15635
16	ENSG00000259867.5	RP11-525K10.3	80155052	80563135	107	0.821676	51	0.39339
16	ENSG00000197943.9	PLCG2	81779257	81962693	157	1.21676	60	0.700153
16	ENSG00000261235.1	RP11-510J16.5	82044335	82139631	108	0.456337	38	0.775009
16	ENSG00000140945.16	CDH13	82626802	83800640	182	1.17616	74	1.00767
16	ENSG00000260788.5	RP11-298D21.1	83721118	83772936	163	0.449856	69	0.308515
16	ENSG00000103154.9	NECAB2	83968631	84002776	155	2.9579	62	1.80126
16	ENSG00000140943.16	MBTPS1	84053765	84116906	163	0.333185	64	0.611261
16	ENSG00000103168.16	TAF1C	84177918	84187070	146	0.57212	64	0.611261
16	ENSG00000140955.10	ADAD2	84191137	84197166	68	6.11182	24	5.20399
16	ENSG00000103175.10	WFDC1	84294645	84329851	165	1.12867	63	0.858182
16	ENSG00000064270.12	ATP2C2	84368526	84464187	170	0.406619	70	0.496972
16	ENSG00000103187.7	COTL1	84565593	84618077	159	0.117454	62	0.654273
16	ENSG00000135709.12	KIAA0513	85027750	85094230	134	0.393262	50	0.4157
16	ENSG00000103257.8	SLC7A5	87830022	87869488	146	0.441865	56	0.293792
16	ENSG00000103335.21	PIEZO1	88715386	88785211	173	2.5877	67	1.82523
16	ENSG00000260121.1	RP5-1142A6.9	88718614	88720384	91	0.235746	41	0.31857
16	ENSG00000170100.13	ZNF778	89217702	89237071	90	0.456337	35	1.30969
16	ENSG00000167526.13	RPL13	89560656	89566828	124	6.14791	43	4.57003
16	ENSG00000178773.14	CPNE7	89575767	89597246	81	0.338946	38	0.400729
16	ENSG00000185324.21	CDK10	89680736	89696342	151	0.659245	62	0.195479
16	ENSG00000141013.16	GAS8	90019628	90044975	167	0.88021	67	1.40067
16	ENSG00000222019.7	URAHP	90039760	90047773	163	0.799868	67	0.33928
16	ENSG00000260528.4	FAM157C	90102270	90178344	57	4.07074	25	0.984606
16	ENSG00000261172.1	RP11-356C4.5	90110573	90168225	55	3.89483	24	2.83355
17	ENSG00000272636.3	DOC2B	142788	181636	126	2.72031	53	1.15635
17	ENSG00000181031.15	RPH3AL	212388	386254	177	1.76356	68	0.532828
17	ENSG00000187624.8	C17orf97	410326	431062	62	0.626744	30	0.700153
17	ENSG00000183688.4	RFLNB	439977	445939	114	1.40164	44	0.894098
17	ENSG00000141252.19	VPS53	508667	721717	159	0.476272	70	0.903333
17	ENSG00000159842.14	ABR	1003671	1229021	182	0.340236	74	0.431076
17	ENSG00000132386.10	SERPINF1	1761958	1777574	132	0.120172	53	0.619647
17	ENSG00000132359.14	RAP1GAP2	2755704	3037739	176	0.912562	68	1.1603
17	ENSG00000141255.12	SPATA22	3443173	3472341	13	0.862691	6	4.01877
17	ENSG00000004660.14	CAMKK1	3860314	3893044	174	1.47642	68	1.36945
17	ENSG00000108405.3	P2RX1	3896591	3916500	38	0.400731	15	1.17424
17	ENSG00000108515.17	ENO3	4948091	4957131	89	0.468208	32	1.05572
17	ENSG00000029725.16	RABEP1	5282264	5385812	157	0.368855	58	0.749196
17	ENSG00000108559.11	NUP88	5360962	5419640	154	0.881689	57	1.27405
17	ENSG00000091592.15	NLRP1	5499426	5619424	152	1.77699	61	1.84263
17	ENSG00000091622.15	PITPNM3	6451469	6556494	167	2.3606	69	1.54527
17	ENSG00000256806.5	C17orf100	6651717	6684712	125	0.616928	47	1.09354
17	ENSG00000258315.5	C17orf49	7014532	7015817	49	0.176036	23	0.51464
17	ENSG00000132535.18	DLG4	7189889	7219702	152	2.65278	62	1.34247
17	ENSG00000170296.9	GABARAP	7240013	7242199	46	0.64008	17	0.114515
17	ENSG00000129214.14	SHBG	7613945	7633383	95	2.20237	41	2.05304
17	ENSG00000141504.11	SAT2	7626233	7627876	95	2.20237	41	2.39993
17	ENSG00000129244.8	ATP1B2	7646626	7657768	152	0.400731	59	0.724259
17	ENSG00000108947.4	EFNB3	7705201	7711378	99	0.36029	41	0.31857
17	ENSG00000183914.14	DNAH2	7717353	7833744	108	0.632424	44	0.894098
17	ENSG00000220205.8	VAMP2	8159148	8163546	102	1.26426	36	3.22862
17	ENSG00000065325.12	GLP2R	9822205	9892102	53	0.476272	13	2.56004
17	ENSG00000007237.18	GAS7	9910608	10198551	153	4.49597	66	4.66525
17	ENSG00000264176.1	MAGOH2P	10716001	10716511	6	2.56938	5	2.12242
17	ENSG00000154957.13	ZNF18	11977594	11997510	37	0.427783	14	0.293792
17	ENSG00000214941.7	ZSWIM7	15976559	15993830	99	1.51286	34	1.78777
17	ENSG00000141040.14	ZNF287	16551386	16569206	17	0.518486	7	1.30969
17	ENSG00000188933.14	USP32P1	16786488	16804455	53	4.42327	11	3.15679
17	ENSG00000133030.20	MPRIP	17042544	17217679	148	1.19876	64	1.05572
17	ENSG00000179598.5	PLD6	17200994	17206315	115	0.392028	56	0.293792
17	ENSG00000154803.12	FLCN	17212211	17237182	140	4.83334	62	3.63644
17	ENSG00000226981.2	ABHD17AP6	20814619	20844257	81	1.51286	30	1.64833
17	ENSG00000205212.3	CCDC144NL	20836446	20896140	115	2.54181	44	1.54058
17	ENSG00000258472.8	RP11-192H23.4	28455751	28605215	89	0.681886	40	0.700153
17	ENSG00000196535.15	MYO18A	29071123	29180412	146	0.311609	60	0.226065
17	ENSG00000126861.4	OMG	31272012	31297411	54	0.456337	22	0.570856
17	ENSG00000131242.17	RAB11FIP4	31391623	31538217	172	1.39001	71	1.28108
17	ENSG00000006042.11	TMEM98	32927909	32945106	130	2.91071	62	1.57186
17	ENSG00000108684.14	ASIC2	33013086	34174964	183	0.127258	75	0.226065
17	ENSG00000274767.1	AC131056.3	36183234	36196471	69	1.88034	26	0.371938
17	ENSG00000276085.1	CCL3L3	36194868	36196758	47	1.82756	21	0.632426
17	ENSG00000263874.2	LINC00672	38925167	38929384	113	0.409589	45	0.858182
17	ENSG00000131771.13	PPP1R1B	39626739	39636626	47	1.82756	18	0.858182
17	ENSG00000073605.18	GSDMB	39904594	39918650	94	0.209067	43	0.270166
17	ENSG00000186395.7	KRT10	40818116	40822595	54	1.51286	16	2.83355
17	ENSG00000167920.8	TMEM99	40819161	40836274	139	0.494342	62	0.195479
17	ENSG00000171401.14	KRT13	41500980	41505705	36	0.984597	14	2.3256
17	ENSG00000173805.15	HAP1	41717741	41734644	151	1.91867	60	1.64833
17	ENSG00000177469.12	PTRF	42402451	42423517	104	0.679832	44	0.894098
17	ENSG00000126581.12	BECN1	42811654	42833141	26	0.862691	9	0.858182
17	ENSG00000108830.9	RND2	43025240	43032036	97	4.3012	38	3.76925
17	ENSG00000073670.13	ADAM11	44759030	44781846	112	0.418605	40	0.700153
17	ENSG00000131095.12	GFAP	44905390	44916937	144	8.51229	53	7.32844
17	ENSG00000159314.11	ARHGAP27	45393901	45434421	150	1.55512	62	0.424876
17	ENSG00000225190.10	PLEKHM1	45435899	45490749	120	5.73893	43	4.90079
17	ENSG00000204650.14	LINC02210	45620327	45655156	78	1.59413	35	1.71606
17	ENSG00000120088.14	CRHR1	45784279	45835828	98	6.38578	44	6.06597
17	ENSG00000264589.2	MAPT-AS1	45799389	45895630	132	4.73044	56	4.10343
17	ENSG00000186868.15	MAPT	45894381	46028334	150	3.8372	61	3.00842
17	ENSG00000228696.8	ARL17B	46274783	46361797	72	2.56938	30	0.226065
17	ENSG00000238083.7	LRRC37A2	46511510	46553449	92	0.43337	39	1.1013
17	ENSG00000262879.5	RP11-156P1.3	46984044	47100323	122	0.958617	48	0.166804
17	ENSG00000159111.12	MRPL10	47823271	47831534	121	0.499995	51	0.39339
17	ENSG00000141295.13	SCRN2	47837713	47841333	106	0.476272	37	0.431076
17	ENSG00000159210.9	SNF8	48929315	48945117	132	0.120172	58	0.258761
17	ENSG00000064300.8	NGFR	49502062	49515017	121	2.70035	45	0.858182
17	ENSG00000249906.1	RP5-1029K10.2	49505656	49574064	122	3.14093	46	0.51464
17	ENSG00000121073.13	SLC35B1	49700942	49709014	54	0.456337	24	1.05572
17	ENSG00000167107.12	ACSF2	50426157	50474845	118	2.6231	47	1.69876
17	ENSG00000136457.9	CHAD	50464495	50468966	79	0.844174	29	0.749196
17	ENSG00000136444.9	RSAD1	50478799	50485975	114	1.06801	53	0.351296
17	ENSG00000006282.20	SPATA20	50546305	50555852	138	5.32551	53	4.10822
17	ENSG00000243678.11	NME2	51165434	51171747	92	0.64008	51	0.39339
17	ENSG00000108960.7	MMD	55392612	55421992	120	0.984597	51	0.951141
17	ENSG00000121058.4	COIL	56938186	56961054	76	0.150503	29	0.258761
17	ENSG00000005379.15	TSPOAP1	58301230	58328760	123	1.40978	45	1.80636
17	ENSG00000264672.5	SEPT4-AS1	58519836	58544671	147	0.305406	59	0.483197
17	ENSG00000108387.14	2022-09-04	58520249	58540818	146	0.441865	59	0.483197
17	ENSG00000274712.1	RP11-147L13.15	68205488	68207493	125	1.6819	50	0.131247
17	ENSG00000231749.3	ABCA9-AS1	68944530	69042784	97	2.5367	40	2.47798
17	ENSG00000154258.16	ABCA9	68974487	69061064	95	2.40256	40	2.47798
17	ENSG00000179604.9	CDC42EP4	73283623	73312175	155	0.626744	55	0.570856
17	ENSG00000170412.16	GPRC5C	74424850	74451653	76	0.150503	29	0.258761
17	ENSG00000172794.19	RAB37	74670577	74747318	135	0.667641	53	0.351296
17	ENSG00000125450.10	NUP85	75205658	75235758	89	1.96395	20	2.83355
17	ENSG00000125454.11	SLC25A19	75277352	75289510	26	0.131255	6	1.64833
17	ENSG00000073350.13	LLGL2	75525079	75575208	113	1.41936	46	0.205452
17	ENSG00000266714.6	MYO15B	75588057	75626501	160	3.08443	68	2.20608
17	ENSG00000108479.11	GALK1	75751593	75765711	132	0.120172	46	0.205452
17	ENSG00000161542.16	PRPSAP1	76309485	76384521	109	0.446645	44	0.247614
17	ENSG00000182534.13	MXRA7	76673658	76711016	102	1.26426	50	0.984606
17	ENSG00000167889.12	MGAT5B	76868455	76950316	169	0.97522	70	1.71606
17	ENSG00000184640.17	2022-09-09	77280568	77500596	166	2.26388	64	1.94463
17	ENSG00000204278.12	TMEM235	78231309	78240987	155	0.626744	60	0.226065
17	ENSG00000187775.16	DNAH17	78423696	78577394	145	2.28521	60	3.07059
17	ENSG00000267432.5	DNAH17-AS1	78485033	78499346	74	1.45575	32	1.05572
17	ENSG00000108669.16	CYTH1	78674047	78782297	147	0.693515	59	0.724259
17	ENSG00000035862.12	TIMP2	78852976	78925387	92	0.43337	42	0.293792
17	ENSG00000167291.15	TBC1D16	79932342	80035848	180	2.14677	73	1.61586
17	ENSG00000141519.14	CCDC40	80036631	80100613	159	0.356666	63	0.632426
17	ENSG00000171298.12	GAA	80101555	80119879	153	2.25863	61	3.24158
17	ENSG00000141527.16	CARD14	80169991	80209263	142	0.203368	50	0.131247
17	ENSG00000181523.12	SGSH	80206715	80220915	112	1.0978	40	0.344587
17	ENSG00000173821.19	RNF213	80260865	80398786	169	0.525105	64	0.611261
17	ENSG00000171246.5	NPTX1	80467147	80477843	144	4.02209	50	2.97578
17	ENSG00000175866.15	BAIAP2	81035121	81117294	163	6.98342	69	5.8739
17	ENSG00000262877.4	RP11-1055B8.4	81388125	81390256	137	1.48201	51	1.78777
17	ENSG00000184009.9	ACTG1	81509970	81523847	134	0.960944	43	2.25472
17	ENSG00000185624.14	P4HB	81843158	81860694	60	1.61851	29	1.23963
17	ENSG00000169738.7	DCXR	82035135	82037732	45	0.667641	23	0.51464
17	ENSG00000169710.8	FASN	82078332	82098332	154	0.140754	68	0.323671
17	ENSG00000176155.18	CCDC57	82101459	82212830	127	4.19159	63	1.53545
17	ENSG00000141560.14	FN3KRP	82716682	82730328	151	0.281417	55	0.82945
17	ENSG00000167363.13	FN3K	82735574	82751197	145	0.973667	53	0.887999
17	ENSG00000141556.20	TBCD	82752063	82945922	155	0.626744	60	0.463109
18	ENSG00000176890.15	TYMS	657603	673578	135	1.93546	46	1.75139
18	ENSG00000132199.18	ENOSF1	670323	712676	164	1.25517	55	1.60523
18	ENSG00000141433.12	ADCYAP1	907680	912172	74	0.684774	31	0.654273
18	ENSG00000266405.3	CBX3P2	2652169	2655395	13	2.32556	11	0.570856
18	ENSG00000262001.1	DLGAP1-AS2	3602999	3608336	48	0.192208	33	0.139867
18	ENSG00000263753.6	LINC00667	5238598	5246508	142	1.27477	56	1.56367
18	ENSG00000154856.12	APCDD1	10454627	10489948	155	0.135974	58	0.258761
18	ENSG00000134265.12	NAPG	10525904	10552760	103	0.507625	40	1.41128
18	ENSG00000101639.18	CEP192	12991361	13125052	134	1.10286	45	2.43848
18	ENSG00000265787.2	CYP4F35P	14337422	14342524	124	1.08684	38	1.14929
18	ENSG00000154040.20	CABYR	24138955	24161603	107	0.110747	45	0.226065
18	ENSG00000260372.6	AQP4-AS1	26655741	27190698	163	0.683197	66	0.786351
18	ENSG00000134769.21	DTNA	34493289	34891844	147	1.85784	56	0.293792
18	ENSG00000166974.12	MAPRE2	34976927	35143470	125	0.312651	58	0.503978
18	ENSG00000134779.14	TPGS2	36777646	36829216	130	0.131255	59	1.44744
18	ENSG00000267193.5	RP11-116O18.3	45692394	45747215	116	1.85896	46	0.205452
18	ENSG00000141469.16	SLC14A1	45724126	45752520	121	2.07168	50	1.26906
18	ENSG00000152242.10	C18orf25	46173552	46266991	123	0.172881	51	0.114515
18	ENSG00000167220.11	HDHD2	47108062	47150520	116	0.547417	44	0.894098
18	ENSG00000187323.11	DCC	52340171	53535903	172	0.394912	73	1.42103
18	ENSG00000183287.13	CCBE1	59430939	59697241	69	0.777887	23	1.13302
18	ENSG00000166347.18	CYB5A	74250846	74292016	82	4.96587	44	4.773
18	ENSG00000150656.14	CNDP1	74534439	74587212	166	0.201755	67	0.127002
18	ENSG00000264247.1	LINC00909	74591773	74598508	124	0.780109	42	0.293792
18	ENSG00000197971.14	MBP	76979197	77133683	159	5.49972	61	5.10684
18	ENSG00000122490.18	PQLC1	79902419	79951664	136	0.378652	57	0.275969
18	ENSG00000178184.15	PARD6G	80157231	80247546	141	0.343942	56	0.293792
19	ENSG00000129946.10	SHC2	416582	460996	150	5.10502	64	2.61132
19	ENSG00000099866.14	MADCAM1	489175	505342	137	1.3432	51	1.23002
19	ENSG00000266933.2	AC005775.2	490045	507496	140	1.43739	52	0.918963
19	ENSG00000172270.18	BSG	571276	583493	124	0.933475	51	0.951141
19	ENSG00000099822.2	HCN2	589892	617159	147	0.952255	57	0.775009
19	ENSG00000099821.13	POLRMT	617223	633604	119	0.198866	58	0.258761
19	ENSG00000064687.12	ABCA7	1040100	1065572	155	0.994821	64	1.7224
19	ENSG00000185988.11	PLK5	1524073	1535456	146	4.21928	60	2.83355
19	ENSG00000176533.12	GNG7	2511218	2702709	176	1.34477	71	0.680121
19	ENSG00000104964.14	AES	3053335	3063107	169	0.525105	67	0.763836
19	ENSG00000060558.3	GNA15	3136192	3163769	64	0.885548	31	0.195479
19	ENSG00000105325.13	FZR1	3506272	3538260	115	1.71497	42	0.632426
19	ENSG00000161091.12	MFSD12	3538330	3574290	159	1.67233	60	0.463109
19	ENSG00000186111.9	PIP5K1C	3630182	3700479	130	1.00898	58	0.503978
19	ENSG00000167671.11	UBXN6	4445018	4457822	140	1.30155	58	0.749196
19	ENSG00000181240.13	SLC25A41	6426036	6433779	46	1.0535	17	3.46102
19	ENSG00000125648.14	SLC25A23	6436078	6465203	123	2.80129	56	2.07162
19	ENSG00000104833.11	TUBB4A	6494318	6502848	156	4.51987	61	1.60947
19	ENSG00000268297.1	CLEC4GP1	7787548	7790621	108	7.85197	44	3.48003
19	ENSG00000104980.7	TIMM44	7926763	7943920	121	1.28584	47	1.39615
19	ENSG00000186994.11	KANK3	8323340	8343262	136	0.798152	56	1.05572
19	ENSG00000188629.11	ZNF177	9363019	9382617	106	0.117454	42	0.632426
19	ENSG00000080573.6	COL5A3	9959560	10010471	174	5.73893	70	4.96694
19	ENSG00000130167.13	TSPAN16	11296138	11326996	47	0.613691	29	0.749196
19	ENSG00000105514.7	RAB3D	11322045	11339668	42	0.7582	28	0.801743
19	ENSG00000267343.2	ZNF833P	11680943	11686259	21	0.305406	10	0.700153
19	ENSG00000197054.11	ZNF763	11965036	11980381	20	1.30155	12	1.64833
19	ENSG00000132002.7	DNAJB1	14514769	14529770	125	0.616928	52	0.64545
19	ENSG00000188269.8	OR7A5	14792533	14835376	13	0.862691	8	1.05572
19	ENSG00000186529.15	CYP4F3	15640896	15662825	67	0.251341	28	0.293792
19	ENSG00000268673.3	LLNLR-249E10.1	15760420	15770828	32	1.77699	16	1.05572
19	ENSG00000267056.2	AC005336.4	15910581	15911824	25	0.160512	13	0.371938
19	ENSG00000130304.16	SLC27A1	17468768	17506168	160	1.89584	56	1.05572
19	ENSG00000269439.5	CTD-3131K8.2	17488989	17511628	162	1.63025	55	0.82945
19	ENSG00000130522.5	JUND	18279759	18281622	77	0.634711	40	1.05572
19	ENSG00000221983.7	UBA52	18571729	18577550	115	1.0535	46	0.51464
19	ENSG00000105696.8	TMEM59L	18612850	18621039	151	2.42244	56	1.30969
19	ENSG00000250067.11	YJEFN3	19529363	19537581	94	2.23219	41	1.01236
19	ENSG00000267220.1	CTC-260E6.9	20131893	20151908	17	0.518486	11	0.570856
19	ENSG00000280079.1	CTC-260E6.4	20220596	20221868	19	0.400731	12	1.64833
19	ENSG00000231205.11	ZNF826P	20340268	20424969	139	1.72568	64	0.83349
19	ENSG00000160229.11	ZNF66	20776303	20807322	74	0.170792	32	0.166804
19	ENSG00000269373.1	CTD-2542C24.3	20838514	20847417	35	0.486524	16	0.166804
19	ENSG00000105750.14	ZNF85	20923221	20950697	50	0.160512	20	0.700153
19	ENSG00000196268.11	ZNF493	21397118	21427573	122	3.92033	44	1.54058
19	ENSG00000268119.5	CTD-2561J22.5	21444240	21463908	105	2.65993	38	0.400729
19	ENSG00000197013.9	ZNF429	21505563	21556270	118	0.205638	40	0.344587
19	ENSG00000160321.14	ZNF208	21932957	22010949	122	1.8939	53	2.49811
19	ENSG00000233836.7	RP11-255H23.2	23762943	23833314	87	6.61329	28	4.3574
19	ENSG00000267924.1	RP11-255H23.4	23817598	23874701	130	7.88448	47	4.42225
19	ENSG00000281468.1	CTC-459F4.9	27802837	27803472	75	0.160512	28	0.801743
19	ENSG00000169021.5	UQCRFS1	29205320	29213541	38	1.9021	17	0.951141
19	ENSG00000264515.5	CTC-525D6.1	29287010	29525752	169	4.46361	69	2.78202
19	ENSG00000266248.1	CTC-525D6.2	29489774	29526948	120	2.88633	47	0.790936
19	ENSG00000187135.7	VSTM2B	29526498	29564479	105	4.65223	45	2.12242
19	ENSG00000267662.1	AC007796.1	31348880	31417794	67	0.251341	34	0.532828
19	ENSG00000089335.20	ZNF302	34677638	34686397	131	0.270842	48	0.759414
19	ENSG00000105711.11	SCN1B	35030465	35040449	73	0.441865	33	0.570856
19	ENSG00000153902.13	LGI4	35124512	35142451	132	1.70495	62	0.883671
19	ENSG00000105698.15	USF2	35268977	35279815	140	2.38826	55	0.82945
19	ENSG00000105290.11	APLP1	35868130	35879791	16	1.77699	6	1.64833
19	ENSG00000232677.6	LINC00665	36313066	36331718	133	0.114756	50	0.984606
19	ENSG00000226686.7	LINC01535	37251911	37265535	84	0.7582	44	0.894098
19	ENSG00000187994.13	RINL	38867833	38878279	20	0.350686	8	1.05572
19	ENSG00000262484.1	CCER2	38908979	38912158	52	0.131255	15	0.226065
19	ENSG00000161243.8	FBXO27	38990713	39032785	124	1.24021	49	0.729179
19	ENSG00000183760.10	ACP7	39083912	39111493	122	0.646857	47	1.09354
19	ENSG00000105193.8	RPS16	39433206	39435948	127	2.69416	53	2.49811
19	ENSG00000090006.17	LTBP4	40592882	40629818	116	1.69501	53	1.96141
19	ENSG00000007129.17	CEACAM21	41549517	41586844	45	1.09025	17	1.78777
19	ENSG00000204936.9	CD177	43353658	43363172	19	1.40164	12	0.463109
19	ENSG00000272396.1	CTC-490G23.4	43360684	43368970	18	4.68241	11	0.570856
19	ENSG00000159871.14	LYPD5	43795928	43827206	115	2.87255	49	3.92202
19	ENSG00000130203.9	APOE	44905753	44909393	131	2.4484	46	2.36977
19	ENSG00000104879.4	CKM	45306413	45322977	61	3.45269	28	0.801743
19	ENSG00000204869.8	IGFL4	46039747	46077094	124	0.166647	57	0.275969
19	ENSG00000182013.17	PNMAL1	46466490	46471563	133	0.829694	47	0.790936
19	ENSG00000160014.16	CALM3	46601235	46610793	138	1.0535	61	0.210521
19	ENSG00000063180.8	CA11	48637941	48646312	69	0.502273	29	0.258761
19	ENSG00000087086.14	FTL	48965300	48966878	82	1.02325	40	1.41128
19	ENSG00000200259.1	SNORD35A	49491174	49491260	33	0.552385	13	0.371938
19	ENSG00000142534.6	RPS11	49496373	49499689	47	0.209067	20	0.700153
19	ENSG00000142552.7	RCN3	49527617	49546962	31	1.85367	17	3.46102
19	ENSG00000267879.1	CTB-147C22.9	50968209	51012129	89	1.5366	34	0.951141
19	ENSG00000169035.11	KLK7	50976481	50984099	76	1.65187	23	1.13302
19	ENSG00000129451.11	KLK10	51012738	51020175	94	0.613691	37	0.431076
19	ENSG00000171051.8	FPR1	51745171	51804110	104	0.131255	43	0.270166
19	ENSG00000161551.14	ZNF577	51804815	51887976	143	0.463726	58	0.749196
19	ENSG00000283236.1	AC074141.3	51860241	51863236	48	0.588402	18	0.858182
19	ENSG00000221923.8	ZNF880	52369916	52385795	117	1.18777	53	0.351296
19	ENSG00000198633.10	ZNF534	52429186	52452315	13	0.862691	10	0.700153
19	ENSG00000167766.18	ZNF83	52594059	52690496	177	2.73054	72	3.6237
19	ENSG00000189190.9	ZNF600	52764194	52786791	47	0.613691	22	0.570856
19	ENSG00000170954.11	ZNF415	53107878	53133077	167	2.13285	68	1.78777
19	ENSG00000196417.12	ZNF765	53389792	53430413	159	0.356666	58	0.503978
19	ENSG00000241015.2	TPM3P9	53431983	53444670	155	0.381359	60	0.463109
19	ENSG00000170909.13	OSCAR	54094667	54102692	33	0.552385	17	0.114515
19	ENSG00000170889.13	RPS9	54200741	54249003	157	2.30693	64	0.83349
19	ENSG00000275183.1	LENG9	54462037	54463711	41	0.327494	17	0.114515
19	ENSG00000239998.5	LILRA2	54572919	54589440	14	0.7582	5	2.12242
19	ENSG00000104974.11	LILRA1	54593581	54602090	24	1.77699	9	0.858182
19	ENSG00000104972.15	LILRB1	54617157	54637528	71	0.203368	28	0.293792
19	ENSG00000267265.5	CTC-550B14.7	55006192	55048045	159	0.476272	61	0.676837
19	ENSG00000160439.15	RDH13	55039107	55071291	151	0.40736	60	0.463109
19	ENSG00000080031.9	PTPRH	55181247	55209506	94	1.22063	37	1.19987
19	ENSG00000108107.14	RPL28	55385344	55403250	167	0.196953	70	1.10651
19	ENSG00000267776.1	AC006116.24	56376703	56376866	22	0.264243	9	0.858182
19	ENSG00000166770.10	ZNF667-AS1	56477249	56500666	140	1.30155	49	1.59995
19	ENSG00000269793.5	ZIM2-AS1	56690685	56799646	165	8.15932	67	4.58484
19	ENSG00000269699.5	ZIM2	56774551	56840729	141	4.65993	60	2.5965
19	ENSG00000186230.6	ZNF749	57435328	57445485	107	1.35487	43	1.5932
19	ENSG00000152454.3	ZNF256	57940832	57947675	20	1.30155	10	2.12242
19	ENSG00000152467.9	ZSCAN1	58034031	58054631	98	0.564146	42	0.632426
19	ENSG00000121413.12	ZSCAN18	58083837	58118427	156	0.375067	67	0.33928
20	ENSG00000196476.11	C20orf96	270862	290778	161	2.70718	63	1.53545
20	ENSG00000234684.6	SDCBP2-AS1	1325404	1378734	167	0.766334	69	0.51464
20	ENSG00000088832.16	FKBP1A	1368977	1393172	163	0.799868	67	0.763836
20	ENSG00000230839.1	RP5-968J1.1	1804015	1817606	106	0.476272	31	0.195479
20	ENSG00000198053.11	SIRPA	1894374	1940592	165	1.70495	68	0.323671
20	ENSG00000233896.1	RP4-684O24.5	1947245	2007517	91	2.32556	35	2.12242
20	ENSG00000101327.8	PDYN	1978756	1994285	75	2.69616	29	1.73007
20	ENSG00000132622.10	HSPA12B	3732666	3753111	102	1.26426	38	0.400729
20	ENSG00000171867.16	PRNP	4686235	4701590	68	1.63715	33	1.86382
20	ENSG00000101265.15	RASSF2	4780022	4823645	159	0.954695	67	1.18839
20	ENSG00000089199.9	CHGB	5911429	5925361	132	3.4338	59	1.68851
20	ENSG00000227906.7	SNAP25-AS1	10021977	10368776	176	1.34477	72	1.84587
20	ENSG00000132639.12	SNAP25	10218829	10307418	162	1.27807	68	1.99692
20	ENSG00000132640.14	BTBD3	11890722	11926609	119	0.838105	51	0.672265
20	ENSG00000089101.17	CFAP61	20056617	20360702	159	0.595878	62	0.195479
20	ENSG00000234646.6	RP4-753D10.3	23031541	23039236	84	1.43739	32	1.50018
20	ENSG00000125814.17	NAPB	23374518	23421519	146	1.09314	57	0.525489
20	ENSG00000101439.8	CST3	23626705	23638473	116	10.0561	43	8.20838
20	ENSG00000101474.11	APMAP	24962924	24992979	121	0.814331	45	0.858182
20	ENSG00000197586.12	ENTPD6	25195692	25226447	139	3.91473	53	1.96141
20	ENSG00000100994.11	PYGB	25248068	25298014	145	4.51483	54	3.492
20	ENSG00000100997.18	ABHD12	25294742	25390983	134	2.09631	58	0.994414
20	ENSG00000101004.14	NINL	25452704	25585517	126	1.51286	48	2.24094
20	ENSG00000205611.4	LINC01597	30278905	30288479	131	0.270842	33	0.139867
20	ENSG00000149531.15	FRG1BP	30377371	30399257	48	0.984597	7	1.30969
20	ENSG00000126001.15	CEP250	35455163	35519280	76	0.150503	32	0.166804
20	ENSG00000214078.12	CPNE1	35626030	35664759	103	0.32299	40	1.05572
20	ENSG00000244005.12	NFS1	35668054	35699271	53	0.117454	16	0.166804
20	ENSG00000260032.1	NORAD	36045621	36050960	68	2.75582	28	0.801743
20	ENSG00000166619.12	BLCAP	37492471	37527931	93	1.03572	47	1.09354
20	ENSG00000196756.11	SNHG17	38420587	38435353	104	0.679832	31	0.654273
20	ENSG00000101049.14	SGK2	43558967	43588237	78	0.618879	34	0.532828
20	ENSG00000197296.5	FITM2	44302837	44311169	73	0.441865	34	0.532828
20	ENSG00000244274.7	DBNDD2	45406056	45410610	87	1.14854	44	0.247614
20	ENSG00000124257.6	NEURL2	45888624	45888887	22	0.264243	9	0.858182
20	ENSG00000124140.13	SLC12A5	46022842	46060152	164	4.15415	67	3.0989
20	ENSG00000158296.13	SLC13A3	46557822	46676075	183	1.8939	67	2.03751
20	ENSG00000124126.13	PREX1	48624251	48827883	139	1.58887	58	2.71094
20	ENSG00000177410.12	ZFAS1	49278624	49291148	131	0.125671	47	0.185717
20	ENSG00000259723.1	RP5-823G15.5	53453057	53504314	73	0.181353	34	0.951141
20	ENSG00000064787.13	BCAS1	53936776	54070594	169	1.08775	68	0.741984
20	ENSG00000101144.12	BMP7	57168747	57266629	119	3.23525	54	2.96524
20	ENSG00000124253.10	PCK1	57561079	57568112	70	1.57323	33	1.00185
20	ENSG00000087460.24	GNAS	58840844	58911192	158	5.89942	62	5.93041
20	ENSG00000226332.2	RP11-157P1.4	62305431	62306325	84	0.305406	30	0.226065
20	ENSG00000101190.12	TCFL5	62841159	62861763	70	1.57323	39	1.83067
20	ENSG00000272259.5	LINC01749	63009382	63085071	34	3.87449	14	3.3415
20	ENSG00000101198.14	NKAIN4	63240783	63272694	145	8.44945	66	6.8202
20	ENSG00000275620.1	FLJ16779	63253977	63261615	142	5.15859	64	3.50023
20	ENSG00000101204.16	CHRNA4	63343222	63378401	149	5.01568	57	4.01877
20	ENSG00000203900.2	RP11-261N11.8	63359987	63370572	113	1.58765	43	2.58548
20	ENSG00000075043.18	KCNQ2	63400209	63472677	169	0.862691	69	0.308515
20	ENSG00000101210.10	EEF1A2	63488012	63499315	166	0.430879	66	0.786351
20	ENSG00000243509.4	TNFRSF6B	63696667	63698641	101	1.8476	43	1.92396
20	ENSG00000130590.13	SAMD10	63974112	63980008	70	0.214847	31	0.654273
20	ENSG00000203880.11	PCMTD2	64255694	64287821	127	0.148533	54	0.331418
21	ENSG00000228314.1	CYP4F29P	13843132	13848364	68	5.55249	19	3.02069
21	ENSG00000215559.8	ANKRD20A11P	13909573	13980437	65	2.03299	26	1.46599
21	ENSG00000224905.6	AP001347.6	14027420	14144468	173	1.15865	72	1.05572
21	ENSG00000188992.11	LIPI	14108812	14210891	134	0.819023	49	0.438921
21	ENSG00000185272.13	RBM11	14216129	14228372	148	0.427783	63	1.30969
21	ENSG00000156253.6	RWDD2B	29004383	29019378	29	0.711359	15	0.226065
21	ENSG00000273271.1	AP000254.8	31666727	31667247	25	0.160512	13	0.371938
21	ENSG00000242220.6	TCP10L	32575881	32587373	98	0.176036	34	0.114515
21	ENSG00000205930.8	C21orf62-AS1	32772099	32893735	92	0.226659	36	0.858182
21	ENSG00000159128.14	IFNGR2	33402895	33479348	148	7.62353	58	5.16312
21	ENSG00000142188.16	TMEM50B	33432484	33480011	146	7.60593	56	5.37331
21	ENSG00000182670.13	TTC3	37073225	37203112	144	1.38079	50	0.984606
21	ENSG00000205581.10	HMGN1	39342314	39349647	133	1.97359	52	0.64545
21	ENSG00000182093.14	WRB	39380243	39428528	124	4.00079	47	2.60659
21	ENSG00000157578.13	LCA5L	39405843	39445803	115	0.226659	45	1.17424
21	ENSG00000226496.2	LINC00323	41141492	41148133	13	0.862691	11	0.570856
21	ENSG00000182240.15	BACE2	41167800	41282518	130	2.32556	56	1.05572
21	ENSG00000157601.13	MX1	41420303	41459214	152	1.40164	55	0.82945
21	ENSG00000177398.18	UMODL1	42062958	42143453	116	0.711359	52	0.371938
21	ENSG00000160191.17	PDE9A	42653635	42775509	173	0.38916	69	0.51464
21	ENSG00000160194.17	NDUFV3	42879643	42913304	146	0.181353	58	0.258761
21	ENSG00000160209.18	PDXK	43719093	43762307	158	1.80708	72	1.05572
21	ENSG00000141959.16	PFKL	44300050	44327376	155	2.34444	67	2.03751
21	ENSG00000142185.16	TRPM2	44350162	44443081	149	3.99461	50	2.40687
21	ENSG00000230061.2	TRPM2-AS	44414587	44425272	59	0.366802	16	1.05572
21	ENSG00000183255.11	PTTG1IP	44849584	44873903	152	0.650959	57	1.02453
21	ENSG00000223768.1	LINC00205	45293284	45297354	156	4.27606	60	3.30764
21	ENSG00000182871.14	COL18A1	45405136	45513720	176	9.44875	68	6.80752
21	ENSG00000173638.18	SLC19A1	45493575	45544411	168	7.32371	68	5.9709
21	ENSG00000142156.14	COL6A1	45981736	46005050	166	6.73181	63	5.82482
21	ENSG00000142173.14	COL6A2	46098096	46132849	144	0.588402	57	0.525489
21	ENSG00000160282.13	FTCD	46136261	46155567	156	5.61703	63	2.21272
21	ENSG00000160284.14	SPATC1L	46161147	46184476	95	1.40164	40	0.344587
21	ENSG00000160285.14	LSS	46188140	46228824	159	3.46642	55	2.38101
21	ENSG00000160307.9	S100B	46598961	46605208	151	3.68187	54	2.96524
22	ENSG00000100181.22	TPTEP1	16601886	16698742	142	0.203368	55	0.312263
22	ENSG00000237438.7	CECR7	17036569	17060825	118	0.366802	57	1.02453
22	ENSG00000177663.13	IL17RA	17084953	17115694	165	0.321871	64	0.389033
22	ENSG00000093072.15	CECR1	17178789	17221989	148	5.18212	61	3.94105
22	ENSG00000243156.7	MICAL3	17787648	18024559	171	0.178306	70	0.496972
22	ENSG00000237517.9	DGCR5	18970513	18994628	127	3.74236	50	1.26906
22	ENSG00000184470.20	TXNRD2	19875516	19941992	164	2.99456	67	0.976114
22	ENSG00000099889.13	ARVCF	19969975	20016808	149	0.420884	57	1.52357
22	ENSG00000183773.15	AIFM3	20965107	20981360	127	1.34648	46	1.13302
22	ENSG00000272779.1	LL22NC03-80A10.6	22303223	22310401	146	1.48391	59	1.44744
22	ENSG00000186716.20	BCR	23179703	23318037	162	1.16068	66	1.21734
22	ENSG00000133519.12	ZDHHC8P1	23390605	23402726	132	4.87451	58	1.48485
22	ENSG00000099956.18	SMARCB1	23786962	23834502	146	0.441865	58	0.749196
22	ENSG00000167037.18	SGSM1	24806168	24927578	153	0.269893	58	0.994414
22	ENSG00000100058.12	CRYBB2P1	25448104	25520854	120	2.4109	42	1.30969
22	ENSG00000100095.18	SEZ6L	26169473	26383597	162	1.98242	66	2.07932
22	ENSG00000100104.13	SRRD	26483876	26494658	42	0.7582	16	0.166804
22	ENSG00000225783.6	MIAT	26646427	26676475	158	8.30667	62	3.86584
22	ENSG00000225465.8	RFPL1S	29436533	29478175	111	0.427783	46	0.205452
22	ENSG00000100285.9	NEFH	29480242	29491390	115	0.557396	39	0.371938
22	ENSG00000198089.15	SFI1	31488745	31618490	135	0.385903	49	0.148663
22	ENSG00000128253.13	RFPL2	32190434	32203477	116	2.0229	45	2.12242
22	ENSG00000273325.1	RP1-90G24.11	32284682	32285131	16	0.588402	5	2.12242
22	ENSG00000128276.10	RFPL3	32354884	32361161	55	0.437128	32	0.166804
22	ENSG00000205853.10	RFPL3S	32359905	32382052	91	0.235746	40	0.344587
22	ENSG00000100225.17	FBXO7	32474675	32498829	134	0.677103	56	1.81765
22	ENSG00000198125.12	MB	35606763	35637951	70	2.11658	29	3.69181
22	ENSG00000128335.13	APOL2	36226202	36239954	149	2.84591	56	1.05572
22	ENSG00000100097.11	LGALS1	37675607	37679806	71	3.41757	31	0.654273
22	ENSG00000100226.15	GTPBP1	38705722	38738299	124	0.166647	52	0.918963
22	ENSG00000100324.13	TAB1	39399740	39437060	122	0.490977	47	0.790936
22	ENSG00000128272.14	ATF4	39519694	39522685	87	0.492769	33	0.139867
22	ENSG00000196236.12	XPNPEP3	40857096	40932815	31	0.626744	16	0.166804
22	ENSG00000172346.14	CSDC2	41560762	41577741	57	7.40712	18	1.64833
22	ENSG00000100138.13	SNU13	41673929	41690504	126	8.30476	52	5.29516
22	ENSG00000237037.9	NDUFA6-AS1	42090955	42137742	125	3.50756	57	2.77117
22	ENSG00000100197.20	CYP2D6	42126498	42130906	103	1.24616	45	2.43848
22	ENSG00000232710.1	RP4-669P10.16	42137986	42139927	108	5.21067	57	3.51973
22	ENSG00000281538.1	RP4-669P10.20	42138105	42139611	108	5.03459	55	3.41538
22	ENSG00000183569.17	SERHL2	42553616	42572529	112	0.418605	49	0.729179
22	ENSG00000100266.18	PACSIN2	42858386	43015145	127	0.148533	51	0.672265
22	ENSG00000100300.17	TSPO	43151513	43163242	126	0.154475	45	0.226065
22	ENSG00000159307.18	SCUBE1	43197282	43343388	60	1.30155	25	0.984606
22	ENSG00000130540.13	SULT4A1	43824508	43862503	136	0.658319	59	0.483197
22	ENSG00000138944.7	KIAA1644	44243666	44312851	150	0.287294	56	0.801743
22	ENSG00000100364.18	KIAA0930	45190337	45240769	170	4.88129	68	3.67017
22	ENSG00000100376.11	FAM118A	45308967	45341955	121	5.05787	49	3.63176
22	ENSG00000235091.1	WI2-85898F10.1	45879247	45887748	25	0.160512	7	1.30969
22	ENSG00000075234.16	TTC38	46267960	46294008	52	0.862691	23	0.51464
22	ENSG00000219438.8	FAM19A5	48489459	48850912	174	2.1322	74	0.623274
22	ENSG00000184164.14	CRELD2	49918166	49927540	69	2.9828	26	1.46599
22	ENSG00000100427.15	MLC1	50059390	50085902	161	0.69914	58	0.994414
22	ENSG00000073146.15	MOV10L1	50089878	50161690	133	1.40164	51	0.39339
22	ENSG00000100239.15	PPP6R2	50343303	50444999	174	1.25783	68	1.1603

## Sheet: hc-RAE (body tissues)
chr	gene_id	gene_name	gene_start	gene_stop	total_sample_count_male	z_score_male	total_sample_count_female	z_score_female
1	ENSG00000268903.1	RP11-34P13.15	135140	135895	61	5.3545	44	5.33726
1	ENSG00000230021.8	RP5-857K21.4	585988	827796	367	1.71679	187	1.10409
1	ENSG00000187642.9	PERM1	975203	982093	322	2.31403	151	1.73168
1	ENSG00000187608.8	ISG15	1001137	1014541	338	1.42199	147	1.08397
1	ENSG00000188157.14	AGRN	1020122	1056118	396	1.45069	186	1.00813
1	ENSG00000217801.9	RP11-465B22.3	1059733	1069355	362	1.16519	181	1.31259
1	ENSG00000240731.1	RP5-890O3.9	1317580	1318678	12	1.66161	8	2.49461
1	ENSG00000162576.16	MXRA8	1352688	1361777	180	2.42094	99	2.46136
1	ENSG00000235098.8	ANKRD65	1418419	1421769	115	3.81853	64	3.21462
1	ENSG00000215915.9	ATAD3C	1449688	1470158	167	2.22239	90	1.90946
1	ENSG00000178821.12	TMEM52	1917589	1919273	318	1.42283	144	1.58031
1	ENSG00000157873.17	TNFRSF14	2556696	2565382	330	1.89171	162	1.39745
1	ENSG00000130762.14	ARHGEF16	3454425	3481113	195	1.5448	93	2.17608
1	ENSG00000162591.15	MEGF6	3489919	3611495	462	2.35191	242	2.08657
1	ENSG00000069424.14	KCNAB2	5991465	6101193	503	1.06281	250	0.862034
1	ENSG00000158292.6	GPR153	6247345	6260975	278	1.6434	151	1.33932
1	ENSG00000171680.21	PLEKHG5	6466195	6520061	213	1.51902	110	1.17802
1	ENSG00000116285.12	ERRFI1	8004403	8026308	344	2.11044	185	1.97865
1	ENSG00000142599.17	RERE	8352396	8817643	473	1.71513	246	1.61153
1	ENSG00000142583.17	SLC2A5	9035106	9088478	379	2.17584	196	0.916041
1	ENSG00000049239.12	H6PD	9234774	9271337	494	1.86656	252	1.84154
1	ENSG00000178585.14	CTNNBIP1	9848275	9910336	224	1.77461	109	1.13574
1	ENSG00000142657.20	PGD	10398591	10420144	335	2.09983	164	1.93265
1	ENSG00000171819.4	ANGPTL7	11189340	11195981	38	2.52751	17	4.62439
1	ENSG00000242349.5	NPPA-AS1	11843703	11848079	230	4.41278	115	3.6681
1	ENSG00000175206.10	NPPA	11845766	11848345	206	4.73331	104	3.88716
1	ENSG00000116688.16	MFN2	11980180	12013514	385	2.02977	184	1.95796
1	ENSG00000162493.16	PDPN	13583464	13617957	457	1.27392	228	1.57068
1	ENSG00000189337.16	KAZN	13892791	15118043	542	1.26	277	1.2707
1	ENSG00000175147.11	TMEM51-AS1	15111814	15152464	437	1.71953	227	1.46512
1	ENSG00000132906.17	CASP9	15490831	15526534	366	1.30892	188	1.05896
1	ENSG00000233954.6	UQCRHL	15807168	15809348	54	1.23977	26	0.975464
1	ENSG00000173641.17	HSPB7	16014027	16019594	425	5.58032	213	4.73529
1	ENSG00000186510.11	CLCNKA	16018874	16034050	368	2.86525	172	2.11188
1	ENSG00000184908.17	CLCNKB	16043735	16057308	312	1.32089	155	1.24172
1	ENSG00000142632.16	ARHGEF19	16198216	16212609	349	2.32883	167	2.23839
1	ENSG00000280114.1	RP5-875O13.7	16681096	16688749	55	1.06336	15	0.958584
1	ENSG00000186715.10	MST1L	16754909	16770237	116	4.43271	55	2.43476
1	ENSG00000117122.13	MFAP2	16974501	16980835	342	1.46179	177	1.21149
1	ENSG00000117115.12	PADI2	17066760	17119435	429	3.83869	205	3.05657
1	ENSG00000159339.13	PADI4	17308194	17364004	223	0.969257	111	1.21953
1	ENSG00000179023.8	KLHDC7A	18480981	18486126	237	1.05287	131	1.61521
1	ENSG00000158747.13	NBL1	19640553	19658456	427	2.59817	243	1.8309
1	ENSG00000188257.10	PLA2G2A	19975430	19980416	358	4.24218	175	3.83001
1	ENSG00000127472.10	PLA2G5	20028178	20091190	411	1.47686	205	1.51519
1	ENSG00000158825.5	CDA	20588947	20618908	430	3.20969	209	3.04582
1	ENSG00000117242.7	PINK1-AS	20642656	20651766	429	2.9714	212	2.80513
1	ENSG00000142794.18	NBPF3	21440127	21485005	362	1.68958	181	1.16711
1	ENSG00000162551.13	ALPL	21509371	21578412	474	2.44657	246	2.17349
1	ENSG00000187942.11	LDLRAD2	21812264	21825221	366	1.08071	188	0.988931
1	ENSG00000142798.17	HSPG2	21827862	21937297	464	1.6507	217	1.59969
1	ENSG00000219073.7	CELA3B	21977020	21998642	65	2.51829	29	2.15411
1	ENSG00000142789.19	CELA3A	22001655	22012539	102	2.55494	64	3.21462
1	ENSG00000218510.6	LINC00339	22024530	22031225	391	3.267	186	2.84853
1	ENSG00000142661.18	MYOM3	24056034	24112175	409	1.65543	192	0.986013
1	ENSG00000185436.11	IFNLR1	24154156	24187959	385	1.65504	183	1.57731
1	ENSG00000183726.10	TMEM50A	25338213	25362248	274	1.31983	167	1.80478
1	ENSG00000157978.11	LDLRAP1	25543579	25568886	356	1.60474	189	1.50194
1	ENSG00000162430.16	SELENON	25800175	25818222	375	1.33764	219	1.27721
1	ENSG00000117640.17	MTFR1L	25820797	25832942	200	3.04105	122	3.41191
1	ENSG00000142669.14	SH3BGRL3	26279175	26281327	251	2.18598	117	2.69154
1	ENSG00000169442.8	CD52	26317956	26320523	235	3.33105	114	3.07206
1	ENSG00000117748.9	RPA2	27891523	27914746	315	1.1795	154	1.51144
1	ENSG00000130770.17	ATPIF1	28236108	28246906	293	3.97673	146	3.48656
1	ENSG00000270605.1	RP5-1092A3.4	28239508	28241453	246	5.6743	118	4.89349
1	ENSG00000162512.15	SDC3	30869466	30908761	459	1.01644	244	0.929806
1	ENSG00000168528.11	SERINC2	31409564	31434680	399	3.98335	207	4.0688
1	ENSG00000163866.8	SMIM12	34712736	34859816	537	2.00098	272	1.2603
1	ENSG00000183386.9	FHL3	37996769	38005606	275	3.13424	144	3.54606
1	ENSG00000182109.7	RP11-69E11.4	39522279	39546187	418	5.4885	222	4.8372
1	ENSG00000084072.16	PPIE	39692181	39763914	438	3.13519	214	2.92527
1	ENSG00000131238.16	PPT1	40072704	40097703	268	3.06882	148	2.71701
1	ENSG00000117394.20	SLC2A1	42925374	42959048	408	1.66161	204	1.81695
1	ENSG00000142949.16	PTPRF	43525186	43623666	430	0.896405	225	0.987842
1	ENSG00000086015.20	MAST2	45786986	46036124	434	2.40227	232	1.72849
1	ENSG00000269956.1	MKNK1-AS1	46538695	46570255	252	0.938449	124	1.00813
1	ENSG00000079277.19	MKNK1	46557407	46604294	341	1.35729	185	1.12464
1	ENSG00000142973.13	CYP4B1	46757837	46819413	309	2.792	166	2.29633
1	ENSG00000117834.12	SLC5A9	48222684	48248644	443	1.11883	224	0.937033
1	ENSG00000174348.13	PODN	53062051	53085134	420	1.86048	211	2.47901
1	ENSG00000162383.11	SLC1A7	53087178	53142632	371	0.91116	193	0.87445
1	ENSG00000157193.15	LRP8	53242363	53328070	409	1.93391	180	1.50716
1	ENSG00000162390.17	ACOT11	54542256	54639192	435	1.19031	230	1.03491
1	ENSG00000116133.11	DHCR24	54849632	54887218	347	4.31669	170	3.54014
1	ENSG00000162407.8	PLPP3	56494746	56645301	466	2.40573	249	2.03195
1	ENSG00000184292.6	TACSTD2	58575422	58577773	338	4.29753	168	3.98361
1	ENSG00000240563.1	L1TD1	62194830	62212328	276	2.18434	125	1.20435
1	ENSG00000079739.15	PGM1	63593275	63660245	457	1.72254	239	1.54435
1	ENSG00000162433.14	AK4	65147548	65232145	395	1.12977	182	0.939294
1	ENSG00000118473.21	SGIP1	66533382	66748299	497	2.06394	255	1.62979
1	ENSG00000232284.7	GNG12-AS1	67832302	68202987	534	2.2304	272	1.93796
1	ENSG00000116729.13	WLS	68098472	68233120	521	1.78307	267	1.54538
1	ENSG00000116791.13	CRYZ	74705481	74733151	446	3.31873	218	2.555
1	ENSG00000137968.16	SLC44A5	75202130	75611116	292	3.10918	136	3.12386
1	ENSG00000117054.13	ACADM	75724346	75786196	385	1.3592	187	1.13929
1	ENSG00000153898.12	MCOLN2	84925582	84997113	449	1.00771	226	1.18384
1	ENSG00000162643.12	WDR63	84999146	85133138	430	1.54978	223	1.21049
1	ENSG00000055732.12	MCOLN3	85018081	85048499	399	1.45228	208	1.03876
1	ENSG00000223653.5	RP11-131L23.1	85277640	85448124	431	0.962779	229	0.899175
1	ENSG00000117226.11	GBP3	89006665	89022894	429	2.36961	207	2.16069
1	ENSG00000234518.2	PTGES3P1	89104284	89104767	239	2.59356	129	1.70363
1	ENSG00000225492.6	GBP1P1	89407678	89426243	133	1.98514	69	2.3515
1	ENSG00000223745.7	CCDC18-AS1	93262185	93345887	335	1.89583	160	1.30145
1	ENSG00000117525.13	F3	94529224	94541800	389	3.83483	198	3.75801
1	ENSG00000099260.10	PALMD	99645942	99694541	334	2.94989	168	3.04319
1	ENSG00000116299.16	KIAA1324	109113857	109203231	436	2.16086	201	1.13544
1	ENSG00000143028.8	SYPL2	109466627	109482137	260	3.71568	124	3.50329
1	ENSG00000213366.12	GSTM2	109668021	109709551	463	2.95175	241	2.99994
1	ENSG00000134201.10	GSTM5	109712254	109775428	441	4.31322	225	3.94286
1	ENSG00000134202.10	GSTM3	109733931	109741038	391	4.29626	202	3.27674
1	ENSG00000064886.13	CHI3L2	111200770	111243440	393	3.30392	193	3.56903
1	ENSG00000134216.18	CHIA	111290861	111320566	57	1.92804	16	1.2603
1	ENSG00000155380.11	SLC16A1	112911846	112956353	341	0.934208	165	0.878791
1	ENSG00000118729.11	CASQ2	115700006	115768781	440	2.47846	222	2.34635
1	ENSG00000134247.9	PTGFRN	116910056	116990358	429	1.32532	215	1.28518
1	ENSG00000203859.9	HSD3B2	119414930	119423035	12	2.29438	10	4.4695
1	ENSG00000134193.14	REG4	119794017	119811660	73	2.66711	31	2.38843
1	ENSG00000223804.5	CH17-472G23.2	120267333	120341871	47	0.907676	19	1.28196
1	ENSG00000270231.3	NBPF8	120436352	120467739	351	4.58209	186	3.98109
1	ENSG00000275131.2	CH17-472G23.4	120489859	120701289	411	2.32671	212	2.05989
1	ENSG00000226067.6	LINC00623	120952438	121009291	313	2.33279	171	1.82091
1	ENSG00000198483.12	ANKRD35	145866559	145885866	335	1.14784	174	1.28395
1	ENSG00000265972.5	TXNIP	145992434	145996600	174	2.14165	87	1.62445
1	ENSG00000268043.7	NBPF12	146938743	146996202	434	1.23005	222	0.893348
1	ENSG00000227242.4	NBPF13P	147019655	147056593	106	3.28532	19	2.66785
1	ENSG00000131781.12	FMO5	147175350	147243050	396	0.952146	214	0.864249
1	ENSG00000178104.19	PDE4DIP	148808180	149048286	482	1.22576	246	1.12985
1	ENSG00000255148.2	RP4-791M13.4	149018670	149026269	117	1.98611	57	2.66785
1	ENSG00000274265.4	CH17-189H20.1	149176021	149251013	349	2.67695	190	2.00955
1	ENSG00000215861.5	WI2-1896O14.1	149197991	149321732	147	4.03773	92	2.92393
1	ENSG00000271383.6	NBPF19	149390622	149556361	68	3.70881	25	3.15291
1	ENSG00000143369.14	ECM1	150508061	150513789	400	2.79427	200	3.15291
1	ENSG00000143382.14	ADAMTSL4	150549368	150560894	424	1.1363	233	1.12434
1	ENSG00000143457.10	GOLPH3L	150646224	150697144	338	2.07348	176	1.48472
1	ENSG00000143452.15	HORMAD1	150698059	150720888	50	4.90139	15	2.71404
1	ENSG00000159377.10	PSMB4	151399533	151401944	192	1.93845	96	1.80888
1	ENSG00000237975.6	FLG-AS1	152168124	152445456	386	2.49438	191	2.33951
1	ENSG00000143631.10	FLG	152302174	152325203	170	3.15048	86	2.87734
1	ENSG00000169509.5	CRCT1	152514501	152516010	129	3.95724	85	4.23716
1	ENSG00000163202.4	LCE3D	152579380	152580504	22	4.30774	27	2.3727
1	ENSG00000198854.5	C1orf68	152719521	152720470	20	3.68648	10	3.15291
1	ENSG00000203786.6	KPRP	152759560	152762052	119	2.00193	68	2.3978
1	ENSG00000163207.6	IVL	152908544	152911886	63	3.95164	37	3.829
1	ENSG00000169474.4	SPRR1A	152985230	152985500	104	2.70812	77	3.90525
1	ENSG00000163209.14	SPRR3	153001746	153003856	237	2.97521	127	3.34988
1	ENSG00000169469.8	SPRR1B	153031201	153032900	97	5.86268	72	5.32894
1	ENSG00000163216.6	SPRR2D	153039724	153041931	115	4.61087	79	4.53616
1	ENSG00000163218.14	PGLYRP4	153330119	153348840	134	2.64382	94	1.5842
1	ENSG00000143556.8	S100A7	153457743	153460701	22	1.54657	15	3.15291
1	ENSG00000196154.11	S100A4	153543612	153550136	142	3.24799	75	2.45072
1	ENSG00000188015.9	S100A3	153547328	153549372	125	2.28932	69	1.58826
1	ENSG00000196754.10	S100A2	153561107	153567890	86	1.77934	42	1.24071
1	ENSG00000189334.8	S100A14	153614254	153616986	294	5.09665	126	4.74118
1	ENSG00000160678.11	S100A1	153627925	153632033	362	2.29788	163	2.19171
1	ENSG00000272030.1	RP1-178F15.4	153631437	153634397	319	3.01046	141	2.56464
1	ENSG00000160691.18	SHC1	154962623	154974395	67	2.41716	40	2.65918
1	ENSG00000185499.16	MUC1	155185823	155192916	253	0.991329	129	1.24436
1	ENSG00000198952.8	SMG5	156249223	156282825	353	2.59374	171	2.20588
1	ENSG00000198715.11	GLMP	156290088	156295689	371	1.40237	184	1.09931
1	ENSG00000163382.11	NAXE	156591761	156594299	25	1.25664	12	1.39745
1	ENSG00000132688.10	NES	156668762	156677397	384	0.949749	194	0.9337
1	ENSG00000162706.12	CADM3	159171608	159203306	459	1.51273	232	1.27449
1	ENSG00000225670.4	CADM3-AS1	159194324	159207973	490	1.71843	250	1.33601
1	ENSG00000018625.14	ATP1A2	160115772	160143591	444	2.53381	215	2.50992
1	ENSG00000179914.4	ITLN1	160876538	160885170	170	2.88249	91	2.96482
1	ENSG00000158769.17	F11R	160995210	161021348	310	1.18806	182	1.22865
1	ENSG00000203747.10	FCGR3A	161541758	161550737	284	1.51011	141	1.91101
1	ENSG00000244682.7	FCGR2C	161581338	161605662	443	2.86716	229	2.91144
1	ENSG00000225217.1	HSPA7	161606290	161608217	335	2.73449	171	2.62935
1	ENSG00000162747.9	FCGR3B	161623195	161631963	307	1.90071	162	1.47872
1	ENSG00000072694.20	FCGR2B	161663146	161678654	340	0.894847	176	1.11069
1	ENSG00000239887.4	C1orf226	162378840	162386818	436	2.05637	221	2.03291
1	ENSG00000143248.12	RGS5	163111120	163217636	455	3.28595	236	2.60619
1	ENSG00000143162.7	CREG1	167529676	167553767	456	1.54505	244	1.14564
1	ENSG00000197965.11	MPZL1	167721191	167791919	471	1.93568	234	1.93196
1	ENSG00000143158.10	MPC2	167916728	167937040	294	1.30003	138	1.34975
1	ENSG00000143196.4	DPT	168695458	168729264	432	2.52288	226	2.46548
1	ENSG00000000460.16	C1orf112	169662006	169854080	478	2.08523	244	1.71221
1	ENSG00000007933.12	FMO3	171090876	171117819	386	1.80587	200	1.44134
1	ENSG00000094963.13	FMO2	171185207	171211230	375	5.67084	187	5.04683
1	ENSG00000225243.5	RP1-127D3.4	171199243	171227788	369	5.63314	184	5.03478
1	ENSG00000117592.8	PRDX6	173477265	173488807	235	3.97728	109	3.6723
1	ENSG00000234741.7	GAS5	173863941	173868882	299	0.882821	147	1.08397
1	ENSG00000235750.9	KIAA0040	175156986	175192999	440	3.92808	220	3.66159
1	ENSG00000162779.21	AXDND1	179365719	179554735	199	1.19101	65	1.0261
1	ENSG00000116260.16	QSOX1	180154833	180204030	391	3.20874	201	3.46077
1	ENSG00000135821.17	GLUL	182381703	182392206	397	4.6581	214	4.03269
1	ENSG00000135862.5	LAMC1	183023459	183145592	389	4.4009	207	3.55997
1	ENSG00000058085.14	LAMC2	183186237	183244900	366	2.03505	176	1.63434
1	ENSG00000162704.15	ARPC5	183620845	183635757	349	1.21922	158	0.8697
1	ENSG00000135842.16	FAM129A	184790723	184974550	462	2.05607	247	1.73504
1	ENSG00000116690.12	PRG4	186296278	186314562	345	1.6176	207	1.46105
1	ENSG00000116741.7	RGS2	192809038	192812283	306	2.50531	157	1.92856
1	ENSG00000000971.15	CFH	196651877	196747504	424	2.47944	207	2.2879
1	ENSG00000163395.16	IGFN1	201190824	201228952	423	3.79777	205	3.53825
1	ENSG00000081277.12	PKP1	201283451	201332993	406	3.39472	207	2.73312
1	ENSG00000118194.18	TNNT2	201359007	201377762	362	1.29104	189	0.909822
1	ENSG00000174307.6	PHLDA3	201464894	201469237	418	1.18325	200	1.17802
1	ENSG00000159176.13	CSRP1	201483529	201509456	360	1.23977	202	1.02811
1	ENSG00000198892.6	SHISA4	201888679	201892306	377	1.42663	188	1.09398
1	ENSG00000223774.5	RP11-307B6.3	201893841	201899236	352	1.07199	177	1.13711
1	ENSG00000163431.12	LMOD1	201896451	201946588	434	1.57997	219	1.84834
1	ENSG00000176393.10	RNPEP	201982371	202006147	460	1.27645	242	1.1617
1	ENSG00000133067.17	LGR6	202193900	202319781	392	2.57848	195	2.30894
1	ENSG00000143847.15	PPFIA4	203026497	203078740	490	1.40851	239	0.993473
1	ENSG00000133048.12	CHI3L1	203178930	203186749	315	5.08459	176	4.17776
1	ENSG00000159388.5	BTG2	203305490	203309602	347	0.968668	178	1.01529
1	ENSG00000122176.10	FMOD	203340627	203351489	378	2.70619	201	2.08522
1	ENSG00000188783.5	PRELP	203475827	203491352	359	3.23384	184	2.99549
1	ENSG00000143850.13	PLEKHA6	204218850	204377665	430	2.18549	211	1.66784
1	ENSG00000162873.14	KLHDC8A	205336064	205357090	396	3.15725	217	3.08617
1	ENSG00000162877.12	PM20D1	205828021	205850132	162	1.61474	76	1.28196
1	ENSG00000162896.5	PIGR	206928517	206946466	212	1.20793	118	0.988338
1	ENSG00000123836.14	PFKFB2	207034365	207081024	455	1.80068	235	1.41612
1	ENSG00000123838.10	C4BPA	207104261	207144972	266	1.12876	148	0.982307
1	ENSG00000196352.14	CD55	207321507	207386804	374	2.50079	192	2.49461
1	ENSG00000117335.19	CD46	207752056	207795513	395	3.16744	206	2.68635
1	ENSG00000230937.11	MIR205HG	209428819	209432838	173	1.14955	87	1.01912
1	ENSG00000196878.14	LAMB3	209614869	209652466	454	1.20446	242	0.889672
1	ENSG00000227591.5	RP1-28O10.1	209661363	209724125	305	1.89398	131	1.5147
1	ENSG00000123689.5	G0S2	209675419	209676388	219	2.84047	98	2.22592
1	ENSG00000118873.15	RAB3GAP2	220148292	220272454	268	1.17051	142	1.28928
1	ENSG00000162817.6	C1orf115	220689844	220699157	236	2.83063	106	3.05354
1	ENSG00000232679.1	LINC01705	222041704	222064763	25	1.25664	15	1.83631
1	ENSG00000203697.11	CAPN8	223538006	223665734	381	2.08014	184	1.85062
1	ENSG00000162909.17	CAPN2	223701592	223776018	412	1.89506	218	1.92087
1	ENSG00000143815.14	LBR	225401501	225428925	346	1.10566	174	0.867785
1	ENSG00000143819.12	EPHX1	225810091	225845535	478	0.92559	248	1.14085
1	ENSG00000243709.1	LEFTY1	225886281	225911382	150	1.40851	93	1.96373
1	ENSG00000203685.9	STUM	226548799	226609214	473	1.93987	224	1.87746
1	ENSG00000163050.16	COQ8A	226897535	226987545	523	1.93263	261	1.42267
1	ENSG00000154358.20	OBSCN	228208129	228378874	482	3.5573	241	3.35504
1	ENSG00000116574.5	RHOU	228735076	228746669	330	1.66161	174	1.28395
1	ENSG00000143632.14	ACTA1	229431244	229434098	264	2.72582	122	2.54857
1	ENSG00000143641.9	GALNT2	230057989	230282124	534	2.61432	269	2.26213
1	ENSG00000135744.7	AGT	230702522	230714297	417	2.49924	213	2.32463
1	ENSG00000135773.12	CAPN9	230747383	230802003	398	0.942992	185	1.01789
1	ENSG00000119280.16	C1orf198	230837118	230869589	475	0.936927	236	1.12781
1	ENSG00000135766.8	EGLN1	231363750	231425044	286	1.25452	148	0.893348
1	ENSG00000116962.14	NID1	235975829	236065162	512	1.65173	256	1.31173
1	ENSG00000077585.13	GPR137B	236142504	236221865	482	1.80865	243	1.66835
1	ENSG00000116977.18	LGALS8	236517999	236552981	335	2.96115	176	2.23279
1	ENSG00000077522.12	ACTN2	236686453	236764631	404	2.66402	205	2.0611
1	ENSG00000215808.2	LINC01139	238480383	238486023	246	1.53815	119	2.0244
1	ENSG00000203666.12	EFCAB2	245002120	245127164	490	1.25354	243	0.909822
1	ENSG00000185420.18	SMYD3	245749341	246507312	525	1.47359	264	1.04835
2	ENSG00000035115.21	SH3YL1	217729	266398	422	2.38735	211	1.88623
2	ENSG00000189292.15	ALKAL2	279557	288851	374	2.09474	193	1.14732
2	ENSG00000231173.1	AC116609.3	741976	749856	152	1.02885	74	0.982307
2	ENSG00000223751.1	AC116609.2	742487	747767	74	1.38798	40	1.34259
2	ENSG00000237667.5	LINC01115	779839	868426	134	2.92715	43	2.26497
2	ENSG00000172554.11	SNTG2	950867	1367613	525	2.71743	264	1.84629
2	ENSG00000115705.20	TPO	1374222	1543711	521	4.12954	264	2.91851
2	ENSG00000228613.1	AC144450.1	1546664	1620113	359	1.96478	162	1.84444
2	ENSG00000186487.17	MYT1L	1789112	2331260	386	1.53047	175	1.61061
2	ENSG00000171853.15	TRAPPC12	3379674	3485094	497	2.64451	246	2.11997
2	ENSG00000182551.13	ADI1	3497428	3517747	352	3.74688	164	3.45797
2	ENSG00000118004.17	COLEC11	3594831	3644644	92	1.27645	32	2.28889
2	ENSG00000151692.14	RNF144A	6917391	7068286	500	1.45407	252	0.979483
2	ENSG00000235092.5	ID2-AS1	8666635	8681853	157	1.06512	57	1.05098
2	ENSG00000134317.17	GRHL1	9951692	10002277	413	0.950706	211	1.19986
2	ENSG00000115756.12	HPCAL1	10302888	10427617	528	1.41714	271	1.65656
2	ENSG00000134324.11	LPIN1	11677594	11827409	508	0.864425	258	1.01472
2	ENSG00000178295.14	GEN1	17753857	17788941	337	1.38372	158	1.03636
2	ENSG00000170745.11	KCNS3	17877846	18361616	450	2.01596	207	1.65186
2	ENSG00000143878.9	RHOB	20447073	20449445	310	3.12311	135	2.76281
2	ENSG00000143869.6	GDF7	20666663	20679245	515	1.01779	256	1.2603
2	ENSG00000115129.13	TP53I3	24077432	24085861	246	0.889944	142	1.01112
2	ENSG00000138031.14	ADCY3	24819168	24919839	471	2.00017	234	2.26955
2	ENSG00000084754.10	HADHA	26190634	26244726	231	2.15468	107	2.52537
2	ENSG00000163803.12	PLB1	28457144	28643788	509	2.2633	261	2.33067
2	ENSG00000230730.1	AC074011.2	28633281	28664540	345	2.36591	173	2.58974
2	ENSG00000189350.12	TOGARAM2	28956610	29061373	491	2.85756	239	2.31558
2	ENSG00000213626.11	LBH	30231530	30323730	355	2.232	178	1.79193
2	ENSG00000013016.15	EHD3	31234336	31269447	361	1.38116	197	1.40859
2	ENSG00000049323.15	LTBP1	32946971	33399509	519	2.55407	258	2.39255
2	ENSG00000228262.8	LINC01320	34677554	34738231	85	1.98917	18	1.39745
2	ENSG00000171055.14	FEZ2	36531804	36646087	468	1.38579	232	1.18937
2	ENSG00000163171.7	CDC42EP3	37641881	37738468	446	1.63324	206	1.44006
2	ENSG00000138061.11	CYP1B1	38067506	38109902	457	3.61669	249	3.38027
2	ENSG00000232973.11	CYP1B1-AS1	38073446	38231567	512	1.96317	267	2.35901
2	ENSG00000231367.5	AC016995.3	38406718	38515740	380	1.96801	183	1.57731
2	ENSG00000162878.12	PKDCC	42048019	42058528	405	2.99277	207	3.21015
2	ENSG00000162881.6	OXER1	42762480	42764261	349	0.979892	180	0.922012
2	ENSG00000152518.7	ZFP36L2	43222401	43226609	403	1.37271	196	1.11756
2	ENSG00000243244.5	STON1	48530170	48598513	506	2.46195	255	2.27518
2	ENSG00000242441.7	GTF2A1L	48617797	48733148	412	3.27733	226	2.52374
2	ENSG00000138039.14	LHCGR	48686774	48755730	311	1.84066	199	2.44499
2	ENSG00000115306.15	SPTBN1	54456284	54671445	474	1.38928	240	1.9186
2	ENSG00000115380.19	EFEMP1	55865966	55924139	398	0.981149	221	1.16908
2	ENSG00000272180.1	RP11-481J13.1	55952157	56181652	506	1.57658	257	1.45722
2	ENSG00000173209.22	AHSA2	61177417	61191203	432	1.87254	231	1.65393
2	ENSG00000115902.10	SLC1A4	64988476	65023865	419	2.39255	219	1.36739
2	ENSG00000124357.12	NAGK	71064343	71079805	450	1.74598	236	1.68569
2	ENSG00000003137.8	CYP26B1	72129237	72148038	252	1.45069	122	1.46939
2	ENSG00000135624.15	CCT7	73233419	73253021	354	1.36132	183	1.36148
2	ENSG00000163017.13	ACTG2	73892313	73919865	446	2.3483	235	2.11644
2	ENSG00000159399.9	HK2	74833987	74893359	483	1.64589	245	1.64823
2	ENSG00000143954.12	REG3G	79025685	79028505	72	4.29815	22	3.99074
2	ENSG00000115386.5	REG1A	79120457	79123419	74	3.85065	42	3.43503
2	ENSG00000066032.18	CTNNA2	79185230	80648861	341	0.867405	104	1.16536
2	ENSG00000186854.10	TRABD2A	84821649	84907008	283	1.38436	161	0.879534
2	ENSG00000034510.5	TMSB10	84905624	84906662	81	5.69259	44	4.7388
2	ENSG00000152291.13	TGOLN2	85318019	85328425	393	3.07206	201	2.47823
2	ENSG00000042493.15	CAPG	85394747	85418432	387	4.21231	194	3.61439
2	ENSG00000168906.12	MAT2A	85539164	85544722	374	1.54657	187	1.13929
2	ENSG00000118640.10	VAMP8	85561561	85582031	340	2.88249	176	2.94345
2	ENSG00000168878.16	SFTPB	85657313	85668741	111	1.93524	62	1.96373
2	ENSG00000115523.16	GNLY	85694290	85698854	350	2.84037	170	2.88184
2	ENSG00000068615.17	REEP1	86213992	86338083	386	1.11737	200	1.34259
2	ENSG00000115593.14	SMYD1	88067779	88113387	363	0.992239	183	1.28953
2	ENSG00000211592.8	IGKC	88857160	88857683	105	5.85597	50	4.86448
2	ENSG00000211596.3	IGKJ2	88861524	88861563	55	2.44395	26	3.50737
2	ENSG00000211598.2	IGKV4-1	88885396	88886153	34	1.36384	22	1.29771
2	ENSG00000211599.2	IGKV5-2	88897231	88897784	8	3.87631	8	1.67174
2	ENSG00000243466.1	IGKV1-5	88947300	88947957	50	4.74953	33	4.78867
2	ENSG00000239855.1	IGKV1-6	88966261	88966767	30	2.42094	16	3.31748
2	ENSG00000241755.1	IGKV1-9	89009981	89010515	59	1.57581	37	1.69398
2	ENSG00000240864.3	IGKV1-16	89099858	89100361	32	2.45258	21	2.96482
2	ENSG00000244575.3	IGKV1-27	89213422	89213928	26	0.882821	14	1.08397
2	ENSG00000243238.1	IGKV2-30	89244780	89245596	32	1.978	25	1.30968
2	ENSG00000170500.12	LONRF2	100273290	100322733	460	0.94631	223	0.944808
2	ENSG00000204634.12	TBC1D8	101007616	101252801	510	1.87006	246	2.01293
2	ENSG00000115594.11	IL1R1	102064543	102179874	470	2.00627	232	1.30287
2	ENSG00000115602.16	IL1RL1	102311501	102352037	427	4.09192	227	3.40811
2	ENSG00000115604.10	IL18R1	102355928	102398775	453	1.62809	230	1.5501
2	ENSG00000115607.9	IL18RAP	102418688	102452565	408	0.954402	206	0.992671
2	ENSG00000115641.18	FHL2	105357711	105438513	491	1.60491	258	1.60157
2	ENSG00000119147.9	C2orf40	106063245	106078159	297	3.5791	144	2.72319
2	ENSG00000198203.9	SULT1C2	108288638	108309915	231	2.48339	117	2.01636
2	ENSG00000153208.16	MERTK	111898478	112029561	440	2.37492	212	1.56306
2	ENSG00000136695.14	IL36RN	113058637	113065382	119	2.38478	89	2.23573
2	ENSG00000136689.18	IL1RN	113107213	113134016	382	2.64887	195	2.9166
2	ENSG00000189223.14	PAX8-AS1	113211521	113276581	472	5.72635	228	4.74668
2	ENSG00000125618.16	PAX8	113215996	113278950	472	5.71026	228	4.71781
2	ENSG00000115107.19	STEAP3	119223830	119265652	412	2.44797	209	2.25838
2	ENSG00000080293.9	SCTR	119439842	119525301	281	2.48129	154	2.10989
2	ENSG00000231013.1	AC013275.2	119476447	119487346	71	2.33894	42	2.33787
2	ENSG00000136732.14	GYPC	126655932	126696675	509	1.90527	258	1.14229
2	ENSG00000136717.14	BIN1	127048026	127107355	455	2.21789	239	2.01259
2	ENSG00000169994.18	MYO7B	127535801	127637728	450	2.43781	232	1.98386
2	ENSG00000072163.19	LIMS2	127638380	127681786	509	2.27822	258	2.11188
2	ENSG00000180178.10	FAR2P1	129990455	130051131	91	3.46953	11	2.19538
2	ENSG00000152086.8	TUBA3E	130191742	130198461	68	4.26713	13	1.22865
2	ENSG00000173272.15	MZT2A	131464899	131492743	292	1.10686	143	0.860377
2	ENSG00000152117.17	AC093838.4	131492812	131521573	338	3.30906	162	2.9416
2	ENSG00000197927.12	C2orf27A	131722374	131767404	407	2.2835	185	1.33814
2	ENSG00000123610.4	TNFAIP6	151357591	151380048	151	2.09743	70	1.55419
2	ENSG00000080345.17	RIF1	151409882	151508004	409	2.39804	207	1.90628
2	ENSG00000183091.19	NEB	151485335	151734487	413	2.49509	207	2.12889
2	ENSG00000226383.6	LINC01876	156011529	156254950	299	2.22878	163	1.98978
2	ENSG00000163331.11	DAPL1	158795316	158853754	397	2.95584	203	2.51082
2	ENSG00000236283.4	AC013463.2	164840671	165195564	480	1.0763	249	0.895134
2	ENSG00000169507.9	SLC38A11	164896185	164955525	392	1.18381	212	1.06623
2	ENSG00000163092.19	XIRP2	166888486	167259753	104	2.41607	38	2.32137
2	ENSG00000073737.16	DHRS9	169064788	169096167	183	1.82759	90	1.47059
2	ENSG00000071967.11	CYBRD1	171522246	171558133	441	4.96751	233	4.28868
2	ENSG00000162998.4	FRZB	182833274	182867162	338	1.6691	191	1.16768
2	ENSG00000224063.5	AC007319.1	187191834	187554663	457	1.19085	243	0.936912
2	ENSG00000204262.11	COL5A2	189031895	189179879	166	1.1432	89	1.12624
2	ENSG00000187699.10	C2orf88	189879608	190203484	498	0.868747	246	0.889008
2	ENSG00000198130.15	HIBCH	190189734	190320045	395	1.87948	196	1.45343
2	ENSG00000003402.19	CFLAR	201116103	201176687	413	1.35519	221	1.16908
2	ENSG00000064012.21	CASP8	201233442	201287711	429	2.51121	228	1.74392
2	ENSG00000115414.18	FN1	215360439	215436172	493	4.10541	248	3.47675
2	ENSG00000115461.4	IGFBP5	216672104	216695525	157	2.75788	92	1.49285
2	ENSG00000079308.16	TNS1	217799788	218002995	533	2.86304	273	3.06128
2	ENSG00000127838.13	PNKD	218270391	218346793	408	2.08966	208	2.01988
2	ENSG00000135926.14	TMBIM1	218274191	218292586	299	2.78748	151	2.73439
2	ENSG00000237281.1	CATIP-AS2	218326888	218357966	369	1.06486	185	1.16022
2	ENSG00000018280.16	SLC11A1	218382028	218396894	377	1.10437	196	0.949628
2	ENSG00000175084.11	DES	219418376	219426739	291	5.86268	149	4.81411
2	ENSG00000124006.14	OBSL1	219550741	219571859	446	1.75242	237	1.53633
2	ENSG00000081052.11	COL4A4	227002710	227164113	406	1.30003	210	1.30341
2	ENSG00000169031.18	COL4A3	227164564	227314792	524	1.4201	266	1.18297
2	ENSG00000236432.7	AC097662.2	227221051	227325150	520	1.45231	265	1.26496
2	ENSG00000135916.15	ITM2C	230864638	230879248	403	2.35248	210	2.11844
2	ENSG00000171596.6	NMUR1	231523159	231530495	313	1.55649	168	1.82848
2	ENSG00000187514.16	PTMA	231706894	231713541	375	1.47938	195	1.12738
2	ENSG00000135930.13	EIF4E2	232550592	232583644	427	2.82935	228	2.69672
2	ENSG00000115468.11	EFHD1	232606056	232682781	442	1.3982	222	1.16022
2	ENSG00000066248.14	NGEF	232878708	233013272	450	2.45468	224	2.64155
2	ENSG00000185038.14	MROH2A	233775678	233833415	113	2.35598	35	1.64823
2	ENSG00000144476.5	ACKR3	236567786	236582358	306	1.43828	147	1.71092
2	ENSG00000163359.15	COL6A3	237324002	237414375	500	3.5498	261	3.44044
2	ENSG00000115648.13	MLPH	237485427	237555318	409	3.15922	194	2.80001
2	ENSG00000124839.12	RAB17	237574321	237601614	386	2.53372	187	1.94896
2	ENSG00000124831.18	LRRFIP1	237627575	237780315	473	1.29774	243	1.18073
2	ENSG00000144488.14	ESPNL	238100156	238133287	335	2.00916	176	1.59693
2	ENSG00000168427.8	KLHL30	238138721	238152888	422	1.07383	223	1.26953
2	ENSG00000186235.10	AC016757.3	238224551	238231613	290	2.8486	122	1.41544
2	ENSG00000144485.10	HES6	238238266	238240662	379	1.59483	168	0.888052
2	ENSG00000068024.16	HDAC4	239048167	239401011	544	1.5453	275	1.62087
2	ENSG00000063660.8	GPC1	240435670	240468078	499	4.18255	245	3.20665
2	ENSG00000172478.17	C2orf54	240886047	240896889	305	4.03502	166	3.20843
2	ENSG00000162804.13	SNED1	240998837	241094596	522	1.87981	258	1.78018
2	ENSG00000122085.16	MTERF4	241072168	241102332	389	2.29276	196	2.29309
2	ENSG00000180902.17	D2HGDH	241734578	241768811	501	2.66192	255	2.12028
2	ENSG00000204099.11	NEU4	241809806	241817413	262	2.26057	99	1.9959
2	ENSG00000233806.7	LINC01237	241881362	242078722	502	3.07841	253	2.76782
2	ENSG00000237940.3	LINC01238	241970682	241977276	322	1.65375	156	1.18646
3	ENSG00000175928.5	LRRN1	3799436	3847703	339	1.41523	153	1.26837
3	ENSG00000134107.4	BHLHE40	4979115	4985323	268	2.81382	137	3.09525
3	ENSG00000227110.6	LMCD1-AS1	7952804	8611924	534	2.7423	270	2.2508
3	ENSG00000071282.11	LMCD1	8501706	8574673	515	2.53643	258	2.03533
3	ENSG00000182533.6	CAV3	8733799	8841808	457	1.45669	234	1.67877
3	ENSG00000180914.10	OXTR	8750407	8769628	283	1.00872	153	0.924164
3	ENSG00000214021.15	TTLL3	9808085	9855138	433	0.901707	221	1.04993
3	ENSG00000157150.4	TIMP4	12153050	12159351	118	1.12537	70	0.989932
3	ENSG00000144712.11	CAND2	12796471	12871916	457	2.221	219	2.26917
3	ENSG00000163520.13	FBLN2	13549130	13638422	525	2.80421	270	2.71404
3	ENSG00000131389.16	SLC6A6	14402575	14489110	521	1.98711	265	1.86115
3	ENSG00000144596.12	GRIP2	14489349	14556075	435	1.60925	227	1.32012
3	ENSG00000131386.17	GALNT15	16174648	16231992	502	1.94397	256	1.72317
3	ENSG00000154814.13	OXNAD1	16265159	16350299	471	2.12914	233	2.1697
3	ENSG00000131378.13	RFTN1	16313573	16514026	527	2.05544	263	2.13167
3	ENSG00000114166.7	KAT2B	20040022	20154404	497	1.23892	248	1.1674
3	ENSG00000152642.10	GPD1L	32105688	32168713	408	2.77827	214	2.40233
3	ENSG00000170248.13	PDCD6IP	33798351	33869707	360	1.00775	187	1.06889
3	ENSG00000093167.17	LRRFIP2	37052655	37176532	394	2.19481	212	2.43251
3	ENSG00000168028.13	RPSA	39406688	39412542	332	2.46973	172	2.2267
3	ENSG00000168314.17	MOBP	39467197	39529479	164	1.76965	70	1.46014
3	ENSG00000188846.13	RPL14	40457291	40468587	250	2.16783	128	2.23746
3	ENSG00000010282.14	HHATL	42693076	42702827	306	1.90976	135	1.49497
3	ENSG00000163815.5	CLEC3B	45026182	45036071	341	3.47271	153	3.03243
3	ENSG00000163820.14	FYCO1	45917898	45995824	422	3.16107	217	2.32776
3	ENSG00000012223.12	LTF	46435644	46485234	424	3.35696	220	3.00329
3	ENSG00000178038.16	ALS2CL	46669188	46693704	478	2.7683	248	2.60079
3	ENSG00000188086.13	PRSS45	46742091	46744755	139	1.69803	68	1.33291
3	ENSG00000160808.9	MYL3	46857871	46882169	112	1.63902	59	1.76937
3	ENSG00000164048.13	ZNF589	48241099	48299253	406	1.87981	205	1.09774
3	ENSG00000244380.1	RP11-24C3.2	48440458	48446656	306	4.29195	147	3.7709
3	ENSG00000232112.3	TMA7	48443847	48444208	284	4.77199	144	4.2775
3	ENSG00000178252.17	WDR6	49007154	49015803	272	3.51339	144	3.04319
3	ENSG00000233276.3	GPX1	49357175	49358600	213	1.62597	121	1.37931
3	ENSG00000055955.15	ITIH4	52812974	52830739	423	3.76187	214	3.17136
3	ENSG00000163931.15	TKT	53224706	53256031	487	1.76556	243	2.23725
3	ENSG00000136068.14	FLNB	58008399	58172251	458	2.8111	240	2.02832
3	ENSG00000163687.13	DNASE1L3	58192256	58214697	445	2.42378	209	2.69934
3	ENSG00000168297.15	PXK	58332879	58426126	433	1.8662	224	1.61296
3	ENSG00000168309.16	FAM107A	58564116	58627610	451	1.60549	228	1.13759
3	ENSG00000163638.13	ADAMTS9	64515653	64688000	530	1.63774	269	1.28325
3	ENSG00000163378.13	EOGT	68975213	69013940	474	1.11695	234	0.947331
3	ENSG00000121440.14	PDZRN3	73382432	73624409	528	1.60409	268	1.8314
3	ENSG00000064225.12	ST3GAL6	98732235	98821201	478	2.21231	241	1.44297
3	ENSG00000144810.15	COL8A1	99638474	99799226	449	1.75181	218	1.73968
3	ENSG00000181458.10	TMEM45A	100492618	100577444	382	1.99291	197	1.77616
3	ENSG00000154175.16	ABI3BP	100749155	100993515	515	1.6223	259	1.74481
3	ENSG00000081154.11	PCNP	101574094	101594437	401	1.66793	200	1.40842
3	ENSG00000170017.12	ALCAM	105366908	105576900	491	1.40387	244	1.57731
3	ENSG00000144824.20	PHLDB2	111859179	111976517	501	2.26786	245	1.99753
3	ENSG00000144857.14	BOC	113211002	113286946	504	1.43563	264	1.34758
3	ENSG00000121577.13	POPDC2	119636456	119665324	419	2.30193	206	2.01527
3	ENSG00000240661.3	RP11-174O3.3	120349448	120423526	423	3.63621	225	3.15291
3	ENSG00000163430.11	FSTL1	120392292	120451253	458	3.24216	233	2.96079
3	ENSG00000180353.10	HCLS1	121631398	121660927	452	0.92805	223	0.915288
3	ENSG00000121552.3	CSTA	122325243	122341972	326	1.5995	162	1.8038
3	ENSG00000173193.13	PARP14	122680617	122730840	384	2.07687	203	1.24612
3	ENSG00000160145.15	KALRN	124080022	124723787	539	2.06076	271	1.85089
3	ENSG00000082781.11	ITGB5	124761947	124901418	442	1.96511	214	1.97166
3	ENSG00000221955.10	SLC12A8	125082635	125212864	471	1.35531	228	1.25309
3	ENSG00000241288.7	RP11-379B18.5	125827237	125916384	428	1.45463	217	1.32666
3	ENSG00000241278.1	ENPP7P4	125848222	125909372	404	1.12282	203	0.95426
3	ENSG00000171084.15	FAM86JP	125916619	125930024	376	1.43274	186	1.25588
3	ENSG00000144908.13	ALDH1L1	126103561	126197994	509	1.38315	253	1.20664
3	ENSG00000074416.13	MGLL	127689061	127823250	502	2.38262	250	2.31029
3	ENSG00000251287.8	ALG1L2	130081830	130113227	443	1.49592	223	1.44665
3	ENSG00000091513.14	TF	133745955	133779006	423	3.3131	212	2.80513
3	ENSG00000174640.12	SLCO2A1	133932695	134052184	503	1.44021	257	1.14984
3	ENSG00000066405.12	CLDN18	137998734	138033655	380	1.84811	192	2.04889
3	ENSG00000158186.12	MRAS	138347647	138405534	301	2.63705	155	2.21855
3	ENSG00000069849.10	ATP1B3	141876123	141926514	458	2.08162	239	2.26049
3	ENSG00000152952.11	PLOD2	146069439	146163653	380	0.968898	185	0.875556
3	ENSG00000153002.11	CPB1	148791101	148860187	111	1.25117	53	1.19044
3	ENSG00000169908.11	TM4SF1	149369021	149377777	391	1.69398	199	1.38642
3	ENSG00000242908.6	AADACL2-AS1	151751442	151928175	438	2.84047	219	2.93047
3	ENSG00000240602.7	AADACP1	151770427	151784894	96	1.18704	58	1.24612
3	ENSG00000114771.13	AADAC	151814036	151828488	207	2.50531	123	2.57489
3	ENSG00000178053.17	MLF1	158571162	158607252	423	1.96678	212	1.81147
3	ENSG00000168827.14	GFM1	158644277	158692575	379	1.31434	199	0.989459
3	ENSG00000118849.9	RARRES1	158696891	158732696	456	3.16028	235	2.98483
3	ENSG00000075651.15	PLD1	171600404	171810950	453	0.957606	234	1.14426
3	ENSG00000121858.10	TNFSF10	172505507	172523507	447	1.69559	226	1.64989
3	ENSG00000114796.15	KLHL24	183635567	183684477	289	2.625	147	2.38265
3	ENSG00000114770.16	ABCC5	183919933	184018015	391	2.50962	197	1.74275
3	ENSG00000156931.15	VPS8	184812142	185052614	370	1.1212	187	1.2097
3	ENSG00000073803.13	MAP3K13	185282940	185489097	449	1.00771	223	1.06289
3	ENSG00000229638.1	RPL4P4	185417494	185418778	94	2.84637	55	2.07569
3	ENSG00000073849.14	ST6GAL1	186930484	187078553	540	1.95691	269	1.25877
3	ENSG00000127241.16	MASP1	187217284	187292022	475	2.05593	246	1.82561
3	ENSG00000228804.5	RP11-211G3.3	187715621	187733849	391	1.15022	200	1.04636
3	ENSG00000113916.17	BCL6	187721376	187737944	391	1.59688	198	1.19796
3	ENSG00000163347.5	CLDN1	190305700	190322475	507	3.38394	260	3.00099
3	ENSG00000152492.13	CCDC50	191329076	191398670	408	3.72742	208	3.63397
3	ENSG00000172061.8	LRRC15	194355246	194369743	228	2.92715	132	3.49203
3	ENSG00000133657.14	ATP13A3	194402671	194494280	293	1.38518	136	1.52653
3	ENSG00000189058.8	APOD	195568701	195584205	451	2.91873	236	2.66197
3	ENSG00000176945.16	MUC20	195720881	195741123	462	3.32161	227	2.62511
3	ENSG00000145113.21	MUC4	195746764	195812277	420	3.9215	212	3.76773
3	ENSG00000072274.12	TFRC	196027182	196082189	419	1.79451	214	1.81786
3	ENSG00000163959.9	SLC51A	196211486	196243178	474	1.72569	236	1.1836
3	ENSG00000161217.11	PCYT1A	196214221	196287957	479	1.60349	235	1.22004
3	ENSG00000270170.1	NCBP2-AS2	196942622	196943540	361	1.38116	187	1.13929
3	ENSG00000161267.11	BDH1	197509782	197573323	492	1.07515	253	0.946442
4	ENSG00000185619.18	PCGF3	705747	770640	489	1.55292	252	1.63255
4	ENSG00000249592.5	RP11-440L14.1	762386	781849	464	1.6507	242	1.40652
4	ENSG00000168993.14	CPLX1	784956	826198	465	1.74326	242	1.67854
4	ENSG00000127418.14	FGFRL1	1009935	1026897	415	1.69211	220	1.6867
4	ENSG00000178222.12	RNF212	1056253	1113562	392	1.24192	195	1.6
4	ENSG00000159674.11	SPON2	1166931	1208962	462	2.61488	225	1.92409
4	ENSG00000090316.15	MAEA	1289850	1340137	407	1.74246	207	1.17484
4	ENSG00000163945.15	UVSSA	1347265	1388049	490	1.22255	248	1.06122
4	ENSG00000013810.18	TACC3	1721489	1745176	403	1.84375	203	0.95426
4	ENSG00000123933.16	MXD4	2247431	2262294	229	1.71688	115	1.32112
4	ENSG00000175920.16	DOK7	3463310	3494483	475	2.29572	236	1.93673
4	ENSG00000163956.10	LRPAP1	3506375	3532559	440	3.23778	219	2.59982
4	ENSG00000109501.13	WFS1	6269848	6303265	423	3.33105	206	3.61308
4	ENSG00000074211.13	PPP2R2C	6320577	6563600	472	1.17363	220	1.08825
4	ENSG00000163993.6	S100P	6693068	6697170	239	3.4196	140	2.58865
4	ENSG00000184985.16	SORCS2	7192537	7742836	542	2.87111	277	2.74414
4	ENSG00000178597.6	PSAPL1	7430293	7434973	234	0.947721	78	1.39745
4	ENSG00000272620.1	AFAP1-AS1	7754089	7778928	463	1.67255	223	1.71233
4	ENSG00000196526.10	AFAP1	7758713	7872313	500	2.04634	247	2.08151
4	ENSG00000155269.11	GPR78	8558724	8611269	399	1.41422	215	2.20373
4	ENSG00000109625.18	CPZ	8592659	8619759	431	2.14316	224	2.34767
4	ENSG00000249767.1	ENPP7P10	9079022	9141608	276	4.00011	134	4.41055
4	ENSG00000109667.11	SLC2A9	9771152	10054936	489	1.00943	246	1.10309
4	ENSG00000248300.1	RP11-74M11.2	11740947	11769468	45	1.66161	19	0.935486
4	ENSG00000137441.7	FGFBP2	15960242	15963236	339	3.9239	160	2.08317
4	ENSG00000007062.11	PROM1	15964247	16084378	459	1.52927	231	1.22646
4	ENSG00000002549.12	LAP3	17577191	17607972	271	1.45614	154	1.12672
4	ENSG00000109610.5	SOD3	24789911	24800842	325	3.54629	180	3.04319
4	ENSG00000153012.11	LGI2	24998846	25030879	381	2.17979	199	1.81647
4	ENSG00000065882.15	TBC1D1	37891086	38139175	528	1.20142	265	1.26496
4	ENSG00000197712.11	FAM114A1	38867676	38945739	497	1.59032	255	1.60397
4	ENSG00000124406.16	ATP8A1	42408372	42657105	508	2.28442	250	2.0733
4	ENSG00000282917.1	RP11-121C2.3	47831384	47896709	369	1.70277	178	1.38512
4	ENSG00000170448.11	NFXL1	47847232	47914141	362	1.62665	176	1.70914
4	ENSG00000163293.11	NIPAL1	47914205	48040173	442	1.38102	218	1.28673
4	ENSG00000198515.13	CNGA1	47935976	48016672	391	1.5192	189	1.29296
4	ENSG00000171476.21	HOPX	56647987	56681899	433	2.0065	226	1.32948
4	ENSG00000163453.11	IGFBP7	57030772	57110385	514	1.06578	266	0.935486
4	ENSG00000205678.7	TECRL	64275256	64409468	87	1.05066	38	1.10872
4	ENSG00000248049.6	UBA6-AS1	67701279	68080952	476	0.901228	245	1.62136
4	ENSG00000196620.9	UGT2B15	68646629	68670628	39	1.66161	24	1.67174
4	ENSG00000173597.8	SULT1B1	69721161	69787961	355	1.11975	181	1.49444
4	ENSG00000171195.10	MUC7	70430491	70482997	148	1.18276	63	0.874991
4	ENSG00000163631.16	ALB	73397113	73421412	230	0.913296	121	1.43372
4	ENSG00000174808.11	BTC	74744758	74794686	413	1.86998	220	1.44732
4	ENSG00000169116.11	PARM1	74933094	75050115	411	1.62466	207	1.87448
4	ENSG00000138744.14	NAAA	75913656	75940949	448	1.31698	213	1.05748
4	ENSG00000156219.16	ART3	76011183	76112802	442	3.44253	226	2.69851
4	ENSG00000169248.12	CXCL11	76033681	76041415	149	0.914182	60	1.7266
4	ENSG00000138759.18	FRAS1	78057569	78544269	529	2.76208	263	2.23179
4	ENSG00000138772.12	ANXA3	78551518	78610421	355	3.28008	181	3.49478
4	ENSG00000249307.5	LINC01088	78971747	79308798	472	1.18972	231	0.912988
4	ENSG00000163297.16	ANTXR2	79901148	80125454	497	0.887522	247	1.12205
4	ENSG00000145284.11	SCD5	82629538	82798857	392	1.16444	194	1.44269
4	ENSG00000170509.11	HSD17B13	87303788	87322906	348	2.94897	178	2.23573
4	ENSG00000152583.12	SPARCL1	87473334	87531061	467	3.71574	233	3.69537
4	ENSG00000118785.13	SPP1	87975649	87983426	298	4.53243	144	4.04892
4	ENSG00000138641.15	HERC3	88522029	88708542	401	2.53897	204	2.36553
4	ENSG00000163110.14	PDLIM5	94451856	94668227	468	2.66755	241	2.61753
4	ENSG00000246090.6	RP11-696N14.1	99088856	99301356	467	1.79711	247	1.49517
4	ENSG00000198099.8	ADH4	99123656	99157792	317	2.24448	168	1.86766
4	ENSG00000196616.13	ADH1B	99304963	99321401	389	4.3033	210	3.2783
4	ENSG00000248144.5	ADH1C	99336491	99353027	371	2.60992	203	2.80268
4	ENSG00000245322.6	RP11-15B17.1	99950005	100195099	446	1.20761	227	0.972118
4	ENSG00000145358.6	DDIT4L	100185869	100190782	442	1.20923	226	0.89256
4	ENSG00000138821.12	SLC39A8	102251040	102385510	470	1.40851	229	0.870428
4	ENSG00000168743.12	NPNT	105894774	106004027	379	1.03385	191	0.89195
4	ENSG00000145365.10	TIFA	112274541	112285903	318	1.06466	167	1.48943
4	ENSG00000172403.10	SYNPO2	118850687	119061247	523	3.51516	272	3.14807
4	ENSG00000145390.11	USP53	119212644	119295517	454	2.64282	225	1.63151
4	ENSG00000145384.3	FABP2	119317249	119322390	14	1.30003	13	1.22865
4	ENSG00000283050.1	GTF2IP12	119407966	119454638	340	2.70382	158	1.74465
4	ENSG00000245958.6	RP11-33B1.1	119454790	119552025	489	1.75478	241	1.47029
4	ENSG00000138735.15	PDE5A	119494394	119628991	488	1.71348	241	1.6615
4	ENSG00000173376.13	NDNF	121035612	121073021	343	2.87181	169	1.73504
4	ENSG00000164111.14	ANXA5	121667954	121697113	402	2.58716	185	2.33448
4	ENSG00000248828.1	RP11-673E1.4	143953634	144126359	234	1.36957	105	1.39745
4	ENSG00000145423.4	SFRP2	153780591	153789120	221	1.50127	113	1.12559
4	ENSG00000164125.15	FAM198B	158124473	158173318	349	1.67612	167	1.45001
4	ENSG00000181381.13	DDX60L	168356734	168537786	519	1.51531	262	1.38907
4	ENSG00000129116.17	PALLD	168497065	168928457	532	1.69968	270	1.44621
4	ENSG00000145439.11	CBR4	168863769	169010275	379	2.31609	191	2.23612
4	ENSG00000164120.13	HPGD	174490176	174523154	470	2.95946	247	2.90771
4	ENSG00000164122.8	ASB5	176213672	176277571	274	1.01499	119	1.13929
4	ENSG00000151726.13	ACSL1	184755594	184826818	493	3.33531	244	2.84534
4	ENSG00000109775.10	UFSP2	185399539	185425985	282	2.03858	140	1.74227
4	ENSG00000154553.13	PDLIM3	185500659	185535612	380	2.6474	172	1.6526
4	ENSG00000154556.17	SORBS2	185585443	185956652	547	3.40607	276	3.04319
4	ENSG00000145476.15	CYP4V2	186191519	186213456	479	2.50707	252	1.99828
4	ENSG00000083857.13	FAT1	186587782	186726722	495	1.0787	235	1.3601
5	ENSG00000153404.14	PLEKHG4B	92150	189972	342	1.79483	176	1.85876
5	ENSG00000073578.16	SDHA	218240	256700	383	2.00526	198	1.49719
5	ENSG00000063438.16	AHRR	304175	438291	513	1.72082	262	1.4142
5	ENSG00000188242.4	PP7080	466123	473098	384	1.34523	225	1.33893
5	ENSG00000225138.7	CTD-2228K2.7	473235	480665	450	5.30636	250	4.57483
5	ENSG00000066230.10	SLC9A3	474882	524332	453	5.33251	246	4.63541
5	ENSG00000112877.7	CEP72	612271	667168	433	1.49794	218	1.16594
5	ENSG00000171368.11	TPPP	659861	693395	474	1.80579	236	1.07202
5	ENSG00000206077.10	ZDHHC11B	710359	766952	458	2.61215	235	2.45259
5	ENSG00000113504.20	SLC12A7	1050375	1112035	454	3.17803	247	2.50794
5	ENSG00000249201.2	CTD-3080P12.3	1173140	1178605	59	1.31842	14	2.96482
5	ENSG00000153395.9	LPCAT1	1456479	1523977	512	1.05851	263	1.10543
5	ENSG00000215218.3	UBE2QL1	6448622	6494909	329	1.04615	162	1.92571
5	ENSG00000037474.14	NSUN2	6599238	6633291	477	1.77305	250	1.75732
5	ENSG00000250786.1	SNHG18	9546199	9550609	447	0.982131	233	0.898311
5	ENSG00000248874.5	C5orf17	23951347	24178263	98	1.76492	23	1.77907
5	ENSG00000113389.15	NPR3	32689069	32791724	451	2.3463	218	1.5585
5	ENSG00000242110.7	AMACR	33986177	34008108	387	2.26986	186	2.03451
5	ENSG00000039560.13	RAI14	34656236	34832627	525	1.16986	265	0.991706
5	ENSG00000168685.14	IL7R	35852694	35879603	426	1.12688	206	1.08854
5	ENSG00000250155.1	CTD-2353F22.1	36666213	36725195	467	0.919093	233	0.98307
5	ENSG00000112936.18	C7	40909251	40982939	478	4.62689	249	4.09409
5	ENSG00000198865.9	CCDC152	42756800	42802360	357	2.25716	195	2.07262
5	ENSG00000213949.8	ITGA1	52787895	52959210	544	2.60612	274	2.51864
5	ENSG00000249899.5	CTD-2175A23.1	52932418	52990278	478	2.7683	241	2.42632
5	ENSG00000164171.10	ITGA2	52989325	53094779	454	2.04072	239	1.79224
5	ENSG00000169271.2	HSPB3	54455600	54456384	284	3.91641	131	3.02225
5	ENSG00000134352.19	IL6ST	55935094	55994993	190	1.00886	93	1.32666
5	ENSG00000249364.5	RP11-434D9.1	67379377	67805238	471	2.46769	239	1.98505
5	ENSG00000250978.5	RP11-357D18.1	67463808	67475477	248	1.51873	139	1.3343
5	ENSG00000171617.13	ENC1	74627405	74641424	334	1.13115	156	1.01766
5	ENSG00000181104.6	F2R	76716042	76735781	195	2.98556	109	2.82678
5	ENSG00000145708.10	CRHBP	76952712	76981158	251	1.97422	131	1.01219
5	ENSG00000113231.13	PDE8B	77210448	77429807	513	2.4609	258	2.11188
5	ENSG00000164253.13	WDR41	77425969	77620611	470	1.84471	238	1.52653
5	ENSG00000132837.14	DMGDH	78997605	79236038	471	1.91956	234	1.48185
5	ENSG00000145692.14	BHMT	79111778	79132290	68	1.25218	43	0.887141
5	ENSG00000164309.14	CMYA5	79689876	79800222	493	0.932582	256	1.0803
5	ENSG00000113296.14	THBS4	79991310	80083287	393	1.71958	201	1.2992
5	ENSG00000249825.5	CTD-2201I18.1	80052373	80083654	363	1.91263	180	1.47059
5	ENSG00000247572.7	CKMT2-AS1	81204083	81301560	361	1.63357	186	1.32666
5	ENSG00000131730.15	CKMT2	81233284	81266397	332	2.05805	153	2.17192
5	ENSG00000152348.15	ATG10	81972024	82276857	441	2.57418	221	1.46695
5	ENSG00000186468.12	RPS23	82273357	82278577	359	2.15514	178	1.644
5	ENSG00000038427.15	VCAN	83471464	83582303	511	1.38919	253	1.18062
5	ENSG00000164292.12	RHOBTB3	95713521	95824383	516	1.79405	263	1.73119
5	ENSG00000173221.13	GLRX	95751318	95823005	513	1.70602	263	1.68113
5	ENSG00000251409.1	AC008592.4	95835942	95852721	319	1.86791	164	1.45097
5	ENSG00000236882.7	LINC01554	95852231	95860133	377	0.86268	183	1.00175
5	ENSG00000118985.15	ELL2	95885097	95962071	287	1.16775	143	0.952446
5	ENSG00000153113.23	CAST	96525266	96779595	509	2.7556	253	2.2214
5	ENSG00000164307.12	ERAP1	96760809	96808100	472	2.92715	242	2.46741
5	ENSG00000247121.6	CTD-2260A17.2	96814027	96935393	419	3.71547	227	3.17611
5	ENSG00000164308.16	ERAP2	96875938	96919716	318	4.88516	177	4.11246
5	ENSG00000174136.11	RGMB	98768649	98798643	469	1.31622	225	1.07561
5	ENSG00000145730.20	PAM	102753980	103031105	460	1.6396	222	1.8719
5	ENSG00000112874.9	NUDT12	103548854	103562793	429	0.900521	216	1.09268
5	ENSG00000171444.17	MCC	113022098	113488830	501	1.11599	246	2.09321
5	ENSG00000250891.1	LINC02208	118468155	118562117	56	1.02885	5	1.83631
5	ENSG00000250328.5	MGC32805	122436496	122479087	286	1.04212	170	1.60397
5	ENSG00000250539.1	KRT8P33	123400921	123402344	267	1.46254	142	1.28928
5	ENSG00000138829.11	FBN2	128257908	128659185	339	2.06479	135	2.03136
5	ENSG00000113396.12	SLC27A6	128845579	129033642	385	3.07507	200	2.00089
5	ENSG00000072682.18	P4HA2	132191837	132295315	446	1.83754	237	1.48078
5	ENSG00000131435.12	PDLIM4	132257670	132273454	377	1.97045	210	1.39745
5	ENSG00000197208.5	SLC22A4	132294442	132344206	381	2.06021	205	1.67575
5	ENSG00000233006.6	AC034220.3	132311284	132369648	406	1.61797	215	1.53013
5	ENSG00000125347.13	IRF1	132481608	132490798	372	2.13109	195	1.70128
5	ENSG00000164402.13	2022-09-08	132750816	132807241	159	2.28244	73	2.26917
5	ENSG00000250167.1	CTC-321K16.1	135559576	135634874	252	1.30003	125	1.52033
5	ENSG00000145824.12	CXCL14	135570678	135579184	233	1.54212	114	1.80167
5	ENSG00000120708.16	TGFBI	136028894	136063818	395	4.34007	196	3.70373
5	ENSG00000152377.13	SPOCK1	136975297	137598379	451	1.38662	217	1.14465
5	ENSG00000044115.20	CTNNA1	138610966	138935034	274	1.90179	144	1.76317
5	ENSG00000113657.12	DPYSL3	147390810	147510056	380	0.88897	203	1.40826
5	ENSG00000164266.10	SPINK1	147824567	147831786	47	1.87702	36	1.94603
5	ENSG00000133710.15	SPINK5	148025682	148137289	381	4.27241	203	3.77553
5	ENSG00000173210.19	ABLIM3	149141482	149260542	462	1.7931	222	1.84224
5	ENSG00000253406.1	AC012613.2	149216522	149276805	398	2.14494	196	2.05798
5	ENSG00000183111.11	ARHGEF37	149551946	149634968	437	2.39719	215	2.1425
5	ENSG00000113721.13	PDGFRB	150113836	150155872	474	1.86987	237	1.25857
5	ENSG00000197083.11	ZNF300P1	150930644	150946289	302	1.36828	161	1.65641
5	ENSG00000211445.11	GPX3	151020437	151028993	355	4.62761	183	4.16733
5	ENSG00000197043.13	ANXA6	151100711	151157882	510	0.976735	258	1.09126
5	ENSG00000198624.12	CCDC69	151181051	151224145	516	2.19137	266	1.9749
5	ENSG00000196743.8	GM2A	151212149	151270440	469	2.02859	222	1.84224
5	ENSG00000113140.10	SPARC	151661095	151685230	436	4.86029	214	4.18649
5	ENSG00000132911.4	NMUR2	152391531	152433368	74	1.90104	10	1.17802
5	ENSG00000164574.15	GALNT10	154190729	154420984	541	1.17973	273	1.39745
5	ENSG00000245275.7	SAP30L-AS1	154329436	154445850	536	1.00051	270	1.17802
5	ENSG00000055163.19	CYFIP2	157266078	157395533	491	1.94514	245	1.46014
5	ENSG00000251405.2	CTB-109A12.1	157362614	157460018	456	1.5284	230	1.00629
5	ENSG00000248544.2	CTB-47B11.3	157375740	157384950	167	2.58614	62	2.38843
5	ENSG00000135074.15	ADAM19	157395595	157575775	465	2.46176	234	1.8757
5	ENSG00000172548.14	NIPAL4	157460078	157474717	355	1.71865	167	1.33175
5	ENSG00000094755.16	GABRP	170763349	170814047	446	1.90564	226	2.05769
5	ENSG00000120129.5	DUSP1	172768089	172771195	194	1.5181	115	1.5501
5	ENSG00000182230.11	FAM153B	176060688	176132258	328	3.73741	144	3.82035
5	ENSG00000175414.6	ARL10	176365467	176401865	460	1.45803	229	1.27288
5	ENSG00000048162.20	NOP16	176383937	176388975	318	1.3512	152	0.892177
5	ENSG00000160867.14	FGFR4	177086885	177098144	376	1.17021	197	0.940762
5	ENSG00000213347.10	MXD3	177305499	177312757	370	0.977539	175	1.04636
5	ENSG00000249849.1	RP11-1101H11.1	177682293	177713969	352	2.75458	153	1.95679
5	ENSG00000170074.19	FAM153A	177707980	177783398	384	4.19269	179	3.02787
5	ENSG00000249684.5	RP11-423H2.3	177951412	177963960	209	1.5284	82	1.29041
5	ENSG00000204677.10	FAM153C	178006404	178055559	285	1.66161	112	1.67174
5	ENSG00000218227.3	RP11-889L3.1	178055603	178056194	324	3.23182	156	2.6634
5	ENSG00000050767.15	COL23A1	178237617	178590555	500	2.44119	246	2.28053
5	ENSG00000161011.19	SQSTM1	179806397	179837265	501	1.29787	258	0.963687
5	ENSG00000161010.14	MRNIP	179835132	179858887	429	2.9891	223	2.74553
5	ENSG00000131446.16	MGAT1	180784781	180815652	419	1.48643	203	1.27854
5	ENSG00000278970.1	HEIH	180829953	180831364	61	3.23835	35	2.96482
5	ENSG00000168903.8	BTNL3	180988844	181006727	42	4.0119	26	3.25418
5	ENSG00000165810.16	BTNL9	181040224	181061523	405	4.0802	203	4.13224
5	ENSG00000146054.17	TRIM7	181193923	181205293	336	2.65597	161	2.26973
6	ENSG00000137265.14	IRF4	391738	411447	411	1.03346	196	1.28549
6	ENSG00000145949.9	MYLK4	2663628	2750966	490	1.57897	241	1.63418
6	ENSG00000021355.12	SERPINB1	2832331	2842006	413	2.42155	212	2.2462
6	ENSG00000230438.6	SERPINB9P1	2854656	2881407	444	1.02885	224	1.34847
6	ENSG00000170542.5	SERPINB9	2887265	2903280	511	2.2659	265	2.13441
6	ENSG00000124570.17	SERPINB6	2948158	2972165	452	2.02	234	1.73504
6	ENSG00000124588.19	NQO2	2993930	3028869	490	4.75573	256	3.93463
6	ENSG00000180822.11	PSMG4	3231402	3303373	437	1.37202	225	0.900069
6	ENSG00000168994.13	PXDC1	3722613	3739161	383	3.65079	200	3.84412
6	ENSG00000238158.6	RP11-420L9.4	3831932	3855737	187	3.35351	78	1.05986
6	ENSG00000260604.2	RP1-140K8.5	3904919	3911979	160	2.12037	115	1.60734
6	ENSG00000185689.15	C6orf201	4079221	4130951	374	2.41958	167	1.56826
6	ENSG00000198721.12	ECI2	4115688	4135597	377	2.61496	167	1.72594
6	ENSG00000226281.2	RP1-80N2.2	6692743	6711002	132	1.08637	59	0.876762
6	ENSG00000239264.8	TXNDC5	7881516	7910814	326	1.66938	166	1.10663
6	ENSG00000247925.2	RP3-510L9.1	11173451	11259099	518	1.6665	260	0.874187
6	ENSG00000111859.16	NEDD9	11183297	11382348	537	1.64747	275	0.950605
6	ENSG00000112137.17	PHACTR1	12716804	13290017	493	1.44085	228	1.22421
6	ENSG00000215022.7	RP1-257A7.4	13264860	13295586	377	2.21214	170	2.1461
6	ENSG00000145979.17	TBC1D7	13266541	13328583	424	2.31826	204	2.07511
6	ENSG00000137198.9	GMPR	16238579	16295549	367	2.02714	168	0.888052
6	ENSG00000137393.9	RNF144B	18387349	18468874	509	2.45724	251	1.77337
6	ENSG00000228412.7	RP4-625H18.2	19324987	19839080	502	1.41456	242	1.1889
6	ENSG00000172201.11	ID4	19837385	19840684	442	3.70022	212	3.48827
6	ENSG00000168405.15	CMAHP	25081319	25166555	433	2.55012	205	1.67575
6	ENSG00000186470.13	BTN3A2	26365158	26378320	432	1.13431	219	1.0668
6	ENSG00000026950.16	BTN3A1	26402236	26415216	359	1.66866	179	1.18905
6	ENSG00000235109.7	ZSCAN31	28324692	28356271	320	3.82885	163	2.39364
6	ENSG00000225864.1	HCG4P11	29723000	29723939	282	1.06923	138	0.872719
6	ENSG00000229142.1	HCG4P8	29827384	29828364	32	2.92715	13	2.24142
6	ENSG00000227262.3	HCG4B	29925982	29926973	209	1.09242	105	1.46014
6	ENSG00000227766.1	HCG4P5	29942096	29943067	134	5.98711	65	5.27971
6	ENSG00000204618.8	RNF39	30070333	30075887	456	1.89474	228	2.06152
6	ENSG00000204616.10	TRIM31	30102896	30113106	248	2.00862	118	1.1557
6	ENSG00000137331.11	IER3	30743198	30744554	208	2.85414	112	2.78849
6	ENSG00000204580.13	DDR1	30876420	30900156	360	2.90606	179	2.43945
6	ENSG00000137411.16	VARS2	30914204	30926459	418	1.76455	194	1.17123
6	ENSG00000196260.4	SFTA2	30931352	30955636	256	1.82969	112	1.37786
6	ENSG00000204544.5	MUC21	30983717	30989903	67	1.05718	60	1.94603
6	ENSG00000261272.1	MUC22	31010473	31035402	16	2.92715	5	3.15291
6	ENSG00000228789.6	HCG22	31053449	31059890	121	2.58201	58	3.06211
6	ENSG00000204540.10	PSORS1C1	31114749	31140092	507	5.51065	255	4.72766
6	ENSG00000204539.3	CDSN	31115089	31120446	443	4.61549	229	4.40626
6	ENSG00000204538.3	PSORS1C2	31137535	31139350	357	3.83111	173	2.01896
6	ENSG00000204536.13	CCHCR1	31142438	31158238	476	4.36285	241	2.50827
6	ENSG00000137310.11	TCF19	31158541	31164215	427	1.47786	226	1.446
6	ENSG00000204531.17	POU5F1	31164336	31180731	492	4.25442	247	3.81387
6	ENSG00000204528.3	PSORS1C3	31173734	31177899	400	2.66139	194	1.88382
6	ENSG00000272501.1	XXbac-BPG299F13.17	31195199	31198037	461	1.51886	229	1.56035
6	ENSG00000206344.7	HCG27	31198137	31203968	479	1.79372	231	1.39745
6	ENSG00000271581.1	XXbac-BPG248L24.12	31356646	31357637	62	3.04962	26	2.49461
6	ENSG00000204520.12	MICA	31399783	31415315	451	3.33964	237	3.48067
6	ENSG00000204421.2	LY6G6C	31718647	31721845	177	2.47671	77	2.62285
6	ENSG00000248290.1	TNXA	32008613	32012472	196	1.22255	93	1.25588
6	ENSG00000168477.17	TNXB	32041770	32115263	502	0.900274	241	0.869355
6	ENSG00000204308.7	RNF5	32178353	32180793	177	1.01812	90	0.88544
6	ENSG00000204267.13	TAP2	32821832	32838780	523	2.223	262	2.14285
6	ENSG00000231925.11	TAPBP	33299693	33314387	351	0.990987	168	1.08397
6	ENSG00000096433.10	ITPR3	33620364	33696574	484	2.00153	250	1.38867
6	ENSG00000161896.11	IP6K3	33721669	33746905	400	2.39563	209	1.88041
6	ENSG00000124762.13	CDKN1A	36676459	36687339	387	2.54455	205	1.77209
6	ENSG00000124772.11	CPNE5	36740774	36840002	507	1.60171	258	1.47399
6	ENSG00000164530.13	PI16	36948262	36964837	399	3.60274	200	3.08708
6	ENSG00000112139.14	MDGA1	37630678	37699306	472	4.32675	251	3.68794
6	ENSG00000124721.17	DNAH8	38715340	39030529	108	3.27869	23	4.92745
6	ENSG00000112164.5	GLP1R	39048797	39087743	268	1.42551	98	1.21832
6	ENSG00000146122.16	DAAM2	39792297	39904142	481	2.1773	258	1.57606
6	ENSG00000235033.7	RP11-61I13.3	39881803	39900071	399	1.98514	207	1.65186
6	ENSG00000124615.17	MOCS1	39899577	39934551	382	0.959274	198	1.16472
6	ENSG00000096088.16	PGC	41736710	41754109	37	2.82454	15	1.83631
6	ENSG00000112619.7	PRPH2	42696599	42722574	436	1.49907	201	1.4957
6	ENSG00000124587.13	PEX6	42963880	42979220	320	3.33054	176	2.90605
6	ENSG00000112715.21	VEGFA	43770212	43786487	524	3.8111	262	3.27351
6	ENSG00000001561.6	ENPP4	46129992	46146699	388	2.12478	202	1.61471
6	ENSG00000112796.9	ENPP5	46159186	46170971	384	1.32546	198	1.4307
6	ENSG00000146085.7	MUT	49430359	49463191	387	1.56351	202	1.61471
6	ENSG00000096093.15	EFHC1	52362122	52529886	513	1.5728	265	1.46369
6	ENSG00000065308.4	TRAM2	52497401	52576915	497	1.23892	252	1.42357
6	ENSG00000244067.2	GSTA2	52750088	52763569	107	1.89816	29	1.47312
6	ENSG00000243955.5	GSTA1	52791663	52803910	162	4.23956	75	3.32845
6	ENSG00000170899.10	GSTA4	52977947	52995378	414	1.31313	192	0.951727
6	ENSG00000012660.13	ELOVL5	53267397	53349179	411	1.45839	218	0.863967
6	ENSG00000124749.16	COL21A1	56056589	56394094	418	1.20142	209	1.18747
6	ENSG00000237643.1	RP11-462G2.1	70394886	70399417	59	2.9915	43	2.57116
6	ENSG00000232295.7	RP11-154D6.1	71221456	71328228	396	1.35482	185	1.33814
6	ENSG00000119900.7	OGFRL1	71288802	71308950	364	1.42519	174	1.39745
6	ENSG00000080007.7	DDX43	73395133	73417569	237	2.68686	96	1.60317
6	ENSG00000112697.15	TMEM30A	75252923	75284968	152	1.5284	78	0.891067
6	ENSG00000146242.8	TPBG	82363205	82370828	296	1.72147	137	1.70177
6	ENSG00000234155.1	RP11-30P6.6	85387218	85390186	21	1.66161	18	2.12889
6	ENSG00000135318.11	NT5E	85449583	85495791	351	1.61835	171	1.32046
6	ENSG00000203875.10	SNHG5	85660949	85678736	370	4.28162	192	3.5232
6	ENSG00000112297.14	AIM1	106360807	106571970	507	2.53027	252	1.81541
6	ENSG00000272398.5	CD24	106969830	106975627	309	1.88278	139	1.76054
6	ENSG00000203799.12	CCDC162P	109165830	109355063	462	2.51626	225	1.36819
6	ENSG00000135535.15	CD164	109366513	109382457	395	2.68686	200	2.49461
6	ENSG00000135596.17	MICAL1	109444061	109455987	377	1.40649	200	1.44134
6	ENSG00000112769.18	LAMA4	112108759	112254939	517	1.27485	269	1.08747
6	ENSG00000152661.7	GJA1	121435691	121449727	152	1.47844	71	0.872048
6	ENSG00000111907.20	TPD52L1	125119048	125264407	408	1.40106	198	0.931986
6	ENSG00000198945.7	L3MBTL3	130013698	130141451	377	1.06409	185	1.33814
6	ENSG00000112299.7	VNN1	132681589	132714049	297	2.17294	143	1.78107
6	ENSG00000112306.7	RPS12	132814440	132817564	320	1.8119	163	1.30321
6	ENSG00000112378.11	PERP	138088504	138107511	493	2.79623	246	2.62841
6	ENSG00000164442.9	CITED2	139371806	139374620	290	1.12049	151	1.16494
6	ENSG00000120265.16	PCMT1	149749665	149811420	258	2.42682	138	1.96988
6	ENSG00000120256.9	LRP11	149818797	149863493	319	1.13001	165	0.918687
6	ENSG00000164520.11	RAET1E	149883374	149898102	345	1.46353	177	1.21149
6	ENSG00000223701.3	RAET1E-AS1	149885584	149919508	362	1.56373	186	1.36206
6	ENSG00000131016.16	AKAP12	151239998	151358557	461	1.99653	236	1.51832
6	ENSG00000146426.17	TIAM2	154995353	155257508	493	1.20982	238	1.05631
6	ENSG00000164694.16	FNDC1	159169396	159272109	392	3.29519	183	2.90829
6	ENSG00000112096.16	SOD2	159669056	159762494	449	4.49146	230	4.26915
6	ENSG00000197081.12	IGF2R	159969098	160113507	486	2.16158	241	1.90733
6	ENSG00000146477.5	SLC22A3	160348267	160452581	422	3.59291	217	3.7839
6	ENSG00000026297.15	RNASET2	166929503	166957184	490	3.31456	247	3.25418
6	ENSG00000130396.20	AFDN	167826921	167972023	470	1.36004	228	0.993231
6	ENSG00000153303.16	FRMD1	168055744	168081557	302	1.54428	143	1.91918
6	ENSG00000112562.18	SMOC2	168441150	168673445	456	1.42849	233	1.7459
6	ENSG00000226445.1	XXyac-YX65C7_A.2	169213253	169239565	519	4.51456	251	4.08134
6	ENSG00000186340.14	THBS2	169215779	169254044	523	4.42983	261	4.24755
6	ENSG00000184465.15	WDR27	169457211	169702048	454	1.02048	223	1.03337
7	ENSG00000177706.8	FAM20C	192968	260745	520	3.10238	264	2.46967
7	ENSG00000164828.17	SUN1	816614	874920	423	1.42825	233	1.18084
7	ENSG00000073067.13	CYP2W1	983198	989640	233	2.97604	113	2.46548
7	ENSG00000146540.14	C7orf50	996985	1138260	479	3.07775	241	2.61753
7	ENSG00000164849.9	GPR146	1044575	1057764	424	0.939302	214	1.29491
7	ENSG00000164850.14	GPER1	1082207	1093815	448	1.9102	224	1.49541
7	ENSG00000178381.11	ZFAND2A	1152070	1160759	407	1.14545	206	1.28028
7	ENSG00000229043.2	AC091729.9	1160484	1165267	307	2.17278	151	1.73168
7	ENSG00000164877.18	MICALL2	1434365	1459502	316	1.6536	165	1.51714
7	ENSG00000164880.15	INTS1	1470276	1504367	363	1.15958	174	1.09478
7	ENSG00000164855.15	TMEM184A	1543043	1560821	392	3.70197	198	3.05981
7	ENSG00000106263.17	EIF3B	2354085	2380745	347	2.25974	164	1.85237
7	ENSG00000106003.12	LFNG	2512528	2529177	91	1.13315	55	1.59693
7	ENSG00000174945.13	AMZ1	2679521	2775500	454	1.85674	220	1.59693
7	ENSG00000146535.13	GNA12	2728111	2844324	413	1.52066	198	1.26446
7	ENSG00000146555.18	SDK1	3301447	4269000	540	1.59131	276	1.87448
7	ENSG00000164638.10	SLC29A4	5274368	5306789	437	1.63265	222	0.893348
7	ENSG00000075624.13	ACTB	5527150	5563784	324	3.6771	153	2.98941
7	ENSG00000230825.1	AC005532.5	7255153	7277779	140	1.30003	69	1.30204
7	ENSG00000215018.9	COL28A1	7356202	7535853	419	1.26897	202	1.0607
7	ENSG00000006747.14	SCIN	12570848	12660179	462	1.62874	214	1.23339
7	ENSG00000106541.11	AGR2	16791810	16833433	286	1.57311	145	1.38232
7	ENSG00000105877.17	DNAH11	21543214	21900120	527	2.08426	266	2.09864
7	ENSG00000164649.19	CDCA7L	21900899	21946084	474	1.83783	232	1.87036
7	ENSG00000105889.14	STEAP1B	22419443	22632925	480	2.46839	242	2.3314
7	ENSG00000136235.15	GPNMB	23235966	23275108	319	4.12922	162	3.5105
7	ENSG00000105928.13	DFNA5	24698352	24758113	404	1.76185	201	1.5612
7	ENSG00000225792.1	AC004540.4	26372143	26376701	126	1.11924	64	1.2603
7	ENSG00000233429.9	HOTAIRM1	27096093	27100265	381	1.60182	207	1.93808
7	ENSG00000106066.14	CPVL	28995230	29195451	513	1.15836	251	1.11769
7	ENSG00000106069.21	CHN2	29122273	29514224	539	1.08872	274	0.860881
7	ENSG00000225264.3	ZNRF2P2	29598794	29685153	373	1.73626	180	1.65345
7	ENSG00000136193.16	SCRN1	29920102	29990289	332	1.60062	172	1.04023
7	ENSG00000196295.11	AC005154.6	30516308	30585972	413	1.48389	215	1.22394
7	ENSG00000241644.2	INMT	30697984	30757602	409	3.0107	195	3.11915
7	ENSG00000240583.11	AQP1	30911693	30925516	371	3.10112	192	2.39175
7	ENSG00000106483.11	SFRP4	37905931	38025695	514	3.54761	257	2.63549
7	ENSG00000086289.11	EPDR1	37920560	37951941	456	1.66161	220	1.20794
7	ENSG00000281103.1	TRG-AS1	38341576	38378804	403	1.52344	198	0.931986
7	ENSG00000078053.16	AMPH	38383703	38631567	474	1.08491	241	0.923985
7	ENSG00000164543.5	STK17A	43582757	43626786	419	2.0301	221	1.73504
7	ENSG00000106603.18	COA1	43608455	43729717	427	1.81573	222	1.78294
7	ENSG00000239556.3	AC004951.5	43984993	43990207	328	1.07515	177	1.32306
7	ENSG00000106624.10	AEBP1	44104360	44114562	402	4.57046	211	3.88296
7	ENSG00000122679.8	RAMP3	45157790	45186302	395	1.78336	196	1.48701
7	ENSG00000214765.8	SEPT7P2	45723779	45768985	414	1.29479	202	1.22364
7	ENSG00000146674.14	IGFBP3	45912244	45921874	401	2.59578	212	1.87358
7	ENSG00000136205.16	TNS3	47275153	47582558	524	1.95626	272	2.08317
7	ENSG00000183696.13	UPP1	48088627	48108733	336	1.41303	189	1.01431
7	ENSG00000106153.12	CHCHD2	56101568	56106576	211	2.40534	116	2.04061
7	ENSG00000196247.11	ZNF107	64666082	64711582	389	2.80027	204	2.62369
7	ENSG00000271550.1	BNIP3P11	64678953	64687393	354	2.13351	192	1.46602
7	ENSG00000198039.11	ZNF273	64870171	64930966	364	4.67944	190	4.15768
7	ENSG00000189316.3	RP11-797H7.5	64888526	64890100	321	1.14121	170	1.37163
7	ENSG00000152926.14	ZNF117	64971775	64990808	360	3.15917	185	2.22773
7	ENSG00000213462.4	ERV3-1	64991036	65006743	347	3.33198	180	2.23861
7	ENSG00000198874.12	TYW1	66995172	67239519	436	1.63839	227	1.61011
7	ENSG00000185274.11	WBSCR17	71132168	71713600	503	1.27415	256	1.00316
7	ENSG00000009950.15	MLXIPL	73593193	73624543	249	3.27784	150	2.58238
7	ENSG00000189143.9	CLDN4	73799541	73832693	243	3.94271	104	4.01376
7	ENSG00000106683.14	LIMK1	74082932	74122525	186	1.4575	92	1.27819
7	ENSG00000263001.5	GTF2I	74657666	74760692	256	1.978	130	2.39333
7	ENSG00000127948.15	POR	75899199	75986836	429	1.20142	212	1.31464
7	ENSG00000091073.19	DTX2	76461675	76505994	398	1.1147	209	1.06148
7	ENSG00000243566.6	UPK3B	76510427	76516521	234	3.6086	120	2.43975
7	ENSG00000205485.13	AC004980.7	76549359	76627982	391	2.60672	207	1.62006
7	ENSG00000186704.9	DTX2P1	76978616	77004308	375	1.1959	192	1.08887
7	ENSG00000135205.14	CCDC146	77122433	77329533	513	1.558	251	1.19638
7	ENSG00000228113.7	AC003991.3	88219358	88304367	404	2.77679	206	2.7183
7	ENSG00000127954.12	STEAP4	88270891	88306891	397	2.76458	196	2.86406
7	ENSG00000157214.13	STEAP2	90167589	90238137	425	0.899313	229	0.870428
7	ENSG00000005421.8	PON1	95297675	95324707	116	1.02885	51	1.01022
7	ENSG00000004799.7	PDK4	95583498	95596491	391	5.44205	192	4.96322
7	ENSG00000183444.10	OR7E38P	97966089	97967074	263	3.25918	136	2.97865
7	ENSG00000164713.9	BRI3	98252378	98310441	422	2.42334	210	1.83631
7	ENSG00000006453.13	BAIAP2L1	98291650	98401068	424	4.05539	207	3.43276
7	ENSG00000106236.3	NPTX2	98617296	98629868	110	3.13424	53	2.55671
7	ENSG00000130429.12	ARPC1B	99374248	99394801	183	1.37116	81	1.47872
7	ENSG00000106258.13	CYP3A5	99648193	99679998	139	2.79058	59	1.65779
7	ENSG00000239521.7	GATS	100200652	100272218	416	1.46692	205	0.969288
7	ENSG00000121716.20	PILRB	100352175	100367733	255	3.68648	131	2.82125
7	ENSG00000169894.17	MUC3A	100949554	100968346	33	1.20142	16	1.67174
7	ENSG00000106366.8	SERPINE1	101127088	101139266	415	2.47888	206	2.27092
7	ENSG00000267368.1	UPK3BL	102637024	102642791	88	3.53116	39	3.92936
7	ENSG00000091140.13	DLD	107890969	107931730	360	3.01152	182	3.18184
7	ENSG00000091136.13	LAMB1	107923802	108003255	500	3.10939	252	3.22605
7	ENSG00000006652.13	IFRD1	112422967	112480990	439	3.52389	220	2.8836
7	ENSG00000135269.17	TES	116222803	116258783	440	2.0988	224	1.61296
7	ENSG00000243243.5	AC073130.3	116237928	116327896	441	2.22982	225	1.71928
7	ENSG00000105971.14	CAV2	116287379	116508541	439	1.81152	217	1.38734
7	ENSG00000105974.11	CAV1	116524784	116561184	441	2.29869	220	1.89616
7	ENSG00000106025.8	TSPAN12	120787319	120858402	188	1.75586	110	1.4174
7	ENSG00000106034.17	CPED1	120988676	121297444	489	2.06534	251	1.74714
7	ENSG00000135245.9	HILPDA	128455848	128458418	294	1.40334	151	1.42651
7	ENSG00000243679.1	RP11-274B21.3	128654019	128654722	415	1.89338	200	1.17802
7	ENSG00000128591.15	FLNC	128830376	128859274	303	2.41342	153	1.6556
7	ENSG00000242902.1	RP11-309L24.2	128850161	128862626	256	2.15597	126	1.39745
7	ENSG00000158457.5	TSPAN33	129144891	129169697	327	2.24214	165	1.43735
7	ENSG00000091704.9	CPA1	130380338	130388114	219	1.73096	112	1.55419
7	ENSG00000158623.14	COPG2	130506296	130668647	364	6.30656	169	5.08495
7	ENSG00000233559.1	LINC00513	130853719	130928649	506	1.84669	258	1.34642
7	ENSG00000226380.9	AC058791.1	130876810	130913310	471	1.43591	240	1.34259
7	ENSG00000122783.16	C7orf49	135092362	135170795	428	2.48362	226	1.79553
7	ENSG00000146859.6	TMEM140	135148163	135165781	378	1.98302	191	1.51233
7	ENSG00000105875.13	WDR91	135183838	135211534	413	1.3368	210	0.989932
7	ENSG00000204983.13	PRSS1	142749467	142753076	187	1.72929	96	1.32888
7	ENSG00000275896.5	PRSS2	142760397	142774564	46	2.76208	34	2.68823
7	ENSG00000159840.15	ZYX	143381079	143391097	371	1.79124	185	1.69398
7	ENSG00000146904.8	EPHA1	143390288	143408892	395	1.41812	196	1.31908
7	ENSG00000155660.10	PDIA4	149003061	149028641	208	1.50342	103	1.05658
7	ENSG00000171130.17	ATP6V0E2	149872967	149880698	302	4.5866	153	3.54875
7	ENSG00000127399.14	LRRC61	150322638	150338150	262	2.26057	136	2.01057
7	ENSG00000106538.9	RARRES2	150338318	150341674	322	4.17697	166	3.80327
7	ENSG00000214022.11	REPIN1	150368188	150374044	340	3.19515	162	2.69779
7	ENSG00000133574.9	GIMAP4	150567276	150573955	144	1.08158	77	0.998481
7	ENSG00000106565.17	TMEM176B	150791284	150801360	485	5.09553	257	4.37729
7	ENSG00000002933.7	TMEM176A	150800533	150805120	457	5.677	243	4.97338
7	ENSG00000002726.20	AOC1	150824626	150861504	259	1.94502	126	1.3452
7	ENSG00000187260.15	WDR86	151375943	151410727	526	1.64237	269	1.89505
7	ENSG00000106617.13	PRKAG2	151556110	151877041	538	0.908878	275	0.926667
7	ENSG00000130226.16	DPP6	153887096	154894285	515	1.82871	259	0.931473
7	ENSG00000117868.15	ESYT2	158730994	158830253	389	2.039	201	2.01972
7	ENSG00000106018.13	VIPR2	159030195	159144957	416	1.26613	213	1.1193
8	ENSG00000172748.13	ZNF596	232231	264703	418	1.41941	191	1.23661
8	ENSG00000104714.13	ERICH1	614745	738106	506	3.42236	257	2.60988
8	ENSG00000176595.3	KBTBD11	1973877	2006936	358	0.95461	181	1.20348
8	ENSG00000183117.18	CSMD1	2935352	4994972	436	1.34233	195	1.09362
8	ENSG00000245857.2	GS1-24F4.2	6835965	6885276	423	4.76712	224	3.81708
8	ENSG00000164825.3	DEFB1	6870574	6878022	394	4.87364	214	4.09421
8	ENSG00000173295.7	FAM86B3P	8228594	8244865	382	3.16568	186	2.81314
8	ENSG00000253981.5	ALG1L13P	8236002	8244040	362	2.84325	176	2.53201
8	ENSG00000275342.4	PRAG1	8317735	8386498	477	2.17101	237	1.73076
8	ENSG00000253958.1	CLDN23	8701937	8704106	326	3.06691	177	2.5504
8	ENSG00000173281.4	PPP1R3B	9136254	9151574	409	2.37947	207	1.84267
8	ENSG00000154316.16	TDH	11339636	11368452	194	1.36154	71	2.54097
8	ENSG00000184608.8	FAM167A-AS1	11390423	11438658	379	0.993784	167	1.13466
8	ENSG00000154319.14	FAM167A	11421462	11474715	434	1.23005	195	1.49873
8	ENSG00000136573.12	BLK	11494000	11564604	374	1.01869	205	0.969288
8	ENSG00000079459.12	FDFT1	11795572	11839309	483	2.08608	228	2.26363
8	ENSG00000164733.20	CTSB	11842523	11869448	476	6.11759	235	5.11379
8	ENSG00000250305.8	KIAA1456	12945641	13031503	511	1.96871	266	1.77692
8	ENSG00000003989.17	SLC7A2	17497087	17570573	480	2.76896	242	2.27699
8	ENSG00000104213.12	PDGFRL	17576432	17643794	379	1.11399	189	1.32779
8	ENSG00000129422.14	MTUS1	17644071	17800917	527	2.80468	263	2.43203
8	ENSG00000253944.1	RP11-156K13.1	17801344	17861069	289	2.04697	154	1.59693
8	ENSG00000104760.16	FGL1	17864379	17910365	137	2.45604	48	2.35746
8	ENSG00000104763.18	ASAH1	18055991	18084998	419	4.58534	221	4.08822
8	ENSG00000147408.14	CSGALNACT1	19404160	19758029	525	3.05009	266	3.16281
8	ENSG00000175445.14	LPL	19901716	19967258	449	3.42604	221	3.25418
8	ENSG00000158856.17	DMTN	22048994	22082527	202	2.77679	100	2.88959
8	ENSG00000168484.12	SFTPC	22156912	22164479	241	1.24152	86	1.72915
8	ENSG00000104635.13	SLC39A14	22367248	22434129	383	1.13293	191	1.37447
8	ENSG00000134020.7	PEBP4	22713250	22941336	478	2.92715	231	2.0244
8	ENSG00000134013.15	LOXL2	23297188	23425328	538	1.19115	276	1.20664
8	ENSG00000147454.13	SLC25A37	23528804	23575463	475	2.40762	237	2.00853
8	ENSG00000147459.17	DOCK5	25184722	25415716	520	1.13106	262	0.886557
8	ENSG00000120907.17	ADRA1A	26748149	26867273	447	2.56193	213	2.78822
8	ENSG00000120899.17	PTK2B	27311481	27459391	481	1.45113	242	1.37931
8	ENSG00000120915.13	EPHX2	27490778	27545564	270	3.06777	138	2.63772
8	ENSG00000120885.21	CLU	27596916	27615031	384	4.13337	208	3.98211
8	ENSG00000168077.13	SCARA3	27633867	27676776	412	2.85343	217	2.54011
8	ENSG00000147419.17	CCDC25	27733310	27772653	388	1.57681	187	1.52653
8	ENSG00000168079.16	SCARA5	27869881	27992727	514	1.7601	261	1.85145
8	ENSG00000157168.18	NRG1	31639385	32767959	492	1.36838	242	1.05289
8	ENSG00000104332.11	SFRP1	41261957	41309497	310	3.78445	172	3.56626
8	ENSG00000070501.11	POLB	42338453	42371808	170	3.46315	82	3.77909
8	ENSG00000168333.13	C8orf22	49054310	49076090	107	1.89816	54	2.61652
8	ENSG00000008988.9	RPS20	56067294	56074581	248	3.84569	121	3.5011
8	ENSG00000253301.5	LINC01606	57142688	57240298	66	3.96259	21	2.33787
8	ENSG00000147576.15	ADHFE1	66432485	66471440	386	1.35343	198	1.72992
8	ENSG00000169085.11	C8orf46	66460002	66518524	367	1.24092	189	1.43228
8	ENSG00000253658.5	LINC01592	68911802	69104190	187	1.36384	90	1.03173
8	ENSG00000137573.13	SULF1	69466623	69660915	496	1.67182	253	0.998481
8	ENSG00000164764.10	SBSPON	73064539	73124088	462	1.46439	239	1.26891
8	ENSG00000175606.10	TMEM70	73972436	73982783	331	3.55801	174	3.17561
8	ENSG00000253706.5	RP11-758M4.4	74798783	74866939	299	1.36533	155	1.87878
8	ENSG00000137558.7	PI15	74824536	74855029	298	1.37283	155	1.92125
8	ENSG00000253859.2	RP11-157I4.4	81439435	81498052	317	2.05285	151	1.68809
8	ENSG00000170323.8	FABP4	81478418	81483263	252	1.20964	130	1.07674
8	ENSG00000164879.6	CA3	85373435	85449040	315	1.54109	161	1.73818
8	ENSG00000253549.5	CA3-AS1	85441850	85464915	288	1.68798	147	1.12876
8	ENSG00000104267.9	CA2	85463851	85481493	275	1.72604	136	1.67174
8	ENSG00000164949.7	GEM	94249252	94262350	428	2.76748	213	2.44825
8	ENSG00000104341.16	LAPTM4B	97775056	97853013	474	2.75094	234	2.24142
8	ENSG00000132561.13	MATN2	97868839	98036716	487	2.35805	249	2.37564
8	ENSG00000156482.10	RPL30	98024850	98046469	414	1.33147	201	1.3647
8	ENSG00000104361.9	NIPAL2	98189832	98294393	435	0.928475	219	1.15698
8	ENSG00000164919.10	COX6C	99873199	99894062	194	1.1267	91	1.301
8	ENSG00000205038.11	PKHD1L1	109362476	109530330	372	3.07004	191	3.0633
8	ENSG00000164761.8	TNFRSF11B	118923556	118952200	320	1.69325	166	1.34457
8	ENSG00000136999.4	NOV	119416305	119424353	321	3.90883	162	3.22605
8	ENSG00000253398.1	RP11-775B15.2	119419909	119462350	243	4.7864	117	4.37948
8	ENSG00000136960.12	ENPP2	119557085	119673453	452	0.911251	231	0.998481
8	ENSG00000155792.9	DEPTOR	119928399	120050913	451	2.11059	237	1.31412
8	ENSG00000187955.11	COL14A1	120059779	120372036	493	1.30223	251	0.934106
8	ENSG00000156804.7	FBXO32	123497888	123541206	505	2.00243	261	2.50722
8	ENSG00000147684.7	NDUFB9	124543086	124568378	496	2.03923	260	1.5578
8	ENSG00000170873.18	MTSS1	124550789	124728429	539	2.25799	275	2.00388
8	ENSG00000042832.11	TG	132866957	133134903	539	1.48317	270	1.22678
8	ENSG00000155926.13	SLA	133036723	133103054	510	1.40851	251	1.24883
8	ENSG00000104415.13	WISP1	133191038	133230344	404	1.55511	226	1.446
8	ENSG00000104419.14	NDRG1	133237170	133302022	497	2.53756	255	2.30099
8	ENSG00000008513.14	ST3GAL1	133454847	133571940	519	1.48605	264	1.02342
8	ENSG00000254101.5	LINC02055	136530797	136984935	86	1.33787	19	1.62843
8	ENSG00000105339.10	DENND3	141117277	141195808	530	1.60908	271	1.21931
8	ENSG00000022567.9	SLC45A4	141207165	141308305	510	1.72117	256	1.41459
8	ENSG00000184489.11	PTP4A3	141391992	141432454	439	1.69044	227	1.58111
8	ENSG00000234616.8	JRK	142657459	142681920	435	3.56429	213	3.62268
8	ENSG00000167653.4	PSCA	142670307	142682724	317	4.61587	155	4.17221
8	ENSG00000253196.1	RP11-706C16.7	142763115	142766427	363	2.07997	186	2.42383
8	ENSG00000283992.1	LYNX1	142764337	142769844	388	2.84887	205	2.92812
8	ENSG00000167656.4	LY6D	142784879	142786592	197	3.75586	126	2.65135
8	ENSG00000253715.1	RP11-706C16.8	142785456	142812120	200	3.76241	127	2.72786
8	ENSG00000104499.6	GML	142834246	142916506	186	1.04926	92	1.06353
8	ENSG00000160932.10	LY6E	143017981	143023832	228	1.32858	119	1.41589
8	ENSG00000184428.12	TOP1MT	143304383	143359979	427	1.8513	209	1.84891
8	ENSG00000014164.6	ZC3H3	143437654	143541453	502	2.29186	256	1.7746
8	ENSG00000104518.10	GSDMD	143553206	143563062	408	1.75467	212	1.50095
8	ENSG00000204839.8	MROH6	143566186	143572971	430	1.69105	225	1.28042
8	ENSG00000255050.1	RP11-661A12.9	143573489	143577268	325	4.0603	167	3.73631
8	ENSG00000147813.15	NAPRT	143574795	143578357	369	3.59593	183	3.69969
8	ENSG00000181085.14	MAPK15	143716258	143722458	258	1.98536	145	1.51851
8	ENSG00000178209.14	PLEC	143915146	143976734	405	3.98645	219	3.95248
8	ENSG00000179632.9	MAF1	144104498	144107611	102	1.21495	51	1.52653
8	ENSG00000071894.16	CPSF1	144393242	144409349	296	1.74712	141	1.77095
8	ENSG00000161016.17	RPL8	144789765	144792587	290	3.84358	160	3.85235
9	ENSG00000107099.15	DOCK8	220747	465259	530	1.10764	268	1.0945
9	ENSG00000107104.18	KANK1	470290	746106	531	2.9057	268	2.39636
9	ENSG00000236404.8	VLDLR-AS1	2422701	2622373	533	1.38144	270	1.49497
9	ENSG00000147852.15	VLDLR	2621833	2660053	421	1.47524	218	1.61889
9	ENSG00000147853.16	AK3	4709558	4742043	515	2.61015	257	2.1232
9	ENSG00000178445.9	GLDC	6532463	6645783	372	1.90656	140	1.131
9	ENSG00000225489.6	RP11-390F4.3	6716494	6727438	280	2.68308	124	0.901957
9	ENSG00000164946.19	FREM1	14734665	14910995	515	1.01779	260	0.874187
9	ENSG00000147872.9	PLIN2	19108374	19149290	378	2.06337	199	2.18035
9	ENSG00000137154.12	RPS6	19375996	19380254	269	1.41697	154	1.3832
9	ENSG00000198680.4	TUSC1	25676388	25678440	437	1.82379	216	0.879345
9	ENSG00000086062.12	B4GALT1	33104081	33167356	426	1.62597	217	1.41767
9	ENSG00000122711.8	SPINK4	33218364	33248567	14	2.92715	9	2.12889
9	ENSG00000165272.14	AQP3	33441153	33447611	427	3.57622	226	3.33933
9	ENSG00000198467.13	TPM2	35681991	35691020	428	4.41741	219	4.40337
9	ENSG00000196196.2	HRCT1	35906191	35907141	212	0.993028	103	1.05658
9	ENSG00000137054.15	POLR1E	37485934	37503697	374	2.41958	197	1.90983
9	ENSG00000137124.7	ALDH1B1	38392663	38398661	353	3.04546	159	2.18409
9	ENSG00000119139.17	TJP2	69121263	69255208	507	2.24571	259	2.3294
9	ENSG00000135063.17	FAM189A2	69324571	69392455	427	0.891029	221	0.96057
9	ENSG00000165072.9	MAMDC2	70043580	70226970	386	0.90098	195	1.43121
9	ENSG00000107372.12	ZFAND5	72351424	72365235	379	2.55651	193	2.30701
9	ENSG00000135046.13	ANXA1	73151756	73170393	413	1.86998	183	1.43342
9	ENSG00000106733.20	NMRK1	75060572	75088217	478	1.59278	247	1.04209
9	ENSG00000106772.17	PRUNE2	76611375	76906087	529	1.55635	269	1.25877
9	ENSG00000197969.11	VPS13A	77177352	77421541	439	2.9531	229	2.25026
9	ENSG00000187764.11	SEMA4D	89360786	89498130	506	1.45653	254	1.17283
9	ENSG00000165025.14	SYK	90801786	90898549	528	1.48904	262	1.08756
9	ENSG00000188312.13	CENPP	92325636	92620533	445	1.60474	232	1.41637
9	ENSG00000106809.10	OGN	92383966	92404696	279	2.96798	146	3.12585
9	ENSG00000131669.9	NINJ1	93121488	93134288	314	1.88732	171	1.24346
9	ENSG00000165238.16	WNK2	93184915	93320572	432	1.22219	229	1.04291
9	ENSG00000131668.13	BARX1	93951621	93955372	131	1.21723	53	1.81147
9	ENSG00000130957.4	FBP2	94558719	94593793	239	2.14877	106	1.68726
9	ENSG00000165140.9	FBP1	94603132	94640249	355	1.61171	178	0.904343
9	ENSG00000095383.19	TBC1D2	98198998	98255721	444	2.00365	218	1.49811
9	ENSG00000204291.10	COL15A1	98943178	99070792	456	1.61166	236	2.18778
9	ENSG00000095209.11	TMEM38B	105694543	105776612	264	1.28771	126	1.24071
9	ENSG00000136810.12	TXN	110243810	110256640	493	1.99533	251	2.11432
9	ENSG00000198121.13	LPAR1	110873262	111038458	491	1.01725	251	0.98656
9	ENSG00000106853.18	PTGR1	111549721	111599855	492	1.83138	245	1.91692
9	ENSG00000119411.10	BSPRY	113349540	113371233	461	1.22238	237	1.39745
9	ENSG00000119431.9	HDHD3	113373418	113376999	348	2.03255	187	1.98417
9	ENSG00000138835.22	RGS3	113444730	113597743	387	1.24958	199	1.15486
9	ENSG00000196739.14	COL27A1	114155559	114312511	539	1.72266	274	1.96605
9	ENSG00000095397.13	WHRN	114402079	114505450	484	1.17004	247	1.54848
9	ENSG00000041982.15	TNC	115019577	115118257	509	4.85903	252	4.32321
9	ENSG00000106780.8	MEGF9	120600812	120714470	254	1.61179	135	2.32394
9	ENSG00000226752.9	PSMD5-AS1	120824827	120854385	306	1.9842	173	1.10572
9	ENSG00000056558.10	TRAF1	120902392	120929173	329	1.9001	173	1.63844
9	ENSG00000148180.19	GSN	121207793	121332843	376	1.10962	203	1.01912
9	ENSG00000227355.2	RP11-162D16.2	121369905	121463237	263	3.11482	138	2.54231
9	ENSG00000204136.10	GGTA1P	121444990	121500027	274	3.53683	160	2.5769
9	ENSG00000095303.14	PTGS1	122370529	122395703	359	1.56291	179	1.37293
9	ENSG00000167123.18	CERCAM	128411750	128437351	246	1.90855	129	1.04023
9	ENSG00000175287.18	PHYHD1	128920894	128942041	311	0.986118	156	0.933265
9	ENSG00000095321.16	CRAT	129094809	129111189	253	3.36234	135	3.44548
9	ENSG00000119383.19	PTPA	129110949	129148946	264	2.92715	144	2.58604
9	ENSG00000136819.15	C9orf78	129827289	129835863	208	4.42389	104	3.50737
9	ENSG00000136878.12	USP20	129834697	129881838	362	1.29104	198	0.898739
9	ENSG00000148357.16	HMCN2	130265881	130434123	530	1.88129	268	1.73315
9	ENSG00000050555.17	LAMC3	131009081	131094473	508	1.16337	261	0.918229
9	ENSG00000126878.12	AIF1L	131096475	131123152	289	2.83519	158	2.24462
9	ENSG00000196205.8	EEF1A1P5	133019485	133020874	120	3.11698	60	2.60433
9	ENSG00000170827.9	CELP	133079899	133087355	34	1.58717	21	2.33787
9	ENSG00000160271.14	RALGDS	133097719	133149334	502	1.79271	252	1.47582
9	ENSG00000175164.13	ABO	133250400	133275214	470	4.26808	243	3.86268
9	ENSG00000197859.9	ADAMTSL2	133532163	133575519	491	1.9606	253	1.83111
9	ENSG00000130635.15	COL5A1	134641773	134844843	541	1.17973	275	0.878791
9	ENSG00000160360.12	GPSM1	136327475	136359479	423	1.26669	208	1.13371
9	ENSG00000233016.6	SNHG7	136722028	136728184	386	2.47471	206	1.9194
9	ENSG00000187922.13	LCN10	136738166	136742959	170	1.31917	77	1.08397
9	ENSG00000204001.9	LCN8	136754385	136758543	65	1.3501	22	2.79384
9	ENSG00000107317.12	PTGDS	136975091	136981742	350	3.46953	142	3.05092
9	ENSG00000176978.13	DPP7	137110541	137115177	381	1.52211	172	2.11188
10	ENSG00000107937.18	GTPBP4	988018	1019936	376	2.07897	208	2.05153
10	ENSG00000185736.15	ADARB2	1177317	1737476	490	2.94265	235	2.53663
10	ENSG00000067057.16	PFKP	3066332	3137712	536	5.22212	272	4.62439
10	ENSG00000107959.15	PITRM1	3137727	3172841	494	3.41902	254	2.80562
10	ENSG00000237399.7	PITRM1-AS1	3141737	3167972	488	2.66263	249	2.48139
10	ENSG00000067082.14	KLF6	3775995	3785281	449	1.54887	240	1.15059
10	ENSG00000187134.13	AKR1C1	4963252	4983283	469	3.92285	233	3.41284
10	ENSG00000151632.17	AKR1C2	4987399	5018031	468	4.63076	220	3.84113
10	ENSG00000196139.13	AKR1C3	5035353	5107686	460	4.61087	212	4.23351
10	ENSG00000173848.18	NET1	5412550	5458463	261	0.992479	142	1.24292
10	ENSG00000178372.7	CALML5	5498696	5499555	171	3.03816	106	2.61882
10	ENSG00000178363.4	CALML3	5524008	5526771	284	2.79347	153	2.43007
10	ENSG00000170525.19	PFKFB3	6144933	6254644	532	3.08416	271	3.01688
10	ENSG00000123243.14	ITIH5	7559269	7666998	522	1.79253	264	1.97096
10	ENSG00000134463.14	ECHDC3	11742365	11764070	443	4.34124	219	3.95248
10	ENSG00000183049.12	CAMK1D	12349481	12835545	541	1.67097	273	1.8556
10	ENSG00000151468.10	CCDC3	12896624	13099309	467	2.61009	228	2.86995
10	ENSG00000107537.13	PHYH	13277795	13302412	435	1.22522	220	1.11817
10	ENSG00000065809.13	FAM107B	14518556	14774897	458	2.31373	223	1.68281
10	ENSG00000077943.7	ITGA8	15513948	15720125	460	1.44152	241	1.11519
10	ENSG00000026025.15	VIM	17228258	17237593	421	3.80191	216	3.07367
10	ENSG00000283709.1	LINC00202-1	26931205	26944418	332	3.15586	159	1.89428
10	ENSG00000182077.10	PTCHD3	27398186	27414368	28	4.0119	11	1.59693
10	ENSG00000224597.9	SVIL-AS1	29409401	29487745	425	4.0438	207	3.90979
10	ENSG00000197321.14	SVIL	29457337	29736781	539	4.14573	276	3.44866
10	ENSG00000165757.8	KIAA1462	30012799	30115494	401	1.66793	193	1.65895
10	ENSG00000107968.9	MAP3K8	30433936	30461833	341	1.46863	180	1.03173
10	ENSG00000234814.8	SVILP1	30655488	30717266	144	1.08158	99	0.865492
10	ENSG00000099250.17	NRP1	33177491	33336262	515	1.72551	265	1.61274
10	ENSG00000283000.1	RP11-297A16.4	34969908	34975578	8	1.02885	5	3.15291
10	ENSG00000185904.11	LINC00839	42475542	42495336	332	1.37191	170	1.56525
10	ENSG00000107562.16	CXCL12	44370164	44386493	448	2.40173	230	2.38012
10	ENSG00000107551.20	RASSF4	44959791	44995891	401	2.14132	208	1.92493
10	ENSG00000165507.8	C10orf10	44970980	44978810	377	2.01073	197	1.90983
10	ENSG00000263639.5	MSMB	46033306	46046269	86	1.33787	13	1.22865
10	ENSG00000204161.13	C10orf128	49154724	49188585	420	1.39043	216	0.940298
10	ENSG00000122862.4	SRGN	69088105	69104811	402	1.32162	199	1.32026
10	ENSG00000075073.14	TACR2	69403902	69416867	342	1.97245	199	1.68414
10	ENSG00000099282.9	TSPAN15	69451472	69507669	445	1.57061	234	1.39745
10	ENSG00000180817.11	PPA1	70202829	70233911	349	1.52382	179	1.22583
10	ENSG00000138316.10	ADAMTS14	70672802	70762441	488	2.46036	248	1.831
10	ENSG00000107736.19	CDH23	71396933	71815947	523	2.3827	262	2.31873
10	ENSG00000107738.19	VSIR	71747558	71773498	499	1.58046	244	1.44241
10	ENSG00000122863.5	CHST3	71964364	72013564	385	3.92315	189	3.41762
10	ENSG00000107742.12	SPOCK2	72059034	72089032	391	2.62614	200	3.08708
10	ENSG00000168209.4	DDIT4	72273919	72276036	288	3.9554	131	3.27351
10	ENSG00000166317.11	SYNPO2L	73644880	73663803	168	1.79721	80	1.42488
10	ENSG00000035403.17	VCL	73995192	74120254	416	1.3574	202	0.962929
10	ENSG00000156113.22	KCNMA1	76869600	77638369	538	1.05002	277	1.10434
10	ENSG00000228748.2	RP13-39P12.3	77782865	77793176	391	1.94644	178	1.4221
10	ENSG00000151208.16	DLG5	77793543	77926526	450	2.28595	203	1.40826
10	ENSG00000108179.13	PPIF	79347468	79355337	303	1.01005	156	0.891067
10	ENSG00000185303.16	SFTPA2	79555851	79560402	151	1.59457	58	2.04061
10	ENSG00000283913.1	RP11-479O17.12	79931710	79950336	368	1.11138	188	0.988931
10	ENSG00000133661.15	SFTPD	79937739	79982614	396	1.02885	197	0.907346
10	ENSG00000122359.17	ANXA11	80150888	80205572	464	1.71616	227	1.69711
10	ENSG00000151224.12	MAT1A	80271819	80289684	304	1.47844	138	1.44515
10	ENSG00000122378.13	FAM213A	80407828	80437115	411	2.36366	203	1.47312
10	ENSG00000188373.4	C10orf99	84173737	84185294	142	1.216	83	1.10663
10	ENSG00000148600.14	CDHR1	84194634	84219621	383	1.82683	197	1.80958
10	ENSG00000122367.19	LDB3	86668448	86736068	500	2.426	257	2.07197
10	ENSG00000173267.13	SNCG	86958617	86963260	378	3.24856	192	2.87176
10	ENSG00000272734.1	ADIRF-AS1	86965738	86971311	438	4.31404	221	3.73078
10	ENSG00000198682.12	PAPSS2	87659612	87747705	447	1.25392	209	1.12447
10	ENSG00000182333.14	LIPF	88664440	88678814	110	1.75365	45	2.86033
10	ENSG00000204020.5	LIPN	88761405	88778242	245	1.48599	138	1.87448
10	ENSG00000026103.21	FAS	88990581	89015785	445	1.34878	227	1.43612
10	ENSG00000107798.17	LIPA	89213568	89414557	535	1.35883	267	1.05227
10	ENSG00000232229.5	LINC00865	89829509	89840861	271	1.93247	115	1.89356
10	ENSG00000148677.6	ANKRD1	90912095	90921276	257	2.11465	123	1.55801
10	ENSG00000119938.8	PPP1R3C	91628441	91633054	159	2.23469	75	2.5385
10	ENSG00000138119.16	MYOF	93306428	93482317	521	2.11828	266	1.77692
10	ENSG00000107438.8	PDLIM1	95237571	95291024	475	3.95823	227	3.7271
10	ENSG00000095637.21	SORBS1	95311770	95561414	501	1.64646	262	2.06747
10	ENSG00000052749.13	RRP12	97356700	97426076	425	3.04328	209	2.54186
10	ENSG00000165887.11	ANKRD2	97572498	97583884	145	2.11546	92	1.56441
10	ENSG00000155254.12	MARVELD1	97713172	97718152	241	0.926447	121	1.1617
10	ENSG00000095713.13	CRTAC1	97864999	98030828	452	1.18004	209	0.998481
10	ENSG00000138131.3	LOXL4	98247689	98268250	410	1.70483	208	1.57679
10	ENSG00000119943.12	PYROXD2	98383564	98415184	357	3.0654	163	1.94939
10	ENSG00000172987.12	HPSE2	98457076	99235862	476	1.74669	233	1.35036
10	ENSG00000107554.16	DNMBP	99875576	100009919	453	1.37666	217	1.05364
10	ENSG00000099194.5	SCD	100347123	100364834	431	3.00643	215	2.4793
10	ENSG00000214435.7	AS3MT	102869515	102901899	330	2.37492	160	2.00089
10	ENSG00000138166.5	DUSP5	110497837	110511544	290	1.93218	145	2.29031
10	ENSG00000203867.7	RBM20	110644396	110839469	453	1.49399	216	1.21459
10	ENSG00000119927.13	GPAM	112149863	112215377	355	1.03419	166	0.948009
10	ENSG00000197893.13	NRAP	113589665	113664127	408	2.10827	170	2.1461
10	ENSG00000099204.18	ABLIM1	114431112	114685003	531	2.29081	272	2.13158
10	ENSG00000175535.6	PNLIP	116545930	116567855	25	1.8641	17	3.84993
10	ENSG00000277879.1	RP11-129M16.4	117267115	117268668	143	1.09522	67	0.971685
10	ENSG00000183605.16	SFXN4	119140912	119165667	408	1.69884	201	1.16819
10	ENSG00000151929.9	BAG3	119651369	119677819	445	2.27021	229	1.67533
10	ENSG00000138162.18	TACC2	121989193	122254545	540	2.75841	276	2.54231
10	ENSG00000138152.8	BTBD16	122271305	122338162	386	2.73044	198	2.22863
10	ENSG00000187908.16	DMBT1	122560664	122643736	188	2.32131	65	2.7478
10	ENSG00000196177.12	ACADSB	123008978	123058311	471	1.70998	240	1.31516
10	ENSG00000121898.12	CPXM2	123706206	123940267	511	2.11731	255	2.32681
10	ENSG00000176769.9	TCERG1L	131092390	131311721	283	2.29662	72	1.8546
10	ENSG00000176171.11	BNIP3	131966454	131982013	413	1.4655	207	1.20664
10	ENSG00000151640.12	DPYSL4	132186899	132205776	334	2.44973	168	1.75011
10	ENSG00000171798.17	KNDC1	133160446	133226412	440	1.87445	228	1.71505
10	ENSG00000166917.10	MIR202HG	133246477	133247891	10	2.92715	6	1.39745
10	ENSG00000130649.9	CYP2E1	133520405	133539122	210	3.36105	93	2.67157
11	ENSG00000177951.17	BET1L	167783	207428	449	1.21064	230	1.23526
11	ENSG00000185627.17	PSMD13	236545	252984	526	1.26704	266	1.08397
11	ENSG00000255026.1	RP11-326C3.2	287304	288987	353	3.84135	193	3.4326
11	ENSG00000142102.15	PGGHG	289137	296107	415	5.80892	215	5.02063
11	ENSG00000185201.16	IFITM2	307630	309395	396	5.88008	203	5.1051
11	ENSG00000251661.3	RP11-326C3.11	318639	325631	376	4.42156	201	3.98478
11	ENSG00000142089.15	IFITM3	319668	321340	321	4.66579	175	4.43188
11	ENSG00000182272.11	B4GALNT4	369803	382116	341	2.04758	176	1.78395
11	ENSG00000185187.12	SIGIRR	405715	417397	321	0.999276	166	1.14629
11	ENSG00000023191.16	RNH1	494511	507300	464	1.86345	219	1.63792
11	ENSG00000185507.19	IRF7	612552	615999	295	1.44712	163	1.6263
11	ENSG00000177106.14	EPS8L2	694437	727727	533	2.03676	269	2.48237
11	ENSG00000177666.16	PNPLA2	818901	825573	360	2.86388	179	2.73366
11	ENSG00000255108.1	AP006621.8	823633	832842	471	3.2254	240	3.09805
11	ENSG00000177685.16	CRACR2B	826143	831991	410	2.27895	201	2.28173
11	ENSG00000177697.17	CD151	832883	839720	368	5.0937	203	4.09982
11	ENSG00000177700.5	POLR2L	837355	842545	355	5.14095	184	4.31924
11	ENSG00000117983.17	MUC5B	1223065	1262172	178	1.09283	99	0.931986
11	ENSG00000182208.13	MOB2	1469961	1501247	325	1.30337	180	0.995156
11	ENSG00000244242.1	IFITM10	1732409	1750591	295	2.45097	156	2.9166
11	ENSG00000117984.13	CTSD	1752751	1764573	334	2.54067	184	2.3515
11	ENSG00000235027.1	AC068580.6	1760347	1762486	138	2.21185	76	1.9749
11	ENSG00000149043.16	SYT8	1828306	1837521	337	1.226	192	2.11746
11	ENSG00000130592.15	LSP1	1852969	1892267	470	2.34554	242	2.14098
11	ENSG00000130595.17	TNNT3	1919561	1938706	447	3.83596	236	3.19196
11	ENSG00000110665.11	C11orf21	2295644	2303049	379	1.13403	188	1.23404
11	ENSG00000269821.1	KCNQ1OT1	2608327	2699994	365	3.52005	182	1.69887
11	ENSG00000229414.2	KCNQ1-AS1	2840134	2861568	352	1.46028	179	1.07872
11	ENSG00000110628.13	SLC22A18	2899790	2925246	503	2.99508	252	2.70359
11	ENSG00000021762.19	OSBPL5	3087115	3165770	529	0.924779	270	0.88544
11	ENSG00000223756.6	TSSC2	3380960	3408978	449	1.97166	235	1.78029
11	ENSG00000255367.2	RP13-726E6.2	3429757	3581211	492	1.66161	251	1.5111
11	ENSG00000244734.3	HBB	5225463	5229395	139	4.75718	82	4.18049
11	ENSG00000132256.18	TRIM5	5663556	5938619	530	1.45149	261	1.47312
11	ENSG00000132274.15	TRIM22	5689688	5736516	510	1.24473	250	1.23068
11	ENSG00000170955.9	PRKCDBP	6318945	6320647	335	3.55048	161	1.57463
11	ENSG00000170743.16	SYT9	7238777	7469042	521	1.31669	265	1.19044
11	ENSG00000251364.6	CTD-2516F10.2	7427265	7512515	536	1.15634	266	1.10872
11	ENSG00000183801.7	OLFML1	7485387	7511377	390	1.3501	197	1.30834
11	ENSG00000166394.14	CYB5R2	7665099	7677222	437	2.97059	205	2.35011
11	ENSG00000166441.12	RPL27A	8682410	8714759	420	1.62546	209	1.53394
11	ENSG00000253973.2	RP11-467K18.2	9004161	9065154	399	1.9661	212	1.15939
11	ENSG00000175356.12	SCUBE2	9020390	9138114	439	1.79422	223	1.21049
11	ENSG00000110328.5	GALNT18	11270875	11622005	531	2.6769	270	2.12889
11	ENSG00000050165.17	DKK3	11963105	12009769	476	2.03383	248	1.88409
11	ENSG00000133816.13	MICAL2	12094007	12263789	533	2.2932	271	2.14238
11	ENSG00000262655.3	SPON1	13962688	14267884	500	1.34776	256	0.977442
11	ENSG00000254418.1	RP11-21L19.1	14262975	14273691	216	3.13808	114	2.03265
11	ENSG00000006071.12	ABCC8	17392884	17476845	438	1.34956	227	1.08812
11	ENSG00000134339.8	SAA2	18239222	18248643	255	2.22738	143	1.45883
11	ENSG00000173432.10	SAA1	18266173	18269977	288	5.30004	146	4.1629
11	ENSG00000134333.13	LDHA	18394387	18408425	367	3.86855	175	3.41623
11	ENSG00000085063.14	CD59	33702667	33736445	433	3.72506	216	3.04319
11	ENSG00000121691.4	CAT	34438924	34472062	401	1.89515	200	1.93506
11	ENSG00000149089.12	APIP	34853093	34916499	410	3.13087	212	2.77408
11	ENSG00000026508.17	CD44	35138869	35232402	518	2.79522	266	2.44511
11	ENSG00000149090.11	PAMR1	35431822	35530300	417	1.35206	229	1.18664
11	ENSG00000254409.1	RP11-613D13.4	43921058	44001157	354	3.1202	170	3.11418
11	ENSG00000187479.5	C11orf96	43925341	43943786	315	3.75879	152	3.92381
11	ENSG00000110455.13	ACCS	44065924	44084214	453	1.42694	222	0.952654
11	ENSG00000085117.11	CD82	44564426	44620363	461	1.50239	239	1.15874
11	ENSG00000175274.18	TP53I11	44885902	44951306	455	1.28334	227	1.14612
11	ENSG00000019505.7	SYT13	45240300	45286319	291	1.27021	129	1.6526
11	ENSG00000214872.8	SMTNL1	57542640	57550274	189	2.06337	112	2.20073
11	ENSG00000166927.12	MS4A7	60378481	60395951	398	1.93507	197	2.34424
11	ENSG00000149485.18	FADS1	61799624	61829318	248	2.52912	140	1.93036
11	ENSG00000134824.13	FADS2	61816255	61867354	408	1.47551	209	1.18747
11	ENSG00000149503.12	INCENP	62123972	62153163	427	1.17555	211	1.51184
11	ENSG00000254404.1	RP11-703H8.9	62213426	62260549	143	1.99791	69	1.49285
11	ENSG00000124935.3	SCGB1D2	62242209	62244808	141	2.03858	62	1.75137
11	ENSG00000110484.6	SCGB2A2	62270154	62273156	24	4.19269	23	2.63772
11	ENSG00000254772.9	EEF1G	62559600	62574086	239	1.57689	126	1.81541
11	ENSG00000149743.13	TRPT1	64223886	64225870	210	2.38478	109	1.98126
11	ENSG00000126432.13	PRDX5	64318087	64321811	122	2.74043	75	2.45072
11	ENSG00000245532.7	NEAT1	65422773	65445540	361	3.58972	185	3.36641
11	ENSG00000248746.5	ACTN3	66546394	66563329	121	4.77839	34	2.68823
11	ENSG00000174080.10	CTSF	66563462	66568841	368	1.56532	202	1.51694
11	ENSG00000084207.15	GSTP1	67583594	67586660	403	4.42507	198	3.79126
11	ENSG00000167799.9	NUDT8	67627937	67629930	310	1.48199	137	0.981008
11	ENSG00000273819.1	ENPP7P7	67812556	67873367	423	0.925627	211	1.29345
11	ENSG00000006534.15	ALDH3B1	68008577	68029276	356	1.77537	168	1.47582
11	ENSG00000255306.1	RP5-901A4.1	68024808	68030461	344	1.33787	160	0.972299
11	ENSG00000132740.8	IGHMBP2	68903841	68940599	431	2.86549	216	2.3727
11	ENSG00000162341.16	TPCN2	69048896	69162440	500	1.6363	254	1.2765
11	ENSG00000172927.7	MYEOV	69294137	69367726	222	1.01174	138	0.872719
11	ENSG00000172893.15	DHCR7	71428192	71452868	326	2.06534	164	1.89251
11	ENSG00000255319.5	ENPP7P8	71711739	71781183	145	1.22522	76	1.28196
11	ENSG00000158483.15	FAM86C1	71787509	71801236	329	1.06923	178	1.16322
11	ENSG00000110203.8	FOLR3	72114868	72139892	83	2.14953	20	1.50716
11	ENSG00000254631.5	RP11-702H23.4	74397548	74484248	401	0.967304	208	1.10206
11	ENSG00000175538.10	KCNE3	74454840	74467729	378	0.938449	198	1.03173
11	ENSG00000149257.13	SERPINH1	75562055	75572783	346	1.32511	175	1.42253
11	ENSG00000062282.14	DGAT2	75759511	75801535	136	1.978	59	1.65779
11	ENSG00000236304.1	AP001189.4	76657055	76663866	477	1.15222	256	1.05459
11	ENSG00000137507.11	LRRC32	76657523	76670747	490	1.03659	256	1.05459
11	ENSG00000033327.12	GAB2	78215296	78418348	283	2.16246	138	2.44691
11	ENSG00000255234.5	RP11-727A23.10	83286407	83423516	226	1.38163	91	0.939294
11	ENSG00000109861.15	CTSC	88293591	88337787	383	1.96561	195	1.63376
11	ENSG00000166002.6	SMCO4	93478471	93543508	434	1.78992	219	1.27721
11	ENSG00000149218.4	ENDOD1	95089809	95132645	368	1.75103	190	1.69772
11	ENSG00000137673.8	MMP7	102520507	102530753	181	1.39592	96	1.60317
11	ENSG00000255282.6	WTAPP1	102746967	102836766	272	2.03383	106	2.12199
11	ENSG00000196611.4	MMP1	102789919	102798160	134	2.30383	66	1.9959
11	ENSG00000149968.11	MMP3	102835800	102843803	277	2.31037	118	2.32725
11	ENSG00000170962.12	PDGFD	103907185	104164379	470	1.84471	247	1.73504
11	ENSG00000196167.9	COLCA1	111290786	111305045	404	1.38595	202	0.995518
11	ENSG00000109846.7	CRYAB	111908564	111923722	271	1.79237	152	1.41189
11	ENSG00000150782.11	IL18	112143250	112164117	371	1.3819	200	1.24385
11	ENSG00000182985.17	CADM1	115169217	115504957	410	2.74195	200	2.52752
11	ENSG00000149577.15	SIDT2	117178732	117197445	296	1.69582	155	1.66643
11	ENSG00000149591.16	TAGLN	117199320	117204336	330	4.12366	174	3.55394
11	ENSG00000160593.18	JAML	118193739	118225094	341	0.956476	177	0.913954
11	ENSG00000149573.8	MPZL2	118253402	118264536	356	2.09531	177	1.88094
11	ENSG00000118181.10	RPS25	119015745	119018431	250	0.952913	109	1.01495
11	ENSG00000196655.11	TRAPPC4	119018690	119025454	262	1.91279	125	1.20435
11	ENSG00000110395.6	CBL	119206275	119313926	461	1.28827	235	1.05196
11	ENSG00000076706.16	MCAM	119308528	119321521	442	1.22641	234	1.11613
11	ENSG00000245248.7	USP2-AS1	119381777	119526664	302	3.6563	148	3.6066
11	ENSG00000154096.13	THY1	119417377	119424985	277	3.81805	141	3.68515
11	ENSG00000184232.8	OAF	120210766	120230332	384	1.91868	212	1.62516
11	ENSG00000109971.13	HSPA8	123057488	123063230	366	2.26326	186	1.89294
11	ENSG00000110002.15	VWA5A	124115361	124147721	445	1.53648	210	1.49149
11	ENSG00000154134.14	ROBO3	124865385	124881466	375	2.43106	183	1.43342
11	ENSG00000134955.11	SLC37A2	125063066	125090312	498	1.78359	237	1.56411
11	ENSG00000283703.1	RP11-680F20.6	125946055	125955667	105	1.51698	91	1.73504
11	ENSG00000110080.18	ST3GAL4	126355639	126440344	488	0.966605	242	1.43372
11	ENSG00000120457.11	KCNJ5	128891355	128921035	450	1.10478	219	1.36739
11	ENSG00000120451.10	SNX19	130875435	130916509	452	3.78391	225	2.77256
11	ENSG00000149328.14	GLB1L2	134331873	134378341	494	1.09801	252	1.63255
12	ENSG00000139044.10	B4GALNT3	460363	563509	527	2.5021	268	2.47005
12	ENSG00000078246.16	TULP3	2890886	2941140	335	1.53317	179	1.15227
12	ENSG00000011105.12	TSPAN9	3077354	3286564	525	1.69054	263	1.88137
12	ENSG00000139192.11	TAPBPL	6451718	6466517	426	1.48337	197	1.47542
12	ENSG00000139190.16	VAMP1	6462322	6470987	422	1.23577	195	1.36369
12	ENSG00000111640.14	GAPDH	6533926	6538374	355	4.26399	171	3.2453
12	ENSG00000010610.9	CD4	6786857	6820808	375	1.33764	196	1.18473
12	ENSG00000059804.15	SLC2A3	7919229	7936275	354	1.98336	190	1.24731
12	ENSG00000171860.4	C3AR1	8058301	8066471	222	1.83263	103	1.44006
12	ENSG00000164845.16	FAM86FP	8232511	8242948	386	1.47146	206	1.02463
12	ENSG00000226091.7	LINC00937	8295985	8396803	446	1.58216	243	1.5329
12	ENSG00000249790.2	RP11-20D14.6	8788256	8795789	189	3.10794	68	2.97865
12	ENSG00000166535.19	A2ML1	8822471	8887001	429	1.73241	208	1.16536
12	ENSG00000282022.1	RP11-259O18.5	8858142	8915276	429	1.36072	211	1.04386
12	ENSG00000175899.14	A2M	9068182	9116229	387	4.05535	212	3.08459
12	ENSG00000111788.10	RP11-22B23.1	9277234	9313241	404	3.26546	206	3.03786
12	ENSG00000260423.1	RP13-735L24.1	9367463	9397617	165	1.29346	68	1.2361
12	ENSG00000256673.1	RP11-599J14.2	9398354	9414851	342	2.83834	177	1.21149
12	ENSG00000069493.14	CLEC2D	9664968	9699555	385	1.30003	195	1.46497
12	ENSG00000172322.13	CLEC12A	9971414	9985595	323	1.71647	156	1.43965
12	ENSG00000256660.5	CLEC12B	10010626	10018619	124	1.33502	49	1.21832
12	ENSG00000245648.1	RP11-277P12.20	10363768	10398506	394	1.17339	191	1.40894
12	ENSG00000213809.8	KLRK1	10372352	10391874	359	1.37255	174	1.24612
12	ENSG00000060138.12	YBX3	10699088	10723312	453	2.04714	235	1.72426
12	ENSG00000231887.6	PRH1	10824959	10884255	353	2.78733	163	2.87828
12	ENSG00000111215.11	PRR4	10845848	11121180	458	2.16451	225	1.74854
12	ENSG00000256537.4	SMIM10L1	11171221	11176016	389	3.15163	187	2.12498
12	ENSG00000013588.7	GPRC5A	12890781	12917937	447	1.42379	236	1.74147
12	ENSG00000134531.9	EMP1	13196715	13219939	472	1.83321	250	1.07269
12	ENSG00000180861.9	LINC01559	13371088	13387167	27	1.09915	28	1.08397
12	ENSG00000182993.3	C12orf60	14803571	14906586	459	3.77912	223	2.98169
12	ENSG00000111341.9	MGP	14881180	14885926	291	6.01924	143	4.95747
12	ENSG00000008394.12	MGST1	16347141	16609259	494	1.4208	251	1.27506
12	ENSG00000111700.12	SLCO1B3	20810701	20916911	54	1.23977	10	1.17802
12	ENSG00000111713.2	GYS2	21536188	21604847	171	1.48399	109	1.01495
12	ENSG00000060982.14	BCAT1	24810021	24949459	504	2.50531	255	2.35262
12	ENSG00000257599.1	OVCH1-AS1	29389293	29487488	424	2.12127	195	1.73504
12	ENSG00000187950.8	OVCH1	29412473	29497686	327	1.56873	146	1.14195
12	ENSG00000133687.15	TMTC1	29500839	29784759	543	1.33999	274	1.05308
12	ENSG00000226472.8	RP11-551L14.4	30978307	31006010	475	0.968898	234	0.862934
12	ENSG00000013573.16	DDX11	31073847	31104791	418	4.05342	210	3.59177
12	ENSG00000177359.17	OVOS2	31111651	31206154	258	3.22146	120	1.7266
12	ENSG00000223914.1	AC079630.2	40156238	40167707	27	1.66161	15	2.27518
12	ENSG00000188906.14	LRRK2	40196743	40369285	509	1.2638	253	0.920422
12	ENSG00000018236.14	CNTN1	40692441	41072418	399	1.64258	192	1.60317
12	ENSG00000111371.15	SLC38A1	46183062	46270017	503	1.04771	261	1.347
12	ENSG00000167528.12	ZNF641	48337179	48351414	426	2.0181	215	1.62198
12	ENSG00000181418.7	DDN	48995148	48999309	111	2.27728	25	1.57299
12	ENSG00000139644.12	TMBIM6	49707724	49764934	147	2.12651	70	1.93036
12	ENSG00000135480.15	KRT7	52232519	52252186	404	4.82546	200	3.67954
12	ENSG00000257671.1	KRT7-AS	52245047	52247448	298	2.54494	161	2.0244
12	ENSG00000170442.11	KRT86	52249299	52309163	469	0.943846	230	1.34975
12	ENSG00000170523.3	KRT83	52314300	52321398	47	1.71547	7	3.90525
12	ENSG00000185479.5	KRT6B	52446650	52452126	131	2.31853	89	2.01383
12	ENSG00000170465.9	KRT6C	52468515	52473785	92	3.66997	63	3.38279
12	ENSG00000205420.10	KRT6A	52487173	52493257	296	3.15803	162	3.14478
12	ENSG00000186081.11	KRT5	52514574	52520687	293	3.45842	159	3.38476
12	ENSG00000170486.10	KRT72	52585588	52601466	278	3.50074	105	2.14979
12	ENSG00000172867.3	KRT2	52644557	52652164	32	3.16444	20	2.49461
12	ENSG00000167768.4	KRT1	52674735	52680407	365	4.22736	197	4.01504
12	ENSG00000170477.12	KRT4	52806548	52814551	201	2.03939	117	2.97286
12	ENSG00000170421.12	KRT8	52897186	52949920	388	2.75102	202	2.46202
12	ENSG00000135476.11	ESPL1	53268298	53293643	317	1.62169	155	1.36913
12	ENSG00000205352.10	PRR13	53441604	53446645	211	2.36936	109	1.92087
12	ENSG00000135390.17	ATP5G2	53632725	53677408	367	2.08921	199	1.7503
12	ENSG00000123360.11	PDE1B	54549349	54579239	438	1.74829	227	1.72611
12	ENSG00000135447.16	PPP1R1A	54575386	54588659	409	2.45374	208	1.92493
12	ENSG00000172551.10	MUCL1	54830518	54858393	72	3.77084	45	2.27518
12	ENSG00000170439.6	METTL7B	55681545	55684567	310	1.40851	143	1.59693
12	ENSG00000135424.15	ITGA7	55684611	55716036	348	1.74889	162	1.6819
12	ENSG00000139540.11	SLC39A5	56230048	56237806	19	2.32769	11	2.19538
12	ENSG00000170581.13	STAT2	56341596	56360126	150	1.00353	74	1.16022
12	ENSG00000196531.10	NACA	56712427	56731595	295	1.39564	157	1.25768
12	ENSG00000166148.3	AVPR1A	63142758	63150942	351	1.03425	179	1.1155
12	ENSG00000177990.11	DPY19L2	63558912	63668849	437	3.64825	228	2.75446
12	ENSG00000249753.2	RP11-415I12.3	63623787	63795718	419	1.52268	222	1.48641
12	ENSG00000135677.10	GNS	64713444	64759447	408	1.58717	209	1.78592
12	ENSG00000090382.6	LYZ	69348340	69354234	317	3.63378	161	3.70081
12	ENSG00000127324.8	TSPAN8	71125084	71441898	334	2.19966	160	2.16546
12	ENSG00000011465.16	DCN	91140483	91183123	90	3.60211	47	3.82521
12	ENSG00000057704.12	TMCC3	94567123	94650562	484	1.26417	254	1.17283
12	ENSG00000257150.3	PGAM1P5	95551581	95673999	397	2.07602	205	2.09321
12	ENSG00000074527.11	NTN4	95657806	95791152	514	2.21806	258	2.21394
12	ENSG00000084110.10	HAL	95972661	95996365	392	2.48163	208	2.05153
12	ENSG00000196091.13	MYBPC1	101568352	101686018	378	1.88258	180	1.61688
12	ENSG00000257514.5	RP11-755O11.2	101646719	101659970	91	0.882821	36	1.03173
12	ENSG00000111666.10	CHPT1	101696946	101744140	424	2.6048	207	2.12889
12	ENSG00000111696.11	NT5DC3	103770452	103841197	446	3.36981	226	2.34897
12	ENSG00000166598.14	HSP90B1	103930211	103953645	477	1.97999	238	1.52653
12	ENSG00000204954.9	C12orf73	103950201	103965708	423	1.01538	210	0.927237
12	ENSG00000257732.1	RP11-818F20.5	104262313	104280722	63	2.50531	47	2.14445
12	ENSG00000136044.11	APPL2	105173295	105236238	404	1.66788	196	1.31908
12	ENSG00000235162.8	C12orf75	105235289	105396097	454	2.17452	215	2.17312
12	ENSG00000136003.15	ISCU	108562600	108569384	401	3.22066	194	3.03754
12	ENSG00000076555.15	ACACB	109116594	109268226	534	1.53364	271	1.68085
12	ENSG00000111245.14	MYL2	110910818	110920577	59	4.53589	29	3.51611
12	ENSG00000089127.12	OAS1	112906776	112933222	352	2.23686	197	2.01008
12	ENSG00000257452.1	RP1-71H24.1	112907627	113017751	503	2.27048	259	2.27857
12	ENSG00000111331.12	OAS3	112938351	112973249	457	1.83884	240	1.94603
12	ENSG00000111344.11	RASAL1	113098818	113136239	235	0.9723	103	1.18441
12	ENSG00000089220.4	PEBP1	118136026	118145584	349	2.30707	186	1.78676
12	ENSG00000135090.13	TAOK3	118149800	118372945	311	3.7939	170	3.07546
12	ENSG00000240342.3	RPS2P5	118246083	118246962	66	1.89171	39	2.57901
12	ENSG00000152137.6	HSPB8	119178641	119221131	257	4.62603	124	3.13167
12	ENSG00000224982.3	TMEM233	119593458	119643066	243	1.97409	105	1.9617
12	ENSG00000089157.15	RPLP0	120196685	120201235	318	1.99591	166	1.34457
12	ENSG00000122971.8	ACADS	120725734	120740008	330	1.68462	168	1.16234
12	ENSG00000175727.13	MLXIP	122078721	122147347	460	1.78817	228	1.71505
12	ENSG00000255398.2	HCAR3	122715979	122716892	261	2.62168	147	2.74091
12	ENSG00000139722.6	VPS37B	122865327	122896444	143	1.52002	65	1.22865
12	ENSG00000179195.15	ZNF664	123973122	124015439	384	1.12772	173	0.877407
12	ENSG00000073060.15	SCARB1	124776855	124882668	486	1.28664	248	1.14085
12	ENSG00000150991.14	UBC	124911603	124917368	211	5.46423	104	4.83663
12	ENSG00000111450.13	STX2	130789599	130839266	336	3.22094	171	2.59085
12	ENSG00000111452.12	ADGRD1	130953906	131141469	540	2.15377	275	1.81238
12	ENSG00000198598.6	MMP17	131828392	131851783	449	1.46431	224	1.34847
13	ENSG00000244155.1	CYP4F34P	18741729	18742718	29	3.58174	5	1.83631
13	ENSG00000227879.2	PSPC1P1	19201636	19227432	122	3.23835	24	2.22032
13	ENSG00000165474.5	GJB2	20187469	20192898	169	1.24226	90	1.3243
13	ENSG00000102683.7	SGCG	23180951	23325165	496	1.16663	246	0.969288
13	ENSG00000196593.9	ANKRD20A19P	23939556	23946782	96	1.02885	22	0.998481
13	ENSG00000182957.15	SPATA13	23979804	24307074	540	1.19758	276	1.15894
13	ENSG00000205822.10	TPTE2P6	24408156	24597676	481	2.09837	244	1.79315
13	ENSG00000102699.5	PARP4	24420925	24512810	448	2.09664	230	1.80769
13	ENSG00000132972.18	RNF17	24764151	24879921	7	4.55427	7	1.08397
13	ENSG00000224743.6	TEX26-AS1	30881932	30933846	453	1.02465	210	1.05263
13	ENSG00000102802.9	MEDAG	30906190	30925572	426	1.12688	196	1.15115
13	ENSG00000133110.14	POSTN	37562582	37598844	415	3.50351	212	3.23985
13	ENSG00000168852.12	TPTE2P5	40822295	40921749	426	2.10723	213	1.42835
13	ENSG00000102760.12	RGCC	41457558	41470882	443	2.74718	235	2.7047
13	ENSG00000133106.14	EPSTI1	42886387	42992249	514	1.16919	264	1.09822
13	ENSG00000120675.5	DNAJC15	43023202	43114224	383	2.91724	192	2.5289
13	ENSG00000231817.7	LINC01198	46455134	46486506	75	2.47156	12	1.94603
13	ENSG00000136144.11	RCBTB1	49531945	49585583	391	1.01428	205	1.12985
13	ENSG00000102837.6	OLFM4	53028758	53052057	256	4.17292	164	4.18049
13	ENSG00000178734.5	LMO7DN	75871037	75883811	319	1.0824	158	0.8697
13	ENSG00000125257.13	ABCC4	95019828	95301446	522	1.63252	269	1.79716
13	ENSG00000223392.1	CLDN10-AS1	95479443	95533910	117	2.05101	20	1.50716
13	ENSG00000152767.16	FARP1	98142561	98455176	536	1.49634	269	1.60138
13	ENSG00000102572.14	STK24	98445184	98577151	462	1.31647	223	1.56473
13	ENSG00000041515.15	MYO16	108596151	109208007	472	1.17363	224	1.2603
13	ENSG00000187498.14	COL4A1	110148962	110307149	539	2.04668	277	1.74601
13	ENSG00000134871.17	COL4A2	110305811	110513027	546	4.08143	276	4.0211
13	ENSG00000224821.5	COL4A2-AS2	110456395	110463287	413	1.18972	206	1.05658
13	ENSG00000232814.2	COL4A2-AS1	110502574	110507751	410	1.16775	202	0.897752
13	ENSG00000139832.4	RAB20	110523065	110561733	472	1.4632	234	1.39745
13	ENSG00000213995.11	NAXD	110622215	110639993	272	2.64799	129	2.21394
13	ENSG00000088448.14	ANKRD10	110878539	110915069	422	2.13544	216	2.09841
13	ENSG00000068650.18	ATP11A	112690328	112887168	530	1.43716	265	1.19044
13	ENSG00000126217.20	MCF2L	112894377	113099739	535	1.37302	272	1.04248
13	ENSG00000153531.13	ADPRHL1	113399609	113453524	450	2.60655	229	2.88269
13	ENSG00000150403.17	TMCO3	113490994	113554590	455	3.03563	232	2.69323
13	ENSG00000183087.14	GAS6	113820557	113864067	457	3.84931	226	3.48497
13	ENSG00000233695.2	GAS6-AS1	113833491	113845744	425	1.8641	212	1.4078
13	ENSG00000185989.10	RASA3	113977782	114132611	481	3.28235	245	3.09917
14	ENSG00000092094.10	OSGEP	20446667	20455105	393	0.927409	190	0.970133
14	ENSG00000198805.11	PNP	20468953	20477094	271	2.82908	128	2.23746
14	ENSG00000165795.23	NDRG2	21016762	21070872	503	1.62136	259	0.931473
14	ENSG00000197616.11	MYH6	23381989	23408277	233	2.16131	122	1.63127
14	ENSG00000092054.12	MYH7	23412737	23435718	294	2.90133	153	2.73125
14	ENSG00000100867.14	DHRS2	23630114	23645639	33	1.66161	12	1.39745
14	ENSG00000215256.3	DHRS4-AS1	23938730	23988817	413	1.74128	204	0.913407
14	ENSG00000157326.18	DHRS4	23955034	23969279	376	1.89722	172	1.34642
14	ENSG00000187630.15	DHRS4L2	23969873	24006408	359	2.26089	159	1.77007
14	ENSG00000157379.13	DHRS1	24290597	24299833	382	3.38434	205	2.8639
14	ENSG00000100441.9	KHNYN	24429934	24441834	451	1.38662	227	0.885118
14	ENSG00000168952.15	STXBP6	24809655	25050297	492	0.997978	245	1.21832
14	ENSG00000100906.10	NFKBIA	35401510	35404746	470	1.42466	225	1.10487
14	ENSG00000165502.6	RPL36AL	49618518	49620685	209	1.20142	103	2.01527
14	ENSG00000100504.16	PYGL	50857890	50944736	411	2.67774	224	2.84727
14	ENSG00000087303.17	NID2	52010875	52069228	475	0.984884	225	1.0171
14	ENSG00000131981.15	LGALS3	55124109	55145403	331	4.1774	183	3.80761
14	ENSG00000139970.16	RTN1	59595976	59870966	364	1.55036	161	1.20664
14	ENSG00000126773.12	PCNX4	60091910	60169133	190	3.7664	94	3.75518
14	ENSG00000054654.16	SYNE2	63852982	64226433	497	1.86532	249	1.52964
14	ENSG00000140009.18	ESR2	64084231	64303659	459	2.0421	233	1.63289
14	ENSG00000126822.16	PLEKHG3	64704101	64750247	326	1.57621	165	1.19796
14	ENSG00000258289.8	CHURC1	64914360	64944591	297	3.349	155	2.89808
14	ENSG00000139998.14	RAB15	64945813	64972776	320	0.957659	165	1.07827
14	ENSG00000182185.18	RAD51B	67819778	68730218	547	1.18501	278	1.54742
14	ENSG00000100626.16	GALNT16	69259276	69357009	489	1.13366	237	1.03636
14	ENSG00000198732.10	SMOC1	69854130	70032366	442	2.90997	220	2.52453
14	ENSG00000100767.15	PAPLN	73237496	73274640	495	1.61559	248	1.67174
14	ENSG00000119681.11	LTBP2	74498169	74612378	482	1.74563	242	1.73294
14	ENSG00000211448.11	DIO2	80197526	80387757	338	1.10747	160	0.972299
14	ENSG00000054983.16	GALC	87837819	87993665	441	1.28281	213	1.21201
14	ENSG00000165929.12	TC2N	91779750	91867536	310	1.16356	166	1.18595
14	ENSG00000100600.14	LGMN	92703806	92748702	420	1.20964	226	1.00907
14	ENSG00000100605.16	ITPK1	92936913	93116320	506	1.20142	256	1.23459
14	ENSG00000197249.13	SERPINA1	94376746	94390693	439	2.72824	225	2.62627
14	ENSG00000188488.13	SERPINA5	94578705	94593120	439	4.83843	234	4.09815
14	ENSG00000196136.17	SERPINA3	94612376	94624055	386	3.32058	195	3.11915
14	ENSG00000227051.6	C14orf132	96039323	96093889	433	2.0591	227	1.32012
14	ENSG00000196405.12	EVL	99971448	100143956	475	1.17671	230	0.977665
14	ENSG00000197119.12	SLC25A29	100291110	100306547	465	3.22925	241	2.86337
14	ENSG00000140105.17	WARS	100333787	100376805	310	3.75996	158	3.66121
14	ENSG00000183092.16	BEGAIN	100537146	100587413	376	2.11936	181	2.33095
14	ENSG00000080824.18	HSP90AA1	102080737	102139502	240	2.23111	114	1.62843
14	ENSG00000185215.8	TNFAIP2	103123441	103137439	347	3.52892	181	2.69465
14	ENSG00000166165.12	CKB	103519658	103523111	399	4.04045	190	2.91038
14	ENSG00000156414.18	TDRD9	103928461	104052667	313	2.26002	151	1.90607
14	ENSG00000166183.15	ASPG	104085678	104115581	364	2.73941	191	2.58077
14	ENSG00000258986.6	TMEM179	104474677	104605647	422	1.1638	209	1.02998
14	ENSG00000203485.12	INF2	104689605	104722535	432	2.52288	224	1.11336
14	ENSG00000185100.10	ADSSL1	104724185	104747310	388	3.88609	177	3.07108
14	ENSG00000185567.6	AHNAK2	104937790	104978357	366	2.74043	174	2.38111
14	ENSG00000213145.9	CRIP1	105486316	105488947	271	2.21266	138	1.73137
14	ENSG00000211890.3	IGHA2	105586888	105588395	134	3.43715	74	3.74004
14	ENSG00000211892.3	IGHG4	105624340	105626066	41	4.13096	20	2.82376
14	ENSG00000211893.3	IGHG2	105643051	105644790	187	5.91166	100	5.5886
14	ENSG00000253755.1	IGHGP	105664632	105669843	109	5.67883	40	1.67174
14	ENSG00000211895.4	IGHA1	105707117	105708665	204	5.71878	98	4.98002
14	ENSG00000211896.7	IGHG1	105736342	105743071	186	5.00917	86	4.33172
14	ENSG00000211897.8	IGHG3	105769101	105771405	193	5.97625	85	5.24397
14	ENSG00000211898.7	IGHD	105836764	105845678	278	3.69194	158	3.03625
14	ENSG00000211899.9	IGHM	105851707	105856218	257	4.18284	140	3.90525
14	ENSG00000211900.2	IGHJ6	105863197	105863258	89	3.22576	53	3.42616
14	ENSG00000211934.3	IGHV1-2	105986581	105987083	94	2.52326	64	2.08317
14	ENSG00000211935.3	IGHV1-3	106005094	106005574	131	2.08668	91	2.31376
14	ENSG00000211938.2	IGHV3-7	106062150	106062683	173	3.12466	119	2.79886
14	ENSG00000211943.2	IGHV3-15	106153623	106154163	46	3.09222	46	3.35326
14	ENSG00000211945.2	IGHV1-18	106184900	106185394	69	1.33147	45	1.54374
14	ENSG00000211947.2	IGHV3-21	106235063	106235594	40	3.68648	40	2.65918
14	ENSG00000211950.2	IGHV1-24	106276547	106277043	52	4.09534	32	3.72892
14	ENSG00000211955.2	IGHV3-33	106359792	106360324	47	4.78507	31	3.4502
14	ENSG00000211959.2	IGHV4-39	106421710	106422218	46	3.25729	34	2.88184
14	ENSG00000270816.5	LINC00221	106482438	106521073	46	2.1018	15	1.39745
14	ENSG00000211965.4	IGHV3-49	106556935	106557477	99	2.8888	77	2.10989
14	ENSG00000211966.2	IGHV5-51	106578743	106579236	91	2.71855	58	2.60811
14	ENSG00000211967.3	IGHV3-53	106592675	106593347	28	1.57122	11	1.59693
14	ENSG00000211968.3	IGHV1-58	106622356	106622855	17	2.70382	12	4.14035
14	ENSG00000211970.3	IGHV4-61	106639118	106639657	16	1.02885	19	3.01432
14	ENSG00000223648.4	IGHV3-64	106657724	106658258	21	2.38478	30	1.39745
14	ENSG00000211973.2	IGHV1-69	106714683	106715181	33	1.20142	18	1.03173
15	ENSG00000180229.12	HERC2P3	20379494	20506180	293	2.57729	135	2.86033
15	ENSG00000276550.4	HERC2P2	22495569	22590815	419	1.90324	218	1.92087
15	ENSG00000166923.10	GREM1	32730689	32745107	418	2.85449	222	2.93941
15	ENSG00000248905.8	FMN1	32765544	33194733	544	1.79654	273	1.37334
15	ENSG00000182117.5	NOP10	34341712	34343177	242	3.55469	116	3.34586
15	ENSG00000175265.17	GOLGA8A	34379070	34437466	449	4.33926	212	3.79878
15	ENSG00000215252.11	GOLGA8B	34525206	34583651	328	4.10781	152	3.75057
15	ENSG00000259639.5	RP11-184D12.1	35939166	36252257	146	0.898824	45	0.958584
15	ENSG00000137801.10	THBS1	39581078	39599466	279	5.36297	140	4.79865
15	ENSG00000278621.1	CTD-2033D15.3	39588356	39588882	153	2.25716	76	1.71505
15	ENSG00000128928.8	IVD	40405794	40435947	418	1.43757	204	1.20383
15	ENSG00000137806.8	NDUFAF1	41387348	41402519	340	2.48049	191	2.13272
15	ENSG00000243708.10	PLA2G4B	41837774	41848143	419	1.34145	211	1.19986
15	ENSG00000137877.9	SPTBN5	41848147	41890205	474	2.35045	242	2.05937
15	ENSG00000166710.17	B2M	44711476	44718877	224	2.41868	125	1.78365
15	ENSG00000259479.6	SORD2P	44825746	44881605	60	4.19269	21	2.33787
15	ENSG00000140263.13	SORD	45023103	45077185	266	1.67113	131	0.961934
15	ENSG00000140279.12	DUOX2	45092649	45114320	144	3.24354	68	3.26908
15	ENSG00000137857.17	DUOX1	45129938	45165576	409	3.27061	210	2.93347
15	ENSG00000259520.5	CTD-2651B20.3	45251579	45279251	267	2.00288	133	2.46986
15	ENSG00000137860.11	SLC28A2	45252229	45277845	115	3.22428	53	4.0472
15	ENSG00000171766.15	GATM	45361123	45402327	317	4.25657	155	4.59691
15	ENSG00000074803.17	SLC12A1	48206300	48304078	79	2.30239	28	2.0244
15	ENSG00000244879.6	GABPB1-AS1	50355408	50372202	404	2.08137	215	0.978997
15	ENSG00000186417.13	GLDN	51341628	51408013	492	1.46098	257	1.09861
15	ENSG00000128849.10	CGNL1	57375966	57550727	512	2.11147	260	1.73504
15	ENSG00000263155.5	MYZAP	57591940	57685364	460	1.40851	233	1.20909
15	ENSG00000128918.14	ALDH1A2	57953423	58497866	519	2.24683	265	2.63124
15	ENSG00000182718.16	ANXA2	60347133	60402883	486	1.09915	246	1.04957
15	ENSG00000259370.2	RP11-1069G10.1	62827674	62884034	284	1.08232	151	0.946959
15	ENSG00000140416.19	TPM1	63042631	63071915	444	4.60314	228	3.96712
15	ENSG00000074410.13	CA12	63321377	63382161	397	2.20991	206	2.23896
15	ENSG00000035664.11	DAPK2	63907035	64072033	370	1.61373	200	1.40842
15	ENSG00000241839.9	PLEKHO2	64841882	64868007	325	1.6071	180	1.50716
15	ENSG00000166949.15	SMAD3	67065844	67195195	523	2.15041	268	1.38926
15	ENSG00000187720.14	THSD4	71096951	71783383	540	0.902291	273	1.03575
15	ENSG00000261543.1	RP11-665J16.1	74152799	74179226	277	2.83121	132	2.44474
15	ENSG00000129009.12	ISLR	74173670	74176872	276	2.84462	132	2.44474
15	ENSG00000140391.14	TSPAN3	77041403	77083984	269	1.16293	141	0.930572
15	ENSG00000261143.1	ADAMTS7P3	77976041	77993057	315	0.890238	131	0.911683
15	ENSG00000167202.11	TBC1D2B	77984035	78077724	433	1.69084	203	1.08397
15	ENSG00000166411.13	IDH3A	78131544	78171949	416	1.7042	215	1.49951
15	ENSG00000103740.9	ACSBG1	78167467	78245688	386	2.04193	193	1.52251
15	ENSG00000140403.12	DNAJA4	78264156	78282196	477	2.09142	232	1.30287
15	ENSG00000136378.14	ADAMTS7	78759202	78811431	466	1.9006	243	1.91217
15	ENSG00000103811.15	CTSH	78921057	78949574	385	4.19926	190	3.39544
[truncated: 636 more rows]

## Sheet: hc-Biallelic (all tissues)
chr	gene_id	gene_name	gene_start	gene_stop	total_sample_count_male	z_score_male	total_sample_count_female	z_score_female
[truncated: 14,221 more rows]

[truncated: 2 more sheets: hc-Biallelic (brain tissues), hc-Biallelic (body tissues)]
