# Supplementary material for: Random allelic expression in the adult human body
Source: Cell Rep. Author manuscript; Available in PMC 2023 Sep 7. (PMC10484211; doi:10.1016/j.celrep.2022.111945)
Supplement: 4 [file NIHMS1870509-supplement-4.xlsx]

## Sheet: Significant RAE TADs
chrom	start	end	OddsRatio	chi-squared	p-value
chr1	21200000	22000000	7.40482	11.9206	0.000555158
chr1	21200000	22040000	9.8731	20.7425	5.25367e-06
chr1	21200000	22080000	7.05221	16.2582	5.52707e-05
chr1	21440000	22000000	18.5121	20.0288	7.6283e-06
chr1	21640000	22000000	24.6827	13.0939	0.000296259
chr1	21680000	22040000	30.8534	18.6416	1.57741e-05
chr1	21680000	22080000	10.2845	11.9343	0.000551108
chr1	151280000	153640000	2.96668	20.5625	5.77149e-06
chr1	151280000	154000000	2.33738	12.8201	0.000342914
chr1	152040000	153320000	5.44472	26.2707	2.96758e-07
chr1	152040000	153440000	4.93655	25.4588	4.51932e-07
chr1	152040000	153480000	5.24508	29.0072	7.21114e-08
chr1	152040000	153520000	5.24508	29.0072	7.21114e-08
chr1	152040000	153560000	5.60972	36.9934	1.18529e-09
chr1	152040000	153600000	5.8902	40.8369	1.65477e-10
chr1	152040000	153680000	5.28916	42.3995	7.44089e-11
chr1	152040000	154000000	3.79735	28.7137	8.39078e-08
chr1	152120000	153440000	5.80771	30.0312	4.25148e-08
chr1	152160000	153320000	7.12002	33.4478	7.32026e-09
chr1	152480000	153280000	8.22758	29.1784	6.60102e-08
chr1	152480000	153320000	7.40482	26.9543	2.08318e-07
chr1	152480000	153480000	6.64536	29.2797	6.26492e-08
chr1	152480000	153520000	6.64536	29.2797	6.26492e-08
chr1	152520000	153320000	7.54195	24.7933	6.38187e-07
chr1	152520000	153520000	6.68491	27.1085	1.9235e-07
chr1	152680000	153520000	5.65646	19.2858	1.12539e-05
chr1	152920000	153520000	4.93655	11.5348	0.000683042
chr1	153320000	153720000	5.04874	13.5998	0.000226211
chr1	153480000	153720000	5.39935	10.8016	0.00101414
chr10	3040000	5880000	3.23226	9.50448	0.00204971
chr10	3080000	5040000	6.17069	14.4667	0.000142658
chr10	3080000	5880000	3.39388	10.2691	0.00135275
chr10	3120000	5640000	4.24235	14.0138	0.000181472
chr10	3120000	5880000	3.39388	10.2691	0.00135275
chr10	44960000	45840000	5.39935	10.8016	0.00101414
chr10	71320000	72320000	6.17069	10.1727	0.00142534
chr10	71800000	72360000	10.2845	11.9343	0.000551108
chr10	77480000	80560000	3.21949	10.4461	0.00122908
chr10	97880000	99320000	15.4267	14.7857	0.000120443
chr10	97920000	99320000	15.4267	14.7857	0.000120443
chr10	97920000	99400000	7.71336	9.75241	0.00179088
chr11	80000	1560000	2.87009	15.2243	9.54692e-05
chr11	80000	1600000	2.80486	14.5994	0.000132956
chr11	80000	1960000	3.41357	26.873	2.17276e-07
chr11	80000	3280000	3.33824	33.4662	7.25151e-09
chr11	80000	3400000	3.33021	34.4102	4.4637e-09
chr11	80000	3440000	3.37459	36.1966	1.78382e-09
chr11	80000	520000	6.78776	22.7673	1.82854e-06
chr11	120000	1560000	2.87009	15.2243	9.54692e-05
chr11	120000	2920000	3.6567	37.0043	1.17871e-09
chr11	120000	3280000	3.33824	33.4662	7.25151e-09
chr11	120000	3400000	3.33021	34.4102	4.4637e-09
chr11	120000	3440000	3.37459	36.1966	1.78382e-09
chr11	120000	840000	3.58298	19.3889	1.06625e-05
chr11	160000	1600000	2.80486	14.5994	0.000132956
chr11	160000	1640000	2.80486	14.5994	0.000132956
chr11	160000	1920000	3.41357	26.873	2.17276e-07
chr11	160000	1960000	3.41357	26.873	2.17276e-07
chr11	160000	2160000	3.54486	29.573	5.38503e-08
chr11	160000	2960000	3.52611	35.1395	3.06911e-09
chr11	160000	3280000	3.33824	33.4662	7.25151e-09
chr11	160000	3400000	3.33021	34.4102	4.4637e-09
chr11	160000	3440000	3.37459	36.1966	1.78382e-09
chr11	200000	840000	3.58298	19.3889	1.06625e-05
chr11	800000	3400000	3.81131	24.9971	5.74175e-07
chr11	800000	5880000	2.97895	23.3842	1.32661e-06
chr11	840000	2160000	3.85668	11.0709	0.000876937
chr11	1080000	1960000	4.93655	11.5348	0.000683042
chr11	1560000	2920000	6.17069	23.1026	1.53586e-06
chr11	1560000	3440000	4.20729	19.6777	9.16645e-06
chr11	1600000	1960000	12.3414	16.6896	4.40226e-05
chr11	1600000	2000000	12.3414	16.6896	4.40226e-05
chr11	1600000	2160000	14.3983	21.7289	3.14021e-06
chr11	1600000	3400000	4.54682	20.0199	7.66388e-06
chr11	1600000	3440000	4.62802	22.0612	2.64094e-06
chr11	1640000	1960000	12.3414	16.6896	4.40226e-05
chr11	1680000	3400000	4.54682	20.0199	7.66388e-06
chr11	2040000	3520000	3.62982	10.1611	0.00143435
chr11	61760000	62360000	5.39935	10.8016	0.00101414
chr11	61800000	62360000	8.63896	16.1844	5.7465e-05
chr11	61800000	62560000	7.05221	16.2582	5.52707e-05
chr11	62120000	62360000	15.3414	24.1045	9.1246e-07
chr11	62120000	62560000	18.5121	20.0288	7.6283e-06
chr11	62120000	62600000	9.25603	14.0505	0.000177969
chr11	102720000	103000000	12.3414	9.85315	0.00169542
chr12	7200000	11520000	2.79609	21.6971	3.19279e-06
chr12	8280000	12280000	2.74253	17.0774	3.58875e-05
chr12	8320000	9440000	5.72992	23.5731	1.20256e-06
chr12	8360000	11520000	2.83852	17.3786	3.06253e-05
chr12	8400000	11480000	2.77051	15.8363	6.90642e-05
chr12	8400000	11520000	2.77051	15.8363	6.90642e-05
chr12	8400000	9280000	4.62802	12.3279	0.000446249
chr12	8400000	9320000	4.62802	12.3279	0.000446249
chr12	8440000	10200000	3.18487	14.2159	0.000162991
chr12	8440000	10520000	3.00196	14.6737	0.000127816
chr12	8440000	10560000	2.92296	14.0063	0.000182201
chr12	8440000	10720000	2.85959	14.2952	0.000156264
chr12	8440000	10760000	2.85959	14.2952	0.000156264
chr12	8440000	11480000	2.77051	15.8363	6.90642e-05
chr12	8440000	11520000	2.77051	15.8363	6.90642e-05
chr12	8440000	9280000	4.62802	12.3279	0.000446249
chr12	8440000	9320000	4.62802	12.3279	0.000446249
chr12	8440000	9360000	4.62802	12.3279	0.000446249
chr12	8440000	9400000	5.65646	19.2858	1.12539e-05
chr12	8440000	9440000	5.69602	21.4271	3.67532e-06
chr12	8480000	11520000	2.77051	15.8363	6.90642e-05
chr12	8480000	9280000	4.62802	12.3279	0.000446249
chr12	8480000	9360000	4.62802	12.3279	0.000446249
chr12	9080000	9400000	10.2845	11.9343	0.000551108
chr12	9280000	9480000	24.6827	13.0939	0.000296259
chr12	29040000	31240000	4.48777	10.3259	0.00131177
chr12	29080000	31120000	4.48777	10.3259	0.00131177
chr12	29080000	31160000	4.48777	10.3259	0.00131177
chr12	29080000	31200000	4.48777	10.3259	0.00131177
chr12	29080000	31280000	4.48777	10.3259	0.00131177
chr12	29240000	31160000	4.93655	11.5348	0.000683042
chr12	29280000	31120000	5.48506	12.905	0.0003277
chr12	29320000	31080000	5.39935	10.8016	0.00101414
chr12	29320000	31280000	6.17069	14.4667	0.000142658
chr12	29360000	31280000	5.39935	10.8016	0.00101414
chr12	52040000	53000000	3.20876	11.3881	0.000739166
chr12	52080000	53000000	3.64632	13.8409	0.000198954
chr12	52080000	53040000	3.34246	12.1528	0.000490149
chr12	52120000	52560000	4.93655	11.5348	0.000683042
chr12	52120000	52840000	4.11379	14.8869	0.000114151
chr12	52120000	53000000	4.22205	16.8446	4.05692e-05
chr12	52120000	53040000	3.81995	14.7738	0.000121211
chr12	52160000	53000000	4.22205	16.8446	4.05692e-05
chr12	52160000	53040000	3.81995	14.7738	0.000121211
chr12	54480000	55720000	7.40482	11.9206	0.000555158
chr12	54520000	55080000	12.3414	9.85315	0.00169542
chr12	54520000	55720000	9.25603	14.0505	0.000177969
chr12	54560000	55160000	24.6827	13.0939	0.000296259
chr12	54560000	55640000	12.3414	9.85315	0.00169542
chr12	54560000	55680000	12.3414	9.85315	0.00169542
chr12	95560000	96040000	12.3414	16.6896	4.40226e-05
chr12	95560000	96520000	6.17069	10.1727	0.00142534
chr12	95560000	96560000	6.17069	10.1727	0.00142534
chr12	95600000	96000000	10.2845	11.9343	0.000551108
chr12	95600000	96040000	12.3414	16.6896	4.40226e-05
chr12	95600000	96560000	6.17069	10.1727	0.00142534
chr12	112440000	113040000	12.3414	9.85315	0.00169542
chr12	112480000	112960000	24.6827	13.0939	0.000296259
chr13	23920000	24560000	24.6827	13.0939	0.000296259
chr13	23920000	24960000	9.25603	14.0505	0.000177969
chr13	23920000	25000000	9.25603	14.0505	0.000177969
chr13	108680000	111080000	4.62802	12.3279	0.000446249
chr13	108920000	110920000	4.62802	12.3279	0.000446249
chr13	108920000	111000000	4.62802	12.3279	0.000446249
chr13	110200000	110920000	6.17069	12.3164	0.000448989
chr13	110440000	110880000	9.25603	14.0505	0.000177969
chr13	110440000	110920000	6.17069	10.1727	0.00142534
chr14	99720000	107043718	3.64632	61.2219	5.09908e-15
chr14	101680000	107043718	3.73489	55.7137	8.38322e-14
chr14	101720000	107043718	3.73489	55.7137	8.38322e-14
chr14	101760000	107043718	3.83583	57.7519	2.97348e-14
chr14	101960000	107043718	4.05502	62.0724	3.31067e-15
chr14	102600000	107043718	4.47872	68.443	1.30597e-16
chr14	103080000	106880000	4.8716	75.2071	4.23847e-18
chr14	103560000	107043718	5.64552	83.3633	6.8278e-20
chr14	103720000	107043718	6.80358	98.4064	3.40749e-23
chr14	104080000	107043718	7.62261	105.035	1.19976e-24
chr14	104120000	107043718	7.44112	100.586	1.13366e-23
chr14	104680000	107043718	7.96218	103.13	3.13812e-24
chr14	104880000	107043718	8.78136	101.864	5.94742e-24
chr14	105480000	107043718	13.9869	121.181	3.48782e-28
chr14	105560000	106080000	12.3414	44.3837	2.69931e-11
chr14	105560000	107043718	16.9694	127.591	1.37904e-29
chr14	105600000	107043718	16.4552	122.062	2.23684e-28
chr14	105640000	106040000	9.69679	29.5746	5.38067e-08
chr14	105680000	107043718	17.895	113.817	1.42878e-26
chr14	105720000	107043718	19.1977	112.575	2.67375e-26
chr14	105760000	106880000	18.5121	106.955	4.5531e-25
chr14	105760000	107043718	18.5121	106.955	4.5531e-25
chr14	106080000	107043718	23.4486	79.8032	4.13619e-19
chr14	106160000	107043718	27.7681	78.9628	6.329e-19
chr15	44560000	45480000	4.27201	11.1862	0.000824058
chr15	75920000	78760000	3.19962	12.3304	0.000445646
chr15	76920000	78720000	4.22205	16.8446	4.05692e-05
chr15	77640000	80240000	3.19962	12.3304	0.000445646
chr15	77880000	78280000	12.3414	23.5856	1.19477e-06
chr15	77920000	78280000	16.4552	26.975	2.06101e-07
chr15	77920000	78480000	10.2845	27.5345	1.54319e-07
chr15	77920000	78520000	8.81527	24.931	5.94193e-07
chr15	77920000	78760000	5.65646	19.2858	1.12539e-05
chr15	77920000	78800000	5.65646	19.2858	1.12539e-05
chr15	77920000	79880000	3.70241	12.9138	0.000326173
chr15	77920000	80200000	3.08534	10.6709	0.00108834
chr15	77920000	80320000	3.08534	10.6709	0.00108834
chr15	77960000	78760000	4.62802	12.3279	0.000446249
chr15	77960000	78840000	4.27201	11.1862	0.000824058
chr16	0	1200000	2.6054	11.9688	0.00054099
chr16	0	1240000	2.62582	12.8657	0.000334657
chr16	0	1280000	2.46827	11.3222	0.000765878
chr16	40000	1320000	2.32856	9.9453	0.00161261
chr16	19880000	20560000	10.2845	11.9343	0.000551108
chr16	19920000	20560000	15.4267	14.7857	0.000120443
chr16	19920000	20600000	15.4267	14.7857	0.000120443
chr16	19920000	20720000	10.7987	18.69	1.53791e-05
chr16	19960000	20560000	15.4267	14.7857	0.000120443
chr16	56360000	56720000	4.93655	11.5348	0.000683042
chr16	56360000	56800000	4.48777	10.3259	0.00131177
chr16	56400000	56800000	4.48777	10.3259	0.00131177
chr16	77600000	78040000	24.6827	13.0939	0.000296259
chr16	77600000	78080000	24.6827	13.0939	0.000296259
chr16	77640000	78040000	24.6827	13.0939	0.000296259
chr16	77640000	78080000	24.6827	13.0939	0.000296259
chr16	77640000	78120000	12.3414	9.85315	0.00169542
chr16	77680000	78040000	24.6827	13.0939	0.000296259
chr16	77680000	78080000	24.6827	13.0939	0.000296259
chr17	16440000	17320000	5.55362	15.0226	0.00010623
chr17	16800000	17240000	6.17069	10.1727	0.00142534
chr17	35880000	36240000	6.17069	12.3164	0.000448989
chr17	35920000	36240000	8.63896	16.1844	5.7465e-05
chr17	38760000	41720000	2.27341	9.92438	0.00163104
chr17	38800000	41720000	2.31401	10.3463	0.00129732
chr17	38840000	41800000	2.51398	13.0719	0.000299761
chr17	38920000	41720000	2.44499	11.7069	0.000622703
chr17	39520000	41720000	2.52437	10.5631	0.00115365
chr17	39960000	41720000	2.80486	10.5999	0.00113094
chr17	40360000	41640000	3.36583	11.2108	0.000813238
chr17	40360000	41720000	3.64632	13.8409	0.000198954
chr17	40560000	41720000	4.71876	19.2346	1.15602e-05
chr17	40600000	41680000	4.62802	17.1881	3.38549e-05
chr17	40600000	41720000	5.01368	20.5699	5.74938e-06
chr17	40640000	41840000	5.14224	24.7727	6.45042e-07
chr17	40800000	41680000	5.65646	19.2858	1.12539e-05
chr17	45200000	45920000	5.04874	13.5998	0.000226211
chr17	45200000	46280000	5.22135	17.7829	2.47601e-05
chr17	45200000	46320000	4.8484	16.4131	5.09321e-05
chr17	45240000	46280000	5.65646	19.2858	1.12539e-05
chr17	45240000	46320000	5.22135	17.7829	2.47601e-05
chr17	45440000	46400000	8.81527	24.931	5.94193e-07
chr17	45520000	46000000	14.3983	21.7289	3.14021e-06
chr17	45520000	46320000	9.25603	22.8265	1.77303e-06
chr17	45560000	45920000	14.3983	21.7289	3.14021e-06
chr17	45560000	46000000	14.3983	21.7289	3.14021e-06
chr17	45560000	46320000	9.25603	22.8265	1.77303e-06
chr17	45600000	45920000	10.2845	11.9343	0.000551108
chr17	45600000	46280000	8.63896	16.1844	5.7465e-05
chr17	45600000	46320000	7.19913	14.0892	0.00017434
chr17	45640000	46280000	10.7987	18.69	1.53791e-05
chr17	45640000	46320000	8.63896	16.1844	5.7465e-05
chr17	68480000	69280000	9.25603	14.0505	0.000177969
chr17	68520000	69320000	9.25603	14.0505	0.000177969
chr17	79080000	81120000	3.70241	12.9138	0.000326173
chr17	80000000	80400000	8.63896	16.1844	5.7465e-05
chr17	80000000	81240000	3.5725	11.0955	0.000865367
chr17	80040000	80400000	7.40482	11.9206	0.000555158
chr17	80040000	81120000	4.74668	14.3593	0.000151036
chr17	80080000	80400000	7.40482	11.9206	0.000555158
chr17	82640000	83257441	5.39935	10.8016	0.00101414
chr19	240000	1240000	3.6173	18.4601	1.73503e-05
chr19	240000	1280000	3.08534	14.4305	0.000145428
chr19	520000	1280000	3.08534	11.6098	0.000656064
chr19	15600000	16040000	16.4552	26.975	2.06101e-07
chr19	15600000	16200000	6.17069	16.6215	4.56307e-05
chr19	15600000	16440000	5.14224	15.684	7.48528e-05
chr19	15600000	16480000	5.14224	15.684	7.48528e-05
chr2	0	1560000	6.17069	16.6215	4.56307e-05
chr2	0	1600000	6.17069	16.6215	4.56307e-05
chr2	0	1680000	5.55362	15.0226	0.00010623
chr2	0	1760000	5.55362	15.0226	0.00010623
chr2	0	1840000	5.14224	15.684	7.48528e-05
chr2	0	3680000	3.48778	12.9689	0.000316704
chr2	0	3800000	3.34246	12.1528	0.000490149
chr2	680000	1560000	10.7987	18.69	1.53791e-05
chr2	680000	1760000	8.63896	16.1844	5.7465e-05
chr2	680000	1840000	7.05221	16.2582	5.52707e-05
chr2	28560000	28800000	24.6827	13.0939	0.000296259
chr2	28560000	28880000	12.3414	9.85315	0.00169542
chr2	28560000	28960000	10.2845	11.9343	0.000551108
chr2	75720000	79840000	24.6827	13.0939	0.000296259
chr2	75720000	79880000	24.6827	13.0939	0.000296259
chr2	75720000	79920000	24.6827	13.0939	0.000296259
chr2	75720000	81040000	12.3414	9.85315	0.00169542
chr2	75720000	81960000	12.3414	9.85315	0.00169542
chr2	75720000	82400000	12.3414	9.85315	0.00169542
chr2	75840000	81120000	12.3414	9.85315	0.00169542
chr2	76680000	79920000	24.6827	13.0939	0.000296259
chr2	76800000	79920000	24.6827	13.0939	0.000296259
chr2	76800000	79960000	24.6827	13.0939	0.000296259
chr2	76840000	79920000	24.6827	13.0939	0.000296259
chr2	76920000	79920000	24.6827	13.0939	0.000296259
chr2	84440000	89280000	2.9512	17.7471	2.52305e-05
chr2	87280000	89720000	6.17069	25.2666	4.99276e-07
chr2	87800000	92040000	6.17069	25.2666	4.99276e-07
chr2	87880000	89280000	8.91321	33.7268	6.34195e-09
chr2	87920000	89240000	8.22758	29.1784	6.60102e-08
chr2	87920000	89280000	8.91321	33.7268	6.34195e-09
chr2	87920000	89880000	8.02189	31.3149	2.19393e-08
chr2	87920000	90000000	8.02189	31.3149	2.19393e-08
chr2	87960000	89040000	6.94202	18.4275	1.76492e-05
chr2	87960000	89280000	8.91321	33.7268	6.34195e-09
chr2	87960000	89880000	8.02189	31.3149	2.19393e-08
chr2	87960000	89920000	8.02189	31.3149	2.19393e-08
chr2	87960000	90240000	6.68491	27.1085	1.9235e-07
chr2	87960000	91440000	6.68491	27.1085	1.9235e-07
chr2	87960000	92080000	6.17069	25.2666	4.99276e-07
chr2	88000000	89240000	8.22758	29.1784	6.60102e-08
chr2	88000000	89280000	8.91321	33.7268	6.34195e-09
chr2	88000000	89320000	8.91321	33.7268	6.34195e-09
chr2	88000000	89880000	8.02189	31.3149	2.19393e-08
chr2	88000000	89920000	8.02189	31.3149	2.19393e-08
chr2	88000000	90000000	8.02189	31.3149	2.19393e-08
chr2	88000000	90240000	6.68491	27.1085	1.9235e-07
chr2	88000000	95760000	3.34246	12.1528	0.000490149
chr2	88200000	90240000	7.40482	26.9543	2.08318e-07
chr2	234040000	242193529	2.46827	15.0832	0.000102875
chr2	235760000	238280000	3.62982	10.1611	0.00143435
chr2	236280000	238240000	4.40763	13.1583	0.000286246
chr2	236280000	238280000	4.11379	12.0664	0.000513391
chr2	237080000	238240000	5.04874	13.5998	0.000226211
chr2	237080000	238280000	4.62802	12.3279	0.000446249
chr2	237080000	238320000	3.96687	10.158	0.00143679
chr2	237120000	238240000	6.17069	16.6215	4.56307e-05
chr2	237120000	238280000	5.55362	15.0226	0.00010623
chr2	237120000	238320000	4.62802	12.3279	0.000446249
chr2	237840000	242193529	2.41988	10.8457	0.000990243
chr2	240720000	242193529	3.21949	10.4461	0.00122908
chr2	240760000	242193529	3.21949	10.4461	0.00122908
chr2	240800000	242193529	3.21949	10.4461	0.00122908
chr2	240840000	242193529	3.36583	11.2108	0.000813238
chr2	240880000	242193529	3.52611	12.0316	0.000523069
chr20	62800000	63520000	4.40763	13.1583	0.000286246
chr21	12960000	14800000	7.40482	11.9206	0.000555158
chr21	13200000	14800000	7.40482	11.9206	0.000555158
chr21	34480000	36160000	6.17069	12.3164	0.000448989
chr21	34480000	36280000	6.17069	12.3164	0.000448989
chr21	34480000	36320000	5.39935	10.8016	0.00101414
chr21	34640000	36160000	8.63896	16.1844	5.7465e-05
chr21	37560000	39720000	4.93655	11.5348	0.000683042
chr21	38680000	39760000	6.17069	14.4667	0.000142658
chr21	38720000	39480000	6.17069	10.1727	0.00142534
chr21	39440000	39720000	24.6827	13.0939	0.000296259
chr21	39440000	39760000	12.3414	9.85315	0.00169542
chr21	44240000	46709983	2.49766	9.68848	0.00185427
chr21	44280000	46600000	2.55858	10.1902	0.0014119
chr21	44320000	46709983	2.55858	10.1902	0.0014119
chr21	44360000	46709983	2.83518	12.4427	0.000419626
chr21	44440000	46709983	2.91394	13.0742	0.000299389
chr21	44920000	46709983	3.56001	15.7028	7.4114e-05
chr21	45280000	46709983	4.35578	15.9923	6.36016e-05
chr21	45480000	46709983	5.69602	21.4271	3.67532e-06
chr21	45520000	46709983	5.22135	17.7829	2.47601e-05
chr21	45560000	46709983	4.74668	14.3593	0.000151036
chr21	45960000	46709983	5.04874	13.5998	0.000226211
chr21	46120000	46709983	5.48506	12.905	0.0003277
chr22	18960000	24560000	2.29998	20.9941	4.60709e-06
chr22	21440000	23960000	3.80745	35.2493	2.9008e-09
chr22	21440000	24600000	3.6173	38.8495	4.57773e-10
chr22	21520000	23960000	3.83954	34.3476	4.60972e-09
chr22	21560000	23080000	6.78776	48.6347	3.08364e-12
chr22	21560000	23840000	3.91312	32.5569	1.15752e-08
chr22	21560000	23880000	3.73111	30.5338	3.28103e-08
chr22	21560000	24640000	3.5725	36.9872	1.18909e-09
chr22	21600000	23960000	3.83954	34.3476	4.60972e-09
chr22	21640000	23600000	5.7136	47.7791	4.77058e-12
chr22	21640000	24640000	3.77098	39.8792	2.70166e-10
chr22	21680000	23120000	8.48469	57.6464	3.13731e-14
chr22	21680000	23320000	7.46978	55.0516	1.17406e-13
chr22	21680000	23440000	6.73166	52.9799	3.36974e-13
chr22	21680000	23560000	6.17069	51.3059	7.90386e-13
chr22	21680000	23600000	5.93335	49.5047	1.97892e-12
chr22	21680000	23640000	5.50954	46.1246	1.10968e-11
chr22	21680000	23680000	5.53234	48.277	3.70059e-12
chr22	21680000	23720000	5.34793	46.6781	8.36572e-12
chr22	21680000	23840000	4.33616	37.0499	1.15145e-09
chr22	21680000	23880000	4.11379	34.7244	3.79843e-09
chr22	21680000	23920000	4.06362	35.5879	2.43803e-09
chr22	21680000	24560000	3.8718	39.9989	2.541e-10
chr22	21680000	24600000	3.91601	41.9395	9.41405e-11
chr22	21920000	24600000	4.15577	45.2478	1.73612e-11
chr22	21960000	22640000	7.54195	24.7933	6.38187e-07
chr22	21960000	23120000	11.3129	68.9298	1.02029e-16
chr22	21960000	23160000	9.69679	62.9569	2.11284e-15
chr22	21960000	23320000	9.46172	64.9826	7.55611e-16
chr22	21960000	23440000	8.22758	61.866	3.67639e-15
chr22	21960000	23560000	7.34606	59.3634	1.31087e-14
chr22	21960000	23600000	7.01214	57.2102	3.91643e-14
chr22	21960000	23880000	4.58394	39.549	3.19934e-10
chr22	22000000	24600000	4.33261	47.6113	5.19682e-12
chr22	22280000	23920000	4.62802	36.7203	1.36351e-09
chr22	22320000	22960000	55.5362	90.2411	2.10832e-21
chr22	22320000	23120000	27.7681	78.9628	6.329e-19
chr22	22640000	23080000	22.6259	43.5119	4.21389e-11
chr22	42040000	43160000	3.36583	11.2108	0.000813238
chr22	42120000	43080000	4.8484	16.4131	5.09321e-05
chr22	42560000	42840000	10.2845	11.9343	0.000551108
chr22	42560000	43080000	7.40482	11.9206	0.000555158
chr22	42560000	43120000	6.17069	10.1727	0.00142534
chr22	42560000	43160000	6.17069	12.3164	0.000448989
chr22	42560000	43200000	7.93374	20.4794	6.02752e-06
chr22	42560000	43840000	4.27201	11.1862	0.000824058
chr22	42600000	43200000	6.17069	12.3164	0.000448989
chr22	42600000	43240000	5.39935	10.8016	0.00101414
chr22	42600000	43400000	5.39935	10.8016	0.00101414
chr3	5200000	8880000	9.25603	14.0505	0.000177969
chr3	5200000	8920000	9.25603	14.0505	0.000177969
chr3	5240000	8600000	24.6827	13.0939	0.000296259
chr3	5240000	8680000	12.3414	9.85315	0.00169542
chr3	5240000	8920000	12.3414	16.6896	4.40226e-05
chr3	5240000	9320000	7.40482	11.9206	0.000555158
chr3	8440000	8760000	24.6827	13.0939	0.000296259
chr4	680000	1560000	3.85668	11.0709	0.000876937
chr4	720000	1360000	5.14224	15.684	7.48528e-05
chr4	720000	1640000	3.85668	11.0709	0.000876937
chr4	720000	1680000	3.85668	11.0709	0.000876937
chr4	7080000	7760000	24.6827	13.0939	0.000296259
chr4	7120000	9160000	5.39935	10.8016	0.00101414
chr4	7120000	9280000	5.39935	10.8016	0.00101414
chr4	7160000	8160000	24.6827	13.0939	0.000296259
chr4	7200000	8040000	24.6827	13.0939	0.000296259
chr4	47640000	47960000	12.3414	9.85315	0.00169542
chr4	68440000	70560000	8.63896	16.1844	5.7465e-05
chr4	99080000	99480000	10.2845	11.9343	0.000551108
chr4	99080000	99520000	10.2845	11.9343	0.000551108
chr4	118440000	121400000	4.74668	14.3593	0.000151036
chr4	118560000	121760000	4.8484	16.4131	5.09321e-05
chr4	118600000	120080000	5.55362	15.0226	0.00010623
chr4	118600000	121760000	4.8484	16.4131	5.09321e-05
chr4	118640000	119520000	7.05221	16.2582	5.52707e-05
chr4	118640000	120040000	7.05221	16.2582	5.52707e-05
chr4	118640000	120080000	5.48506	12.905	0.0003277
chr4	118640000	121760000	4.74668	14.3593	0.000151036
chr4	118640000	121800000	4.40763	13.1583	0.000286246
chr4	118680000	120040000	7.05221	16.2582	5.52707e-05
chr4	118680000	121760000	4.74668	14.3593	0.000151036
chr4	118680000	121800000	4.40763	13.1583	0.000286246
chr5	0	1600000	3.75607	15.6897	7.46304e-05
chr5	0	1640000	3.75607	15.6897	7.46304e-05
chr5	0	1680000	3.75607	15.6897	7.46304e-05
chr5	0	1880000	3.70241	16.6099	4.59108e-05
chr5	0	4720000	3.38393	16.7273	4.31551e-05
chr5	0	4760000	3.38393	16.7273	4.31551e-05
chr5	0	4800000	3.38393	16.7273	4.31551e-05
chr5	0	4840000	3.38393	16.7273	4.31551e-05
chr5	0	4880000	3.38393	16.7273	4.31551e-05
chr5	0	5400000	3.08534	14.4305	0.000145428
chr5	0	5440000	2.99719	13.7362	0.00021036
chr5	0	680000	5.48506	12.905	0.0003277
chr5	0	7800000	2.74253	13.9988	0.000182931
chr5	40000	680000	5.48506	12.905	0.0003277
chr5	120000	1640000	3.75607	15.6897	7.46304e-05
chr5	240000	1640000	4.01095	15.7729	7.14184e-05
chr5	280000	1600000	3.89728	13.8633	0.000196599
chr5	280000	4840000	3.42816	14.8466	0.000116618
chr5	320000	4840000	3.70241	16.6099	4.59108e-05
chr5	480000	1680000	4.11379	12.0664	0.000513391
chr5	79120000	80320000	6.17069	10.1727	0.00142534
chr5	132040000	132520000	6.17069	10.1727	0.00142534
chr5	150840000	151240000	15.4267	14.7857	0.000120443
chr5	150960000	151240000	24.6827	13.0939	0.000296259
chr5	157320000	157720000	10.2845	11.9343	0.000551108
chr6	120000	4000000	3.19962	12.3304	0.000445646
chr6	2720000	3040000	18.5121	20.0288	7.6283e-06
chr6	2720000	4200000	5.01368	20.5699	5.74938e-06
chr6	2760000	3040000	15.4267	14.7857	0.000120443
chr6	2760000	4040000	4.40763	13.1583	0.000286246
chr6	2760000	5000000	4.11379	14.8869	0.000114151
chr6	29040000	31400000	3.9039	39.1065	4.01311e-10
chr6	29080000	30440000	2.97107	9.99766	0.0015674
chr6	29640000	30000000	5.39935	10.8016	0.00101414
chr6	29640000	30040000	5.48506	12.905	0.0003277
chr6	29640000	30080000	5.04874	13.5998	0.000226211
chr6	29640000	30200000	4.93655	18.4845	1.71293e-05
chr6	29640000	30440000	3.70241	12.9138	0.000326173
chr6	29640000	33200000	2.31401	21.838	2.96671e-06
chr6	29680000	30040000	6.17069	14.4667	0.000142658
chr6	29680000	30120000	6.78776	22.7673	1.82854e-06
chr6	29680000	30160000	6.73166	24.9377	5.92131e-07
chr6	29680000	30200000	5.28916	19.893	8.1899e-06
chr6	29680000	30240000	4.93655	18.4845	1.71293e-05
chr6	29720000	30080000	4.93655	11.5348	0.000683042
chr6	29720000	30200000	4.8484	16.4131	5.09321e-05
chr6	29720000	30440000	3.5725	11.0955	0.000865367
chr6	29720000	31360000	4.31948	39.8934	2.6821e-10
chr6	29720000	31480000	4.06704	38.4284	5.67998e-10
chr6	30000000	31960000	2.30372	14.0212	0.000180766
chr6	30080000	31520000	3.9928	27.9557	1.24123e-07
chr6	30440000	31160000	4.35578	15.9923	6.36016e-05
chr6	30440000	31400000	5.04874	29.6584	5.15297e-08
chr6	30440000	31480000	4.44289	25.6901	4.00885e-07
chr6	30440000	31520000	4.68972	29.0042	7.22206e-08
chr6	30480000	31400000	5.04874	29.6584	5.15297e-08
chr6	30480000	31440000	4.82923	28.2632	1.05889e-07
chr6	30480000	31480000	4.44289	25.6901	4.00885e-07
chr6	30480000	31520000	4.68972	29.0042	7.22206e-08
chr6	30520000	31520000	4.68972	29.0042	7.22206e-08
chr6	30520000	31840000	2.58047	14.4787	0.000141756
chr6	30520000	33000000	2.01067	10.2954	0.00133362
chr6	30560000	31400000	5.28916	31.1333	2.40899e-08
chr6	30600000	31360000	5.82787	32.1889	1.39886e-08
chr6	30640000	31400000	6.17069	36.1036	1.87102e-09
chr6	30640000	31440000	5.84591	34.3486	4.60738e-09
chr6	30640000	31480000	5.28916	31.1333	2.40899e-08
chr6	30640000	31520000	5.583	34.8426	3.57474e-09
chr6	30680000	31520000	6.5135	40.1411	2.36263e-10
chr6	30920000	31400000	14.1044	54.7982	1.33566e-13
chr6	30920000	31480000	9.8731	45.2376	1.74526e-11
chr6	31120000	31480000	8.48469	27.0496	1.983e-07
chr6	31160000	31480000	5.39935	10.8016	0.00101414
chr6	149800000	149920000	10.2845	11.9343	0.000551108
chr7	0	1440000	5.01368	20.5699	5.74938e-06
chr7	0	2120000	4.02436	18.5928	1.61832e-05
chr7	0	2200000	4.02436	18.5928	1.61832e-05
chr7	0	2240000	3.85668	17.5718	2.76664e-05
chr7	0	2320000	3.56001	15.7028	7.4114e-05
chr7	0	2360000	3.79735	18.481	1.71611e-05
chr7	0	2400000	3.79735	18.481	1.71611e-05
chr7	0	2720000	4.04286	24.2464	8.47664e-07
chr7	0	5760000	2.78286	16.7585	4.24506e-05
chr7	40000	1200000	5.28916	19.893	8.1899e-06
chr7	40000	1440000	5.34793	22.0121	2.70937e-06
chr7	40000	1480000	5.39935	24.1384	8.96535e-07
chr7	40000	2040000	4.20729	19.6777	9.16645e-06
chr7	40000	2360000	3.94924	19.4824	1.0153e-05
chr7	40000	5160000	3.23961	19.6994	9.0628e-06
chr7	40000	5200000	3.1606	18.9344	1.35292e-05
chr7	40000	5760000	2.83852	17.3786	3.06253e-05
chr7	880000	1160000	10.7987	18.69	1.53791e-05
chr7	880000	1200000	12.3414	23.5856	1.19477e-06
chr7	880000	1440000	11.1072	25.532	4.35115e-07
chr7	880000	1480000	10.2845	27.5345	1.54319e-07
chr7	880000	2240000	5.22135	17.7829	2.47601e-05
chr7	920000	1480000	15.4267	33.9264	5.72374e-09
chr7	920000	1560000	13.5755	35.6318	2.38364e-09
chr7	920000	2160000	6.78776	22.7673	1.82854e-06
chr7	960000	1200000	21.5974	25.4791	4.47192e-07
chr7	960000	1480000	13.884	28.6785	8.54483e-08
chr7	960000	2240000	5.60972	17.1504	3.45335e-05
chr7	960000	2680000	5.39935	24.1384	8.96535e-07
chr7	20680000	22520000	12.3414	9.85315	0.00169542
chr7	20720000	22520000	12.3414	9.85315	0.00169542
chr7	64520000	65040000	6.17069	10.1727	0.00142534
chr7	64640000	65520000	5.39935	10.8016	0.00101414
chr7	116000000	116800000	7.71336	9.75241	0.00179088
chr7	116160000	116800000	10.2845	11.9343	0.000551108
chr7	116160000	116840000	7.71336	9.75241	0.00179088
chr7	116160000	116880000	7.71336	9.75241	0.00179088
chr7	116240000	116880000	10.2845	11.9343	0.000551108
chr7	116240000	117120000	7.71336	9.75241	0.00179088
chr7	130040000	130880000	6.17069	12.3164	0.000448989
chr8	8160000	12400000	2.55858	10.1902	0.0014119
chr8	8160000	9000000	7.71336	9.75241	0.00179088
chr8	8200000	8680000	12.3414	9.85315	0.00169542
chr8	17120000	18800000	4.48777	10.3259	0.00131177
chr8	17200000	18800000	5.48506	12.905	0.0003277
chr8	17200000	20200000	3.62982	10.1611	0.00143435
chr8	17240000	17920000	7.71336	9.75241	0.00179088
chr8	17240000	17960000	9.25603	14.0505	0.000177969
chr8	17240000	18880000	6.17069	14.4667	0.000142658
chr8	17280000	17920000	10.2845	11.9343	0.000551108
chr8	17280000	19320000	4.93655	11.5348	0.000683042
chr8	17320000	17920000	15.4267	14.7857	0.000120443
chr8	17560000	17920000	30.8534	18.6416	1.57741e-05
chr8	17560000	17960000	37.0241	24.3684	7.95634e-07
chr8	26640000	27600000	9.25603	14.0505	0.000177969
chr8	26680000	27600000	12.3414	16.6896	4.40226e-05
chr8	26680000	27800000	8.22758	18.3286	1.85891e-05
chr8	27240000	27640000	18.5121	20.0288	7.6283e-06
chr8	27240000	27800000	8.63896	16.1844	5.7465e-05
chr8	27280000	27760000	9.25603	14.0505	0.000177969
chr8	27280000	27800000	7.40482	11.9206	0.000555158
chr8	27320000	27600000	24.6827	13.0939	0.000296259
chr8	27320000	27760000	12.3414	16.6896	4.40226e-05
chr8	132640000	133480000	7.71336	9.75241	0.00179088
chr8	132680000	133480000	10.2845	11.9343	0.000551108
chr8	132720000	133480000	10.2845	11.9343	0.000551108
chr8	132760000	133480000	10.2845	11.9343	0.000551108
chr8	132760000	133560000	10.2845	11.9343	0.000551108
chr8	132800000	133480000	15.4267	14.7857	0.000120443
chr8	132840000	133480000	15.4267	14.7857	0.000120443
chr8	140440000	143200000	5.87684	38.6727	5.01158e-10
chr8	140440000	143240000	5.60972	36.9934	1.18529e-09
chr8	140640000	143120000	6.17069	33.9344	5.70017e-09
chr8	140640000	143200000	6.53367	37.9681	7.19111e-10
chr8	140640000	145138636	2.29607	16.063	6.12691e-05
chr8	141360000	143240000	7.59469	37.755	8.02117e-10
chr8	141360000	143280000	6.58207	33.6231	6.6892e-09
chr8	141360000	143560000	5.60972	36.9934	1.18529e-09
chr8	141400000	143280000	7.59469	37.755	8.02117e-10
chr8	141440000	143200000	10.2845	43.2322	4.86139e-11
chr8	141440000	143240000	9.25603	40.4732	1.99328e-10
chr8	141440000	143280000	7.71336	35.6042	2.41765e-09
chr8	141440000	143320000	6.58207	33.6231	6.6892e-09
chr8	141440000	144320000	3.47101	28.6791	8.54211e-08
chr8	141480000	143160000	10.2845	43.2322	4.86139e-11
chr8	141480000	143200000	10.2845	43.2322	4.86139e-11
chr8	141480000	143280000	7.71336	35.6042	2.41765e-09
chr8	141480000	145138636	2.29423	14.4234	0.000145976
chr8	142480000	145138636	2.19222	11.9676	0.000541325
chr8	142600000	143280000	8.91321	33.7268	6.34195e-09
chr8	142680000	143280000	11.4598	39.3228	3.59229e-10
chr8	142760000	143280000	15.4267	33.9264	5.72374e-09
chr9	120480000	121480000	4.79942	9.49629	0.00205888
chr9	120600000	121480000	5.39935	10.8016	0.00101414
chr9	120600000	121520000	5.39935	10.8016	0.00101414
chr9	121200000	121480000	12.3414	9.85315	0.00169542

## Sheet: Merged RAE TAD Boundaries
chrom	start	end	cytoband
chr1	21200000	22080000	1p36.12
chr1	151280000	154000000	1q21.3
chr10	3040000	5880000	10p15.2
chr10	3040000	5880000	10p15.1
chr10	44960000	45840000	10q11.22
chr10	44960000	45840000	10q11.21
chr10	71320000	72360000	10q22.1
chr10	77480000	80560000	10q22.3
chr10	77480000	80560000	10q23.1
chr10	97880000	99400000	10q24.2
chr11	80000	5880000	11p15.5
chr11	80000	5880000	11p15.4
chr11	61760000	62600000	11q12.2
chr11	61760000	62600000	11q12.3
chr11	102720000	103000000	11q22.2
chr12	7200000	12280000	12p13.2
chr12	7200000	12280000	12p13.31
chr12	29040000	31280000	12p11.22
chr12	29040000	31280000	12p11.21
chr12	52040000	53040000	12q13.13
chr12	54480000	55720000	12q13.13
chr12	54480000	55720000	12q13.2
chr12	95560000	96560000	12q22
chr12	95560000	96560000	12q23.1
chr12	112440000	113040000	12q24.13
chr13	23920000	25000000	13q12.12
chr13	23920000	25000000	13q12.13
chr13	108680000	111080000	13q34
chr13	108680000	111080000	13q33.3
chr14	99720000	107043718	14q32.31
chr14	99720000	107043718	14q32.32
chr14	99720000	107043718	14q32.33
chr14	99720000	107043718	14q32.2
chr15	44560000	45480000	15q21.1
chr15	75920000	80320000	15q24.3
chr15	75920000	80320000	15q25.1
chr15	75920000	80320000	15q24.2
chr16	0	1320000	16p13.3
chr16	19880000	20720000	16p12.3
chr16	56360000	56800000	16q13
chr16	77600000	78120000	16q23.1
chr17	16440000	17320000	17p11.2
chr17	35880000	36240000	17q12
chr17	38760000	41840000	17q21.1
chr17	38760000	41840000	17q12
chr17	38760000	41840000	17q21.2
chr17	45200000	46400000	17q21.31
chr17	68480000	69320000	17q24.3
chr17	68480000	69320000	17q24.2
chr17	79080000	81240000	17q25.3
chr17	82640000	83257441	17q25.3
chr19	240000	1280000	19p13.3
chr19	15600000	16480000	19p13.12
chr19	15600000	16480000	19p13.11
chr2	0	3800000	2p25.3
chr2	28560000	28960000	2p23.2
chr2	75720000	82400000	2p12
chr2	84440000	95760000	2q11.1
chr2	84440000	95760000	2p11.2
chr2	84440000	95760000	2p11.1
chr2	234040000	242193529	2q37.1
chr2	234040000	242193529	2q37.3
chr2	234040000	242193529	2q37.2
chr20	62800000	63520000	20q13.33
chr21	12960000	14800000	21q11.1
chr21	12960000	14800000	21q11.2
chr21	34480000	36320000	21q22.12
chr21	37560000	39760000	21q22.13
chr21	37560000	39760000	21q22.2
chr21	44240000	46709983	21q22.3
chr22	18960000	24640000	22q11.21
chr22	18960000	24640000	22q11.22
chr22	18960000	24640000	22q11.23
chr22	42040000	43840000	22q13.31
chr22	42040000	43840000	22q13.2
chr3	5200000	9320000	3p26.1
chr3	5200000	9320000	3p25.3
chr4	680000	1680000	4p16.3
chr4	7080000	9280000	4p16.1
chr4	47640000	47960000	4p12
chr4	68440000	70560000	4q13.3
chr4	68440000	70560000	4q13.2
chr4	99080000	99520000	4q23
chr4	118440000	121800000	4q27
chr4	118440000	121800000	4q26
chr5	0	7800000	5p15.33
chr5	0	7800000	5p15.32
chr5	0	7800000	5p15.31
chr5	79120000	80320000	5q14.1
chr5	132040000	132520000	5q31.1
chr5	150840000	151240000	5q33.1
chr5	157320000	157720000	5q33.3
chr6	120000	5000000	6p25.3
chr6	120000	5000000	6p25.2
chr6	120000	5000000	6p25.1
chr6	29040000	33200000	6p22.1
chr6	29040000	33200000	6p21.33
chr6	29040000	33200000	6p21.32
chr6	149800000	149920000	6q25.1
chr7	0	5760000	7p22.3
chr7	0	5760000	7p22.2
chr7	0	5760000	7p22.1
chr7	20680000	22520000	7p21.1
chr7	20680000	22520000	7p15.3
chr7	64520000	65520000	7q11.21
chr7	116000000	117120000	7q31.2
chr7	130040000	130880000	7q32.2
chr7	130040000	130880000	7q32.3
chr8	8160000	12400000	8p23.1
chr8	17120000	20200000	8p21.3
chr8	17120000	20200000	8p22
chr8	26640000	27800000	8p21.1
chr8	26640000	27800000	8p21.2
chr8	132640000	133560000	8q24.22
chr8	140440000	145138636	8q24.3
chr9	120480000	121520000	9q33.2

## Sheet: RAE genes in hc-RAE TADs
chrom	gene_start	gene_end	ensembl_ID	gene_symbol
1	21440127	21485005	ENSG00000142794.18	NBPF3
1	21509371	21578412	ENSG00000162551.13	ALPL
1	21596214	21669363	ENSG00000076864.19	RAP1GAP
1	21812264	21825221	ENSG00000187942.11	LDLRAD2
1	21827862	21937297	ENSG00000142798.17	HSPG2
1	21977020	21998642	ENSG00000219073.7	CELA3B
1	22001655	22012539	ENSG00000142789.19	CELA3A
1	22024530	22031225	ENSG00000218510.6	LINC00339
1	151399533	151401944	ENSG00000159377.10	PSMB4
1	152168124	152445456	ENSG00000237975.6	FLG-AS1
1	152302174	152325203	ENSG00000143631.10	FLG
1	152514501	152516010	ENSG00000169509.5	CRCT1
1	152565653	152566772	ENSG00000185966.3	LCE3E
1	152579380	152580504	ENSG00000163202.4	LCE3D
1	152719521	152720470	ENSG00000198854.5	C1orf68
1	152759560	152762052	ENSG00000203786.6	KPRP
1	152908544	152911886	ENSG00000163207.6	IVL
1	152985230	152985500	ENSG00000169474.4	SPRR1A
1	153001746	153003856	ENSG00000163209.14	SPRR3
1	153031201	153032900	ENSG00000169469.8	SPRR1B
1	153039724	153041931	ENSG00000163216.6	SPRR2D
1	153330119	153348840	ENSG00000163218.14	PGLYRP4
1	153457743	153460701	ENSG00000143556.8	S100A7
1	153543612	153550136	ENSG00000196154.11	S100A4
1	153547328	153549372	ENSG00000188015.9	S100A3
1	153561107	153567890	ENSG00000196754.10	S100A2
1	153614254	153616986	ENSG00000189334.8	S100A14
1	153627925	153632033	ENSG00000160678.11	S100A1
1	153631437	153634397	ENSG00000272030.1	RP1-178F15.4
2	217729	266398	ENSG00000035115.21	SH3YL1
2	279557	288851	ENSG00000189292.15	ALKAL2
2	741976	749856	ENSG00000231173.1	AC116609.3
2	742487	747767	ENSG00000223751.1	AC116609.2
2	779839	868426	ENSG00000237667.5	LINC01115
2	950867	1367613	ENSG00000172554.11	SNTG2
2	1374222	1543711	ENSG00000115705.20	TPO
2	1546664	1620113	ENSG00000228613.1	AC144450.1
2	1789112	2331260	ENSG00000186487.17	MYT1L
2	3379674	3485094	ENSG00000171853.15	TRAPPC12
2	3497428	3517747	ENSG00000182551.13	ADI1
2	3594831	3644644	ENSG00000118004.17	COLEC11
2	28457144	28643788	ENSG00000163803.12	PLB1
2	28633281	28664540	ENSG00000230730.1	AC074011.2
2	28751639	28802940	ENSG00000213639.9	PPP1CB
2	28782516	28850611	ENSG00000163806.15	SPDYA
2	28956610	29061373	ENSG00000189350.12	TOGARAM2
2	79025685	79028505	ENSG00000143954.12	REG3G
2	79120457	79123419	ENSG00000115386.5	REG1A
2	84821649	84907008	ENSG00000186854.10	TRABD2A
2	84905624	84906662	ENSG00000034510.5	TMSB10
2	85318019	85328425	ENSG00000152291.13	TGOLN2
2	85394747	85418432	ENSG00000042493.15	CAPG
2	85539164	85544722	ENSG00000168906.12	MAT2A
2	85561561	85582031	ENSG00000118640.10	VAMP8
2	85657313	85668741	ENSG00000168878.16	SFTPB
2	85694290	85698854	ENSG00000115523.16	GNLY
2	86213992	86338083	ENSG00000068615.17	REEP1
2	88067779	88113387	ENSG00000115593.14	SMYD1
2	88857160	88857683	ENSG00000211592.8	IGKC
2	88861524	88861563	ENSG00000211596.3	IGKJ2
2	88885396	88886153	ENSG00000211598.2	IGKV4-1
2	88897231	88897784	ENSG00000211599.2	IGKV5-2
2	88947300	88947957	ENSG00000243466.1	IGKV1-5
2	88966261	88966767	ENSG00000239855.1	IGKV1-6
2	89009981	89010515	ENSG00000241755.1	IGKV1-9
2	89099858	89100361	ENSG00000240864.3	IGKV1-16
2	89213422	89213928	ENSG00000244575.3	IGKV1-27
2	89244780	89245596	ENSG00000243238.1	IGKV2-30
2	236567786	236582358	ENSG00000144476.5	ACKR3
2	237324002	237414375	ENSG00000163359.15	COL6A3
2	237485427	237555318	ENSG00000115648.13	MLPH
2	237574321	237601614	ENSG00000124839.12	RAB17
2	237627575	237780315	ENSG00000124831.18	LRRFIP1
2	238100156	238133287	ENSG00000144488.14	ESPNL
2	238138721	238152888	ENSG00000168427.8	KLHL30
2	238224551	238231613	ENSG00000186235.10	AC016757.3
2	238231683	238255633	ENSG00000225057.2	AC096574.4
2	238238266	238240662	ENSG00000144485.10	HES6
2	239048167	239401011	ENSG00000068024.16	HDAC4
2	240435670	240468078	ENSG00000063660.8	GPC1
2	240605430	240631259	ENSG00000178623.11	GPR35
2	240886047	240896889	ENSG00000172478.17	C2orf54
2	240998837	241094596	ENSG00000162804.13	SNED1
2	241072168	241102332	ENSG00000122085.16	MTERF4
2	241106098	241149504	ENSG00000115687.13	PASK
2	241687084	241729478	ENSG00000168395.15	ING5
2	241734578	241768811	ENSG00000180902.17	D2HGDH
2	241809806	241817413	ENSG00000204099.11	NEU4
2	241881362	242078722	ENSG00000233806.7	LINC01237
2	241893984	241902551	ENSG00000216921.7	AC131097.4
2	241970682	241977276	ENSG00000237940.3	LINC01238
3	7952804	8611924	ENSG00000227110.6	LMCD1-AS1
3	8501706	8574673	ENSG00000071282.11	LMCD1
3	8733799	8841808	ENSG00000182533.6	CAV3
3	8750407	8769628	ENSG00000180914.10	OXTR
4	705747	770640	ENSG00000185619.18	PCGF3
4	762386	781849	ENSG00000249592.5	RP11-440L14.1
4	784956	826198	ENSG00000168993.14	CPLX1
4	958886	986895	ENSG00000145214.13	DGKQ
4	1009935	1026897	ENSG00000127418.14	FGFRL1
4	1056253	1113562	ENSG00000178222.12	RNF212
4	1166931	1208962	ENSG00000159674.11	SPON2
4	1289850	1340137	ENSG00000090316.15	MAEA
4	1347265	1388049	ENSG00000163945.15	UVSSA
4	7192537	7742836	ENSG00000184985.16	SORCS2
4	7430293	7434973	ENSG00000178597.6	PSAPL1
4	7754089	7778928	ENSG00000272620.1	AFAP1-AS1
4	7758713	7872313	ENSG00000196526.10	AFAP1
4	8558724	8611269	ENSG00000155269.11	GPR78
4	8592659	8619759	ENSG00000109625.18	CPZ
4	9079022	9141608	ENSG00000249767.1	ENPP7P10
4	47831384	47896709	ENSG00000282917.1	RP11-121C2.3
4	47847232	47914141	ENSG00000170448.11	NFXL1
4	47914205	48040173	ENSG00000163293.11	NIPAL1
4	47935976	48016672	ENSG00000198515.13	CNGA1
4	68646629	68670628	ENSG00000196620.9	UGT2B15
4	69721161	69787961	ENSG00000173597.8	SULT1B1
4	70430491	70482997	ENSG00000171195.10	MUC7
4	99088856	99301356	ENSG00000246090.6	RP11-696N14.1
4	99123656	99157792	ENSG00000198099.8	ADH4
4	99304963	99321401	ENSG00000196616.13	ADH1B
4	99336491	99353027	ENSG00000248144.5	ADH1C
4	118591772	118633729	ENSG00000260404.3	RP11-384K6.6
4	118850687	119061247	ENSG00000172403.10	SYNPO2
4	119212644	119295517	ENSG00000145390.11	USP53
4	119317249	119322390	ENSG00000145384.3	FABP2
4	119407966	119454638	ENSG00000283050.1	GTF2IP12
4	119454790	119552025	ENSG00000245958.6	RP11-33B1.1
4	119494394	119628991	ENSG00000138735.15	PDE5A
4	121035612	121073021	ENSG00000173376.13	NDNF
4	121667954	121697113	ENSG00000164111.14	ANXA5
5	92150	189972	ENSG00000153404.14	PLEKHG4B
5	218240	256700	ENSG00000073578.16	SDHA
5	304175	438291	ENSG00000063438.16	AHRR
5	466123	473098	ENSG00000188242.4	PP7080
5	473235	480665	ENSG00000225138.7	CTD-2228K2.7
5	474882	524332	ENSG00000066230.10	SLC9A3
5	612271	667168	ENSG00000112877.7	CEP72
5	659861	693395	ENSG00000171368.11	TPPP
5	710359	766952	ENSG00000206077.10	ZDHHC11B
5	1050375	1112035	ENSG00000113504.20	SLC12A7
5	1173140	1178605	ENSG00000249201.2	CTD-3080P12.3
5	1456479	1523977	ENSG00000153395.9	LPCAT1
5	1598919	1634005	ENSG00000188002.10	RP11-43F13.1
5	6448622	6494909	ENSG00000215218.3	UBE2QL1
5	6599238	6633291	ENSG00000037474.14	NSUN2
5	6633342	6674386	ENSG00000145545.11	SRD5A1
5	78997605	79236038	ENSG00000132837.14	DMGDH
5	79111778	79132290	ENSG00000145692.14	BHMT
5	79689876	79800222	ENSG00000164309.14	CMYA5
5	79991310	80083287	ENSG00000113296.14	THBS4
5	80052373	80083654	ENSG00000249825.5	CTD-2201I18.1
5	80128360	80143883	ENSG00000251675.1	CTC-458I2.2
5	132191837	132295315	ENSG00000072682.18	P4HA2
5	132257670	132273454	ENSG00000131435.12	PDLIM4
5	132294442	132344206	ENSG00000197208.5	SLC22A4
5	132311284	132369648	ENSG00000233006.6	AC034220.3
5	132369751	132395614	ENSG00000197375.12	SLC22A5
5	132481608	132490798	ENSG00000125347.13	IRF1
5	150930644	150946289	ENSG00000197083.11	ZNF300P1
5	151020437	151028993	ENSG00000211445.11	GPX3
5	151100711	151157882	ENSG00000197043.13	ANXA6
5	151181051	151224145	ENSG00000198624.12	CCDC69
5	151212149	151270440	ENSG00000196743.8	GM2A
5	157266078	157395533	ENSG00000055163.19	CYFIP2
5	157362614	157460018	ENSG00000251405.2	CTB-109A12.1
5	157375740	157384950	ENSG00000248544.2	CTB-47B11.3
5	157395595	157575775	ENSG00000135074.15	ADAM19
5	157460078	157474717	ENSG00000172548.14	NIPAL4
6	391738	411447	ENSG00000137265.14	IRF4
6	2663628	2750966	ENSG00000145949.9	MYLK4
6	2832331	2842006	ENSG00000021355.12	SERPINB1
6	2854656	2881407	ENSG00000230438.6	SERPINB9P1
6	2887265	2903280	ENSG00000170542.5	SERPINB9
6	2948158	2972165	ENSG00000124570.17	SERPINB6
6	2993930	3028869	ENSG00000124588.19	NQO2
6	3231402	3303373	ENSG00000180822.11	PSMG4
6	3268961	3457022	ENSG00000137266.14	SLC22A23
6	3722613	3739161	ENSG00000168994.13	PXDC1
6	3831932	3855737	ENSG00000238158.6	RP11-420L9.4
6	3904919	3911979	ENSG00000260604.2	RP1-140K8.5
6	4079221	4130951	ENSG00000185689.15	C6orf201
6	4115688	4135597	ENSG00000198721.12	ECI2
6	29602227	29633976	ENSG00000204681.10	GABBR1
6	29672391	29681110	ENSG00000204644.9	ZFP57
6	29723000	29723939	ENSG00000225864.1	HCG4P11
6	29791774	29792436	ENSG00000176998.4	HCG4
6	29827384	29828364	ENSG00000229142.1	HCG4P8
6	29887293	29888268	ENSG00000230521.1	HCG4P7
6	29925982	29926973	ENSG00000227262.3	HCG4B
6	29942096	29943067	ENSG00000227766.1	HCG4P5
6	30001010	30061253	ENSG00000204623.9	ZNRD1ASP
6	30070333	30075887	ENSG00000204618.8	RNF39
6	30102896	30113106	ENSG00000204616.10	TRIM31
6	30105242	30114724	ENSG00000231226.1	TRIM31-AS1
6	30743198	30744554	ENSG00000137331.11	IER3
6	30876420	30900156	ENSG00000204580.13	DDR1
6	30914204	30926459	ENSG00000137411.16	VARS2
6	30931352	30955636	ENSG00000196260.4	SFTA2
6	30983717	30989903	ENSG00000204544.5	MUC21
6	31010473	31035402	ENSG00000261272.1	MUC22
6	31053449	31059890	ENSG00000228789.6	HCG22
6	31114749	31140092	ENSG00000204540.10	PSORS1C1
6	31115089	31120446	ENSG00000204539.3	CDSN
6	31137535	31139350	ENSG00000204538.3	PSORS1C2
6	31142438	31158238	ENSG00000204536.13	CCHCR1
6	31158541	31164215	ENSG00000137310.11	TCF19
6	31164336	31180731	ENSG00000204531.17	POU5F1
6	31173734	31177899	ENSG00000204528.3	PSORS1C3
6	31195199	31198037	ENSG00000272501.1	XXbac-BPG299F13.17
6	31198137	31203968	ENSG00000206344.7	HCG27
6	31356646	31357637	ENSG00000271581.1	XXbac-BPG248L24.12
6	31399783	31415315	ENSG00000204520.12	MICA
6	31494880	31511124	ENSG00000204516.9	MICB
6	31530232	31542448	ENSG00000198563.13	DDX39B
6	31718647	31721845	ENSG00000204421.2	LY6G6C
6	31815463	31817946	ENSG00000204389.9	HSPA1A
6	32008613	32012472	ENSG00000248290.1	TNXA
6	32014761	32035418	ENSG00000224389.8	C4B
6	32041770	32115263	ENSG00000168477.17	TNXB
6	32178353	32180793	ENSG00000204308.7	RNF5
6	32821832	32838780	ENSG00000204267.13	TAP2
6	33144782	33147767	ENSG00000230313.1	HCG24
6	149749665	149811420	ENSG00000120265.16	PCMT1
6	149818797	149863493	ENSG00000120256.9	LRP11
6	149883374	149898102	ENSG00000164520.11	RAET1E
6	149885584	149919508	ENSG00000223701.3	RAET1E-AS1
6	149916877	149923121	ENSG00000203722.7	RAET1G
7	192968	260745	ENSG00000177706.8	FAM20C
7	549196	727650	ENSG00000188191.14	PRKAR1B
7	726977	786475	ENSG00000164818.15	DNAAF5
7	816614	874920	ENSG00000164828.17	SUN1
7	897900	955407	ENSG00000105963.13	ADAP1
7	983198	989640	ENSG00000073067.13	CYP2W1
7	996985	1138260	ENSG00000146540.14	C7orf50
7	1044575	1057764	ENSG00000164849.9	GPR146
7	1082207	1093815	ENSG00000164850.14	GPER1
7	1152070	1160759	ENSG00000178381.11	ZFAND2A
7	1160484	1165267	ENSG00000229043.2	AC091729.9
7	1434365	1459502	ENSG00000164877.18	MICALL2
7	1470276	1504367	ENSG00000164880.15	INTS1
7	1543043	1560821	ENSG00000164855.15	TMEM184A
7	2354085	2380745	ENSG00000106263.17	EIF3B
7	2512528	2529177	ENSG00000106003.12	LFNG
7	2679521	2775500	ENSG00000174945.13	AMZ1
7	2728111	2844324	ENSG00000146535.13	GNA12
7	3301447	4269000	ENSG00000146555.18	SDK1
7	5274368	5306789	ENSG00000164638.10	SLC29A4
7	5527150	5563784	ENSG00000075624.13	ACTB
7	21543214	21900120	ENSG00000105877.17	DNAH11
7	21900899	21946084	ENSG00000164649.19	CDCA7L
7	22118237	22357144	ENSG00000136237.18	RAPGEF5
7	22419443	22632925	ENSG00000105889.14	STEAP1B
7	64666082	64711582	ENSG00000196247.11	ZNF107
7	64678953	64687393	ENSG00000271550.1	BNIP3P11
7	64870171	64930966	ENSG00000198039.11	ZNF273
7	64888526	64890100	ENSG00000189316.3	RP11-797H7.5
7	64971775	64990808	ENSG00000152926.14	ZNF117
7	64991036	65006743	ENSG00000213462.4	ERV3-1
7	65141224	65234216	ENSG00000164669.12	INTS4P1
7	116222803	116258783	ENSG00000135269.17	TES
7	116237928	116327896	ENSG00000243243.5	AC073130.3
7	116287379	116508541	ENSG00000105971.14	CAV2
7	116524784	116561184	ENSG00000105974.11	CAV1
7	116672389	116798386	ENSG00000105976.14	MET
7	130344815	130368730	ENSG00000158525.15	CPA5
7	130380338	130388114	ENSG00000091704.9	CPA1
7	130506296	130668647	ENSG00000158623.14	COPG2
7	130853719	130928649	ENSG00000233559.1	LINC00513
7	130876810	130913310	ENSG00000226380.9	AC058791.1
8	8228594	8244865	ENSG00000173295.7	FAM86B3P
8	8236002	8244040	ENSG00000253981.5	ALG1L13P
8	8317735	8386498	ENSG00000275342.4	PRAG1
8	8456908	8461337	ENSG00000254153.1	CTA-398F10.2
8	8701937	8704106	ENSG00000253958.1	CLDN23
8	9136254	9151574	ENSG00000173281.4	PPP1R3B
8	11339636	11368452	ENSG00000154316.16	TDH
8	11390423	11438658	ENSG00000184608.8	FAM167A-AS1
8	11421462	11474715	ENSG00000154319.14	FAM167A
8	11494000	11564604	ENSG00000136573.12	BLK
8	11795572	11839309	ENSG00000079459.12	FDFT1
8	11842523	11869448	ENSG00000164733.20	CTSB
8	12115781	12177550	ENSG00000255052.4	FAM66D
8	17497087	17570573	ENSG00000003989.17	SLC7A2
8	17576432	17643794	ENSG00000104213.12	PDGFRL
8	17644071	17800917	ENSG00000129422.14	MTUS1
8	17801344	17861069	ENSG00000253944.1	RP11-156K13.1
8	17864379	17910365	ENSG00000104760.16	FGL1
8	17922839	18029944	ENSG00000078674.17	PCM1
8	18055991	18084998	ENSG00000104763.18	ASAH1
8	18527300	19084730	ENSG00000156011.16	PSD3
8	19404160	19758029	ENSG00000147408.14	CSGALNACT1
8	19901716	19967258	ENSG00000175445.14	LPL
8	26748149	26867273	ENSG00000120907.17	ADRA1A
8	27235322	27258420	ENSG00000015592.16	STMN4
8	27311481	27459391	ENSG00000120899.17	PTK2B
8	27459760	27479883	ENSG00000120903.12	CHRNA2
8	27490778	27545564	ENSG00000120915.13	EPHX2
8	27596916	27615031	ENSG00000120885.21	CLU
8	27633867	27676776	ENSG00000168077.13	SCARA3
8	27733310	27772653	ENSG00000147419.17	CCDC25
8	132866957	133134903	ENSG00000042832.11	TG
8	133036723	133103054	ENSG00000155926.13	SLA
8	133191038	133230344	ENSG00000104415.13	WISP1
8	133237170	133302022	ENSG00000104419.14	NDRG1
8	133454847	133571940	ENSG00000008513.14	ST3GAL1
8	139730342	140458579	ENSG00000167632.14	TRAPPC9
8	140511297	140517137	ENSG00000104472.9	CHRAC1
8	141117277	141195808	ENSG00000105339.10	DENND3
8	141207165	141308305	ENSG00000022567.9	SLC45A4
8	141391992	141432454	ENSG00000184489.11	PTP4A3
8	142212079	142403240	ENSG00000171045.14	TSNARE1
8	142657459	142681920	ENSG00000234616.8	JRK
8	142670307	142682724	ENSG00000167653.4	PSCA
8	142700110	142702251	ENSG00000160886.13	LY6K
8	142763115	142766427	ENSG00000253196.1	RP11-706C16.7
8	142764337	142769844	ENSG00000283992.1	LYNX1
8	142771196	142777810	ENSG00000180155.19	LYNX1
8	142784879	142786592	ENSG00000167656.4	LY6D
8	142785456	142812120	ENSG00000253715.1	RP11-706C16.8
8	142834246	142916506	ENSG00000104499.6	GML
8	142872356	142879846	ENSG00000160882.11	CYP11B1
8	143017981	143023832	ENSG00000160932.10	LY6E
8	143157913	143160711	ENSG00000176956.12	LY6H
8	143304383	143359979	ENSG00000184428.12	TOP1MT
8	143437654	143541453	ENSG00000014164.6	ZC3H3
8	143553206	143563062	ENSG00000104518.10	GSDMD
8	143566186	143572971	ENSG00000204839.8	MROH6
8	143573489	143577268	ENSG00000255050.1	RP11-661A12.9
8	143574795	143578357	ENSG00000147813.15	NAPRT
8	143716258	143722458	ENSG00000181085.14	MAPK15
8	143915146	143976734	ENSG00000178209.14	PLEC
8	144104498	144107611	ENSG00000179632.9	MAF1
8	144393242	144409349	ENSG00000071894.16	CPSF1
8	144789765	144792587	ENSG00000161016.17	RPL8
9	120600812	120714470	ENSG00000106780.8	MEGF9
9	120824827	120854385	ENSG00000226752.9	PSMD5-AS1
9	120902392	120929173	ENSG00000056558.10	TRAF1
9	121207793	121332843	ENSG00000148180.19	GSN
9	121338987	121370304	ENSG00000148175.12	STOM
9	121369905	121463237	ENSG00000227355.2	RP11-162D16.2
9	121444990	121500027	ENSG00000204136.10	GGTA1P
10	3066332	3137712	ENSG00000067057.16	PFKP
10	3137727	3172841	ENSG00000107959.15	PITRM1
10	3141737	3167972	ENSG00000237399.7	PITRM1-AS1
10	3775995	3785281	ENSG00000067082.14	KLF6
10	4963252	4983283	ENSG00000187134.13	AKR1C1
10	4987399	5018031	ENSG00000151632.17	AKR1C2
10	5035353	5107686	ENSG00000196139.13	AKR1C3
10	5412550	5458463	ENSG00000173848.18	NET1
10	5498696	5499555	ENSG00000178372.7	CALML5
10	5524008	5526771	ENSG00000178363.4	CALML3
10	44959791	44995891	ENSG00000107551.20	RASSF4
10	44970980	44978810	ENSG00000165507.8	C10orf10
10	45164227	45181427	ENSG00000227683.1	RP11-445N18.5
10	45374175	45446119	ENSG00000012779.10	ALOX5
10	71396933	71815947	ENSG00000107736.19	CDH23
10	71747558	71773498	ENSG00000107738.19	VSIR
10	71816297	71851375	ENSG00000197746.13	PSAP
10	71964364	72013564	ENSG00000122863.5	CHST3
10	72059034	72089032	ENSG00000107742.12	SPOCK2
10	72273919	72276036	ENSG00000168209.4	DDIT4
10	76869600	77638369	ENSG00000156113.22	KCNMA1
10	77782865	77793176	ENSG00000228748.2	RP13-39P12.3
10	77793543	77926526	ENSG00000151208.16	DLG5
10	79347468	79355337	ENSG00000108179.13	PPIF
10	79555851	79560402	ENSG00000185303.16	SFTPA2
10	79931710	79950336	ENSG00000283913.1	RP11-479O17.12
10	79937739	79982614	ENSG00000133661.15	SFTPD
10	80150888	80205572	ENSG00000122359.17	ANXA11
10	80271819	80289684	ENSG00000151224.12	MAT1A
10	80407828	80437115	ENSG00000122378.13	FAM213A
10	97864999	98030828	ENSG00000095713.13	CRTAC1
10	98247689	98268250	ENSG00000138131.3	LOXL4
10	98383564	98415184	ENSG00000119943.12	PYROXD2
10	98416197	98446947	ENSG00000107521.18	HPS1
10	98457076	99235862	ENSG00000172987.12	HPSE2
11	167783	207428	ENSG00000177951.17	BET1L
11	236545	252984	ENSG00000185627.17	PSMD13
11	287304	288987	ENSG00000255026.1	RP11-326C3.2
11	289137	296107	ENSG00000142102.15	PGGHG
11	307630	309395	ENSG00000185201.16	IFITM2
11	318639	325631	ENSG00000251661.3	RP11-326C3.11
11	319668	321340	ENSG00000142089.15	IFITM3
11	369803	382116	ENSG00000182272.11	B4GALNT4
11	405715	417397	ENSG00000185187.12	SIGIRR
11	494511	507300	ENSG00000023191.16	RNH1
11	612552	615999	ENSG00000185507.19	IRF7
11	694437	727727	ENSG00000177106.14	EPS8L2
11	818901	825573	ENSG00000177666.16	PNPLA2
11	823633	832842	ENSG00000255108.1	AP006621.8
11	826143	831991	ENSG00000177685.16	CRACR2B
11	832883	839720	ENSG00000177697.17	CD151
11	837355	842545	ENSG00000177700.5	POLR2L
11	1223065	1262172	ENSG00000117983.17	MUC5B
11	1469961	1501247	ENSG00000182208.13	MOB2
11	1732409	1750591	ENSG00000244242.1	IFITM10
11	1752751	1764573	ENSG00000117984.13	CTSD
11	1760347	1762486	ENSG00000235027.1	AC068580.6
11	1828306	1837521	ENSG00000149043.16	SYT8
11	1852969	1892267	ENSG00000130592.15	LSP1
11	1919561	1938706	ENSG00000130595.17	TNNT3
11	2295644	2303049	ENSG00000110665.11	C11orf21
11	2328748	2377992	ENSG00000238184.1	CD81-AS1
11	2608327	2699994	ENSG00000269821.1	KCNQ1OT1
11	2840134	2861568	ENSG00000229414.2	KCNQ1-AS1
11	2899790	2925246	ENSG00000110628.13	SLC22A18
11	3087115	3165770	ENSG00000021762.19	OSBPL5
11	3380960	3408978	ENSG00000223756.6	TSSC2
11	3429757	3581211	ENSG00000255367.2	RP13-726E6.2
11	3469318	3531328	ENSG00000254757.1	RP13-726E6.1
11	5225463	5229395	ENSG00000244734.3	HBB
11	5663556	5938619	ENSG00000132256.18	TRIM5
11	5689688	5736516	ENSG00000132274.15	TRIM22
11	61799624	61829318	ENSG00000149485.18	FADS1
11	61816255	61867354	ENSG00000134824.13	FADS2
11	62123972	62153163	ENSG00000149503.12	INCENP
11	62213426	62260549	ENSG00000254404.1	RP11-703H8.9
11	62242209	62244808	ENSG00000124935.3	SCGB1D2
11	62270154	62273156	ENSG00000110484.6	SCGB2A2
11	62337447	62393412	ENSG00000162174.12	ASRGL1
11	62559600	62574086	ENSG00000254772.9	EEF1G
11	102746967	102836766	ENSG00000255282.6	WTAPP1
11	102789919	102798160	ENSG00000196611.4	MMP1
11	102835800	102843803	ENSG00000149968.11	MMP3
12	7188684	7218574	ENSG00000139197.10	PEX5
12	7919229	7936275	ENSG00000059804.15	SLC2A3
12	8058301	8066471	ENSG00000171860.4	C3AR1
12	8232511	8242948	ENSG00000164845.16	FAM86FP
12	8235518	8242564	ENSG00000215241.3	RP11-266K4.9
12	8254526	8308855	ENSG00000256589.2	ENPP7P5
12	8295985	8396803	ENSG00000226091.7	LINC00937
12	8641245	8662888	ENSG00000197614.10	MFAP5
12	8788256	8795789	ENSG00000249790.2	RP11-20D14.6
12	8822471	8887001	ENSG00000166535.19	A2ML1
12	8858142	8915276	ENSG00000282022.1	RP11-259O18.5
12	9068182	9116229	ENSG00000175899.14	A2M
12	9228532	9275817	ENSG00000256069.7	A2MP1
12	9277234	9313241	ENSG00000111788.10	RP11-22B23.1
12	9367463	9397617	ENSG00000260423.1	RP13-735L24.1
12	9398354	9414851	ENSG00000256673.1	RP11-599J14.2
12	9418672	9448229	ENSG00000214826.5	DDX12P
12	9664968	9699555	ENSG00000069493.14	CLEC2D
12	9971414	9985595	ENSG00000172322.13	CLEC12A
12	10010626	10018619	ENSG00000256660.5	CLEC12B
12	10363768	10398506	ENSG00000245648.1	RP11-277P12.20
12	10372352	10391874	ENSG00000213809.8	KLRK1
12	10699088	10723312	ENSG00000060138.12	YBX3
12	10824959	10884255	ENSG00000231887.6	PRH1
12	10845848	11121180	ENSG00000111215.11	PRR4
12	11171221	11176016	ENSG00000256537.4	SMIM10L1
12	29149102	29335616	ENSG00000064763.10	FAR2
12	29389293	29487488	ENSG00000257599.1	OVCH1-AS1
12	29412473	29497686	ENSG00000187950.8	OVCH1
12	29500839	29784759	ENSG00000133687.15	TMTC1
12	30926427	30996599	ENSG00000110900.14	TSPAN11
12	30978307	31006010	ENSG00000226472.8	RP11-551L14.4
12	31073847	31104791	ENSG00000013573.16	DDX11
12	31111651	31206154	ENSG00000177359.17	OVOS2
12	52232519	52252186	ENSG00000135480.15	KRT7
12	52245047	52247448	ENSG00000257671.1	KRT7-AS
12	52249299	52309163	ENSG00000170442.11	KRT86
12	52314300	52321398	ENSG00000170523.3	KRT83
12	52446650	52452126	ENSG00000185479.5	KRT6B
12	52468515	52473785	ENSG00000170465.9	KRT6C
12	52487173	52493257	ENSG00000205420.10	KRT6A
12	52514574	52520687	ENSG00000186081.11	KRT5
12	52585588	52601466	ENSG00000170486.10	KRT72
12	52644557	52652164	ENSG00000172867.3	KRT2
12	52674735	52680407	ENSG00000167768.4	KRT1
12	52806548	52814551	ENSG00000170477.12	KRT4
12	52897186	52949920	ENSG00000170421.12	KRT8
12	54549349	54579239	ENSG00000123360.11	PDE1B
12	54575386	54588659	ENSG00000135447.16	PPP1R1A
12	54830518	54858393	ENSG00000172551.10	MUCL1
12	55681545	55684567	ENSG00000170439.6	METTL7B
12	55684611	55716036	ENSG00000135424.15	ITGA7
12	95551581	95673999	ENSG00000257150.3	PGAM1P5
12	95657806	95791152	ENSG00000074527.11	NTN4
12	95972661	95996365	ENSG00000084110.10	HAL
12	96000827	96043520	ENSG00000111144.9	LTA4H
12	112570379	112898881	ENSG00000089169.14	RPH3A
12	112906776	112933222	ENSG00000089127.12	OAS1
12	112907627	113017751	ENSG00000257452.1	RP1-71H24.1
12	112938351	112973249	ENSG00000111331.12	OAS3
13	23979804	24307074	ENSG00000182957.15	SPATA13
13	24408156	24597676	ENSG00000205822.10	TPTE2P6
13	24420925	24512810	ENSG00000102699.5	PARP4
13	24764151	24879921	ENSG00000132972.18	RNF17
13	24924676	24968487	ENSG00000253771.5	TPTE2P1
13	108596151	109208007	ENSG00000041515.15	MYO16
13	110148962	110307149	ENSG00000187498.14	COL4A1
13	110305811	110513027	ENSG00000134871.17	COL4A2
13	110456395	110463287	ENSG00000224821.5	COL4A2-AS2
13	110502574	110507751	ENSG00000232814.2	COL4A2-AS1
13	110523065	110561733	ENSG00000139832.4	RAB20
13	110622215	110639993	ENSG00000213995.11	NAXD
13	110878539	110915069	ENSG00000088448.14	ANKRD10
14	99971448	100143956	ENSG00000196405.12	EVL
14	100291110	100306547	ENSG00000197119.12	SLC25A29
14	100333787	100376805	ENSG00000140105.17	WARS
14	100537146	100587413	ENSG00000183092.16	BEGAIN
14	101073868	101077910	ENSG00000230805.6	AL132709.1
14	102080737	102139502	ENSG00000080824.18	HSP90AA1
14	103123441	103137439	ENSG00000185215.8	TNFAIP2
14	103519658	103523111	ENSG00000166165.12	CKB
14	103928461	104052667	ENSG00000156414.18	TDRD9
14	104085678	104115581	ENSG00000166183.15	ASPG
14	104474677	104605647	ENSG00000258986.6	TMEM179
14	104689605	104722535	ENSG00000203485.12	INF2
14	104724185	104747310	ENSG00000185100.10	ADSSL1
14	104753099	104768494	ENSG00000184990.12	SIVA1
14	104937790	104978357	ENSG00000185567.6	AHNAK2
14	105248911	105251093	ENSG00000184887.13	BTBD6
14	105486316	105488947	ENSG00000213145.9	CRIP1
14	105586888	105588395	ENSG00000211890.3	IGHA2
14	105624340	105626066	ENSG00000211892.3	IGHG4
14	105643051	105644790	ENSG00000211893.3	IGHG2
14	105664632	105669843	ENSG00000253755.1	IGHGP
14	105707117	105708665	ENSG00000211895.4	IGHA1
14	105736342	105743071	ENSG00000211896.7	IGHG1
14	105769101	105771405	ENSG00000211897.8	IGHG3
14	105836764	105845678	ENSG00000211898.7	IGHD
14	105851707	105856218	ENSG00000211899.9	IGHM
14	105863197	105863258	ENSG00000211900.2	IGHJ6
14	105986581	105987083	ENSG00000211934.3	IGHV1-2
14	106005094	106005574	ENSG00000211935.3	IGHV1-3
14	106062150	106062683	ENSG00000211938.2	IGHV3-7
14	106153623	106154163	ENSG00000211943.2	IGHV3-15
14	106184900	106185394	ENSG00000211945.2	IGHV1-18
14	106235063	106235594	ENSG00000211947.2	IGHV3-21
14	106276547	106277043	ENSG00000211950.2	IGHV1-24
14	106359792	106360324	ENSG00000211955.2	IGHV3-33
14	106421710	106422218	ENSG00000211959.2	IGHV4-39
14	106482438	106521073	ENSG00000270816.5	LINC00221
14	106556935	106557477	ENSG00000211965.4	IGHV3-49
14	106578743	106579236	ENSG00000211966.2	IGHV5-51
14	106592675	106593347	ENSG00000211967.3	IGHV3-53
14	106622356	106622855	ENSG00000211968.3	IGHV1-58
14	106639118	106639657	ENSG00000211970.3	IGHV4-61
14	106657724	106658258	ENSG00000223648.4	IGHV3-64
14	106714683	106715181	ENSG00000211973.2	IGHV1-69
14	106762091	106762588	ENSG00000280411.1	IGHV1-69D
15	44711476	44718877	ENSG00000166710.17	B2M
15	44728987	44767829	ENSG00000185880.12	TRIM69
15	44825746	44881605	ENSG00000259479.6	SORD2P
15	45023103	45077185	ENSG00000140263.13	SORD
15	45092649	45114320	ENSG00000140279.12	DUOX2
15	45129938	45165576	ENSG00000137857.17	DUOX1
15	45251579	45279251	ENSG00000259520.5	CTD-2651B20.3
15	45252229	45277845	ENSG00000137860.11	SLC28A2
15	45361123	45402327	ENSG00000171766.15	GATM
15	77041403	77083984	ENSG00000140391.14	TSPAN3
15	77914216	77926846	ENSG00000260776.5	RP11-114H24.2
15	77976041	77993057	ENSG00000261143.1	ADAMTS7P3
15	77984035	78077724	ENSG00000167202.11	TBC1D2B
15	78131544	78171949	ENSG00000166411.13	IDH3A
15	78167467	78245688	ENSG00000103740.9	ACSBG1
15	78264156	78282196	ENSG00000140403.12	DNAJA4
15	78277834	78299700	ENSG00000140395.8	WDR61
15	78339207	78341757	ENSG00000279694.1	RP11-5O23.2
15	78759202	78811431	ENSG00000136378.14	ADAMTS7
15	78921057	78949574	ENSG00000103811.15	CTSH
15	80195483	80252213	ENSG00000259417.2	LINC01314
16	53009	57669	ENSG00000161981.10	SNRNP25
16	234545	266125	ENSG00000167930.15	FAM234A
16	268300	275940	ENSG00000076344.15	RGS11
16	271881	283010	ENSG00000242173.8	ARHGDIG
16	283151	287215	ENSG00000185615.15	PDIA2
16	370772	384396	ENSG00000129925.10	TMEM8A
16	396724	400759	ENSG00000103202.12	NME4
16	566994	584136	ENSG00000007541.16	PIGQ
16	589356	629272	ENSG00000197562.9	RAB40C
16	726935	735525	ENSG00000103253.17	HAGHL
16	729752	741329	ENSG00000103245.13	NARFL
16	760761	768865	ENSG00000102854.15	MSLN
16	769443	783370	ENSG00000162006.9	MSLNL
16	975760	981596	ENSG00000260807.6	RP11-161M6.2
16	1064092	1078731	ENSG00000261713.6	SSTR5-AS1
16	1153120	1221650	ENSG00000196557.12	CACNA1H
16	1221772	1225257	ENSG00000116176.6	TPSG1
16	20309571	20327808	ENSG00000169347.16	GP2
16	20409533	20441249	ENSG00000183549.10	ACSM5
16	20440265	20447000	ENSG00000262995.1	CTD-2194A8.2
16	20610242	20796124	ENSG00000005187.11	ACSM3
16	20623236	20698890	ENSG00000166743.9	ACSM1
16	56565048	56568957	ENSG00000102891.3	MT4
16	56608198	56609497	ENSG00000125148.6	MT2A
16	56625474	56627112	ENSG00000169715.14	MT1E
16	56632232	56633986	ENSG00000205364.3	MT1M
16	56638665	56640087	ENSG00000205362.11	MT1A
16	56666730	56668065	ENSG00000125144.13	MT1G
16	56682423	56684196	ENSG00000187193.8	MT1X
16	77722491	77742260	ENSG00000140876.11	NUDT7
16	77788529	77980107	ENSG00000171724.2	VAT1L
17	16438821	16478678	ENSG00000175061.17	LRRC75A-AS1
17	16442028	16492153	ENSG00000181350.11	LRRC75A
17	16817982	16822579	ENSG00000226145.7	KRT16P6
17	16829998	16832830	ENSG00000227300.12	KRT16P2
17	17042544	17217679	ENSG00000133030.20	MPRIP
17	17212211	17237182	ENSG00000154803.12	FLCN
17	35983290	35986533	ENSG00000276409.4	CCL14
17	35996439	36002038	ENSG00000275718.1	CCL15
17	36072865	36089985	ENSG00000277089.4	AC069363.1
17	36088255	36090141	ENSG00000277632.1	CCL3
17	36183234	36196471	ENSG00000274767.1	AC131056.3
17	36194868	36196758	ENSG00000276085.1	CCL3L3
17	39057018	39113190	ENSG00000263818.5	CTD-2206N4.4
17	39063302	39154394	ENSG00000161381.13	PLXDC1
17	39210535	39225872	ENSG00000141750.6	STAC2
17	39664186	39666555	ENSG00000173991.5	TCAP
17	39904594	39918650	ENSG00000073605.18	GSDMB
17	39921040	39927601	ENSG00000172057.9	ORMDL3
17	40019096	40061215	ENSG00000008838.19	MED24
17	40697990	40703750	ENSG00000167916.4	KRT24
17	40818116	40822595	ENSG00000186395.7	KRT10
17	40819161	40836274	ENSG00000167920.8	TMEM99
17	40921429	40975926	ENSG00000234477.1	AC004231.2
17	40922695	40937634	ENSG00000108244.16	KRT23
17	41500980	41505705	ENSG00000171401.14	KRT13
17	41513742	41522529	ENSG00000171346.15	KRT15
17	41523616	41528308	ENSG00000171345.13	KRT19
17	41582278	41586921	ENSG00000186847.5	KRT14
17	41609777	41615899	ENSG00000186832.8	KRT16
17	41717741	41734644	ENSG00000173805.15	HAP1
17	41825199	41836263	ENSG00000141698.16	NT5C3B
17	45393901	45434421	ENSG00000159314.11	ARHGAP27
17	45435899	45490749	ENSG00000225190.10	PLEKHM1
17	45592620	45593369	ENSG00000280022.1	RP11-707O23.1
17	45620327	45655156	ENSG00000204650.14	LINC02210
17	45784279	45835828	ENSG00000120088.14	CRHR1
17	45799389	45895630	ENSG00000264589.2	MAPT-AS1
17	45894381	46028334	ENSG00000186868.15	MAPT
17	46029915	46225389	ENSG00000120071.13	KANSL1
17	46274783	46361797	ENSG00000228696.8	ARL17B
17	68511779	68551319	ENSG00000108946.14	PRKAR1A
17	68535112	68601389	ENSG00000108950.11	FAM20A
17	68867291	68955392	ENSG00000141338.13	ABCA8
17	68974487	69061064	ENSG00000154258.16	ABCA9
17	69147213	69228860	ENSG00000154263.17	ABCA10
17	79074938	79088599	ENSG00000167280.16	ENGASE
17	79932342	80035848	ENSG00000167291.15	TBC1D16
17	80036631	80100613	ENSG00000141519.14	CCDC40
17	80101555	80119879	ENSG00000171298.12	GAA
17	80169991	80209263	ENSG00000141527.16	CARD14
17	80200672	80205949	ENSG00000262580.5	RP11-334C17.5
17	80206715	80220915	ENSG00000181523.12	SGSH
17	80260865	80398786	ENSG00000173821.19	RNF213
17	80467147	80477843	ENSG00000171246.5	NPTX1
17	80544818	80966238	ENSG00000141564.13	RPTOR
17	81035121	81117294	ENSG00000175866.15	BAIAP2
17	81117432	81166077	ENSG00000181409.11	AATK
17	82716682	82730328	ENSG00000141560.14	FN3KRP
17	82735574	82751197	ENSG00000167363.13	FN3K
17	82752063	82945922	ENSG00000141556.20	TBCD
17	83079690	83095119	ENSG00000176845.12	METRNL
17	83104254	83106910	ENSG00000261888.1	AC144831.1
17	83144130	83177607	ENSG00000262898.1	AC139099.4
19	281039	291504	ENSG00000141934.9	PLPP2
19	405437	409170	ENSG00000183186.7	C2CD4C
19	416582	460996	ENSG00000129946.10	SHC2
19	531711	542092	ENSG00000099804.8	CDC34
19	571276	583493	ENSG00000172270.18	BSG
19	617223	633604	ENSG00000099821.13	POLRMT
19	859642	863630	ENSG00000197766.7	CFD
19	867629	893218	ENSG00000175221.14	MED16
19	984270	998438	ENSG00000065268.10	WDR18
19	1009732	1021179	ENSG00000182087.12	TMEM259
19	1026580	1039068	ENSG00000064666.14	CNN2
19	1040100	1065572	ENSG00000064687.12	ABCA7
19	1065922	1086578	ENSG00000180448.10	ARHGAP45
19	1086628	1095380	ENSG00000099817.11	POLR2E
19	1103925	1106790	ENSG00000167468.16	GPX4
19	1107635	1174283	ENSG00000064932.15	SBNO2
19	15640896	15662825	ENSG00000186529.15	CYP4F3
19	15672756	15697174	ENSG00000186204.14	CYP4F12
19	15828960	15836320	ENSG00000214049.6	UCA1
19	15878022	15898120	ENSG00000186115.12	CYP4F2
19	15912366	15934867	ENSG00000171903.16	CYP4F11
19	16067020	16103005	ENSG00000167460.14	TPM4
19	16324816	16327874	ENSG00000127528.5	KLF2
20	62816243	62841114	ENSG00000092758.15	COL9A3
20	62841159	62861763	ENSG00000101190.12	TCFL5
20	62952646	62969585	ENSG00000101194.17	SLC17A9
20	63009382	63085071	ENSG00000272259.5	LINC01749
20	63235882	63240507	ENSG00000101197.12	BIRC7
20	63240783	63272694	ENSG00000101198.14	NKAIN4
20	63253977	63261615	ENSG00000275620.1	FLJ16779
20	63343222	63378401	ENSG00000101204.16	CHRNA4
20	63359987	63370572	ENSG00000203900.2	RP11-261N11.8
20	63488012	63499315	ENSG00000101210.10	EEF1A2
21	13843132	13848364	ENSG00000228314.1	CYP4F29P
21	13909573	13980437	ENSG00000215559.8	ANKRD20A11P
21	14027420	14144468	ENSG00000224905.6	AP001347.6
21	14064324	14069087	ENSG00000249493.1	ANKRD20A18P
21	14108812	14210891	ENSG00000188992.11	LIPI
21	14216129	14228372	ENSG00000185272.13	RBM11
21	34669388	34718227	ENSG00000159212.12	CLIC6
21	36069641	36126640	ENSG00000230212.6	AP000688.14
21	36131766	36175815	ENSG00000236830.6	CBR3-AS1
21	36134911	36146255	ENSG00000159231.5	CBR3
21	38256697	38307357	ENSG00000157551.17	KCNJ15
21	38805306	38824955	ENSG00000157557.11	ETS2
21	39174768	39183851	ENSG00000183527.11	PSMG1
21	39342314	39349647	ENSG00000205581.10	HMGN1
21	39380243	39428528	ENSG00000182093.14	WRB
21	39445854	39515506	ENSG00000185437.13	SH3BGR
21	39556441	39673137	ENSG00000183778.17	B3GALT5
21	39630270	39726085	ENSG00000225330.1	AF064860.5
21	44849584	44873903	ENSG00000183255.11	PTTG1IP
21	44885952	44931989	ENSG00000160255.17	ITGB2
21	44940009	44976989	ENSG00000160256.12	FAM207A
21	45074568	45226560	ENSG00000197381.15	ADARB1
21	45405136	45513720	ENSG00000182871.14	COL18A1
21	45493575	45544411	ENSG00000173638.18	SLC19A1
21	45643693	45942454	ENSG00000183570.16	PCBP3
21	45981736	46005050	ENSG00000142156.14	COL6A1
21	46098096	46132849	ENSG00000142173.14	COL6A2
21	46136261	46155567	ENSG00000160282.13	FTCD
21	46161147	46184476	ENSG00000160284.14	SPATC1L
21	46188140	46228824	ENSG00000160285.14	LSS
21	46324121	46445769	ENSG00000160299.16	PCNT
21	46458898	46569852	ENSG00000160305.17	DIP2A
21	46598961	46605208	ENSG00000160307.9	S100B
22	19036281	19122454	ENSG00000070413.19	DGCR2
22	19179472	19291716	ENSG00000070371.15	CLTCL1
22	19941606	19969895	ENSG00000093010.13	COMT
22	19969975	20016808	ENSG00000099889.13	ARVCF
22	21045986	21060528	ENSG00000187905.10	LRRC74B
22	22195798	22196276	ENSG00000211640.4	IGLV6-57
22	22214793	22215270	ENSG00000211642.3	IGLV10-54
22	22303223	22310401	ENSG00000272779.1	LL22NC03-80A10.6
22	22322471	22322969	ENSG00000211644.3	IGLV1-51
22	22357738	22358260	ENSG00000211648.2	IGLV1-47
22	22369613	22370087	ENSG00000211649.3	IGLV7-46
22	22375985	22376505	ENSG00000211650.2	IGLV5-45
22	22547700	22559340	ENSG00000185686.17	PRAME
22	22686725	22687271	ENSG00000211659.2	IGLV3-25
22	22697788	22698407	ENSG00000211660.3	IGLV2-23
22	22711688	22713203	ENSG00000211662.2	IGLV3-21
22	22758699	22759218	ENSG00000211666.2	IGLV2-14
22	22811746	22812285	ENSG00000211669.2	IGLV3-10
22	22822657	22823289	ENSG00000278196.3	IGLV2-8
22	22880705	22881396	ENSG00000211673.2	IGLV3-1
22	22895374	22895834	ENSG00000211675.2	IGLC1
22	22919534	22919851	ENSG00000222037.5	IGLC6
22	22922593	22923034	ENSG00000211685.3	IGLC7
22	23179703	23318037	ENSG00000186716.20	BCR
22	23390605	23402726	ENSG00000133519.12	ZDHHC8P1
22	23658093	23717356	ENSG00000272578.5	AP000347.2
22	23957413	23961186	ENSG00000133433.10	GSTT2B
22	23966900	23972532	ENSG00000099974.7	DDTL
22	24181258	24189110	ENSG00000099994.10	SUSD2
22	24594810	24629005	ENSG00000100031.18	GGT1
22	42090955	42137742	ENSG00000237037.9	NDUFA6-AS1
22	42126498	42130906	ENSG00000100197.20	CYP2D6
22	42137986	42139927	ENSG00000232710.1	RP4-669P10.16
22	42138105	42139611	ENSG00000281538.1	RP4-669P10.20
22	42509967	42519802	ENSG00000189306.10	RRP7A
22	42553616	42572529	ENSG00000183569.17	SERHL2
22	42555222	42582038	ENSG00000182841.12	RRP7BP
22	42617839	42649568	ENSG00000100243.20	CYB5R3
22	42692120	42721298	ENSG00000128274.15	A4GALT
22	42796501	42858106	ENSG00000242247.10	ARFGAP3
22	42858386	43015145	ENSG00000100266.18	PACSIN2
22	43151513	43163242	ENSG00000100300.17	TSPO
22	43166621	43187133	ENSG00000100304.12	TTLL12
22	43197282	43343388	ENSG00000159307.18	SCUBE1

## Sheet: Significant Biallelic TADs
chrom	start	end	OddsRatio	chi-squared	p-value
chr1	40040000	46360000	3.01393	15.8243	6.95049e-05
chr1	43160000	46360000	4.06782	11.6837	0.0006305
chr1	43360000	46320000	7.72197	15.5533	8.02105e-05
chr1	43520000	45720000	18.6155	15.0539	0.000104485
chr11	45840000	50840000	6.06726	10.8279	0.000999823
chr11	62360000	65520000	2.43035	10.8608	0.000982228
chr11	63920000	67720000	2.554	18.1104	2.0846e-05
chr11	64320000	67440000	3.17152	18.9872	1.31597e-05
chr11	64360000	67400000	3.86098	22.1585	2.51044e-06
chr11	64360000	67440000	3.65945	21.7786	3.05992e-06
chr11	64640000	66960000	3.7607	19.2504	1.14644e-05
chr11	64760000	67800000	2.6889	15.8792	6.75184e-05
chr11	64800000	67800000	2.64294	15.2309	9.51316e-05
chr11	64840000	66840000	3.38463	15.6599	7.58141e-05
chr11	64840000	67400000	3.55073	18.8873	1.38673e-05
chr11	64840000	67440000	3.37306	18.551	1.65414e-05
chr11	64840000	67480000	3.4367	19.2613	1.13991e-05
chr11	64840000	67760000	2.57399	14.2695	0.000158408
chr12	54000000	59360000	2.31659	12.0932	0.000506073
chr12	55640000	57960000	2.73663	11.7276	0.000615784
chr12	55680000	57920000	2.89574	12.2843	0.000456793
chr12	55680000	57960000	2.70481	11.4029	0.000733309
chr12	55720000	57720000	3.01984	11.1043	0.000861267
chr12	55720000	57760000	3.18531	12.4709	0.000413331
chr12	55760000	57720000	3.17152	11.0333	0.000894886
chr12	55760000	57960000	3.35078	13.8641	0.00019652
chr12	55920000	57920000	3.49327	13.4809	0.000241007
chr16	21480000	25200000	5.3778	12.2189	0.000473083
chr16	22720000	29040000	2.93711	10.4322	0.0012384
chr16	28760000	32040000	3.4367	19.2613	1.13991e-05
chr16	28800000	30960000	4.66864	17.5953	2.7326e-05
chr16	28800000	32000000	3.4367	19.2613	1.13991e-05
chr16	29200000	31960000	3.206	15.3518	8.92354e-05
chr16	29600000	30960000	5.99831	14.5411	0.000137132
chr16	29600000	32000000	3.59899	15.9964	6.34616e-05
chr16	29600000	32040000	3.59899	15.9964	6.34616e-05
chr16	29640000	30680000	4.75728	9.93848	0.0016186
chr16	29640000	30840000	5.27438	11.8355	0.000581106
chr16	29640000	31960000	3.55762	15.6378	7.67051e-05
chr16	29680000	30840000	5.17096	11.4534	0.000713622
chr16	29680000	31960000	3.51625	15.2804	9.26716e-05
chr16	29680000	32040000	3.51625	15.2804	9.26716e-05
chr16	30080000	30960000	3.82735	14.7752	0.000121116
chr16	30280000	32160000	3.99888	11.3176	0.000767762
chr16	30320000	30960000	3.82735	10.6377	0.00110803
chr16	30320000	32000000	3.99888	11.3176	0.000767762
chr16	30320000	32040000	3.99888	11.3176	0.000767762
chr16	66360000	70840000	2.13044	9.47713	0.00208049
chr16	66480000	69960000	2.73663	11.7276	0.000615784
chr17	25920000	32480000	2.23872	9.22832	0.002383
chr17	28640000	30640000	5.65358	9.66916	0.00187387
chr18	46080000	50440000	13.2377	9.7534	0.00178991
chr19	36120000	37920000	5.17096	11.4534	0.000713622
chr19	36280000	37880000	5.92937	10.4404	0.00123291
chr19	36280000	37920000	6.20515	11.2166	0.000810691
chr19	36320000	37880000	8.89405	12.2415	0.000467381
chr19	44840000	47920000	2.21439	8.9386	0.00279207
chr19	45360000	47720000	3.26345	11.7242	0.000616917
chr19	45400000	47800000	3.06121	11.4433	0.000717526
chr19	45440000	46280000	3.82735	12.7053	0.00036463
chr19	55640000	58617616	2.43339	11.6247	0.000650809
chr19	55680000	58617616	2.31172	10.1112	0.00147374
chr19	56320000	58617616	2.16572	8.36637	0.00382228
chr20	28520000	36920000	2.64753	12.6101	0.000383671
chr20	28720000	36920000	2.83664	13.8063	0.000202652
chr5	42920000	46440000	3.82735	8.98612	0.00272038
chr5	137600000	140720000	4.46771	11.362	0.000749638
chr5	137600000	140760000	4.46771	11.362	0.000749638
chr5	137760000	140720000	4.30224	10.6187	0.00111947

## Sheet: Merged Biallelic TAD Boundaries
chrom	start	end	cytoband
chr1	40040000	46360000	1p34.1, 1p33, 1p34.2
chr11	45840000	50840000	11p11.12, 11p11.12
chr11	62360000	67800000	11q12.3
chr11	62360000	67800000	11q13.1
chr11	62360000	67800000	11q13.2
chr12	54000000	59360000	12q13.13
chr12	54000000	59360000	12q13.2
chr12	54000000	59360000	12q13.3
chr12	54000000	59360000	12q14.1
chr16	21480000	32160000	16p12.2
chr16	21480000	32160000	16p12.1
chr16	21480000	32160000	16p11.2
chr16	66360000	70840000	16q22.2
chr16	66360000	70840000	16q21
chr16	66360000	70840000	16q22.1
chr17	25920000	32480000	17q11.2
chr17	25920000	32480000	17q11.1
chr18	46080000	50440000	18q21.1
chr19	36120000	37920000	19q13.13
chr19	36120000	37920000	19q13.12
chr19	44840000	47920000	19q13.32
chr19	44840000	47920000	19q13.33
chr19	55640000	58617616	19q13.42
chr19	55640000	58617616	19q13.43
chr20	28520000	36920000	20q11.1
chr20	28520000	36920000	20q11.21
chr20	28520000	36920000	20q11.23
chr20	28520000	36920000	20q11.22
chr5	42920000	46440000	5p12
chr5	42920000	46440000	5p11
chr5	137600000	140760000	5q31.2
chr5	137600000	140760000	5q31.3

## Sheet: Biallelic genes in hc-Bi. TADs
chrom	gene_start	gene_end	ensembl_ID	gene_symbol
1	40161372	40240921	ENSG00000117000.8	RLF
1	40256426	40257967	ENSG00000259943.1	RP1-39G22.7
1	40258106	40294184	ENSG00000084073.8	ZMPSTE24
1	40344849	40423326	ENSG00000084070.11	SMAP2
1	40464318	40466767	ENSG00000260920.2	RP1-228H13.5
1	40473054	40474059	ENSG00000279667.1	RP11-656D10.7
1	40477214	40496343	ENSG00000187815.9	ZFP69
1	40493156	40508661	ENSG00000238287.1	RP11-656D10.3
1	40508740	40516556	ENSG00000164002.11	EXO5
1	40531560	40548169	ENSG00000117010.15	ZNF684
1	40620678	40665657	ENSG00000117016.9	RIMS3
1	40669088	40687588	ENSG00000237899.1	RP4-739H11.3
1	40690379	40692007	ENSG00000272145.1	NFYC-AS1
1	40692066	40771603	ENSG00000066136.20	NFYC
1	40784011	40840452	ENSG00000117013.14	KCNQ4
1	40861050	40862366	ENSG00000179862.6	CITED4
1	40979334	41012565	ENSG00000171793.13	CTPS1
1	41020225	41023237	ENSG00000171790.15	SLFNL1
1	41027199	41242116	ENSG00000010803.16	SCMH1
1	41242372	41284861	ENSG00000235358.1	RP11-399E6.1
1	41361921	41383590	ENSG00000204060.6	FOXO6
1	41542068	41544310	ENSG00000230638.4	RP11-486B10.4
1	42162690	42164718	ENSG00000197273.3	GUCA2A
1	42176538	42335877	ENSG00000198815.8	FOXJ3
1	42335385	42338376	ENSG00000227527.2	RP11-223A3.1
1	42380794	42422578	ENSG00000177181.14	RIMKLA
1	42430328	42456116	ENSG00000066185.12	ZMYND12
1	42456267	42460414	ENSG00000127125.8	PPCS
1	42463329	42654664	ENSG00000186409.14	CCDC30
1	42682426	42702349	ENSG00000065978.18	YBX1
1	42733092	42740254	ENSG00000164007.10	CLDN19
1	42746334	42767084	ENSG00000117385.15	P3H1
1	42767268	42775747	ENSG00000164008.14	C1orf50
1	42785006	42816619	ENSG00000274386.5	TMEM269
1	42807051	42816804	ENSG00000177868.11	SVBP
1	42817123	42844989	ENSG00000164010.13	ERMAP
1	42834680	42846422	ENSG00000228192.7	RP11-342M1.3
1	42846572	42852477	ENSG00000164011.17	ZNF691
1	42959294	42983358	ENSG00000227533.5	SLC2A1-AS1
1	43269993	43274002	ENSG00000179178.10	TMEM125
1	43281882	43285617	ENSG00000253313.5	C1orf210
1	43358954	43363203	ENSG00000117399.13	CDC20
1	43363396	43368074	ENSG00000066322.14	ELOVL1
1	43383916	43389808	ENSG00000159479.16	MED8
1	43385112	43389155	ENSG00000229431.1	RP1-92O14.6
1	43389881	43454247	ENSG00000198198.15	SZT2
1	43650157	43705515	ENSG00000066135.12	KDM4A
1	43705823	43931165	ENSG00000126091.19	ST3GAL3
1	43933319	43937241	ENSG00000117407.16	ARTN
1	43946938	43968022	ENSG00000117408.10	IPO13
1	43969999	43973369	ENSG00000132768.13	DPH2
1	43974486	43978295	ENSG00000117410.13	ATP6V0B
1	43978942	43991170	ENSG00000117411.16	B4GALT2
1	43991358	43996482	ENSG00000159214.12	CCDC24
1	43991499	44031467	ENSG00000196517.11	SLC6A9
1	44118849	44135140	ENSG00000171872.4	KLF17
1	44213454	44220681	ENSG00000178028.13	DMAP1
1	44221069	44355260	ENSG00000117419.14	ERI3
1	44405193	44651724	ENSG00000187147.17	RNF220
1	44635237	44674555	ENSG00000126106.13	TMEM53
1	44674712	44725591	ENSG00000198520.10	C1orf228
1	44739817	44767767	ENSG00000142945.12	KIF2C
1	44759036	44775635	ENSG00000225721.5	RP11-269F19.2
1	44775250	44778779	ENSG00000142937.11	RPS8
1	44783584	44787705	ENSG00000142959.4	BEST4
1	44800224	44805912	ENSG00000173846.12	PLK3
1	44808481	44814129	ENSG00000222009.8	BTBD19
1	44819843	44843063	ENSG00000117425.13	PTCH2
1	44850521	44986722	ENSG00000070785.16	EIF2B3
1	45002539	45011329	ENSG00000126107.14	HECTD3
1	45012146	45015575	ENSG00000126088.13	UROD
1	45016398	45306209	ENSG00000162415.6	ZSWIM5
1	45303909	45305619	ENSG00000281912.1	LINC01144
1	45329162	45338656	ENSG00000132781.17	MUTYH
1	45343975	45491166	ENSG00000070759.16	TESK2
1	45493865	45500052	ENSG00000280670.2	CCDC163
1	45500079	45513382	ENSG00000132763.14	MMACHC
1	45514506	45523047	ENSG00000117450.13	PRDX1
1	45550542	45570049	ENSG00000117448.13	AKR1A1
1	45583845	45618904	ENSG00000132780.16	NASP
1	45620043	45624057	ENSG00000159588.14	CCDC17
1	45627303	45687146	ENSG00000159592.10	GPBP1L1
1	45651038	45651826	ENSG00000234329.1	RP11-767N6.2
1	45687213	45694323	ENSG00000159596.6	TMEM69
1	45694443	45750650	ENSG00000197429.10	IPP
1	45694683	45697058	ENSG00000230896.1	RP11-767N6.7
1	46040139	46133036	ENSG00000117461.14	PIK3R3
1	46175072	46185958	ENSG00000117472.9	TSPAN1
1	46188681	46198443	ENSG00000085998.13	POMGNT1
1	46203333	46221261	ENSG00000171357.5	LURAP1
1	46261195	46303608	ENSG00000132128.16	LRRC41
5	43006732	43007543	ENSG00000271788.1	CTD-2201E18.5
5	43014413	43067419	ENSG00000177738.3	CTD-2201E18.3
5	43039080	43043170	ENSG00000177721.4	ANXA2R
5	43041574	43045264	ENSG00000215068.7	AC025171.1
5	43067580	43192021	ENSG00000172262.11	ZNF131
5	43192070	43280850	ENSG00000177453.7	NIM1K
5	43287600	43289394	ENSG00000261604.1	CTD-2636A23.2
5	43289725	43313512	ENSG00000112972.14	HMGCS1
5	43376644	43412391	ENSG00000151882.11	CCL28
5	43444251	43483893	ENSG00000151881.14	TMEM267
5	43484071	43488142	ENSG00000249492.1	RP11-159F24.3
5	43486700	43515145	ENSG00000172244.8	C5orf34
5	43495072	43496454	ENSG00000249855.1	EEF1A1P19
5	43511057	43521811	ENSG00000248554.1	RP11-159F24.6
5	43515273	43525310	ENSG00000248240.1	RP11-159F24.5
5	43526266	43557758	ENSG00000172239.13	PAIP1
5	43571593	43603126	ENSG00000248092.7	NNT-AS1
5	43602691	43707405	ENSG00000112992.16	NNT
5	44303543	44389706	ENSG00000070193.4	FGF10
5	44395236	44413989	ENSG00000248464.1	FGF10-AS1
5	44744899	44808777	ENSG00000251141.5	RP11-53O19.1
5	44808924	44820428	ENSG00000112996.10	MRPS30
5	44826075	44828592	ENSG00000272335.1	RP11-53O19.3
5	45254949	45696498	ENSG00000164588.6	HCN1
5	137617499	137736090	ENSG00000146021.14	KLHL3
5	137745650	137754376	ENSG00000177733.6	HNRNPA0
5	137801192	137810751	ENSG00000226306.6	NPY6R
5	137814332	137889336	ENSG00000250159.6	RP11-381K20.2
5	137867790	137887851	ENSG00000120729.9	MYOT
5	137887967	137942747	ENSG00000078795.16	PKD2L2
5	137937959	138051961	ENSG00000031003.10	FAM13B
5	138115171	138139415	ENSG00000112981.4	NME5
5	138139765	138178986	ENSG00000112983.17	BRD8
5	138187715	138213343	ENSG00000094880.10	CDC23
5	138252378	138274671	ENSG00000146013.10	GFRA3
5	138285264	138338355	ENSG00000158402.18	CDC25C
5	138331934	138349729	ENSG00000120709.10	FAM53C
5	138352595	138437028	ENSG00000120733.13	KDM3B
5	138439016	138446969	ENSG00000132563.15	REEP2
5	138465489	138469315	ENSG00000120738.7	EGR1
5	138506094	138543300	ENSG00000120705.12	ETF1
5	138554881	138575444	ENSG00000113013.12	HSPA9
5	138744433	138753309	ENSG00000253404.1	AC034243.1
5	138868922	138875229	ENSG00000146006.7	LRRTM2
5	138946719	139293557	ENSG00000120725.12	SIL1
5	139012646	139051203	ENSG00000249593.6	CTB-46B19.2
5	139274101	139283244	ENSG00000281398.2	SNHG4
5	139293647	139331677	ENSG00000015479.18	MATR3
5	139341586	139369720	ENSG00000120727.12	PAIP2
5	139390591	139395713	ENSG00000228672.3	PROB1
5	139396562	139404088	ENSG00000170469.10	SPATA24
5	139408587	139444491	ENSG00000170464.9	DNAJC18
5	139448555	139462743	ENSG00000249751.3	ECSCR
5	139526430	139628433	ENSG00000131508.15	UBE2D2
5	139647298	139683882	ENSG00000171604.11	CXXC5
5	139684644	139745010	ENSG00000249526.1	CTB-35F21.1
5	139795820	139844466	ENSG00000146005.3	PSD2
5	139846778	140043299	ENSG00000158458.19	NRG2
5	140072856	140108630	ENSG00000245146.6	LINC01024
5	140107776	140125619	ENSG00000185129.5	PURA
5	140157318	140168785	ENSG00000254363.6	CTB-131B5.5
5	140401813	140539856	ENSG00000131503.20	ANKHD1
5	140537589	140558252	ENSG00000213523.10	SRA1
5	140547665	140549578	ENSG00000243056.1	EIF4EBP3
5	140558268	140564455	ENSG00000113108.19	APBB3
5	140564689	140569103	ENSG00000176087.14	SLC35A4
5	140569961	140594570	ENSG00000283602.1	AC011380.8
5	140639426	140645284	ENSG00000113119.12	TMCO6
5	140664675	140673172	ENSG00000120314.18	WDR55
5	140674124	140692024	ENSG00000170445.12	HARS
5	140693490	140699291	ENSG00000112855.14	HARS2
5	140700333	140706676	ENSG00000146007.10	ZMAT2
11	45847117	45883248	ENSG00000121671.11	CRY2
11	45885650	45906465	ENSG00000121653.11	MAPK8IP1
11	45909668	45918812	ENSG00000121680.15	PEX16
11	45921620	45929096	ENSG00000165905.17	LARGE2
11	45932565	46121178	ENSG00000135365.15	PHF21A
11	46277660	46321422	ENSG00000157613.10	CREB3L1
11	46332904	46380554	ENSG00000149091.15	DGKZ
11	46380755	46383837	ENSG00000110492.15	MDK
11	46385097	46386608	ENSG00000180720.7	CHRM4
11	46396413	46594125	ENSG00000110497.14	AMBRA1
11	46617526	46674818	ENSG00000175224.16	ATG13
11	46677079	46700599	ENSG00000175220.11	ARHGAP1
11	46743047	46846308	ENSG00000175216.14	CKAP5
11	46936688	47164298	ENSG00000149179.13	C11orf49
11	47123103	47130801	ENSG00000255520.1	RP11-390K5.3
11	47164385	47177125	ENSG00000149182.14	ARFGAP2
11	47168280	47169563	ENSG00000270060.1	RP11-390K5.6
11	47177524	47186443	ENSG00000165912.15	PACSIN3
11	47214464	47239240	ENSG00000134574.11	DDB2
11	47239301	47248906	ENSG00000134575.9	ACP2
11	47248299	47269032	ENSG00000025434.18	NR1H3
11	47269160	47330031	ENSG00000110514.19	MADD
11	47331396	47352702	ENSG00000134571.10	MYBPC3
11	47354859	47378576	ENSG00000066336.11	SPI1
11	47383147	47409190	ENSG00000255197.5	RP11-750H9.5
11	47407131	47416501	ENSG00000165915.13	SLC39A13
11	47418768	47426473	ENSG00000165916.8	PSMC3
11	47437756	47449178	ENSG00000165917.9	RAPSN
11	47465943	47565335	ENSG00000149187.17	CELF1
11	47565796	47572196	ENSG00000110536.13	PTPMT1
11	47573461	47579009	ENSG00000123444.13	KBTBD4
11	47579015	47584562	ENSG00000213619.9	NDUFS3
11	47589663	47594659	ENSG00000172247.3	C1QTNF4
11	47617314	47642623	ENSG00000109919.9	MTCH2
11	47659590	47715389	ENSG00000165923.15	AGBL2
11	47716516	47767443	ENSG00000109920.12	FNBP4
11	47778086	47848555	ENSG00000030066.13	NUP160
11	47980557	48170841	ENSG00000149177.12	PTPRJ
11	49146634	49208670	ENSG00000086205.16	FOLH1
11	49558545	49810419	ENSG00000205035.8	RP11-707M1.1
11	49850628	49862528	ENSG00000254714.1	RP11-163O19.1
11	50170155	50190441	ENSG00000255442.1	RP11-347H15.1
11	62405102	62423195	ENSG00000149021.6	SCGB1A1
11	62433541	62556235	ENSG00000124942.13	AHNAK
11	62575044	62592177	ENSG00000149016.15	TUT1
11	62593213	62601840	ENSG00000149480.6	MTA2
11	62602217	62612713	ENSG00000149499.11	EML3
11	62612411	62615120	ENSG00000149489.8	ROM1
11	62615295	62622175	ENSG00000149541.9	B3GAT3
11	62624825	62646726	ENSG00000089597.16	GANAB
11	62662815	62665217	ENSG00000278615.4	C11orf98
11	62665308	62668108	ENSG00000214756.7	METTL12
11	62669640	62671283	ENSG00000162194.12	LBHD1
11	62671774	62673687	ENSG00000204922.4	UQCC3
11	62676497	62679117	ENSG00000162191.13	UBXN1
11	62686401	62689899	ENSG00000177363.4	LRRN4CL
11	62712629	62727349	ENSG00000214753.2	HNRNPUL2
11	62728068	62740284	ENSG00000162222.13	TTC9C
11	62761543	62766710	ENSG00000168002.11	POLR2G
11	62771628	62792021	ENSG00000168569.7	TMEM223
11	62775649	62787342	ENSG00000162227.7	TAF6L
11	62787414	62789970	ENSG00000185475.10	TMEM179B
11	62792122	62806302	ENSG00000162231.13	NXF1
11	62832233	62834043	ENSG00000256690.1	RP11-727F15.9
11	62856101	62888875	ENSG00000168003.16	SLC3A2
11	62908678	62921807	ENSG00000168539.3	CHRM1
11	62936384	62984983	ENSG00000197901.11	SLC22A6
11	63461403	63491194	ENSG00000168004.9	HRASLS5
11	63506083	63516774	ENSG00000133317.14	LGALS12
11	63624086	63671921	ENSG00000184743.12	ATL3
11	63637676	63658962	ENSG00000256789.1	RP11-697H9.2
11	63759891	63768775	ENSG00000188070.9	C11orf95
11	63813387	63827718	ENSG00000168005.8	C11orf84
11	63838927	63911019	ENSG00000072518.20	MARK2
11	63938993	63957328	ENSG00000110583.12	NAA40
11	63974606	63976543	ENSG00000176340.3	COX8A
11	63985852	64001811	ENSG00000167770.11	OTUB1
11	63998557	64166061	ENSG00000133315.10	MACROD1
11	64035969	64060656	ENSG00000256824.1	RP11-21A7A.2
11	64081689	64087175	ENSG00000256481.1	RP11-21A7A.4
11	64103187	64119141	ENSG00000126500.3	FLRT1
11	64185271	64204543	ENSG00000168439.16	STIP1
11	64206677	64223798	ENSG00000149781.12	FERMT3
11	64225940	64230277	ENSG00000149761.8	NUDT22
11	64229213	64234352	ENSG00000256116.1	RP11-783K16.14
11	64230686	64234193	ENSG00000110011.13	DNAJC4
11	64234537	64238793	ENSG00000173511.9	VEGFB
11	64241003	64244132	ENSG00000173486.12	FKBP2
11	64251522	64269150	ENSG00000149782.11	PLCB3
11	64269829	64284669	ENSG00000002330.13	BAD
11	64270337	64289500	ENSG00000173264.14	GPR137
11	64291324	64300031	ENSG00000182450.12	KCNK4
11	64300390	64304770	ENSG00000219435.5	TEX40
11	64305571	64316459	ENSG00000173153.13	ESRRA
11	64359147	64372215	ENSG00000162302.12	RPS6KA4
11	64449073	64451657	ENSG00000181908.5	AP003774.4
11	64606173	64723188	ENSG00000110076.18	NRXN2
11	64646398	64659681	ENSG00000237410.1	AP001092.4
11	64726910	64745456	ENSG00000068831.18	RASGRP2
11	64746388	64760297	ENSG00000068976.13	PYGM
11	64764605	64778786	ENSG00000168066.20	SF1
11	64784913	64803241	ENSG00000168067.11	MAP4K2
11	64803509	64811294	ENSG00000133895.14	MEN1
11	64823386	64844569	ENSG00000171219.8	CDC42BPG
11	64889559	64893449	ENSG00000229719.5	MIR194-2HG
11	64894545	64917248	ENSG00000110046.12	ATG2A
11	64917552	64934470	ENSG00000068971.13	PPP2R5B
11	65014112	65022184	ENSG00000213465.7	ARL2
11	65027407	65040572	ENSG00000110025.12	SNX15
11	65040900	65044817	ENSG00000168061.14	SAC3D1
11	65044828	65058549	ENSG00000168060.15	NAALADL1
11	65066299	65084151	ENSG00000146670.9	CDCA5
11	65084222	65088371	ENSG00000162300.11	ZFPL1
11	65089375	65111844	ENSG00000149823.8	VPS51
11	65111860	65116384	ENSG00000149809.14	TM7SF2
11	65116402	65117708	ENSG00000174276.6	ZNHIT2
11	65120627	65122473	ENSG00000149806.10	FAU
11	65127371	65134533	ENSG00000162298.18	SYVN1
11	65174116	65176470	ENSG00000255200.1	PGAM1P8
11	65177605	65181686	ENSG00000254614.2	AP003068.23
11	65181193	65212006	ENSG00000014216.15	CAPN1
11	65213839	65242757	ENSG00000197847.12	SLC22A20
11	65261761	65305589	ENSG00000014138.8	POLA2
11	65314817	65322429	ENSG00000149798.4	CDC42EP2
11	65333753	65353249	ENSG00000133884.9	DPF2
11	65375191	65383701	ENSG00000162241.12	SLC25A45
11	65386598	65413525	ENSG00000126391.13	FRMD8
11	65497761	65506516	ENSG00000251562.7	MALAT1
11	65525076	65538704	ENSG00000142186.16	SCYL1
11	65538804	65558930	ENSG00000168056.15	LTBP3
11	65568481	65570423	ENSG00000260233.3	SSSCA1-AS1
11	65570429	65571888	ENSG00000173465.7	SSSCA1
11	65572348	65574198	ENSG00000176973.7	FAM89B
11	65592854	65595996	ENSG00000173338.12	KCNK7
11	65597754	65614249	ENSG00000173327.7	MAP3K11
11	65615772	65637439	ENSG00000197136.4	PCNX3
11	65638096	65650930	ENSG00000213445.9	SIPA1
11	65653595	65663094	ENSG00000173039.18	RELA
11	65711995	65716982	ENSG00000172977.12	KAT5
11	65714910	65720947	ENSG00000172922.8	RNASEH2C
11	65726938	65728214	ENSG00000214659.4	KRT8P26
11	65745728	65771585	ENSG00000255557.1	RP11-770G2.2
11	65775892	65780802	ENSG00000254470.2	AP5B1
11	65787021	65796859	ENSG00000172818.9	OVOL1
11	65789050	65790868	ENSG00000255120.5	OVOL1-AS1
11	65833640	65853701	ENSG00000172803.17	SNX32
11	65860061	65867642	ENSG00000172732.11	MUS81
11	65866440	65873592	ENSG00000172638.12	EFEMP2
11	65879808	65883741	ENSG00000172543.7	CTSW
11	65883920	65888539	ENSG00000172500.12	FIBP
11	65892048	65900573	ENSG00000175592.8	FOSL1
11	65961688	65979828	ENSG00000175467.14	SART1
11	65996544	66002078	ENSG00000175376.8	EIF1AD
11	66002176	66004149	ENSG00000175334.7	BANF1
11	66016751	66026517	ENSG00000175294.5	CATSPER1
11	66041951	66049180	ENSG00000175229.6	GAL3ST3
11	66067276	66069619	ENSG00000255038.1	RP11-1167A19.2
11	66070453	66244747	ENSG00000175115.11	PACS1
11	66257293	66267860	ENSG00000174996.11	KLC2
11	66264776	66265654	ENSG00000254855.1	RP11-867G23.1
11	66268532	66277168	ENSG00000174903.15	RAB1B
11	66269831	66272592	ENSG00000245156.1	RP11-867G23.3
11	66278189	66284212	ENSG00000174871.10	CNIH2
11	66284579	66289170	ENSG00000174851.15	YIF1A
11	66291869	66296664	ENSG00000179292.4	TMEM151A
11	66312852	66319237	ENSG00000254458.1	RP11-867G23.13
11	66314486	66317044	ENSG00000174807.3	CD248
11	66332061	66336840	ENSG00000174791.10	RIN1
11	66334493	66339875	ENSG00000254756.1	RP11-867G23.12
11	66337332	66345125	ENSG00000174744.13	BRMS1
11	66345371	66347692	ENSG00000174684.6	B4GAT1
11	66347949	66364804	ENSG00000255468.6	RP11-867G23.8
11	66362520	66372214	ENSG00000174669.11	SLC29A2
11	66409157	66417137	ENSG00000254510.1	RP11-867G23.10
11	66421003	66426707	ENSG00000174576.9	NPAS4
11	66435074	66466738	ENSG00000174547.13	MRPL11
11	66466744	66477337	ENSG00000174516.14	PELI3
11	66473489	66478096	ENSG00000255517.6	CTD-3074O7.5
11	66480012	66509657	ENSG00000254986.7	DPP3
11	66510605	66533627	ENSG00000174483.19	BBS1
11	66520636	66546238	ENSG00000174165.7	ZDHHC24
11	66593083	66606019	ENSG00000173992.8	CCS
11	66616581	66627347	ENSG00000239306.4	RBM14
11	66638616	66665905	ENSG00000173933.19	RBM4
11	66664997	66677921	ENSG00000173914.11	RBM4B
11	66685247	66729226	ENSG00000173898.11	SPTBN2
11	66744450	66843328	ENSG00000173715.15	C11orf80
11	66843411	66846546	ENSG00000173653.7	RCE1
11	66848232	66958376	ENSG00000173599.13	PC
11	66856646	66860262	ENSG00000173621.8	LRFN4
11	67006777	67050863	ENSG00000173227.13	SYT12
11	67119268	67258087	ENSG00000173120.14	KDM2A
11	67266409	67286556	ENSG00000173020.10	GRK2
11	67288546	67302485	ENSG00000172932.14	ANKRD13D
11	67303447	67312607	ENSG00000172830.12	SSH3
11	67317870	67398182	ENSG00000172613.7	RAD9A
11	67350776	67356972	ENSG00000175482.8	POLD4
11	67364167	67374177	ENSG00000175505.10	CLCF1
11	67398410	67419486	ENSG00000172531.14	PPP1CA
11	67403914	67410089	ENSG00000175463.11	TBC1D10C
11	67428482	67435408	ENSG00000175634.14	RPS6KB2
11	67436350	67443821	ENSG00000172725.13	CORO1B
11	67452729	67460313	ENSG00000175544.13	CABP4
11	67461709	67469268	ENSG00000172663.8	TMEM134
11	67483040	67491103	ENSG00000110711.9	AIP
11	67491767	67506263	ENSG00000110697.12	PITPNM1
11	67606851	67612535	ENSG00000167792.11	NDUFV1
11	67612652	67616257	ENSG00000231793.5	DOC2GP
11	67791647	67805336	ENSG00000160172.10	FAM86C2P
12	53990623	54030823	ENSG00000197757.7	HOXC6
12	53994894	54003337	ENSG00000180806.4	HOXC9
12	54032852	54035358	ENSG00000172789.3	HOXC5
12	54037853	54056030	ENSG00000198353.7	HOXC4
12	54058253	54122234	ENSG00000248265.1	FLJ12825
12	54076837	54081903	ENSG00000250654.7	RP11-834C11.7
12	54082117	54102693	ENSG00000249388.1	RP11-834C11.6
12	54085131	54125992	ENSG00000250432.5	LINC01598
12	54129517	54189008	ENSG00000123415.15	SMUG1
12	54142590	54147485	ENSG00000283073.1	RP11-834C11.15
12	54230939	54280133	ENSG00000094916.15	CBX5
12	54262614	54279063	ENSG00000257596.1	RP11-968A15.2
12	54276630	54345083	ENSG00000258344.1	RP11-968A15.8
12	54280192	54287088	ENSG00000135486.17	HNRNPA1
12	54292110	54301121	ENSG00000123405.13	NFE2
12	54301201	54351849	ENSG00000111481.9	COPZ1
12	54369132	54391298	ENSG00000161642.17	ZNF385A
12	54395260	54419460	ENSG00000161638.10	ITGA5
12	54497710	54548238	ENSG00000123338.12	NCKAP1L
12	55716043	55720087	ENSG00000135441.7	BLOC1S1
12	55725322	55729661	ENSG00000135404.11	CD63
12	55729220	55730852	ENSG00000258056.2	RP11-644F5.11
12	55743279	55757273	ENSG00000135414.9	GDF11
12	55757278	55817756	ENSG00000205323.8	SARNP
12	55821879	55829607	ENSG00000135392.15	DNAJC14
12	55829636	55835432	ENSG00000182796.13	TMEM198B
12	55836246	55842966	ENSG00000123342.15	MMP19
12	55901412	55932560	ENSG00000170473.16	PYM1
12	55927613	55954027	ENSG00000065357.19	DGKA
12	55966768	55972784	ENSG00000123374.10	CDK2
12	55997179	56006641	ENSG00000139531.12	SUOX
12	56007658	56038435	ENSG00000123411.14	IKZF4
12	56029648	56041806	ENSG00000257449.1	RP11-603J24.4
12	56041852	56044675	ENSG00000197728.9	RPS26
12	56079856	56103505	ENSG00000065361.14	ERBB3
12	56104318	56113907	ENSG00000170515.13	PA2G4
12	56118158	56127514	ENSG00000135482.6	ZC3H10
12	56120032	56129619	ENSG00000258317.1	RP11-603J24.5
12	56128055	56144671	ENSG00000139641.12	ESYT1
12	56150795	56157697	ENSG00000257809.1	RP11-603J24.14
12	56152255	56157982	ENSG00000196465.10	MYL6B
12	56158160	56162982	ENSG00000092841.18	MYL6
12	56162358	56190284	ENSG00000258199.1	RP11-977G19.5
12	56163496	56189567	ENSG00000139613.11	SMARCC2
12	56202174	56221933	ENSG00000181852.17	RNF41
12	56222014	56229854	ENSG00000139579.12	NABP2
12	56237846	56258391	ENSG00000139645.9	ANKRD52
12	56266857	56270966	ENSG00000135469.13	COQ10A
12	56300141	56314808	ENSG00000257303.1	RP11-977G19.11
12	56309841	56316222	ENSG00000257727.5	CNPY2
12	56316336	56334053	ENSG00000135473.14	PAN2
12	56416372	56449403	ENSG00000111602.11	TIMELESS
12	56468566	56479707	ENSG00000176422.13	SPRYD4
12	56479779	56488414	ENSG00000135423.12	GLS2
12	56521928	56595595	ENSG00000076067.12	RBMS2
12	56596196	56636816	ENSG00000076108.11	BAZ2A
12	56638174	56646068	ENSG00000110955.8	ATP5B
12	56731628	56752373	ENSG00000198056.13	PRIM1
12	56752160	56787790	ENSG00000025423.11	HSD17B6
12	56923153	56934405	ENSG00000170426.1	SDR9C7
12	56951430	56959374	ENSG00000139547.7	RDH16
12	56994445	56998441	ENSG00000166856.2	GPR182
12	56998833	57006446	ENSG00000166860.2	ZBTB39
12	57009999	57028883	ENSG00000166863.11	TAC3
12	57028516	57051198	ENSG00000166866.12	MYO1A
12	57055642	57088063	ENSG00000166881.9	NEMP1
12	57088893	57095407	ENSG00000166886.12	NAB2
12	57128492	57213351	ENSG00000123384.13	LRP1
12	57144619	57147619	ENSG00000259125.1	LRP1-AS
12	57216794	57226449	ENSG00000182379.9	NXPH4
12	57243452	57251193	ENSG00000185482.7	STAC3
12	57253763	57431005	ENSG00000179912.20	R3HDM2
12	57460134	57472254	ENSG00000111087.9	GLI1
12	57516655	57520517	ENSG00000175197.11	DDIT3
12	57520709	57530101	ENSG00000166987.14	MBD6
12	57530148	57547331	ENSG00000175203.15	DCTN2
12	57549997	57586632	ENSG00000155980.11	KIF5A
12	57591173	57603418	ENSG00000166908.17	PIP4K2C
12	57604621	57609804	ENSG00000178498.15	DTX3
12	57619526	57625894	ENSG00000135502.17	SLC26A10
12	57626151	57633355	ENSG00000135454.13	B4GALNT1
12	57693954	57721557	ENSG00000135506.15	OS9
12	57723760	57742157	ENSG00000135439.11	AGAP2
12	57739735	57750211	ENSG00000135452.9	TSPAN31
12	57750441	57756013	ENSG00000135446.16	CDK4
12	57755097	57760407	ENSG00000139266.5	2022-03-09
12	57768470	57772599	ENSG00000037897.16	METTL1
12	57771605	57782541	ENSG00000123427.16	METTL21B
12	57782588	57808071	ENSG00000123297.17	TSFM
12	57797739	57818704	ENSG00000135407.10	AVIL
12	57819926	57846739	ENSG00000175215.10	CTDSP2
12	57869834	57895651	ENSG00000245651.2	RP11-620J15.2
12	57931527	57936175	ENSG00000257698.1	RP11-620J15.3
12	58544123	58813060	ENSG00000258231.5	RP11-362K2.2
12	58565959	58781747	ENSG00000257259.1	RP11-767I20.1
12	58872148	58920522	ENSG00000139263.11	LRIG3
12	58920638	59064238	ENSG00000257443.1	RP11-150C16.1
16	21446682	21520444	ENSG00000180747.15	SMG1P3
16	21597217	21657473	ENSG00000197006.13	METTL9
16	21639536	21652660	ENSG00000140749.8	IGSF6
16	21950217	21951708	ENSG00000274460.1	CTD-2649C14.2
16	21952659	21983660	ENSG00000140740.10	UQCRC2
16	22008208	22087534	ENSG00000185716.11	C16orf52
16	22085798	22092231	ENSG00000260277.1	RP11-101E7.2
16	22092539	22156966	ENSG00000175267.14	VWA3A
16	22165582	22191754	ENSG00000183921.7	SDR42E2
16	22206281	22288390	ENSG00000103319.11	EEF2K
16	22297374	22335103	ENSG00000058600.15	POLR3E
16	22345935	22433665	ENSG00000140743.7	CDR2
16	22382435	22407428	ENSG00000230872.1	MFSD13B
16	22418671	22437584	ENSG00000257122.5	RRN3P3
16	22806288	22813680	ENSG00000283213.1	CTC-591M7.1
16	22814176	22916338	ENSG00000122254.6	HS3ST2
16	23064173	23149270	ENSG00000103404.14	USP31
16	23194877	23213101	ENSG00000260741.1	CTC-391G2.1
16	23278230	23381299	ENSG00000168447.10	SCNN1B
16	23388492	23445961	ENSG00000168434.12	COG7
16	23412379	23416680	ENSG00000280039.1	RN7SKP23
16	23452757	23457606	ENSG00000260136.5	CTD-2270L9.4
16	23463541	23521995	ENSG00000103365.15	GGA2
16	23522013	23557361	ENSG00000103356.15	EARS2
16	23557731	23574389	ENSG00000103353.15	UBFD1
16	23568672	23569696	ENSG00000260751.2	CTD-2196E14.6
16	23581001	23596356	ENSG00000004779.9	NDUFAB1
16	23603159	23641310	ENSG00000083093.9	PALB2
16	23605840	23624107	ENSG00000261723.1	CTD-2196E14.3
16	23678821	23690325	ENSG00000166851.14	PLK1
16	23690367	23713500	ENSG00000134398.14	ERN2
16	24255552	24362801	ENSG00000006116.3	CACNG3
16	24537692	24572863	ENSG00000122257.18	RBBP6
16	24610208	24827632	ENSG00000090905.18	TNRC6A
16	24661421	24671062	ENSG00000224310.1	LINC01567
16	24803450	24819739	ENSG00000261669.1	CTD-2515A14.1
16	24845840	24911628	ENSG00000158865.12	SLC5A11
16	24919384	25015666	ENSG00000140750.16	ARHGAP17
16	25031743	25058109	ENSG00000262587.2	RP11-266L9.4
16	25066936	25068943	ENSG00000262155.1	LINC02175
16	25069569	25070109	ENSG00000271105.1	SCML2P2
16	25085591	25111555	ENSG00000260448.5	LCMT1-AS1
16	25093386	25095255	ENSG00000262700.1	RP11-266L9.3
16	25111728	25178231	ENSG00000205629.11	LCMT1
16	25236000	25257931	ENSG00000155592.15	ZKSCAN2
16	25257951	25261066	ENSG00000274925.1	CTD-2547G23.4
16	25692025	26137688	ENSG00000182601.6	HS3ST4
16	27203494	27221768	ENSG00000155666.11	KDM8
16	27224990	27268794	ENSG00000169189.16	NSMCE1
16	27268845	27290492	ENSG00000245888.6	FLJ21408
16	27313386	27313912	ENSG00000274092.1	CTD-3203P2.3
16	27459554	27549913	ENSG00000077235.17	GTF3C1
16	27550151	27780369	ENSG00000047578.12	KIAA0556
16	27678939	27718806	ENSG00000261329.5	CTD-2049O4.1
16	27787534	28063509	ENSG00000169181.12	GSG1L
16	28097978	28211920	ENSG00000169180.11	XPO6
16	28258685	28292173	ENSG00000283662.1	RP11-57A19.7
16	28292518	28323849	ENSG00000188322.4	SBK1
16	28474110	28495098	ENSG00000188603.18	CLN3
16	28495575	28498970	ENSG00000184730.10	APOBR
16	28499361	28512051	ENSG00000197272.2	IL27
16	28581054	28591790	ENSG00000176476.8	SGF29
16	28602339	28604519	ENSG00000278725.1	RP11-666O2.5
16	28659695	28740781	ENSG00000261419.1	RP11-57A19.4
16	28802742	28817828	ENSG00000251417.2	RP11-1348G14.4
16	28822430	28823969	ENSG00000275807.1	RP11-1348G14.8
16	28824137	28837237	ENSG00000168488.18	ATXN2L
16	28842410	28846408	ENSG00000178952.10	TUFM
16	28846599	28874212	ENSG00000178188.14	SH2B1
16	28878404	28904420	ENSG00000196296.13	ATP2A1
16	28904509	28936511	ENSG00000177548.12	RABEP2
16	28931938	28939346	ENSG00000177455.12	CD19
16	28950806	28967097	ENSG00000176953.12	NFATC2IP
16	28956686	28957837	ENSG00000260853.1	RP11-264B17.2
16	28973961	28978824	ENSG00000260367.2	RP11-264B17.4
16	28975088	28984548	ENSG00000169682.17	SPNS1
16	28984825	28990783	ENSG00000213658.11	LAT
16	29217169	29220031	ENSG00000259807.1	RP11-426C22.4
16	29262272	29264479	ENSG00000260953.1	RP11-426C22.6
16	29381353	29404029	ENSG00000254206.5	NPIPB11
16	29527567	29594966	ENSG00000205534.6	SMG1P2
16	29595129	29596137	ENSG00000279583.1	RP11-368N21.5
16	29662978	29670876	ENSG00000197471.11	SPN
16	29742462	29746006	ENSG00000185905.3	C16orf54
16	29806105	29809771	ENSG00000103495.13	MAZ
16	29815951	29820117	ENSG00000280789.1	PAGR1
16	29820393	29848039	ENSG00000013364.18	MVP
16	29858356	29863736	ENSG00000103502.13	CDIPT
16	29871158	29899547	ENSG00000174938.14	SEZ6L2
16	29905011	29926835	ENSG00000174943.9	KCTD13
16	29913143	29915337	ENSG00000279789.1	CTD-2574D22.3
16	29919864	29921905	ENSG00000260114.2	CTD-2574D22.4
16	29940884	29973052	ENSG00000149932.16	TMEM219
16	29973640	29992261	ENSG00000149930.17	TAOK2
16	29992320	29996436	ENSG00000149929.15	HIRIP3
16	30005793	30023270	ENSG00000149927.17	DOC2A
16	30023333	30027736	ENSG00000167194.7	C16orf92
16	30024702	30052978	ENSG00000149926.13	FAM57B
16	30053089	30070420	ENSG00000149925.17	ALDOA
16	30075977	30085377	ENSG00000149923.13	PPP4C
16	30085792	30091887	ENSG00000149922.10	TBX6
16	30092313	30096244	ENSG00000090238.11	YPEL3
16	30096429	30104116	ENSG00000250616.2	RP11-455F5.3
16	30104809	30113856	ENSG00000102886.14	GDPD3
16	30107674	30110541	ENSG00000261367.1	RP11-455F5.4
16	30110894	30111955	ENSG00000275371.1	RP11-455F5.6
16	30114104	30123506	ENSG00000102882.11	MAPK3
16	30182826	30189076	ENSG00000102879.15	CORO1A
16	30183725	30184563	ENSG00000261416.1	RP11-455F5.5
16	30350765	30355361	ENSG00000169217.8	CD2BP2
16	30357104	30370264	ENSG00000169221.13	TBC1D10B
16	30359841	30360336	ENSG00000274653.1	RP11-347C12.11
16	30378105	30400108	ENSG00000180035.12	ZNF48
16	30378209	30395991	ENSG00000180096.11	2022-09-01
16	30407296	30431108	ENSG00000179965.11	ZNF771
16	30443630	30446181	ENSG00000179918.18	SEPHS2
16	30472657	30523185	ENSG00000005844.17	ITGAL
16	30477179	30489253	ENSG00000261346.1	RP11-297C4.2
16	30524000	30526821	ENSG00000169957.9	ZNF768
16	30526917	30528294	ENSG00000278922.1	AC002310.14
16	30535347	30537144	ENSG00000235560.3	AC002310.12
16	30553763	30558498	ENSG00000169951.9	ZNF764
16	30573739	30585771	ENSG00000197162.9	ZNF785
16	30650728	30656440	ENSG00000156858.11	PRR14
16	30658430	30670814	ENSG00000156860.15	FBRS
16	30699140	30741409	ENSG00000080603.16	SRCAP
16	30748269	30761176	ENSG00000156873.15	PHKG2
16	30763117	30776307	ENSG00000103549.21	RNF40
16	30778448	30787202	ENSG00000102870.5	ZNF629
16	30833625	30894547	ENSG00000099385.11	BCL7C
16	30875221	30895220	ENSG00000260083.1	MIR762HG
16	30896606	30903560	ENSG00000150281.6	CTF1
16	30919318	30923269	ENSG00000260852.1	FBXL19-AS1
16	30924096	30948783	ENSG00000099364.16	FBXL19
16	30949065	30956461	ENSG00000175938.6	ORAI3
16	30957293	30984629	ENSG00000099381.17	SETD1A
16	30984664	30987767	ENSG00000279196.1	RP11-1072A3.3
16	30989255	31010661	ENSG00000099365.10	STX1B
16	31032888	31042975	ENSG00000103496.14	STX4
16	31043149	31049868	ENSG00000260911.2	RP11-196G11.2
16	31056459	31062803	ENSG00000232748.3	RP11-196G11.6
16	31063812	31074320	ENSG00000167394.12	ZNF668
16	31074421	31084118	ENSG00000167395.10	ZNF646
16	31106106	31112791	ENSG00000103507.13	BCKDK
16	31115753	31131393	ENSG00000103510.19	KAT8
16	31118077	31118747	ENSG00000262766.1	RP11-196G11.4
16	31122234	31124064	ENSG00000278133.1	RP11-196G11.5
16	31131604	31135762	ENSG00000052344.15	PRSS8
16	31138924	31150094	ENSG00000178226.10	PRSS36
16	31180109	31194871	ENSG00000089280.18	FUS
16	31182510	31183285	ENSG00000260304.1	RP11-388M20.6
16	31214020	31231537	ENSG00000177238.13	TRIM72
16	31259989	31332892	ENSG00000169896.16	ITGAM
16	31393311	31426505	ENSG00000156886.11	ITGAD
16	31432592	31443160	ENSG00000176723.9	ZNF843
16	31449534	31453493	ENSG00000261474.1	RP11-452L6.1
16	31459736	31467166	ENSG00000140691.16	ARMC5
16	31472108	31477960	ENSG00000140682.18	TGFB1I1
16	31489470	31509309	ENSG00000140688.16	C16orf58
16	31508470	31509036	ENSG00000260625.2	RP11-452L6.7
16	31527863	31528803	ENSG00000169877.9	AHSP
16	31713228	31794869	ENSG00000197302.10	ZNF720
16	31873757	31917357	ENSG00000185947.14	ZNF267
16	66366621	66404786	ENSG00000179776.17	CDH5
16	66408523	66412135	ENSG00000246898.1	LINC00920
16	66427296	66493529	ENSG00000166546.13	BEAN1
16	66469865	66479131	ENSG00000261656.5	BEAN1-AS1
16	66508002	66552544	ENSG00000166548.15	TK2
16	66552562	66566251	ENSG00000217555.12	CKLF
16	66565619	66565885	ENSG00000277978.1	RP11-403P17.6
16	66566392	66579137	ENSG00000089505.17	CMTM1
16	66579447	66588275	ENSG00000140932.9	CMTM2
16	66603873	66613892	ENSG00000140931.19	CMTM3
16	66614749	66696707	ENSG00000183723.12	CMTM4
16	66720892	66751751	ENSG00000135720.12	DYNC1LI2
16	66731089	66731785	ENSG00000260465.1	RP11-63M22.2
16	66802874	66873256	ENSG00000159593.14	NAE1
16	66844378	66854153	ENSG00000168748.13	CA7
16	66878588	66895754	ENSG00000172840.6	PDP2
16	66921678	66925644	ENSG00000166592.11	RRAD
16	66932054	66934400	ENSG00000166595.11	FAM96B
16	66988588	67009758	ENSG00000172824.14	CES4A
16	67029115	67101058	ENSG00000067955.13	CBFB
16	67109957	67148104	ENSG00000125149.11	C16orf70
16	67170153	67175601	ENSG00000140939.14	NOL3
16	67175735	67184040	ENSG00000196123.12	KIAA0895L
16	67184365	67190204	ENSG00000179044.15	EXOC3L1
16	67199110	67204029	ENSG00000102890.14	ELMO3
16	67207138	67227048	ENSG00000125122.15	LRRC29
16	67246914	67272190	ENSG00000135740.16	SLC9A5
16	67277509	67289432	ENSG00000196155.12	PLEKHG4
16	67289499	67326763	ENSG00000168676.10	KCTD19
16	67390690	67390850	ENSG00000239194.1	RNU1-123P
16	67394418	67416474	ENSG00000159714.10	ZDHHC1
16	67430651	67437553	ENSG00000176387.6	HSD11B2
16	67481313	67505063	ENSG00000270049.2	RP11-297D21.4
16	67518417	67546788	ENSG00000039523.19	FAM65A
16	67549213	67563958	ENSG00000261386.2	CTD-2012K14.6
16	67550814	67552935	ENSG00000280214.1	CTD-2012K14.5
16	67562406	67639183	ENSG00000102974.14	CTCF
16	67644918	67657511	ENSG00000159753.13	CARMIL2
16	67657569	67660815	ENSG00000102977.13	ACD
16	67662944	67666764	ENSG00000124074.11	ENKD1
16	67674530	67719421	ENSG00000141098.12	GFOD2
16	67723065	67806652	ENSG00000141084.10	RANBP10
16	67806764	67832148	ENSG00000102904.14	TSNAXIP1
16	67828156	67847811	ENSG00000102901.12	CENPT
16	67846731	67872567	ENSG00000102898.11	NUTF2
16	67873022	67884503	ENSG00000038358.14	EDC4
16	67884804	67888855	ENSG00000188038.7	NRN1L
16	67893271	67929491	ENSG00000159792.9	PSKH1
16	67929678	67932414	ENSG00000141086.17	CTRL
16	67934501	67937087	ENSG00000205220.11	PSMB10
16	67939749	67943473	ENSG00000213398.7	LCAT
16	67943625	67969601	ENSG00000124067.16	SLC12A4
16	67987393	68000586	ENSG00000167261.13	DPEP2
16	67987760	68079320	ENSG00000167264.17	DUS2
16	68021273	68022955	ENSG00000182810.6	DDX28
16	68084750	68221284	ENSG00000072736.18	NFATC3
16	68212400	68221671	ENSG00000260891.1	RP11-96D1.5
16	68229259	68238102	ENSG00000103067.13	ESRP2
16	68245303	68261062	ENSG00000103066.12	PLA2G15
16	68290086	68292790	ENSG00000279649.1	RP11-96D1.8
16	68367324	68370262	ENSG00000279693.1	RP11-71L14.3
16	68450282	68452318	ENSG00000274698.1	RP11-71L14.4
16	68573781	68589512	ENSG00000260084.1	RP11-615I2.1
16	68636188	68722616	ENSG00000062038.13	CDH3
16	68644247	68646168	ENSG00000260577.2	RP11-615I2.2
16	68737224	68835548	ENSG00000039068.18	CDH1
16	68814329	68823398	ENSG00000260798.1	RP11-354M1.2
16	68822586	68823070	ENSG00000260459.2	FTLP14
16	68843605	69085180	ENSG00000103047.7	TANGO6
16	69105563	69117668	ENSG00000103044.10	HAS3
16	69118009	69132514	ENSG00000168802.12	CHTF8
16	69187128	69309052	ENSG00000168807.16	SNTB2
16	69311355	69326939	ENSG00000132612.15	VPS4A
16	69320139	69339429	ENSG00000213380.14	COG8
16	69328620	69330595	ENSG00000258429.1	PDF
16	69339583	69343111	ENSG00000132603.13	NIP7
16	69343247	69351809	ENSG00000157315.4	TMED6
16	69355560	69408571	ENSG00000132604.10	TERF2
16	69424524	69466266	ENSG00000103018.16	CYB5B
16	69565093	69704666	ENSG00000102908.20	NFAT5
16	69741866	69754940	ENSG00000141101.12	NOB1
16	70219573	70246610	ENSG00000261556.9	SMG1P7
16	70252294	70289543	ENSG00000090861.15	AARS
16	70289662	70335283	ENSG00000157349.16	DDX19B
16	70315639	70346747	ENSG00000261777.5	RP11-529K1.2
16	70346828	70373383	ENSG00000168872.16	DDX19A
16	70375977	70439237	ENSG00000157350.12	ST3GAL2
16	70454420	70480274	ENSG00000157353.16	FUK
16	70523787	70577670	ENSG00000189091.12	SF3B3
16	70664449	70665836	ENSG00000279569.1	RP11-394B2.1
16	70687438	70801161	ENSG00000103043.14	VAC14
16	70755097	70773251	ENSG00000214353.7	VAC14-AS1
16	70802082	70802840	ENSG00000262890.1	RP11-424M24.5
16	70807377	71230722	ENSG00000157423.17	HYDIN
17	27333255	27348491	ENSG00000266313.1	RP11-173M1.4
17	27351857	27352584	ENSG00000265683.1	RP11-173M1.5
17	27756765	27800499	ENSG00000007171.16	NOS2
17	27874644	27881237	ENSG00000266527.1	RP11-138P22.1
17	27878313	27893383	ENSG00000232859.9	LYRM9
17	28041736	28196381	ENSG00000087095.12	NLK
17	28226562	28228065	ENSG00000237575.4	PYY2
17	28232589	28235281	ENSG00000267259.1	CTD-2008P7.9
17	28328685	28335489	ENSG00000109083.13	IFT20
17	28335601	28347009	ENSG00000109079.9	TNFAIP1
17	28347176	28357522	ENSG00000004142.11	POLDIP2
17	28357580	28363683	ENSG00000244045.12	TMEM199
17	28394755	28407197	ENSG00000076351.12	SLC46A1
17	28406630	28406723	ENSG00000265254.1	CTD-2350C19.2
17	28467821	28468406	ENSG00000263266.2	RPS7P1
17	28473292	28497781	ENSG00000007216.14	SLC13A2
17	28506242	28538896	ENSG00000109101.7	FOXN1
17	28546706	28552668	ENSG00000109103.11	UNC119
17	28553382	28571872	ENSG00000087111.20	PIGS
17	28577573	28598635	ENSG00000076382.16	SPAG5
17	28598789	28617377	ENSG00000227543.4	SPAG5-AS1
17	28607962	28609730	ENSG00000265287.2	RP11-192H23.6
17	28614439	28645454	ENSG00000007202.14	KIAA0100
17	28662189	28702684	ENSG00000109111.14	SUPT6H
17	28703196	28711854	ENSG00000167525.13	PROCA1
17	28714280	28718429	ENSG00000109113.18	RAB34
17	28719392	28724347	ENSG00000198242.13	RPL23A
17	28724359	28727935	ENSG00000160606.10	TLCD1
17	28725896	28743455	ENSG00000160602.13	NEK8
17	28743983	28750958	ENSG00000076604.14	TRAF4
17	28745568	28747652	ENSG00000265474.1	AC010761.9
17	28755977	28842839	ENSG00000173065.13	FAM222B
17	28854937	28861067	ENSG00000132591.11	ERAL1
17	28879334	28897679	ENSG00000132589.15	FLOT2
17	28898883	28903071	ENSG00000167536.13	DHRS13
17	28905249	28951771	ENSG00000109118.13	PHF12
17	28926274	28944749	ENSG00000265845.2	RP11-20B24.5
17	28950682	29057220	ENSG00000179761.11	PIPOX
17	28954900	29006440	ENSG00000063015.19	SEZ6
17	29074914	29078857	ENSG00000221995.5	TIAF1
17	29255835	29294118	ENSG00000108256.8	NUFIP2
17	29390463	29551904	ENSG00000160551.11	TAOK1
17	29560699	29567137	ENSG00000168792.4	ABHD15
17	29566051	29573157	ENSG00000167543.15	TP53I13
17	29569579	29570519	ENSG00000264290.1	RP11-68I3.4
17	29573468	29594054	ENSG00000108262.15	GIT1
17	29589768	29614755	ENSG00000198720.12	ANKRD13B
17	29625937	29930276	ENSG00000141298.17	SSH2
17	29929199	30108452	ENSG00000176927.15	EFCAB5
17	30090365	30117497	ENSG00000265394.1	RP11-1148O4.2
17	30115520	30186475	ENSG00000126653.17	NSRP1
17	30238740	30252237	ENSG00000266120.1	RP11-354P11.2
17	30248194	30292042	ENSG00000108578.14	BLMH
17	30378904	30469989	ENSG00000108582.11	CPD
17	30477361	30527592	ENSG00000108587.15	GOSR1
17	30600795	30615980	ENSG00000248121.8	SMURF2P1
17	30629679	30637466	ENSG00000250462.8	LRRC37BP1
17	30781492	30782221	ENSG00000265791.1	CTD-2349P21.10
17	30803653	30803900	ENSG00000276250.1	CTD-2349P21.12
17	30897335	30906820	ENSG00000172171.10	TEFM
17	30921679	30959322	ENSG00000184060.10	ADAP2
17	30956469	30956961	ENSG00000230113.1	AC091177.1
17	31008496	31093127	ENSG00000266865.6	RP11-848P1.9
17	31303765	31314112	ENSG00000185862.6	EVI2B
17	31317559	31321884	ENSG00000126860.11	EVI2A
17	31583161	31637543	ENSG00000266877.1	RP1-41C23.1
17	31860898	31901765	ENSG00000108651.9	UTP6
17	31873925	31886666	ENSG00000263990.1	CTC-542B22.2
17	31937017	32001045	ENSG00000178691.10	SUZ12
17	32007871	32053504	ENSG00000185158.12	LRRC37B
17	32039973	32042828	ENSG00000266777.1	SH3GL1P1
17	32051029	32053208	ENSG00000278867.1	RP11-640N20.4
17	32127594	32128454	ENSG00000277511.1	CTD-2095E4.5
17	32141225	32143135	ENSG00000214708.4	AC090616.2
17	32142713	32253374	ENSG00000126858.16	RHOT1
17	32266175	32324564	ENSG00000141314.12	RHBDL3
17	32324661	32350023	ENSG00000108666.9	C17orf75
17	32350202	32381886	ENSG00000010244.18	ZNF207
17	32423970	32446038	ENSG00000279762.3	RP11-227G15.12
17	32446944	32483318	ENSG00000108671.9	PSMD11
18	46080247	46104331	ENSG00000152234.15	ATP5A1
18	46104334	46128333	ENSG00000152240.12	HAUS1
18	46173552	46266991	ENSG00000152242.10	C18orf25
18	46326808	46463140	ENSG00000141622.13	RNF165
18	46667820	46759257	ENSG00000101638.13	ST8SIA5
18	46786698	46789297	ENSG00000274776.1	RP11-687F6.5
18	46803223	46920148	ENSG00000078043.15	PIAS2
18	47076116	47076594	ENSG00000280212.1	RP11-49K24.3
18	47105945	47107402	ENSG00000267724.1	RP11-49K24.8
18	47108062	47150520	ENSG00000167220.11	HDHD2
18	47152833	47176374	ENSG00000134049.5	IER3IP1
18	47808956	47931146	ENSG00000175387.15	SMAD2
18	47878294	47882444	ENSG00000269365.2	RP11-380M21.4
18	48026672	48410752	ENSG00000184828.9	ZBTB7C
18	48539045	48863217	ENSG00000134030.13	CTIF
18	48826050	48834770	ENSG00000267764.1	RP11-484L8.1
18	48919852	48950711	ENSG00000101665.8	SMAD7
18	49023702	49048474	ENSG00000264269.1	RP11-15F12.1
18	49041473	49461347	ENSG00000141627.13	DYM
18	49477249	49487252	ENSG00000177576.11	C18orf32
18	49487338	49491878	ENSG00000265496.5	MIR1539
18	49488452	49492523	ENSG00000265681.7	RPL17
18	49782166	49813960	ENSG00000167315.17	ACAA2
18	50227192	50266522	ENSG00000172361.5	CFAP53
18	50266881	50281774	ENSG00000141644.17	MBD1
18	50282342	50288304	ENSG00000154832.14	CXXC1
18	50374994	50394173	ENSG00000154839.9	SKA1
19	36114288	36125947	ENSG00000105254.11	TBCB
19	36144080	36148348	ENSG00000270760.1	AD001527.7
19	36150921	36152869	ENSG00000161281.10	COX7A1
19	36214601	36238774	ENSG00000167635.11	ZNF146
19	36334452	36379199	ENSG00000142065.13	ZFP14
19	36383119	36418656	ENSG00000181007.8	ZFP82
19	36445118	36489648	ENSG00000186017.14	ZNF566
19	36489902	36491040	ENSG00000267309.1	CTD-2630F21.1
19	36510694	36528660	ENSG00000254004.6	ZNF260
19	36534773	36589701	ENSG00000186020.12	ZNF529
19	36573069	36594708	ENSG00000233527.8	ZNF529-AS1
19	36604816	36634113	ENSG00000161298.17	ZNF382
19	36637191	36666853	ENSG00000197808.11	ZNF461
19	36685439	36687449	ENSG00000225975.6	LINC01534
19	36687627	36727701	ENSG00000189042.13	ZNF567
19	36714382	36772825	ENSG00000267041.5	ZNF850
19	36773152	36777078	ENSG00000267260.1	CTD-2162K18.4
19	36797517	36828115	ENSG00000267254.5	ZNF790-AS1
19	36817427	36850787	ENSG00000197863.8	ZNF790
19	36850360	36913029	ENSG00000251247.10	ZNF345
19	36888123	36916291	ENSG00000185869.14	ZNF829
19	36916328	36997932	ENSG00000198453.12	ZNF568
19	37007856	37130314	ENSG00000197050.10	ZNF420
19	37106733	37172741	ENSG00000196967.10	ZNF585A
19	37181578	37217925	ENSG00000245680.9	ZNF585B
19	37218153	37248738	ENSG00000188283.11	ZNF383
19	37251911	37265535	ENSG00000226686.7	LINC01535
19	37312836	37369365	ENSG00000181666.17	HKR1
19	37371060	37393066	ENSG00000189164.14	ZNF527
19	37411154	37469057	ENSG00000196437.10	ZNF569
19	37467584	37488652	ENSG00000171827.10	ZNF570
19	37497158	37506981	ENSG00000266916.5	ZNF793-AS1
19	37507046	37548762	ENSG00000188227.12	ZNF793
19	37545469	37549171	ENSG00000180458.2	CTD-3064H18.4
19	37549532	37587348	ENSG00000267470.5	ZNF571-AS1
19	37554781	37594790	ENSG00000180479.13	ZNF571
19	37594829	37614097	ENSG00000171817.16	ZNF540
19	37631008	37692337	ENSG00000120784.15	ZFP30
19	37667750	37678773	ENSG00000196381.10	ZNF781
19	37696362	37719790	ENSG00000198182.12	ZNF607
19	37735832	37817300	ENSG00000189144.13	ZNF573
19	37817358	37832160	ENSG00000267640.6	CTD-2554C21.2
19	37823721	37855215	ENSG00000225868.7	AC016582.2
19	37907227	38208372	ENSG00000105738.10	SIPA1L3
19	44882026	44890876	ENSG00000267282.1	CTB-129P6.4
19	44890568	44903689	ENSG00000130204.12	TOMM40
19	44950043	44954007	ENSG00000267114.1	CTB-129P6.11
19	44954590	44993341	ENSG00000104853.15	CLPTM1
19	45001429	45038198	ENSG00000104856.13	RELB
19	45039039	45070956	ENSG00000104859.14	CLASRP
19	45076588	45090106	ENSG00000267348.2	CTB-179K24.3
19	45079194	45091524	ENSG00000142252.10	GEMIN7
19	45091791	45147285	ENSG00000104866.10	PPP1R37
19	45149749	45158737	ENSG00000179846.9	NKPD1
19	45162927	45178237	ENSG00000007255.10	TRAPPC6A
19	45178744	45181801	ENSG00000189114.6	BLOC1S3
19	45187387	45216933	ENSG00000266958.1	AC006126.3
19	45212620	45245431	ENSG00000283632.2	EXOC3L2
19	45333433	45349602	ENSG00000104892.16	KLC3
19	45349836	45370918	ENSG00000104884.14	ERCC2
19	45379633	45405081	ENSG00000104881.15	PPP1R13L
19	45406208	45410766	ENSG00000117877.10	CD3EAP
19	45407332	45478828	ENSG00000012061.15	ERCC1
19	45467994	45475179	ENSG00000125740.13	FOSB
19	45485288	45497061	ENSG00000125744.11	RTN2
19	45488776	45502510	ENSG00000213889.10	PPM1N
19	45506578	45526983	ENSG00000125753.13	VASP
19	45527426	45602212	ENSG00000125741.4	OPA3
19	45589763	45599753	ENSG00000177464.4	GPR4
19	45606993	45645629	ENSG00000125746.16	EML2
19	45668243	45683724	ENSG00000010310.8	GIPR
19	45687453	45692389	ENSG00000125743.10	SNRPD2
19	45692482	45703989	ENSG00000011478.11	QPCTL
19	45710628	45730904	ENSG00000177051.5	FBXO46
19	45765964	45769226	ENSG00000177045.7	SIX5
19	45767795	45772504	ENSG00000267395.5	AC074212.6
19	45769716	45782552	ENSG00000104936.17	DMPK
19	45782946	45792802	ENSG00000185800.11	DMWD
19	45815409	45863290	ENSG00000125755.18	SYMPK
19	45830204	45831108	ENSG00000269148.1	AC092301.3
19	45863988	45873797	ENSG00000170608.2	FOXA3
19	45883606	45886170	ENSG00000170604.4	IRF2BP1
19	45890019	45902604	ENSG00000176182.5	MYPOP
19	45933733	45973546	ENSG00000104967.6	NOVA2
19	45995460	46021318	ENSG00000104983.8	CCDC61
19	46019152	46023065	ENSG00000008438.4	PGLYRP1
19	46039747	46077094	ENSG00000204869.8	IGFL4
19	46101121	46196218	ENSG00000267922.1	AC007193.6
19	46143105	46161299	ENSG00000204866.8	IGFL2
19	46163892	46180647	ENSG00000269729.1	AC006262.4
19	46189165	46203083	ENSG00000268621.5	IGFL2-AS1
19	46203425	46214837	ENSG00000268460.1	AC006262.6
19	46320196	46320418	ENSG00000269124.1	AC007193.10
19	46382491	46383169	ENSG00000268810.1	AC007193.9
19	46410371	46413584	ENSG00000169515.5	CCDC8
19	46424696	46428951	ENSG00000277531.2	LLNLF-187D8.1
19	46480795	46601200	ENSG00000230510.6	PPP5D1
19	46486905	46494507	ENSG00000204851.6	PNMAL2
19	46547055	46600861	ENSG00000268423.4	AC011551.3
19	46620467	46625118	ENSG00000160013.8	PTGIR
19	46634075	46634685	ENSG00000167414.4	GNG8
19	46636809	46639161	ENSG00000279161.1	CTB-12A17.2
19	46647611	46661138	ENSG00000197380.10	DACT3
19	46660363	46677447	ENSG00000245598.6	DACT3-AS1
19	46674274	46717127	ENSG00000105287.12	PRKD2
19	46719506	46746994	ENSG00000090372.14	STRN4
19	46838135	46850992	ENSG00000042753.11	AP2S1
19	46918675	47005077	ENSG00000160007.18	ARHGAP35
19	47019819	47045775	ENSG00000130751.9	NPAS1
19	47045906	47048630	ENSG00000130748.6	TMEM160
19	47064186	47113752	ENSG00000130749.9	ZC3H4
19	47113273	47210636	ENSG00000142230.11	SAE1
19	47220823	47232766	ENSG00000105327.17	BBC3
19	47274452	47275707	ENSG00000257704.3	INAFM1
19	47332146	47347327	ENSG00000134830.5	C5AR2
19	47349280	47382704	ENSG00000134815.18	DHX34
19	47428016	47472168	ENSG00000118160.13	SLC8A2
19	47475143	47484268	ENSG00000118162.13	KPTN
19	47484281	47501597	ENSG00000268061.5	NAPA-AS1
19	47487636	47515240	ENSG00000105402.7	NAPA
19	47488389	47489519	ENSG00000279861.1	RP11-43N16.4
19	47607523	47733098	ENSG00000268746.1	CTD-2571L23.8
19	47607872	47608454	ENSG00000277383.1	CTD-3001H11.2
19	47609122	47703277	ENSG00000063169.10	GLTSCR1
19	47755852	47755962	ENSG00000221803.1	SNORD23
19	47757058	47768840	ENSG00000269656.1	GLTSCR2-AS1
19	55635015	55643469	ENSG00000213015.8	ZNF580
19	55643546	55645622	ENSG00000171425.9	ZNF581
19	55648013	55653161	ENSG00000173581.7	CCDC106
19	55654145	55674648	ENSG00000063244.12	U2AF2
19	55661946	55662394	ENSG00000267523.1	CTD-2537I9.12
19	55675225	55709858	ENSG00000063245.14	EPN1
19	55711432	55738402	ENSG00000185792.9	NLRP9
19	56087365	56121280	ENSG00000142409.5	ZNF787
19	56132598	56160893	ENSG00000167685.14	ZNF444
19	56219669	56314702	ENSG00000131848.9	ZSCAN5A
19	56272768	56310450	ENSG00000267710.6	AC006116.20
19	56314925	56341287	ENSG00000267549.5	AC006116.17
19	56376703	56376866	ENSG00000267776.1	AC006116.24
19	56393655	56399172	ENSG00000267454.5	ZNF582-AS1
19	56404013	56436035	ENSG00000198440.9	ZNF583
19	56439324	56477118	ENSG00000198046.11	ZNF667
19	56480396	56483977	ENSG00000279405.1	AC098795.1
19	56485922	56494162	ENSG00000276578.1	LLNLR-285B5.1
19	56507842	56530221	ENSG00000196263.7	ZNF471
19	56538947	56556810	ENSG00000196867.7	ZFP28
19	56545565	56567411	ENSG00000269696.1	AC007228.11
19	56567510	56588911	ENSG00000197016.11	ZNF470
19	56595263	56626481	ENSG00000197951.8	ZNF71
19	56643144	56655766	ENSG00000268182.5	SMIM17
19	56661980	56671783	ENSG00000127903.13	ZNF835
19	57191499	57222846	ENSG00000083844.10	ZNF264
19	57240684	57255135	ENSG00000204524.6	ZNF805
19	57261353	57262738	ENSG00000268713.1	CTC-444N24.8
19	57267219	57280334	ENSG00000267871.5	CTC-444N24.6
19	57280050	57293082	ENSG00000197714.8	ZNF460
19	57293569	57294469	ENSG00000279541.1	CTC-444N24.7
19	57304304	57308562	ENSG00000268205.1	CTC-444N24.11
19	57320508	57330776	ENSG00000178229.7	ZNF543
19	57350847	57352012	ENSG00000268678.1	CTC-444N24.13
19	57351359	57359898	ENSG00000131845.14	ZNF304
19	57363476	57379565	ENSG00000152433.14	ZNF547
19	57389849	57402992	ENSG00000188785.11	ZNF548
19	57411162	57421939	ENSG00000186272.12	ZNF17
19	57449688	57453011	ENSG00000276449.1	AC004076.5
19	57454789	57457142	ENSG00000178201.4	VN1R1
19	57477648	57482996	ENSG00000268266.1	AC003005.2
19	57499914	57518404	ENSG00000152439.12	ZNF773
19	57527324	57557542	ENSG00000121406.8	ZNF549
19	57535270	57559863	ENSG00000251369.8	ZNF550
19	57571565	57578098	ENSG00000083817.8	ZNF416
19	57578455	57593777	ENSG00000171649.11	ZIK1
19	57599884	57612722	ENSG00000183647.10	ZNF530
19	57614232	57624723	ENSG00000213762.11	ZNF134
19	57719750	57727624	ENSG00000083814.13	ZNF671
19	57746795	57758159	ENSG00000152443.12	ZNF776
19	57803840	57814913	ENSG00000178935.5	ZNF552
19	57819939	57846238	ENSG00000269343.6	ZNF587B
19	57853775	57865112	ENSG00000198466.11	ZNF587
19	57867037	57867884	ENSG00000269867.1	CTD-2583A14.8
19	57868172	57868834	ENSG00000270804.1	CTD-2583A14.11
19	57900295	57916610	ENSG00000173480.10	ZNF417
19	57921883	57935393	ENSG00000196724.12	ZNF418
19	57940832	57947675	ENSG00000152454.3	ZNF256
19	57958436	57974534	ENSG00000177025.3	C19orf18
19	57977052	58003349	ENSG00000166704.11	ZNF606
19	58012588	58025926	ENSG00000235974.1	VN2R19P
19	58126251	58155110	ENSG00000181894.14	ZNF329
19	58183028	58213562	ENSG00000171606.17	ZNF274
19	58228593	58277495	ENSG00000198131.13	ZNF544
19	58257269	58278808	ENSG00000268516.2	CTD-3138B18.5
19	58266634	58267685	ENSG00000268201.1	CTD-3138B18.6
19	58278950	58302805	ENSG00000278129.1	ZNF8
19	58305318	58315663	ENSG00000142396.10	ERVK3-1
19	58310448	58326933	ENSG00000283103.1	LLNLR-245B6.1
19	58327018	58342332	ENSG00000182318.5	ZSCAN22
19	58345177	58353499	ENSG00000121410.11	A1BG
19	58355183	58362848	ENSG00000174586.10	ZNF497
19	58362584	58366591	ENSG00000269054.1	CTD-2619J13.3
19	58367617	58381060	ENSG00000152475.6	ZNF837
19	58396089	58397079	ENSG00000269855.2	RNF225
19	58400220	58400679	ENSG00000268307.1	CTD-2619J13.13
19	58418559	58419310	ENSG00000268543.1	CTD-2619J13.16
19	58428631	58431148	ENSG00000268912.1	CTD-2619J13.17
19	58432813	58440222	ENSG00000131849.11	ZNF132
19	58440447	58445849	ENSG00000269473.1	CTD-2619J13.19
19	58451603	58457833	ENSG00000249471.7	ZNF324B
19	58467044	58474016	ENSG00000083812.11	ZNF324
19	58475763	58481230	ENSG00000083838.15	ZNF446
19	58479511	58512065	ENSG00000083807.9	SLC27A5
19	58513529	58538911	ENSG00000119574.12	ZBTB45
19	58544090	58550722	ENSG00000130726.11	TRIM28
19	58551565	58555124	ENSG00000130724.8	CHMP2A
19	58555711	58558960	ENSG00000130725.7	UBE2M
19	58559128	58574797	ENSG00000267858.5	MZF1-AS1
19	58561931	58572577	ENSG00000099326.8	MZF1
19	58575444	58599801	ENSG00000213753.10	CENPBD1P1
20	30377371	30399257	ENSG00000149531.15	FRG1BP
20	30656032	30723932	ENSG00000277112.3	ANKRD20A21P
20	31475292	31484905	ENSG00000088320.3	REM1
20	31637887	31645006	ENSG00000131055.4	COX4I2
20	31664451	31723989	ENSG00000171552.12	BCL2L1
20	31686215	31716825	ENSG00000236559.1	RP11-243J16.7
20	31739270	31801805	ENSG00000088325.15	TPX2
20	31844300	31845619	ENSG00000179772.7	FOXS1
20	31847636	31870701	ENSG00000149599.15	DUSP15
20	31870747	31944341	ENSG00000131044.16	TTLL9
20	31944963	31952092	ENSG00000088356.5	PDRG1
20	31968001	32003387	ENSG00000260903.2	XKR7
20	31970180	31970831	ENSG00000278012.1	RP1-310O13.13
20	32010449	32032180	ENSG00000101331.15	CCM2L
20	32027752	32031000	ENSG00000226239.1	RP1-310O13.7
20	32052187	32101856	ENSG00000101336.13	HCK
20	32109505	32167258	ENSG00000101337.15	TM9SF4
20	32186476	32190527	ENSG00000235217.6	TSPY26P
20	32192502	32207791	ENSG00000126003.6	PLAGL2
20	32207879	32238667	ENSG00000101346.13	POFUT1
20	32277663	32335011	ENSG00000101350.7	KIF3B
20	32358343	32439319	ENSG00000171456.16	ASXL1
20	32443058	32585074	ENSG00000197183.14	NOL4L
20	32449754	32453575	ENSG00000236772.1	RP5-1184F4.5
20	32564991	32608893	ENSG00000204393.7	RP11-410N8.4
20	32631651	32673941	ENSG00000198547.8	C20orf203
20	32702690	32743997	ENSG00000149600.11	COMMD7
20	32762384	32809356	ENSG00000088305.18	DNMT3B
20	32819892	32850405	ENSG00000101367.8	MAPRE1
20	32843127	32854257	ENSG00000260536.1	RP5-1085F17.4
20	32856620	32858751	ENSG00000260257.2	RP5-1085F17.3
20	32858922	32961609	ENSG00000215529.12	EFCAB8
20	33007599	33023709	ENSG00000078898.6	BPIFB2
20	33347719	33354444	ENSG00000125997.5	BPIFB9P
20	33358838	33401561	ENSG00000101391.20	CDK5RAP1
20	33407954	33443892	ENSG00000101400.5	SNTA1
20	33490074	33650036	ENSG00000078699.21	CBFA2T2
20	33657086	33674463	ENSG00000125967.16	NECAB3
20	33666497	33668525	ENSG00000182584.4	ACTL10
20	33675682	33686404	ENSG00000101412.12	E2F1
20	33702753	33720319	ENSG00000101417.11	PXMP4
20	33731656	33792269	ENSG00000131061.13	ZNF341
20	33787372	33811097	ENSG00000230753.5	ZNF341-AS1
20	33811303	33854366	ENSG00000101421.3	CHMP4B
20	33983051	33994357	ENSG00000228265.5	RALY-AS1
20	33985616	33988989	ENSG00000276073.1	RP5-1125A11.7
20	33993645	34108308	ENSG00000125970.11	RALY
20	34088297	34112332	ENSG00000125977.6	EIF2S2
20	34194568	34269344	ENSG00000101440.9	ASIP
20	34234839	34281173	ENSG00000250917.1	RP4-785G19.5
20	34280267	34311802	ENSG00000101444.12	AHCY
20	34281631	34286466	ENSG00000272945.1	CTD-3216D2.5
20	34363234	34511393	ENSG00000078747.14	ITCH
20	34516408	34540958	ENSG00000125971.16	DYNLRB1
20	34546853	34560345	ENSG00000101460.12	MAP1LC3A
20	34560541	34677085	ENSG00000101464.10	PIGU
20	34689096	34825649	ENSG00000198646.13	NCOA6
20	34704289	34713439	ENSG00000078804.12	TP53INP2
20	34928429	34955817	ENSG00000100983.9	GSS
20	35115356	35147364	ENSG00000088298.12	EDEM2
20	35201744	35278131	ENSG00000126005.16	MMP24-AS1
20	35226653	35276360	ENSG00000125966.9	MMP24
20	35262726	35264187	ENSG00000279253.1	RP4-614O4.13
20	35278906	35284985	ENSG00000242372.6	EIF6
20	35285756	35292401	ENSG00000125998.7	FAM83C
20	35302565	35412141	ENSG00000101019.21	UQCC1
20	35455163	35519280	ENSG00000126001.15	CEP250
20	35476202	35490982	ENSG00000230155.6	RP3-477O4.14
20	35544429	35544747	ENSG00000224497.1	RPL36P4
20	35615891	35621049	ENSG00000061656.9	SPAG4
20	35648924	35655201	ENSG00000244462.7	RBM12
20	35668054	35699271	ENSG00000244005.12	NFS1
20	35703609	35742312	ENSG00000131051.22	RBM39
20	35771973	35950381	ENSG00000025293.16	PHF20
20	35953616	35959472	ENSG00000171222.10	SCAND1
20	36091503	36232799	ENSG00000088367.21	EPB41L1
20	36148725	36155760	ENSG00000232406.6	RP11-234K24.3
20	36236458	36270918	ENSG00000131043.11	AAR2
20	36306335	36528637	ENSG00000080845.17	DLGAP4
20	36507701	36573391	ENSG00000232907.7	DLGAP4-AS1
20	36541483	36551447	ENSG00000101335.9	MYL9
20	36573487	36593950	ENSG00000118707.9	TGIF2
20	36605733	36612317	ENSG00000101084.17	C20orf24
20	36651765	36746078	ENSG00000101079.20	NDRG3
20	36751790	36773818	ENSG00000149636.15	DSN1
20	36777441	36863686	ENSG00000149639.14	SOGA1
20	36876120	36894235	ENSG00000101342.9	TLDC2
