# Supplementary material for: Random allelic expression in the adult human body
Source: Cell Rep. Author manuscript; Available in PMC 2023 Sep 7. (PMC10484211; doi:10.1016/j.celrep.2022.111945)
Supplement: 5 [file NIHMS1870509-supplement-5.xlsx]

## Sheet: hc-RAE GO (all tissues)
	ONTOLOGY	ID	Description	GeneRatio	BgRatio	pvalue	p.adjust	qvalue	geneID	Count
GO:0005615	CC	GO:0005615	extracellular space	754/2278	2852/15971	5.2964e-82	6.05591e-78	5.28581e-78	CFH/ENPP4/TMEM98/ALDH3B1/SCIN/PRSS21/PROM1/CD79B/ST3GAL1/IL32/CD22/ALOX5/GPRC5A/CNTN1/SERPINB1/FAS/RNASET2/CD44/VCL/NSUN2/VCAN/TNC/TG/DKK3/COL23A1/SYNE2/CYFIP2/ITIH4/SERPINB3/NCKAP1/GPC1/ST3GAL6/CHI3L2/GSTO2/SLC9A3/STAG3/PFKP/ATP1B3/CLTCL1/RPL31/WDR1/CYBRD1/SCARB1/TTC38/MCAM/STXBP2/IL4R/FBLN1/CST7/LXN/PGM1/COL5A3/COL4A4/ITGB5/FAT1/GSTP1/COL16A1/CD59/CD82/B4GALT1/CEACAM6/FTL/MMP2/NID2/GNAS/LTBP4/L…	754
GO:1903561	CC	GO:1903561	extracellular vesicle	505/2278	1937/15971	4.21146e-49	1.42317e-45	1.24219e-45	CFH/ENPP4/TMEM98/ALDH3B1/SCIN/PROM1/CD79B/ST3GAL1/CD22/GPRC5A/CNTN1/ATP1A2/SERPINB1/FAS/RNASET2/CD44/VCL/NSUN2/SYNE2/CYFIP2/ITIH4/SERPINB3/NCKAP1/GPC1/ST3GAL6/GSTO2/SLC9A3/PFKP/ATP1B3/CLTCL1/RPL31/WDR1/CYBRD1/SCARB1/TTC38/STXBP2/FBLN1/PGM1/ITGB5/FAT1/GSTP1/CD59/CD82/B4GALT1/FTL/NID2/GNAS/LYZ/LAMB1/TF/COMT/CRTAC1/DSP/DDTL/PACSIN2/TSPO/RPL3/MYH9/PYGB/STK24/PARP4/MGRN1/COTL1/CRISPLD2/SLC7A5/CTSH/EHD…	505
GO:0070062	CC	GO:0070062	extracellular exosome	501/2278	1916/15971	4.45614e-49	1.42317e-45	1.24219e-45	CFH/ENPP4/TMEM98/ALDH3B1/SCIN/PROM1/CD79B/ST3GAL1/CD22/GPRC5A/CNTN1/SERPINB1/FAS/RNASET2/CD44/VCL/NSUN2/SYNE2/CYFIP2/ITIH4/SERPINB3/NCKAP1/GPC1/ST3GAL6/GSTO2/SLC9A3/PFKP/ATP1B3/CLTCL1/RPL31/WDR1/CYBRD1/SCARB1/TTC38/STXBP2/FBLN1/PGM1/ITGB5/FAT1/GSTP1/CD59/CD82/B4GALT1/FTL/NID2/GNAS/LYZ/LAMB1/TF/COMT/CRTAC1/DSP/DDTL/PACSIN2/TSPO/RPL3/MYH9/PYGB/STK24/PARP4/MGRN1/COTL1/CRISPLD2/SLC7A5/CTSH/EHD4/SFRP1…	501
GO:0043230	CC	GO:0043230	extracellular organelle	505/2278	1938/15971	4.97872e-49	1.42317e-45	1.24219e-45	CFH/ENPP4/TMEM98/ALDH3B1/SCIN/PROM1/CD79B/ST3GAL1/CD22/GPRC5A/CNTN1/ATP1A2/SERPINB1/FAS/RNASET2/CD44/VCL/NSUN2/SYNE2/CYFIP2/ITIH4/SERPINB3/NCKAP1/GPC1/ST3GAL6/GSTO2/SLC9A3/PFKP/ATP1B3/CLTCL1/RPL31/WDR1/CYBRD1/SCARB1/TTC38/STXBP2/FBLN1/PGM1/ITGB5/FAT1/GSTP1/CD59/CD82/B4GALT1/FTL/NID2/GNAS/LYZ/LAMB1/TF/COMT/CRTAC1/DSP/DDTL/PACSIN2/TSPO/RPL3/MYH9/PYGB/STK24/PARP4/MGRN1/COTL1/CRISPLD2/SLC7A5/CTSH/EHD…	505
GO:0031012	CC	GO:0031012	extracellular matrix	193/2278	507/15971	1.19123e-41	2.72411e-38	2.3777e-38	MMP25/SERPINB1/VCAN/TNC/LTBP1/LAMC3/COL23A1/ITIH4/GPC1/CDON/NTN4/FBLN1/COL5A3/COL4A4/COL16A1/MMP2/NID2/LTBP4/P3H2/LAMB1/COL9A3/TIMP3/PAPLN/BMP7/CRISPLD2/CTSH/SFRP1/CCN4/FGL1/SERPINE1/RARRES2/AEBP1/OGN/CXCL12/SPOCK2/SOD3/MGP/SMOC2/VEGFA/LAMA4/SPARC/THBS4/FGF1/WNT5A/EFEMP1/FN1/NID1/MFAP2/F3/MUC5B/CTSD/LTBP2/CLU/FMOD/ANXA11/ITIH5/SERPINB6/COL21A1/GDF15/COL5A1/LAMA5/LGALS3/SERPINF1/MATN2/CHI3L1/POSTN…	193
GO:0062023	CC	GO:0062023	collagen-containing extracellular matrix	157/2278	384/15971	2.43329e-38	4.63705e-35	4.04738e-35	SERPINB1/VCAN/TNC/LTBP1/LAMC3/COL23A1/ITIH4/GPC1/CDON/NTN4/FBLN1/COL5A3/COL4A4/COL16A1/MMP2/NID2/LTBP4/P3H2/LAMB1/COL9A3/TIMP3/BMP7/CTSH/SFRP1/FGL1/SERPINE1/RARRES2/AEBP1/OGN/CXCL12/SOD3/MGP/SMOC2/LAMA4/SPARC/THBS4/WNT5A/EFEMP1/FN1/NID1/MFAP2/F3/CTSD/LTBP2/CLU/FMOD/ANXA11/ITIH5/SERPINB6/COL21A1/GDF15/COL5A1/LAMA5/LGALS3/SERPINF1/MATN2/POSTN/LOXL2/COL4A2/ANXA1/AGT/LAMC1/CCN3/SULF1/THBS1/FRAS1/FBN2…	157
GO:0005201	MF	GO:0005201	extracellular matrix structural constituent	81/2278	152/15971	7.00855e-30	1.1448e-26	9.9922e-27	CD4/VCAN/TNC/LTBP1/COL23A1/FBLN1/COL5A3/COL4A4/COL16A1/NID2/LTBP4/LAMB1/COL9A3/AEBP1/OGN/MGP/LAMA4/SPARC/EFEMP1/FN1/NID1/MFAP2/LTBP2/FMOD/COL21A1/COL5A1/LAMA5/MATN2/CHI3L1/POSTN/COL4A2/LAMC1/THBS1/FRAS1/FBN2/MFGE8/COL6A1/COL6A2/ECM1/COL8A1/MUC4/ABI3BP/COL6A3/IGFBP7/FBLN2/SBSPON/TNXB/COL4A3/GP2/COL18A1/THBS2/COL4A1/THSD4/COL14A1/COL27A1/LAMB3/COL15A1/SPON1/LAMA3/COMP/COL1A1/TGFBI/FBN3/HSPG2/DPT/HM…	81
GO:0030198	BP	GO:0030198	extracellular matrix organization	137/2278	367/15971	1.03645e-28	1.48135e-25	1.29298e-25	CFLAR/MMP25/CD44/VCAN/TNC/LAMC3/COL23A1/NTN4/FBLN1/COL5A3/COL4A4/ITGB5/COL16A1/B4GALT1/MMP2/NID2/LAMB1/COL9A3/PAPLN/RGCC/CRISPLD2/CAV2/CAV1/SERPINE1/AEBP1/SPOCK2/SH3PXD2A/SMOC2/LAMA4/SPARC/FN1/NID1/MFAP2/SPP1/FMOD/COL5A1/LAMA5/POSTN/MYH11/SPINK5/LOXL2/COL4A2/ITGA7/AGT/LAMC1/ADAMTS7/SULF1/THBS1/LOXL4/ADAMTS14/SLC39A8/FBN2/ADAMTS17/COL6A1/COL6A2/ADAMTSL4/COL8A1/PHLDB2/SFRP2/CSGALNACT1/SERPINH1/MMP3…	137
GO:0043062	BP	GO:0043062	extracellular structure organization	137/2278	368/15971	1.42685e-28	1.81273e-25	1.58222e-25	CFLAR/MMP25/CD44/VCAN/TNC/LAMC3/COL23A1/NTN4/FBLN1/COL5A3/COL4A4/ITGB5/COL16A1/B4GALT1/MMP2/NID2/LAMB1/COL9A3/PAPLN/RGCC/CRISPLD2/CAV2/CAV1/SERPINE1/AEBP1/SPOCK2/SH3PXD2A/SMOC2/LAMA4/SPARC/FN1/NID1/MFAP2/SPP1/FMOD/COL5A1/LAMA5/POSTN/MYH11/SPINK5/LOXL2/COL4A2/ITGA7/AGT/LAMC1/ADAMTS7/SULF1/THBS1/LOXL4/ADAMTS14/SLC39A8/FBN2/ADAMTS17/COL6A1/COL6A2/ADAMTSL4/COL8A1/PHLDB2/SFRP2/CSGALNACT1/SERPINH1/MMP3…	137
GO:0005198	MF	GO:0005198	structural molecule activity	184/2278	591/15971	8.7017e-27	9.94952e-24	8.68429e-24	CD4/VCL/VCAN/TNC/LTBP1/LAMC3/COL23A1/CLDN18/CLTCL1/RPL31/FBLN1/COL5A3/COL4A4/COL16A1/NID2/LTBP4/LAMB1/COL9A3/DSP/RPL3/JAG1/RPS16/AEBP1/OGN/RPL28/KRT23/CRYAB/MGP/STX2/RPS12/LAMA4/SPARC/SPTBN1/EFEMP1/FN1/NID1/MFAP2/LTBP2/FMOD/COL21A1/TGM3/HIP1/COL5A1/LAMA5/GFAP/NPHP4/MATN2/CHI3L1/POSTN/MYH11/COL4A2/LAMC1/RPS6/THBS1/FRAS1/FBN2/MFGE8/RPS2/COL6A1/COL6A2/ECM1/COL8A1/MUC4/ABI3BP/OBSCN/PDLIM3/SORBS2/MARV…	184
GO:0002443	BP	GO:0002443	leukocyte mediated immunity	220/2278	777/15971	1.29199e-25	1.34297e-22	1.17219e-22	ENPP4/ALDH3B1/MGST1/MMP25/ALOX5/SERPINB1/RNASET2/CD44/VCL/CYBA/SERPINB3/CNN2/ATP11A/KCNAB2/WDR1/PLD1/STXBP2/IL4R/PGM1/RIF1/PPIE/GSTP1/CD59/B4GALT1/CEACAM6/FTL/LYZ/UNC13D/ADA2/DSP/CYB5R3/PYGB/JAG1/COTL1/CRISPLD2/CTSH/GSDMD/ASAH1/LILRB1/P2RX1/HSPA8/FOLR3/CBL/LTA4H/FRK/TMEM30A/C7/BCL6/IL1R1/PRDX6/CTSD/IRAG2/VAMP8/CLU/CAT/C4BPA/ATP8A1/SERPINB6/C3/ADGRE2/SLC44A2/NECTIN2/BST2/RFTN1/LGALS3/SNAP25/CHI3L1…	220
GO:0002252	BP	GO:0002252	immune effector process	283/2278	1133/15971	2.28242e-23	2.17477e-20	1.89821e-20	CFH/ENPP4/TMEM98/ALDH3B1/MGST1/MMP25/CD22/ALOX5/SERPINB1/RNASET2/CD44/VCL/CYBA/CYFIP2/SERPINB3/NCKAP1/CNN2/SBNO2/ATP11A/KCNAB2/WDR1/PLD1/STXBP2/IL4R/PGM1/RIF1/PPIE/GSTP1/CD59/B4GALT1/CEACAM6/FTL/OAS1/LYZ/UNC13D/ADA2/PGC/DSP/CYB5R3/PYGB/JAG1/RGCC/COTL1/CRISPLD2/SLC7A5/CTSH/GSDMD/ASAH1/LILRB1/P2RX1/HSPA8/FOLR3/CBL/LTA4H/FRK/TMEM30A/C7/BCL6/WNT5A/IL1R1/GBP3/PRDX6/CTSD/IRAG2/VAMP8/GPAM/CLU/PTK2B/CAT/…	283
GO:0019814	CC	GO:0019814	immunoglobulin complex	50/2278	81/15971	7.72086e-23	6.7908e-20	5.92725e-20	CD79B/SYK/IGKC/IGLV10-54/IGLV7-46/IGLV5-45/IGHG2/IGHA1/IGHG1/IGHG3/IGHD/IGHM/IGHV1-3/IGHV3-49/IGHV5-51/IGKV1-9/IGLV2-8/IGKV4-1/IGLV6-57/IGLV3-25/IGLV3-21/IGLV2-14/IGKV1-6/IGKV2-30/IGKV1-5/IGLV1-51/IGHV4-39/IGHV3-53/IGHV1-69/IGKV1-27/IGHV1-69D/IGHA2/IGHV3-7/IGLC1/IGLV1-47/IGHV3-33/IGLV2-23/IGLV3-10/IGHV3-21/IGLC6/IGHV1-24/IGHV3-15/IGHG4/IGHV1-18/IGKV5-2/IGLC7/IGHV1-58/IGHV4-61/IGHV3-64/IGKV1-16	50
GO:0006955	BP	GO:0006955	immune response	408/2278	1839/15971	9.46711e-23	7.73192e-20	6.7487e-20	CFH/ENPP4/TMEM98/ALDH3B1/CD79B/MGST1/MMP25/IL32/CD4/CD22/ALOX5/MARCO/SERPINB1/FAS/RNASET2/CD44/BTN3A1/VCL/CYBA/CYFIP2/SERPINB3/NCKAP1/CNN2/SBNO2/ATP11A/KCNAB2/CLEC2D/PLD1/STXBP2/IL4R/CST7/PGM1/RIF1/PPIE/GSTP1/CD59/B4GALT1/CEACAM6/FTL/FKBP1A/OAS1/LYZ/TF/NLRP1/UNC13D/ADA2/PGC/DSP/CYB5R3/TTLL12/PYGB/JAG1/RGCC/COTL1/CRISPLD2/SLC7A5/CTSH/GSDMD/FGL1/ASAH1/FCGRT/LILRB1/RARRES2/NPDC1/CXCL12/P2RX1/CCL2/HS…	408
GO:0006959	BP	GO:0006959	humoral immune response	95/2278	252/15971	1.34555e-20	1.02567e-17	8.95238e-18	CFH/ALOX5/CD59/LYZ/TF/PGC/RGCC/RARRES2/CCL2/C7/GNLY/CLU/C4BPA/C3/MASP1/SFTPD/SPINK5/IL36RN/REG3G/RPL30/SPON2/DEFB1/WFDC12/KLK7/RNASE6/A2M/DMBT1/CD55/CFD/IGKC/IGHG2/IGHA1/IGHG1/IGHG3/IGHD/IGHM/IGHV1-3/IGHV3-49/IGHV5-51/C4B/IGLV2-8/LTF/SLC11A1/ST6GAL1/FCER2/REG1A/CD46/MUC7/C3AR1/IGKV4-1/IGLV6-57/IGLV3-25/IGLV3-21/IGLV2-14/IGKV2-30/IGKV1-5/FCGR2B/WFDC2/GAPDH/COLEC11/PGLYRP4/MFAP4/ITLN1/PLA2G2A/IGLV1…	95
GO:0002376	BP	GO:0002376	immune system process	542/2278	2699/15971	4.51918e-20	3.22952e-17	2.81884e-17	CFH/ENPP4/CYP26B1/SLC7A2/SKAP2/TMEM98/ALDH3B1/SCIN/CD79B/MGST1/MMP25/IL32/CD4/CD22/ALOX5/MARCO/SERPINB1/FAS/RNASET2/CD44/BTN3A1/VCL/DAPK2/CYBA/CYFIP2/SERPINB3/NCKAP1/GPC1/CASP8/CNN2/SBNO2/CLDN18/ROGDI/HDAC4/ATP11A/KCNAB2/CLEC2D/ATP1B3/WDR1/PLD1/STXBP2/IL4R/DYNC1I2/GPR137B/CST7/PGM1/RIF1/ITGB5/PPIE/GSTP1/CD59/B4GALT1/CEACAM6/FTL/GNAS/FKBP1A/OAS1/MAEA/LYZ/TF/NLRP1/UNC13D/ADA2/PGC/DSP/FBXO7/CYB5R3/T…	542
GO:0022610	BP	GO:0022610	biological adhesion	306/2278	1321/15971	8.46542e-20	5.69374e-17	4.9697e-17	IL32/CD4/CD22/ALOX5/CNTN1/CD44/VCL/VCAN/TNC/LAMC3/CYFIP2/CDON/CLDN18/LIMS2/SCARB1/NTN4/CELSR1/MCAM/IL4R/FBLN1/COL5A3/ITGB5/FAT1/COL16A1/B4GALT1/EPDR1/CEACAM6/NID2/GNAS/FXYD5/MAEA/LAMB1/UNC13D/SORBS1/DSP/NRP1/ARVCF/MYH9/BMP7/JAG1/RGCC/PIEZO1/SFRP1/CCN4/FGL1/LILRB1/CAV1/SERPINE1/AGR2/KANK1/PDLIM1/CXCL12/CDH23/SPOCK2/MAP3K8/CCL2/PRKAR1A/FOLR3/NEDD9/RIPOR2/MDGA1/PERP/SMOC2/PRPH2/VEGFA/LAMA4/THBS4/BCL…	306
GO:0006956	BP	GO:0006956	complement activation	58/2278	117/15971	9.47787e-20	6.02055e-17	5.25495e-17	CFH/CD59/RGCC/C7/CLU/C4BPA/C3/MASP1/A2M/CD55/CFD/IGKC/IGHG2/IGHA1/IGHG1/IGHG3/IGHD/IGHM/IGHV1-3/IGHV3-49/IGHV5-51/C4B/IGLV2-8/CD46/C3AR1/IGKV4-1/IGLV6-57/IGLV3-25/IGLV3-21/IGLV2-14/IGKV2-30/IGKV1-5/COLEC11/MFAP4/IGLV1-51/IGHV4-39/KRT1/IGHV3-53/IGHV1-69/IGHV1-69D/IGHA2/IGHV3-7/IGLC1/IGLV1-47/IGHV3-33/IGLV2-23/IGHV3-21/IGLC6/IGHV1-24/IGHV3-15/IGHG4/IGHV1-18/IGKV5-2/IGLC7/IGHV1-58/IGHV4-61/IGHV3-64/…	58
GO:0007155	BP	GO:0007155	cell adhesion	303/2278	1316/15971	3.41495e-19	2.05508e-16	1.79375e-16	IL32/CD4/CD22/ALOX5/CNTN1/CD44/VCL/VCAN/TNC/LAMC3/CYFIP2/CDON/CLDN18/LIMS2/NTN4/CELSR1/MCAM/IL4R/FBLN1/COL5A3/ITGB5/FAT1/COL16A1/B4GALT1/EPDR1/CEACAM6/NID2/GNAS/FXYD5/MAEA/LAMB1/UNC13D/SORBS1/DSP/NRP1/ARVCF/MYH9/BMP7/JAG1/RGCC/PIEZO1/SFRP1/CCN4/FGL1/LILRB1/CAV1/SERPINE1/AGR2/KANK1/PDLIM1/CXCL12/CDH23/SPOCK2/MAP3K8/CCL2/PRKAR1A/FOLR3/NEDD9/RIPOR2/MDGA1/PERP/SMOC2/PRPH2/VEGFA/LAMA4/THBS4/BCL6/WNT5A…	303
GO:0042119	BP	GO:0042119	neutrophil activation	140/2278	465/15971	4.02137e-19	2.29902e-16	2.00666e-16	ENPP4/ALDH3B1/MGST1/MMP25/ALOX5/SERPINB1/RNASET2/CD44/VCL/CYBA/SERPINB3/CNN2/ATP11A/KCNAB2/PLD1/STXBP2/PGM1/PPIE/GSTP1/CD59/B4GALT1/CEACAM6/FTL/LYZ/UNC13D/ADA2/DSP/CYB5R3/PYGB/COTL1/CRISPLD2/CTSH/GSDMD/ASAH1/P2RX1/HSPA8/FOLR3/LTA4H/FRK/TMEM30A/PRDX6/CTSD/IRAG2/VAMP8/CAT/ATP8A1/SERPINB6/C3/SLC44A2/BST2/LGALS3/SNAP25/CHI3L1/GNS/ANXA3/SLC15A4/IQGAP1/SLC2A5/STOM/GSN/ALAD/IL18/LPCAT1/ABR/PDXK/ITGB2/AR…	140
GO:0045055	BP	GO:0045055	regulated exocytosis	194/2278	733/15971	5.05187e-19	2.75062e-16	2.40084e-16	ENPP4/ALDH3B1/SCIN/MGST1/MMP25/ALOX5/SYT13/SERPINB1/RNASET2/CD44/VCL/CYBA/ITIH4/SERPINB3/CNN2/ATP11A/KCNAB2/WDR1/PLD1/STXBP2/IL4R/PGM1/PPIE/GSTP1/CD59/B4GALT1/CEACAM6/FTL/LYZ/TF/UNC13D/ADA2/DSP/TIMP3/CYB5R3/MYH9/PYGB/CHRNA4/COTL1/CRISPLD2/CTSH/GSDMD/ASAH1/SERPINE1/RARRES2/P2RX1/HSPA8/FOLR3/CBL/LTA4H/STX2/FRK/TMEM30A/VEGFA/SPARC/FN1/PLEK/PRDX6/CTSD/IRAG2/CNR1/VAMP8/CLU/ADRA1A/CAT/SRGN/ATP8A1/SERPI…	194
GO:0036230	BP	GO:0036230	granulocyte activation	141/2278	472/15971	6.45649e-19	3.35561e-16	2.9289e-16	ENPP4/ALDH3B1/MGST1/MMP25/ALOX5/SERPINB1/RNASET2/CD44/VCL/CYBA/SERPINB3/CNN2/ATP11A/KCNAB2/PLD1/STXBP2/PGM1/PPIE/GSTP1/CD59/B4GALT1/CEACAM6/FTL/LYZ/UNC13D/ADA2/DSP/CYB5R3/PYGB/COTL1/CRISPLD2/CTSH/GSDMD/ASAH1/P2RX1/HSPA8/FOLR3/LTA4H/FRK/TMEM30A/PRDX6/CTSD/IRAG2/VAMP8/CAT/ATP8A1/SERPINB6/C3/SLC44A2/BST2/LGALS3/SNAP25/CHI3L1/GNS/ANXA3/SLC15A4/IQGAP1/SLC2A5/STOM/GSN/ALAD/IL18/LPCAT1/ABR/PDXK/ITGB2/AR…	141
GO:0009986	CC	GO:0009986	cell surface	200/2278	770/15971	1.32487e-18	6.3911e-16	5.57838e-16	PROM1/CD79B/CD4/CD22/FAS/CD44/BTN3A1/IL17RB/GPC1/NGFR/ABCA7/SLC9A3/CLEC2D/SCARB1/CYP2W1/MCAM/TNS1/ITGB5/CD59/B4GALT1/CEACAM6/TF/NRP1/TSPAN15/CHRNA4/APMAP/SLC7A5/SFRP1/FCGRT/LILRB1/MET/SFRP4/CXCL12/P2RX1/CRYAB/FOLR3/VEGFA/SPARC/LIFR/PDGFRB/WNT5A/IL1R1/TPO/EPHA4/F3/KCNJ5/CLU/GOT2/ABCC4/C3/TSPAN8/NECTIN2/BST2/ATP5IF1/LGALS3/PTGFRN/ANXA1/NT5E/ITGA7/ADAMTS7/LRRC32/SULF1/THBS1/VAMP1/MFGE8/CDH13/PPFIA4/…	200
GO:0002444	BP	GO:0002444	myeloid leukocyte mediated immunity	149/2278	514/15971	1.34149e-18	6.3911e-16	5.57838e-16	ENPP4/ALDH3B1/MGST1/MMP25/ALOX5/SERPINB1/RNASET2/CD44/VCL/CYBA/SERPINB3/CNN2/ATP11A/KCNAB2/WDR1/PLD1/STXBP2/IL4R/PGM1/PPIE/GSTP1/CD59/B4GALT1/CEACAM6/FTL/LYZ/UNC13D/ADA2/DSP/CYB5R3/PYGB/COTL1/CRISPLD2/CTSH/GSDMD/ASAH1/P2RX1/HSPA8/FOLR3/CBL/LTA4H/FRK/TMEM30A/PRDX6/CTSD/IRAG2/VAMP8/CAT/ATP8A1/SERPINB6/C3/ADGRE2/SLC44A2/BST2/LGALS3/SNAP25/CHI3L1/GNS/BLK/ANXA3/SLC15A4/IQGAP1/SLC2A5/CPLX2/STOM/GSN/ALA…	149
GO:0006958	BP	GO:0006958	complement activation, classical pathway	48/2278	90/15971	2.85896e-18	1.30757e-15	1.14129e-15	C7/CLU/C4BPA/C3/CD55/IGKC/IGHG2/IGHA1/IGHG1/IGHG3/IGHD/IGHM/IGHV1-3/IGHV3-49/IGHV5-51/C4B/IGLV2-8/CD46/IGKV4-1/IGLV6-57/IGLV3-25/IGLV3-21/IGLV2-14/IGKV2-30/IGKV1-5/IGLV1-51/IGHV4-39/IGHV3-53/IGHV1-69/IGHV1-69D/IGHA2/IGHV3-7/IGLC1/IGLV1-47/IGHV3-33/IGLV2-23/IGHV3-21/IGLC6/IGHV1-24/IGHV3-15/IGHG4/IGHV1-18/IGKV5-2/IGLC7/IGHV1-58/IGHV4-61/IGHV3-64/IGKV1-16	48
GO:0043292	CC	GO:0043292	contractile fiber	83/2278	221/15971	4.8321e-18	2.12501e-15	1.85478e-15	VCL/SYNE2/HDAC4/MMP2/FKBP1A/MYH7/PDLIM1/MYH3/CRYAB/KAT2B/SPTBN1/FHL2/CASQ2/ADRA1A/LDB3/CALD1/OBSL1/PALLD/ACTN4/TNNT3/SYNE1/PDLIM4/MYH11/FLNB/BIN1/MYOM3/ANKRD1/JPH2/BAG3/OBSCN/PDLIM3/SORBS2/FBXO32/MYL3/SQSTM1/PDLIM5/LMOD1/CMYA5/TPM4/KRT8/CAVIN4/KRT19/SYNPO2/DES/PDE4DIP/PLEC/SYNM/CAV3/NEB/FHL3/ACTG1/AHNAK2/PARVB/MYBPC1/SVIL/MYH6/NRAP/TPM2/PECAM1/MYZAP/ACTN2/CST3/MYOM1/TNNT2/SDC4/FBP2/TPM1/TIMP4/CSR…	83
GO:0002283	BP	GO:0002283	neutrophil activation involved in immune response	135/2278	454/15971	5.70951e-18	2.41787e-15	2.1104e-15	ENPP4/ALDH3B1/MGST1/MMP25/ALOX5/SERPINB1/RNASET2/CD44/VCL/CYBA/SERPINB3/CNN2/ATP11A/KCNAB2/PLD1/STXBP2/PGM1/PPIE/GSTP1/CD59/B4GALT1/CEACAM6/FTL/LYZ/UNC13D/ADA2/DSP/CYB5R3/PYGB/COTL1/CRISPLD2/CTSH/GSDMD/ASAH1/P2RX1/HSPA8/FOLR3/LTA4H/FRK/TMEM30A/PRDX6/CTSD/IRAG2/VAMP8/CAT/ATP8A1/SERPINB6/C3/SLC44A2/BST2/LGALS3/SNAP25/CHI3L1/GNS/ANXA3/SLC15A4/IQGAP1/SLC2A5/STOM/GSN/ALAD/LPCAT1/ABR/PDXK/ITGB2/ARPC5/F…	135
GO:0002446	BP	GO:0002446	neutrophil mediated immunity	137/2278	464/15971	6.26577e-18	2.55867e-15	2.2333e-15	ENPP4/ALDH3B1/MGST1/MMP25/ALOX5/SERPINB1/RNASET2/CD44/VCL/CYBA/SERPINB3/CNN2/ATP11A/KCNAB2/WDR1/PLD1/STXBP2/PGM1/PPIE/GSTP1/CD59/B4GALT1/CEACAM6/FTL/LYZ/UNC13D/ADA2/DSP/CYB5R3/PYGB/COTL1/CRISPLD2/CTSH/GSDMD/ASAH1/P2RX1/HSPA8/FOLR3/LTA4H/FRK/TMEM30A/PRDX6/CTSD/IRAG2/VAMP8/CAT/ATP8A1/SERPINB6/C3/SLC44A2/BST2/LGALS3/SNAP25/CHI3L1/GNS/ANXA3/SLC15A4/IQGAP1/SLC2A5/STOM/GSN/ALAD/LPCAT1/ABR/PDXK/ITGB2/AR…	137
GO:0002274	BP	GO:0002274	myeloid leukocyte activation	166/2278	610/15971	1.21728e-17	4.79943e-15	4.18912e-15	ENPP4/SLC7A2/ALDH3B1/MGST1/MMP25/ALOX5/SERPINB1/RNASET2/CD44/VCL/CYBA/SERPINB3/CNN2/SBNO2/ATP11A/KCNAB2/PLD1/STXBP2/IL4R/GPR137B/CST7/PGM1/PPIE/GSTP1/CD59/B4GALT1/CEACAM6/FTL/LYZ/UNC13D/ADA2/DSP/CYB5R3/PYGB/COTL1/CRISPLD2/CTSH/NDRG1/GSDMD/ASAH1/P2RX1/HSPA8/FOLR3/CBL/LTA4H/FRK/TMEM30A/WNT5A/PRDX6/CTSD/IRAG2/CNR1/VAMP8/CLU/CAT/ATP8A1/SERPINB6/MT1G/C3/ADGRE2/SLC44A2/NECTIN2/BST2/LGALS3/SNAP25/CHI3L1…	166
GO:0043299	BP	GO:0043299	leukocyte degranulation	143/2278	497/15971	1.40014e-17	5.33641e-15	4.65781e-15	ENPP4/ALDH3B1/MGST1/MMP25/ALOX5/SERPINB1/RNASET2/CD44/VCL/CYBA/SERPINB3/CNN2/ATP11A/KCNAB2/PLD1/STXBP2/IL4R/PGM1/PPIE/GSTP1/CD59/B4GALT1/CEACAM6/FTL/LYZ/UNC13D/ADA2/DSP/CYB5R3/PYGB/COTL1/CRISPLD2/CTSH/GSDMD/ASAH1/P2RX1/HSPA8/FOLR3/CBL/LTA4H/FRK/TMEM30A/PRDX6/CTSD/IRAG2/VAMP8/CAT/ATP8A1/SERPINB6/C3/ADGRE2/SLC44A2/BST2/LGALS3/SNAP25/CHI3L1/GNS/BLK/ANXA3/SLC15A4/IQGAP1/SLC2A5/CPLX2/STOM/GSN/ALAD/LPC…	143
GO:0002275	BP	GO:0002275	myeloid cell activation involved in immune response	145/2278	509/15971	2.14954e-17	7.72276e-15	6.7407e-15	ENPP4/ALDH3B1/MGST1/MMP25/ALOX5/SERPINB1/RNASET2/CD44/VCL/CYBA/SERPINB3/CNN2/SBNO2/ATP11A/KCNAB2/PLD1/STXBP2/IL4R/PGM1/PPIE/GSTP1/CD59/B4GALT1/CEACAM6/FTL/LYZ/UNC13D/ADA2/DSP/CYB5R3/PYGB/COTL1/CRISPLD2/CTSH/GSDMD/ASAH1/P2RX1/HSPA8/FOLR3/CBL/LTA4H/FRK/TMEM30A/PRDX6/CTSD/IRAG2/VAMP8/CAT/ATP8A1/SERPINB6/C3/ADGRE2/SLC44A2/BST2/LGALS3/SNAP25/CHI3L1/GNS/BLK/ANXA3/SLC15A4/IQGAP1/SLC2A5/CPLX2/STOM/GSN/AL…	145
GO:0043312	BP	GO:0043312	neutrophil degranulation	133/2278	451/15971	2.16973e-17	7.72276e-15	6.7407e-15	ENPP4/ALDH3B1/MGST1/MMP25/ALOX5/SERPINB1/RNASET2/CD44/VCL/CYBA/SERPINB3/CNN2/ATP11A/KCNAB2/PLD1/STXBP2/PGM1/PPIE/GSTP1/CD59/B4GALT1/CEACAM6/FTL/LYZ/UNC13D/ADA2/DSP/CYB5R3/PYGB/COTL1/CRISPLD2/CTSH/GSDMD/ASAH1/P2RX1/HSPA8/FOLR3/LTA4H/FRK/TMEM30A/PRDX6/CTSD/IRAG2/VAMP8/CAT/ATP8A1/SERPINB6/C3/SLC44A2/BST2/LGALS3/SNAP25/CHI3L1/GNS/ANXA3/SLC15A4/IQGAP1/SLC2A5/STOM/GSN/ALAD/LPCAT1/ABR/PDXK/ITGB2/ARPC5/F…	133
GO:0030141	CC	GO:0030141	secretory granule	197/2278	773/15971	2.22889e-17	7.72276e-15	6.7407e-15	ENPP4/ALDH3B1/MGST1/MMP25/ALOX5/SERPINB1/RNASET2/CD44/VCL/CYBA/ITIH4/SERPINB3/CNN2/ATP11A/KCNAB2/PLD1/STXBP2/PGM1/PPIE/GSTP1/CD59/B4GALT1/CEACAM6/FTL/RPH3A/LYZ/TF/UNC13D/ADA2/ITPR3/DSP/TIMP3/CYB5R3/PYGB/COTL1/CRISPLD2/CTSH/GSDMD/ASAH1/CAV2/CAV1/SERPINE1/RARRES2/P2RX1/HSPA8/FOLR3/LTA4H/FRK/TMEM30A/VEGFA/SPARC/FN1/PRDX6/CTSD/IRAG2/VAMP8/CLU/CAT/ANXA11/SRGN/ATP8A1/SERPINB6/ABCC4/C3/PCSK2/ISLR/SLC44A…	197
GO:0003823	MF	GO:0003823	antigen binding	50/2278	101/15971	3.48219e-17	1.17104e-14	1.02213e-14	SLC7A5/DHCR24/SPON2/IL7R/PSAP/SIRPA/IGKC/IGHG2/IGHA1/IGHG1/IGHG3/IGHD/IGHM/IGHV1-3/IGHV3-49/IGHV5-51/TAPBP/IGLV2-8/ABO/IGKV4-1/IGLV6-57/IGLV3-25/IGLV3-21/IGLV2-14/IGKV2-30/IGKV1-5/MFAP4/IGLV1-51/IGHV4-39/IGHV3-53/IGHV1-69/IGHV1-69D/IGHA2/IGHV3-7/IGLC1/IGLV1-47/IGHV3-33/IGLV2-23/IGHV3-21/IGLC6/IGHV1-24/IGHV3-15/IGHG4/IGHV1-18/IGKV5-2/IGLC7/IGHV1-58/IGHV4-61/IGHV3-64/IGKV1-16	50
GO:0030016	CC	GO:0030016	myofibril	79/2278	211/15971	3.80198e-17	1.24205e-14	1.08411e-14	VCL/SYNE2/HDAC4/MMP2/FKBP1A/MYH7/PDLIM1/MYH3/CRYAB/KAT2B/SPTBN1/FHL2/CASQ2/ADRA1A/LDB3/CALD1/OBSL1/PALLD/ACTN4/TNNT3/SYNE1/PDLIM4/FLNB/BIN1/MYOM3/ANKRD1/JPH2/BAG3/OBSCN/PDLIM3/SORBS2/FBXO32/MYL3/SQSTM1/PDLIM5/LMOD1/CMYA5/TPM4/KRT8/CAVIN4/KRT19/SYNPO2/DES/PDE4DIP/PLEC/SYNM/CAV3/NEB/FHL3/ACTG1/AHNAK2/PARVB/MYBPC1/SVIL/MYH6/NRAP/TPM2/MYZAP/ACTN2/MYOM1/TNNT2/SDC4/FBP2/TPM1/TIMP4/CSRP1/S100A1/IGFN1/SY…	79
GO:0002455	BP	GO:0002455	humoral immune response mediated by circulating immunoglobulin	50/2278	102/15971	5.89385e-17	1.87195e-14	1.63391e-14	C7/CLU/C4BPA/C3/CD55/IGKC/IGHG2/IGHA1/IGHG1/IGHG3/IGHD/IGHM/IGHV1-3/IGHV3-49/IGHV5-51/C4B/IGLV2-8/FCER2/CD46/IGKV4-1/IGLV6-57/IGLV3-25/IGLV3-21/IGLV2-14/IGKV2-30/IGKV1-5/FCGR2B/IGLV1-51/IGHV4-39/IGHV3-53/IGHV1-69/IGHV1-69D/IGHA2/IGHV3-7/IGLC1/IGLV1-47/IGHV3-33/IGLV2-23/IGHV3-21/IGLC6/IGHV1-24/IGHV3-15/IGHG4/IGHV1-18/IGKV5-2/IGLC7/IGHV1-58/IGHV4-61/IGHV3-64/IGKV1-16	50
GO:0006887	BP	GO:0006887	exocytosis	208/2278	839/15971	6.97676e-17	2.15601e-14	1.88184e-14	ENPP4/ALDH3B1/SCIN/MGST1/MMP25/ALOX5/SYT13/SERPINB1/RNASET2/CD44/VCL/CYBA/ITIH4/SERPINB3/CNN2/ATP11A/KCNAB2/WDR1/LLGL2/PLD1/STXBP2/IL4R/PGM1/PPIE/GSTP1/CD59/B4GALT1/CEACAM6/FTL/LYZ/TF/UNC13D/ADA2/DSP/TIMP3/CYB5R3/MYH9/PYGB/CHRNA4/COTL1/CRISPLD2/CTSH/GSDMD/ASAH1/SERPINE1/RARRES2/P2RX1/HSPA8/FOLR3/CBL/LTA4H/STX2/FRK/TMEM30A/VEGFA/SPARC/FN1/PLEK/PRDX6/CTSD/IRAG2/CNR1/VAMP8/SNX19/CLU/ADRA1A/CAT/SRGN/…	208
GO:0003779	MF	GO:0003779	actin binding	121/2278	401/15971	9.23114e-17	2.7776e-14	2.42439e-14	USH1C/SCIN/GAS7/VCL/RAI14/MYO16/SYNE2/CNN2/WDR1/TNS1/FXYD5/MAEA/MYH7/SORBS1/ABLIM1/MYH9/COTL1/MYH14/PDLIM1/MYH3/KLHL5/PHACTR1/SPTBN1/MLPH/FKBP15/LDB3/WIPF3/CALD1/HIP1/PALLD/AFDN/ACTN4/LSP1/TNNT3/SYNE1/EPS8L1/PDLIM4/MTSS2/MYH11/MICAL2/MICAL1/FLNB/BIN1/SPTBN5/IQGAP1/MYOM3/DAAM2/GSN/TAGLN/PSTPIP2/PLEKHH2/PDLIM3/KCNMA1/MYL3/ARPC5/PDLIM5/LMOD1/MICALL2/CACNB2/NOD2/TPM4/CORO6/EEF2/PXK/MYO7B/MTSS1/SYNPO2…	121
GO:0009605	BP	GO:0009605	response to external stimulus	487/2278	2457/15971	1.02797e-16	3.0138e-14	2.63055e-14	CFH/ENPP4/CYP26B1/CFLAR/SLC7A2/PDK4/CD79B/MGST1/CD4/ALOX5/ATP1A2/MARCO/TYMP/FAS/RNASET2/CD44/DAPK2/TNC/CYBA/IL17RB/GPC1/CASP8/NGFR/CNN2/SBNO2/HDAC4/SCARB1/MGLL/NTN4/PLD1/ACACB/RAP1GAP/STXBP2/IL4R/CST7/LXN/SCTR/TRPM3/GSTP1/OAS1/LYZ/TF/NLRP1/UNC13D/COMT/WHRN/PGC/NRP1/TSPO/TTLL12/NFKBIA/ABHD12/BMP7/STK24/WFDC1/COTL1/PIEZO1/SFRP1/CCN4/GSDMD/TLE5/LILRB1/GSDME/CAV1/MET/SERPINE1/RARRES2/PRKAG2/CXCL12/CC…	487
GO:0001775	BP	GO:0001775	cell activation	290/2278	1302/15971	2.69168e-16	7.69417e-14	6.71574e-14	ENPP4/CYP26B1/SLC7A2/SKAP2/TMEM98/ALDH3B1/CD79B/MGST1/MMP25/CD4/CD22/ALOX5/SERPINB1/RNASET2/CD44/BTN3A1/VCL/CYBA/SERPINB3/CASP8/CNN2/SBNO2/HDAC4/ATP11A/KCNAB2/PLD1/STXBP2/IL4R/GPR137B/CST7/PGM1/RIF1/PPIE/GSTP1/CD59/B4GALT1/CEACAM6/FTL/GNAS/FKBP1A/LYZ/UNC13D/ADA2/ITPR3/DSP/FBXO7/CYB5R3/MYH9/PYGB/CHRNA4/RGCC/COTL1/CRISPLD2/CTSH/SFRP1/NDRG1/GSDMD/FGL1/ASAH1/LILRB1/CAV1/MAP3K8/P2RX1/CCL2/PRKAR1A/HSPA…	290
GO:0016192	BP	GO:0016192	vesicle-mediated transport	400/2278	1944/15971	2.92827e-16	8.16631e-14	7.12784e-14	ENPP4/ALDH3B1/SCIN/MGST1/MMP25/CD22/ALOX5/MARCO/SYT13/SERPINB1/OSBPL5/RNASET2/CD44/VCL/CYBA/CYFIP2/ITIH4/SERPINB3/NCKAP1/CNN2/ABCA7/ATP11A/KCNAB2/CLTCL1/WDR1/SCARB1/LLGL2/PLD1/STXBP2/IL4R/DYNC1I2/AMPH/SYNJ2/PGM1/PPIE/GSTP1/CD59/B4GALT1/CEACAM6/FTL/LYZ/TF/UNC13D/ADA2/DSP/NRP1/WASHC2A/TIMP3/CYB5R3/PACSIN2/MYH9/PYGB/CHRNA4/FGF14/MGRN1/NECAB2/COTL1/CRISPLD2/CTSH/EHD4/LAPTM4B/GSDMD/ASAH1/FCGRT/LILRB1/…	400
GO:0070161	CC	GO:0070161	anchoring junction	194/2278	779/15971	5.16922e-16	1.40726e-13	1.2283e-13	TSPAN9/ATP1A2/CD44/VCL/TNC/CYBA/SYNE2/YBX3/NCKAP1/NGFR/CNN2/CLDN18/RPL31/WDR1/LIMS2/MCAM/TNS1/ITGB5/FAT1/CD59/B4GALT1/SORBS1/DSP/NRP1/ARVCF/PACSIN2/RPL3/MYH9/JAG1/NDRG1/RPS16/CAV2/CAV1/PDLIM1/DNMBP/PMP22/HSPA8/CBL/NEDD9/PERP/VEGFA/PDGFRB/KLHL24/FHL2/EPHA4/RHOU/TJP2/PTK2B/CAT/LDB3/OBSL1/FGFRL1/CDHR3/ARHGAP22/CGNL1/PALLD/NECTIN2/AFDN/ACTN4/AKAP12/PDLIM4/NPHP4/ANXA1/TES/FLNB/TNS3/CCN3/IQGAP1/CDH13/R…	194
GO:0005604	CC	GO:0005604	basement membrane	46/2278	93/15971	6.66031e-16	1.77102e-13	1.54581e-13	TNC/LAMC3/NTN4/FBLN1/COL4A4/NID2/P3H2/LAMB1/COL9A3/TIMP3/SMOC2/LAMA4/SPARC/THBS4/FN1/NID1/COL5A1/LAMA5/SERPINF1/MATN2/LOXL2/COL4A2/LAMC1/FRAS1/COL8A1/ADAMTS1/FREM1/COL4A3/CD151/ANXA2/COL18A1/THBS2/COL4A1/LAMB3/SMOC1/COL15A1/LAMA3/CST3/MEGF9/TGFBI/HSPG2/HMCN2/NPNT/AGRN/COL28A1/LAMC2	46
GO:0032940	BP	GO:0032940	secretion by cell	285/2278	1285/15971	9.09611e-16	2.36375e-13	2.06316e-13	ENPP4/ABCC8/ALDH3B1/SCIN/MGST1/MMP25/CD22/ALOX5/SYT13/SERPINB1/RNASET2/CD44/BTN3A1/VCL/CYBA/ITIH4/SERPINB3/CNN2/ATP11A/KCNAB2/WDR1/LLGL2/TACR2/PLD1/STXBP2/IL4R/PGM1/PPIE/GSTP1/CD59/B4GALT1/CEACAM6/FTL/GNAS/RPH3A/LTBP4/LYZ/TF/UNC13D/ADA2/ITPR3/DSP/TIMP3/CYB5R3/MYH9/PYGB/CHRNA4/RGCC/COTL1/CRISPLD2/CTSH/SFRP1/CCN4/GSDMD/ASAH1/LILRB1/OLFM2/SERPINE1/RARRES2/SLC1A1/CXCL12/P2RX1/HSPA8/FOLR3/CBL/LTA4H/ST…	285
GO:0046903	BP	GO:0046903	secretion	306/2278	1406/15971	9.98131e-16	2.53614e-13	2.21363e-13	ENPP4/ABCC8/ALDH3B1/SCIN/MGST1/MMP25/CD22/ALOX5/SYT13/SERPINB1/RNASET2/CD44/BTN3A1/VCL/CYBA/ITIH4/SERPINB3/CNN2/ATP11A/KCNAB2/WDR1/LLGL2/TACR2/PLD1/STXBP2/IL4R/PGM1/PPIE/GSTP1/CD59/B4GALT1/CEACAM6/FTL/GNAS/RPH3A/LTBP4/LYZ/TF/UNC13D/COMT/ADA2/ITPR3/DSP/TIMP3/CYB5R3/MYH9/PYGB/CHRNA4/RGCC/COTL1/CRISPLD2/CTSH/SFRP1/CCN4/GSDMD/ASAH1/LILRB1/OLFM2/CAV1/SERPINE1/RARRES2/AGR2/SLC1A1/CXCL12/P2RX1/ABCC3/HSP…	306
GO:0140352	BP	GO:0140352	export from cell	292/2278	1331/15971	1.71675e-15	4.26725e-13	3.7246e-13	ENPP4/ABCC8/ALDH3B1/SCIN/MGST1/MMP25/CD22/ALOX5/ATP1A2/SYT13/SERPINB1/RNASET2/CD44/BTN3A1/VCL/CYBA/ITIH4/SERPINB3/CNN2/ATP11A/KCNAB2/ATP1B3/WDR1/LLGL2/TACR2/PLD1/STXBP2/IL4R/PGM1/PPIE/GSTP1/CD59/B4GALT1/CEACAM6/FTL/GNAS/RPH3A/LTBP4/LYZ/TF/UNC13D/ADA2/ITPR3/DSP/TIMP3/CYB5R3/MYH9/PYGB/CHRNA4/RGCC/COTL1/CRISPLD2/CTSH/SFRP1/CCN4/GSDMD/ASAH1/LILRB1/OLFM2/SERPINE1/RARRES2/SLC1A1/CXCL12/P2RX1/HSPA8/FOLR…	292
GO:0009617	BP	GO:0009617	response to bacterium	151/2278	566/15971	2.48603e-15	6.04794e-13	5.27886e-13	CFLAR/CD79B/MGST1/CD4/CYBA/CASP8/SBNO2/SCARB1/GSTP1/LYZ/TF/NLRP1/COMT/PGC/TSPO/NFKBIA/GSDMD/LILRB1/CAV1/SERPINE1/RARRES2/CCL2/FAM20A/SPARC/WNT5A/GNLY/CNR1/C4BPA/PCK1/C3/AKAP12/GGT7/TRIM5/CASP9/SFTPD/SPINK5/REG4/IL36RN/ANXA3/NLRC5/IRF8/REG3G/ALAD/ANKRD1/IL18/RPL30/COLEC12/SPON2/ABR/SIGLEC16/ALPL/CAPN2/CLDN1/ADAMTS9/HPGD/ERAP1/DEFB1/SYK/B2M/NOD2/WFDC12/LGALS9/KLK7/RNASE6/SERPINB9/BAIAP2/BNIP3/SSC5D…	151
GO:0009888	BP	GO:0009888	tissue development	364/2278	1761/15971	4.49014e-15	1.06959e-12	9.33575e-13	CYP26B1/CFLAR/USH1C/IFRD1/SCIN/PROM1/ALOX5/CD44/VCL/NSUN2/TNC/LAMC3/MCOLN3/SERPINB3/YBX3/GPC1/ATP2C2/NGFR/CDON/EYA2/SBNO2/HDAC4/WDR1/NTN4/CELSR1/ITGB5/FAT1/B4GALT1/MMP2/GNAS/FKBP1A/LAMB1/MYH7/WHRN/DSP/NRP1/ITPK1/BMP7/JAG1/SGCG/RGCC/CTSH/SFRP1/CCN4/SLC39A14/ASAH1/MYH14/CAV2/CAV1/MET/SERPINE1/SFRP4/AGR2/KRT23/ENO3/PRKAR1A/FAM20A/MGP/STX2/RIPOR2/PERP/VEGFA/FGF1/PDGFRB/WNT5A/EFEMP1/FN1/SMYD1/FHL2/EPH…	364
GO:0042571	CC	GO:0042571	immunoglobulin complex, circulating	28/2278	41/15971	4.74059e-15	1.1062e-12	9.65532e-13	IGKC/IGHG2/IGHA1/IGHG1/IGHG3/IGHD/IGHM/IGHV1-3/IGHV3-49/IGHV5-51/IGHV4-39/IGHV3-53/IGHV1-69/IGHV1-69D/IGHA2/IGHV3-7/IGLC1/IGHV3-33/IGHV3-21/IGLC6/IGHV1-24/IGHV3-15/IGHG4/IGHV1-18/IGLC7/IGHV1-58/IGHV4-61/IGHV3-64	28
GO:0045321	BP	GO:0045321	leukocyte activation	260/2278	1161/15971	6.02494e-15	1.37778e-12	1.20258e-12	ENPP4/CYP26B1/SLC7A2/SKAP2/TMEM98/ALDH3B1/CD79B/MGST1/MMP25/CD4/CD22/ALOX5/SERPINB1/RNASET2/CD44/BTN3A1/VCL/CYBA/SERPINB3/CASP8/CNN2/SBNO2/HDAC4/ATP11A/KCNAB2/PLD1/STXBP2/IL4R/GPR137B/CST7/PGM1/RIF1/PPIE/GSTP1/CD59/B4GALT1/CEACAM6/FTL/FKBP1A/LYZ/UNC13D/ADA2/DSP/FBXO7/CYB5R3/MYH9/PYGB/CHRNA4/COTL1/CRISPLD2/CTSH/SFRP1/NDRG1/GSDMD/FGL1/ASAH1/LILRB1/CAV1/MAP3K8/P2RX1/CCL2/PRKAR1A/HSPA8/FOLR3/CBL/LTA4…	260
GO:0005539	MF	GO:0005539	glycosaminoglycan binding	74/2278	208/15971	8.93777e-15	1.97001e-12	1.7195e-12	CFH/CD44/VCAN/LXN/COL5A3/LTBP4/ADA2/NRP1/BMP7/CRISPLD2/SFRP1/CCN4/SPOCK2/SOD3/SMOC2/VEGFA/THBS4/FGF1/FN1/NRP2/LTBP2/FGFRL1/PLA2G5/ADGRE2/COL5A1/LGR6/POSTN/LYVE1/REG4/GNS/GPNMB/CCN3/SULF1/THBS1/REG3G/ABI3BP/ADAMTS1/FSTL1/CLEC3B/LRPAP1/TMEM184A/NOD2/TNXB/NDNF/SAA1/SGSH/THBS2/SERPINA5/LIPI/SULF2/ANXA6/SMOC1/IGHM/AOC1/LTF/CCN5/RSPO4/COMP/DPYSL3/REG1A/APOE/MMP7/PTPRF/FGFR4/LPL/AGRN/PRELP/LAMC2/TNFAIP6…	74
GO:0097435	BP	GO:0097435	supramolecular fiber organization	168/2278	662/15971	8.95931e-15	1.97001e-12	1.7195e-12	CFLAR/USH1C/SCIN/GAS7/STMN4/CYFIP2/NCKAP1/WDR1/PCM1/COL5A3/ITGB5/FAT1/FKBP1A/TF/SORBS1/DSP/NRP1/RGCC/COTL1/SFRP1/MET/AEBP1/KANK1/PDLIM1/CXCL12/PRKAR1A/MYH3/CRYAB/HSPA8/NEDD9/PHACTR1/PDGFRB/KLHL24/SPTBN1/PLEK/CASQ2/LTBP2/CLU/PTK2B/FMOD/LDB3/OBSL1/ARHGAP40/HIP1/CGNL1/ACTN4/TNNT3/COL5A1/GFAP/MYH11/MICAL2/LOXL2/MICAL1/CAPN9/BIN1/SPTBN5/LOXL4/ADAMTS14/TBCD/RHOB/PHLDB2/SFRP2/EPHA1/C9orf72/GSN/ANKRD1/SE…	168
GO:0006910	BP	GO:0006910	phagocytosis, recognition	32/2278	53/15971	1.04077e-14	2.24532e-12	1.9598e-12	SCARB1/MFGE8/COLEC12/TUB/IGKC/IGHG2/IGHA1/IGHG1/IGHG3/IGHD/IGHM/IGHV1-3/IGHV3-49/IGHV5-51/IGHV4-39/IGHV3-53/IGHV1-69/IGHV1-69D/IGHA2/IGHV3-7/IGLC1/IGHV3-33/IGHV3-21/IGLC6/IGHV1-24/IGHV3-15/IGHG4/IGHV1-18/IGLC7/IGHV1-58/IGHV4-61/IGHV3-64	32
GO:0099503	CC	GO:0099503	secretory vesicle	216/2278	922/15971	1.21236e-14	2.56707e-12	2.24063e-12	ENPP4/ALDH3B1/MGST1/MMP25/ALOX5/SYT13/SERPINB1/RNASET2/CD44/VCL/CYBA/ITIH4/SERPINB3/CNN2/ROGDI/ATP11A/KCNAB2/PLD1/STXBP2/AMPH/PGM1/PPIE/GSTP1/CD59/B4GALT1/CEACAM6/FTL/RPH3A/LYZ/TF/UNC13D/ADA2/ITPR3/DSP/TIMP3/CYB5R3/PYGB/COTL1/CRISPLD2/CTSH/GSDMD/ASAH1/CAV2/CAV1/SERPINE1/RARRES2/P2RX1/HSPA8/FOLR3/LTA4H/STX2/FRK/TMEM30A/VEGFA/SPARC/FN1/PRDX6/CTSD/IRAG2/VAMP8/CLU/CAT/ANXA11/SRGN/ATP8A1/SERPINB6/ABCC…	216
GO:0030017	CC	GO:0030017	sarcomere	70/2278	193/15971	1.55697e-14	3.2368e-12	2.82519e-12	SYNE2/HDAC4/MMP2/FKBP1A/MYH7/PDLIM1/MYH3/CRYAB/KAT2B/SPTBN1/FHL2/CASQ2/ADRA1A/LDB3/OBSL1/PALLD/ACTN4/TNNT3/SYNE1/PDLIM4/FLNB/BIN1/MYOM3/ANKRD1/JPH2/BAG3/OBSCN/PDLIM3/SORBS2/FBXO32/MYL3/SQSTM1/PDLIM5/LMOD1/CMYA5/TPM4/KRT8/CAVIN4/KRT19/SYNPO2/DES/CAV3/NEB/FHL3/AHNAK2/PARVB/MYH6/NRAP/TPM2/MYZAP/ACTN2/MYOM1/TNNT2/FBP2/TPM1/TIMP4/CSRP1/S100A1/IGFN1/SYNPO2L/TCAP/SMTNL1/FLNC/ANKRD2/CALM1/ACTA1/TNNT1/SLC…	70
GO:0005925	CC	GO:0005925	focal adhesion	115/2278	399/15971	2.00891e-14	4.05473e-12	3.53911e-12	TSPAN9/CD44/VCL/TNC/CYBA/SYNE2/NCKAP1/CNN2/RPL31/LIMS2/MCAM/TNS1/ITGB5/FAT1/CD59/SORBS1/NRP1/PACSIN2/RPL3/MYH9/RPS16/CAV2/CAV1/PDLIM1/HSPA8/CBL/NEDD9/PDGFRB/FHL2/RHOU/PTK2B/CAT/ARHGAP22/PALLD/NECTIN2/ACTN4/AKAP12/ANXA1/TES/FLNB/TNS3/IQGAP1/CDH13/RPS2/RHOB/PHLDB2/GNA12/GSN/SORBS2/SLA/RPL30/ZYX/ITGB2/RPL8/ARPC5/CAPN2/ITGA2/HSP90B1/B2M/TPM4/ALCAM/PDCD6IP/RPS9/BSG/SYNPO2/CFL1/CD151/PLEC/ALOX15B/CAV3/…	115
GO:0098552	CC	GO:0098552	side of membrane	140/2278	523/15971	2.02134e-14	4.05473e-12	3.53911e-12	CD79B/CD4/CD22/FAS/BTN3A1/ATP2C2/KCNAB2/CLEC2D/MCAM/CD59/B4GALT1/GNAO1/GNAS/FKBP1A/GRAMD1A/CDIP1/TF/CHRNA4/EEF1A2/SLC7A5/NUCB1/FCGRT/LILRB1/CAV2/CXCL12/P2RX1/HSPA8/FOLR3/FRK/LIFR/IL1R1/ERRFI1/F3/KCNJ5/PTK2B/ABCC4/TGM3/HIP1/SNAP25/ANXA1/BLK/THBS1/MFGE8/IQGAP1/CDH13/STAC2/GNA12/GFRA1/FARP1/FRMD1/SLA/LDLRAP1/SCUBE1/ITGB2/AZGP1/BDH1/CAPN2/ANTXR2/ITGA2/CTSB/SYK/BTNL9/B2M/ANPEP/SCNN1G/SCARA5/IL7R/BTNL3…	140
GO:0030055	CC	GO:0030055	cell-substrate junction	116/2278	405/15971	2.50163e-14	4.93166e-12	4.30453e-12	TSPAN9/CD44/VCL/TNC/CYBA/SYNE2/NCKAP1/CNN2/RPL31/LIMS2/MCAM/TNS1/ITGB5/FAT1/CD59/SORBS1/NRP1/PACSIN2/RPL3/MYH9/RPS16/CAV2/CAV1/PDLIM1/HSPA8/CBL/NEDD9/PDGFRB/FHL2/RHOU/PTK2B/CAT/ARHGAP22/PALLD/NECTIN2/ACTN4/AKAP12/ANXA1/TES/FLNB/TNS3/IQGAP1/CDH13/RPS2/RHOB/PHLDB2/GNA12/GSN/SORBS2/SLA/RPL30/ZYX/ITGB2/RPL8/ARPC5/CAPN2/ITGA2/HSP90B1/B2M/TPM4/ALCAM/PDCD6IP/RPS9/BSG/SYNPO2/CFL1/CD151/PLEC/ALOX15B/CAV3/…	116
GO:0034987	MF	GO:0034987	immunoglobulin receptor binding	28/2278	43/15971	3.04337e-14	5.89794e-12	5.14793e-12	IGKC/IGHG2/IGHA1/IGHG1/IGHG3/IGHD/IGHM/IGHV1-3/IGHV3-49/IGHV5-51/IGHV4-39/IGHV3-53/IGHV1-69/IGHV1-69D/IGHA2/IGHV3-7/IGLC1/IGHV3-33/IGHV3-21/IGLC6/IGHV1-24/IGHV3-15/IGHG4/IGHV1-18/IGLC7/IGHV1-58/IGHV4-61/IGHV3-64	28
GO:0006909	BP	GO:0006909	phagocytosis	97/2278	316/15971	3.39138e-14	6.46285e-12	5.641e-12	MARCO/CYBA/CYFIP2/NCKAP1/ABCA7/SCARB1/UNC13D/MYH9/MET/CCL2/ANXA11/WIPF3/C4BPA/C3/PLA2G5/SFTPD/ANXA1/THBS1/ANXA3/RAB20/MFGE8/IRF8/GSN/DOCK1/MERTK/COLEC12/SPON2/ABR/ITGB2/ARPC5/PTX3/ITGA2/SYK/TUB/RAB31/BAIAP2/CAMK1D/GAS6/ACTG1/BCR/SIRPA/TGM2/IGKC/IGHG2/IGHA1/IGHG1/IGHG3/IGHD/IGHM/IGHV1-3/IGHV3-49/IGHV5-51/C4B/PECAM1/IGLV2-8/SLC11A1/SH3BP1/MYO18A/IGKV4-1/IGLV6-57/IGLV3-25/IGLV3-21/IGLV2-14/TXNDC5/IG…	97
GO:0006911	BP	GO:0006911	phagocytosis, engulfment	42/2278	87/15971	3.58362e-14	6.71724e-12	5.86304e-12	MARCO/ABCA7/MYH9/C3/THBS1/MFGE8/GSN/DOCK1/ITGB2/ITGA2/RAB31/IGKC/IGHG2/IGHA1/IGHG1/IGHG3/IGHD/IGHM/IGHV1-3/IGHV3-49/IGHV5-51/SH3BP1/FCGR2B/APPL2/IGHV4-39/IGHV3-53/IGHV1-69/IGHV1-69D/IGHA2/IGHV3-7/IGLC1/IGHV3-33/IGHV3-21/IGLC6/IGHV1-24/IGHV3-15/IGHG4/IGHV1-18/IGLC7/IGHV1-58/IGHV4-61/IGHV3-64	42
GO:0061134	MF	GO:0061134	peptidase regulator activity	67/2278	184/15971	4.57024e-14	8.42841e-12	7.35662e-12	CFLAR/SERPINB1/ITIH4/SERPINB3/ATP2A3/FBLN1/CST7/LXN/NLRP1/TIMP3/PAPLN/BIRC7/WFDC1/CTSH/CAV1/SERPINE1/SPOCK2/FN1/RARRES1/ITIH5/SERPINB6/C3/BST2/SERPINF1/SPINK5/AGT/BIN1/SFRP2/SERPINH1/SPOCK1/CAST/COL6A3/PI16/A2ML1/SPINT2/SERPINF2/WFDC12/COL4A3/SERPINB9/A2M/ANXA2/GAS6/SERPINA5/SERPINA3/SERPINA1/SERPINB11/C4B/LTF/PEBP1/CST3/VSIR/CTSC/CSTA/PI15/TIMP4/UMODL1/SERPINB2/SERPINB5/COL28A1/WFDC2/GAPDH/SPINK…	67
GO:0006952	BP	GO:0006952	defense response	305/2278	1444/15971	6.9134e-14	1.25473e-11	1.09517e-11	CFH/CYP26B1/SLC7A2/MMP25/IL32/CD4/ALOX5/ATP1A2/MARCO/RNASET2/CD44/CYBA/ITIH4/IL17RB/SBNO2/HDAC4/MGLL/STXBP2/IL4R/CST7/LXN/GSTP1/B4GALT1/OAS1/LYZ/TF/NLRP1/UNC13D/PGC/TTLL12/NFKBIA/ABHD12/PARP4/WFDC1/COTL1/CCN4/GSDMD/LILRB1/PLA2G4C/SERPINE1/RARRES2/CXCL12/LIPA/P2RX1/CCL2/FRK/C7/BCL6/WNT5A/FN1/GNLY/IL1R1/GBP3/F3/MUC5B/CNR1/VAMP8/SPP1/GPAM/CLU/PTK2B/C4BPA/PTGIS/IRF1/C3/MASP1/PLA2G5/ADGRE2/APOL2/NECTI…	305
GO:0016477	BP	GO:0016477	cell migration	292/2278	1370/15971	8.1133e-14	1.44949e-11	1.26517e-11	ALOX5/CD44/VCL/DAPK2/LAMC3/SYNE2/SERPINB3/NCKAP1/GPC1/HDAC4/ATP1B3/WDR1/SCARB1/NTN4/CELSR1/MCAM/PCM1/TNS1/ITGB5/FAT1/GSTP1/B4GALT1/CEACAM6/LAMB1/EFHC1/NRP1/TSPO/MYH9/BMP7/JAG1/STK24/RGCC/SLC7A5/CTSH/SFRP1/CCN4/CAV1/MET/SERPINE1/RARRES2/KANK1/PDLIM1/CXCL12/CCL2/NEDD9/RIPOR2/SOD2/PHACTR1/MDGA1/SMOC2/VEGFA/LAMA4/SPARC/THBS4/FGF1/PDGFRB/WNT5A/FN1/IL1R1/EPHA4/RHOU/F3/NRP2/PTK2B/ATP8A1/ADGRE2/PALLD/MTU…	292
GO:0009611	BP	GO:0009611	response to wounding	148/2278	575/15971	1.13885e-13	2.00333e-11	1.74858e-11	ENPP4/CFLAR/ALOX5/CD44/VCL/TNC/SCARB1/CELSR1/MCAM/FBLN1/P2RX5/CD59/B4GALT1/GNAS/ITPR3/DSP/NRP1/TSPO/MYH9/ITPK1/STK24/WFDC1/CCN4/CAV1/SERPINE1/KANK1/P2RX1/PRKAR1A/SMOC2/VEGFA/SPARC/FGF1/PDGFRB/WNT5A/FN1/PLEK/EPHA4/MFN2/F3/SPP1/AKAP1/IRF1/TSPAN8/COL5A1/MATN2/POSTN/LYVE1/ANXA1/MICAL1/BLK/THBS1/MYOF/SIGLEC10/REG3G/PHLDB2/DGKQ/GNA12/AK3/GSN/DOCK1/ZFP36L2/MERTK/SCUBE1/JAML/GRIN2C/PDPN/SPRR3/CLDN1/ITGA2…	148
GO:0052547	BP	GO:0052547	regulation of peptidase activity	110/2278	384/15971	1.17485e-13	2.03534e-11	1.77652e-11	CFLAR/SERPINB1/FAS/CD44/HERPUD1/CYFIP2/ITIH4/SERPINB3/CASP8/NGFR/ATP2A3/GRAMD4/FBLN1/CST7/LXN/NLRP1/TIMP3/PAPLN/BIRC7/WFDC1/CTSH/CAV1/SERPINE1/SPOCK2/P2RX1/CRYAB/PERP/VEGFA/FN1/EPHA4/DHCR24/F3/CTSD/RARRES1/ITIH5/SERPINB6/C3/HIP1/POR/EGLN3/BST2/SERPINF1/CASP9/SPINK5/MICAL1/AGT/BIN1/MTCH1/THBS1/RCN3/ECM1/ARL6IP5/SFRP2/GSN/SERPINH1/SPOCK1/CAST/COL6A3/PI16/SYK/A2ML1/SMAD3/SPINT2/SERPINF2/WFDC12/LGALS…	110
GO:0005788	CC	GO:0005788	endoplasmic reticulum lumen	86/2278	272/15971	1.55344e-13	2.65105e-11	2.31393e-11	CD4/RNASET2/VCAN/TNC/H6PD/LTBP1/COL23A1/P4HA2/CYP2W1/COL5A3/COL4A4/COL16A1/P3H2/LAMB1/TF/COL9A3/TSPAN15/NUCB1/WNT5A/FN1/CASQ2/SPP1/CLU/COL21A1/C3/COL5A1/COL4A2/LAMC1/ADAMTS7/THBS1/MFGE8/COL6A1/COL6A2/RCN3/ADAMTSL4/SUMF1/COL8A1/SERPINH1/TSPAN33/COL6A3/EOGT/FSTL1/IGFBP7/ALB/LRPAP1/ERAP1/ERAP2/HSP90B1/B2M/COL4A3/PDGFD/PNPLA2/FAM20C/COL18A1/GAS6/PDIA2/P4HB/COL4A1/COL14A1/COL27A1/SERPINA1/COLGALT2/COL…	86
GO:0030414	MF	GO:0030414	peptidase inhibitor activity	57/2278	147/15971	1.64959e-13	2.77374e-11	2.42102e-11	SERPINB1/ITIH4/SERPINB3/CST7/LXN/TIMP3/PAPLN/BIRC7/WFDC1/SERPINE1/SPOCK2/RARRES1/ITIH5/SERPINB6/C3/BST2/SERPINF1/SPINK5/AGT/BIN1/SERPINH1/SPOCK1/CAST/COL6A3/PI16/A2ML1/SPINT2/SERPINF2/WFDC12/COL4A3/SERPINB9/A2M/ANXA2/GAS6/SERPINA5/SERPINA3/SERPINA1/SERPINB11/C4B/LTF/PEBP1/CST3/CSTA/PI15/TIMP4/UMODL1/SERPINB2/SERPINB5/COL28A1/WFDC2/GAPDH/SPINK4/SPINK1/OVOS2/PI3/SERPINB10/PRDX5	57
GO:0010466	BP	GO:0010466	negative regulation of peptidase activity	72/2278	210/15971	1.74799e-13	2.8966e-11	2.52825e-11	CFLAR/SERPINB1/CD44/HERPUD1/ITIH4/SERPINB3/NGFR/CST7/LXN/TIMP3/PAPLN/BIRC7/WFDC1/SERPINE1/SPOCK2/CRYAB/VEGFA/DHCR24/RARRES1/ITIH5/SERPINB6/C3/POR/BST2/SERPINF1/SPINK5/MICAL1/AGT/BIN1/THBS1/ECM1/SFRP2/SERPINH1/SPOCK1/CAST/COL6A3/PI16/A2ML1/SPINT2/SERPINF2/WFDC12/COL4A3/SERPINB9/A2M/ANXA2/GAS6/SERPINA5/SERPINA3/SERPINA1/SERPINB11/C4B/AQP1/LTF/PEBP1/CST3/CSTA/PI15/TIMP4/UMODL1/SERPINB2/SERPINB5/COL2…	72
GO:0009897	CC	GO:0009897	external side of plasma membrane	100/2278	339/15971	2.17429e-13	3.55154e-11	3.09991e-11	CD79B/CD4/CD22/FAS/BTN3A1/CLEC2D/MCAM/CD59/B4GALT1/TF/CHRNA4/SLC7A5/FCGRT/LILRB1/CXCL12/P2RX1/FOLR3/LIFR/IL1R1/F3/KCNJ5/ABCC4/ANXA1/THBS1/MFGE8/CDH13/GFRA1/SCUBE1/ITGB2/AZGP1/CAPN2/ANTXR2/ITGA2/CTSB/BTNL9/B2M/ANPEP/SCNN1G/SCARA5/IL7R/BTNL3/ALCAM/P4HB/BTN3A2/SERPINA5/LY6G6C/MICB/MICA/IGKC/IGHG2/IGHA1/IGHG1/IGHG3/IGHD/IGHM/IGHV1-3/IGHV3-49/IGHV5-51/ITGA1/PECAM1/CRLF1/TFRC/FCER2/IL1RL1/ACKR3/THY1/AC…	100
GO:0048870	BP	GO:0048870	cell motility	314/2278	1510/15971	2.28288e-13	3.62534e-11	3.16433e-11	ALOX5/CD44/VCL/DAPK2/LAMC3/SYNE2/SERPINB3/NCKAP1/GPC1/HDAC4/ATP1B3/WDR1/SCARB1/NTN4/TACR2/CELSR1/PLD1/MCAM/FBLN1/PCM1/TNS1/ITGB5/FAT1/GSTP1/B4GALT1/CEACAM6/LAMB1/TF/EFHC1/NRP1/TSPO/MYH9/BMP7/JAG1/STK24/RGCC/SLC7A5/CTSH/SFRP1/CCN4/DNAH11/CAV1/MET/SERPINE1/RARRES2/KANK1/PDLIM1/CXCL12/SPOCK2/CCL2/NEDD9/RIPOR2/SOD2/PHACTR1/MDGA1/SMOC2/VEGFA/LAMA4/SPARC/THBS4/FGF1/PDGFRB/WNT5A/FN1/IL1R1/EPHA4/RHOU/F3/…	314
GO:0051674	BP	GO:0051674	localization of cell	314/2278	1510/15971	2.28288e-13	3.62534e-11	3.16433e-11	ALOX5/CD44/VCL/DAPK2/LAMC3/SYNE2/SERPINB3/NCKAP1/GPC1/HDAC4/ATP1B3/WDR1/SCARB1/NTN4/TACR2/CELSR1/PLD1/MCAM/FBLN1/PCM1/TNS1/ITGB5/FAT1/GSTP1/B4GALT1/CEACAM6/LAMB1/TF/EFHC1/NRP1/TSPO/MYH9/BMP7/JAG1/STK24/RGCC/SLC7A5/CTSH/SFRP1/CCN4/DNAH11/CAV1/MET/SERPINE1/RARRES2/KANK1/PDLIM1/CXCL12/SPOCK2/CCL2/NEDD9/RIPOR2/SOD2/PHACTR1/MDGA1/SMOC2/VEGFA/LAMA4/SPARC/THBS4/FGF1/PDGFRB/WNT5A/FN1/IL1R1/EPHA4/RHOU/F3/…	314
GO:0042742	BP	GO:0042742	defense response to bacterium	75/2278	226/15971	3.67618e-13	5.75801e-11	5.02579e-11	CD4/CYBA/LYZ/TF/NLRP1/PGC/GSDMD/SERPINE1/RARRES2/GNLY/SFTPD/SPINK5/ANXA3/IRF8/REG3G/RPL30/COLEC12/SPON2/SIGLEC16/DEFB1/SYK/NOD2/WFDC12/KLK7/RNASE6/SSC5D/ISG15/DMBT1/MICA/IGKC/IGHG2/IGHA1/IGHG1/IGHG3/IGHD/IGHM/IGHV1-3/IGHV3-49/IGHV5-51/LTF/SLC11A1/GRN/GSDMB/C10orf99/S100A14/WFDC2/ACP5/TNFRSF14/PGLYRP4/ZG16/PLA2G2A/IGHV4-39/FGB/IGHV3-53/IGHV1-69/KLRK1/IGHV1-69D/KRT6A/PI3/IGHA2/IGHV3-7/SHC1/IGLC1/IG…	75
GO:0072562	CC	GO:0072562	blood microparticle	50/2278	122/15971	4.17885e-13	6.45689e-11	5.63581e-11	CFH/ITIH4/TF/HSPA8/FN1/CLU/C4BPA/C3/AGT/STOM/GSN/ACTG2/ALB/ACSM1/SERPINF2/A2M/ACTG1/SERPINA3/IGKC/IGHG2/IGHA1/IGHG1/IGHG3/IGHD/IGHM/C4B/PON1/TFRC/APOE/ANXA5/ANGPTL4/IGKV4-1/IGLV3-25/IGLV3-21/IGKV2-30/IGKV1-5/HSPA1A/ACTB/ACTA1/KRT1/FGB/PRSS1/HBB/SLC2A1/IGHA2/IGHV3-7/IGLC1/HPR/IGLV1-47/IGHG4	50
GO:0002366	BP	GO:0002366	leukocyte activation involved in immune response	159/2278	645/15971	6.56239e-13	1.00046e-10	8.73235e-11	ENPP4/TMEM98/ALDH3B1/MGST1/MMP25/ALOX5/SERPINB1/RNASET2/CD44/VCL/CYBA/SERPINB3/CNN2/SBNO2/ATP11A/KCNAB2/PLD1/STXBP2/IL4R/PGM1/RIF1/PPIE/GSTP1/CD59/B4GALT1/CEACAM6/FTL/LYZ/UNC13D/ADA2/DSP/CYB5R3/PYGB/COTL1/CRISPLD2/CTSH/GSDMD/ASAH1/LILRB1/P2RX1/HSPA8/FOLR3/CBL/LTA4H/FRK/TMEM30A/BCL6/PRDX6/CTSD/IRAG2/VAMP8/PTK2B/CAT/PCK1/ATP8A1/SERPINB6/C3/ADGRE2/SLC44A2/BST2/LGALS3/SNAP25/CHI3L1/ANXA1/GNS/BLK/IRF4…	159
GO:0051707	BP	GO:0051707	response to other organism	269/2278	1264/15971	1.08366e-12	1.63033e-10	1.42301e-10	CFH/CFLAR/CD79B/MGST1/CD4/MARCO/RNASET2/CD44/CYBA/CASP8/SBNO2/SCARB1/STXBP2/IL4R/GSTP1/OAS1/LYZ/TF/NLRP1/UNC13D/COMT/PGC/TSPO/TTLL12/NFKBIA/COTL1/GSDMD/LILRB1/GSDME/CAV1/SERPINE1/RARRES2/CXCL12/CCL2/FAM20A/FRK/C7/SPARC/WNT5A/GNLY/IVNS1ABP/GBP3/MUC5B/CNR1/GPAM/CLU/PTK2B/C4BPA/PCK1/IRF1/C3/MASP1/PLA2G5/NECTIN2/BST2/AKAP12/GGT7/LGALS3/TRIM5/TRIM22/CASP9/SFTPD/SPINK5/REG4/ANXA1/FLNB/BLK/IL36RN/IRF4/A…	269
GO:0002263	BP	GO:0002263	cell activation involved in immune response	159/2278	649/15971	1.12584e-12	1.67179e-10	1.4592e-10	ENPP4/TMEM98/ALDH3B1/MGST1/MMP25/ALOX5/SERPINB1/RNASET2/CD44/VCL/CYBA/SERPINB3/CNN2/SBNO2/ATP11A/KCNAB2/PLD1/STXBP2/IL4R/PGM1/RIF1/PPIE/GSTP1/CD59/B4GALT1/CEACAM6/FTL/LYZ/UNC13D/ADA2/DSP/CYB5R3/PYGB/COTL1/CRISPLD2/CTSH/GSDMD/ASAH1/LILRB1/P2RX1/HSPA8/FOLR3/CBL/LTA4H/FRK/TMEM30A/BCL6/PRDX6/CTSD/IRAG2/VAMP8/PTK2B/CAT/PCK1/ATP8A1/SERPINB6/C3/ADGRE2/SLC44A2/BST2/LGALS3/SNAP25/CHI3L1/ANXA1/GNS/BLK/IRF4…	159
GO:0043207	BP	GO:0043207	response to external biotic stimulus	269/2278	1265/15971	1.19007e-12	1.74452e-10	1.52268e-10	CFH/CFLAR/CD79B/MGST1/CD4/MARCO/RNASET2/CD44/CYBA/CASP8/SBNO2/SCARB1/STXBP2/IL4R/GSTP1/OAS1/LYZ/TF/NLRP1/UNC13D/COMT/PGC/TSPO/TTLL12/NFKBIA/COTL1/GSDMD/LILRB1/GSDME/CAV1/SERPINE1/RARRES2/CXCL12/CCL2/FAM20A/FRK/C7/SPARC/WNT5A/GNLY/IVNS1ABP/GBP3/MUC5B/CNR1/GPAM/CLU/PTK2B/C4BPA/PCK1/IRF1/C3/MASP1/PLA2G5/NECTIN2/BST2/AKAP12/GGT7/LGALS3/TRIM5/TRIM22/CASP9/SFTPD/SPINK5/REG4/ANXA1/FLNB/BLK/IL36RN/IRF4/A…	269
GO:0099081	CC	GO:0099081	supramolecular polymer	192/2278	829/15971	1.25998e-12	1.82362e-10	1.59172e-10	GAS7/VCL/LTBP1/SYNE2/NCKAP1/HDAC4/REEP1/KCNAB2/DYNC1I2/FBLN1/SCTR/COL5A3/COL4A4/COL16A1/MMP2/FKBP1A/MYH7/WHRN/DSP/NRP1/MYH9/NINL/PARP4/COTL1/NDRG1/MYH14/DNAH11/PDLIM1/KRT23/MYH3/CRYAB/KAT2B/SPTBN1/FHL2/MFAP2/CASQ2/FKBP15/ADRA1A/LDB3/WIPF3/CALD1/OBSL1/PALLD/MTUS1/ACTN4/TNNT3/COL5A1/SYNE1/GFAP/PDLIM4/MYH11/MICAL2/COL4A2/ANXA1/MICAL1/CCT7/FLNB/BIN1/FBN2/IQGAP1/GAS8/TBCD/COL6A1/MYOM3/COL8A1/ANKRD1/IN…	192
GO:0031589	BP	GO:0031589	cell-substrate adhesion	97/2278	334/15971	1.39452e-12	1.97268e-10	1.72183e-10	CD44/VCL/LAMC3/LIMS2/NTN4/FBLN1/COL5A3/ITGB5/COL16A1/EPDR1/CEACAM6/NID2/LAMB1/UNC13D/SORBS1/NRP1/JAG1/SFRP1/SERPINE1/AGR2/KANK1/SPOCK2/NEDD9/SMOC2/VEGFA/BCL6/FN1/NID1/PTK2B/ACTN4/LAMA5/POSTN/LYVE1/ITGA7/LAMC1/THBS1/IQGAP1/CDH13/TBCD/COL8A1/PHLDB2/MUC4/EPHA1/DOCK5/DOCK1/SPOCK1/MERTK/ABI3BP/ZYX/ITGB2/PDPN/SNED1/FBLN2/ADAMTS9/ITGA2/MICALL2/FREM1/SMAD3/NDNF/MYADM/GAS6/ACTG1/TACSTD2/CIB1/P4HB/BCR/PARV…	97
GO:0055114	BP	GO:0055114	oxidation-reduction process	205/2278	902/15971	1.39747e-12	1.97268e-10	1.72183e-10	CYP26B1/PDK4/ALDH3B1/FMO3/MGST1/ALOX5/H6PD/CYBA/GSTO2/PFKP/KCNAB2/CYBRD1/P4HA2/CYP2W1/SDHA/ACACB/PGM1/GNAS/P3H2/FMO2/CRAT/SORBS1/SCD/CYP2D6/CYB5R3/PYGB/PRKAG2/PTGR1/PHYH/ENO3/SOD3/SOD2/STEAP3/PASK/TPO/DHCR24/CRYZ/ACADM/PRDX6/CNR1/PYROXD2/DNAJC15/CAT/PRXL2A/SARDH/PTGIS/ABCC4/TMX4/TRAP1/POR/ALDH1A2/IVD/EGLN3/FMO5/DMGDH/MICAL2/LOXL2/LDHA/FADS2/PPP1R1A/MICAL1/EGLN1/ISCU/TXN/ALDH1B1/LOXL4/PGD/SUMF1/AL…	205
GO:0061135	MF	GO:0061135	endopeptidase regulator activity	56/2278	150/15971	1.68781e-12	2.35346e-10	2.05419e-10	SERPINB1/ITIH4/SERPINB3/CST7/LXN/TIMP3/PAPLN/BIRC7/WFDC1/SERPINE1/SPOCK2/RARRES1/ITIH5/SERPINB6/C3/BST2/SERPINF1/SPINK5/AGT/BIN1/SFRP2/SERPINH1/SPOCK1/CAST/COL6A3/A2ML1/SPINT2/SERPINF2/WFDC12/COL4A3/SERPINB9/A2M/ANXA2/GAS6/SERPINA5/SERPINA3/SERPINA1/SERPINB11/C4B/LTF/PEBP1/CST3/VSIR/CSTA/TIMP4/SERPINB2/SERPINB5/COL28A1/WFDC2/GAPDH/SPINK4/SPINK1/OVOS2/PI3/SERPINB10/PRDX5	56
GO:0004866	MF	GO:0004866	endopeptidase inhibitor activity	54/2278	142/15971	1.787e-12	2.46175e-10	2.1487e-10	SERPINB1/ITIH4/SERPINB3/CST7/LXN/TIMP3/PAPLN/BIRC7/WFDC1/SERPINE1/SPOCK2/RARRES1/ITIH5/SERPINB6/C3/BST2/SERPINF1/SPINK5/AGT/BIN1/SERPINH1/SPOCK1/CAST/COL6A3/A2ML1/SPINT2/SERPINF2/WFDC12/COL4A3/SERPINB9/A2M/ANXA2/GAS6/SERPINA5/SERPINA3/SERPINA1/SERPINB11/C4B/LTF/PEBP1/CST3/CSTA/TIMP4/SERPINB2/SERPINB5/COL28A1/WFDC2/GAPDH/SPINK4/SPINK1/OVOS2/PI3/SERPINB10/PRDX5	54
GO:0009607	BP	GO:0009607	response to biotic stimulus	273/2278	1294/15971	2.02264e-12	2.7532e-10	2.40309e-10	CFH/CFLAR/CD79B/MGST1/CD4/MARCO/RNASET2/CD44/CYBA/CASP8/SBNO2/SCARB1/STXBP2/IL4R/GSTP1/OAS1/LYZ/TF/NLRP1/UNC13D/COMT/PGC/TSPO/TTLL12/NFKBIA/COTL1/GSDMD/LILRB1/GSDME/CAV1/SERPINE1/RARRES2/CXCL12/CCL2/FAM20A/FRK/C7/SPARC/WNT5A/GNLY/IVNS1ABP/GBP3/MUC5B/CNR1/GPAM/CLU/PTK2B/C4BPA/PCK1/IRF1/C3/MASP1/PLA2G5/NECTIN2/BST2/AKAP12/GGT7/LGALS3/TRIM5/TRIM22/CASP9/SFTPD/SPINK5/REG4/ANXA1/FLNB/BLK/IL36RN/IRF4/A…	273
GO:0010951	BP	GO:0010951	negative regulation of endopeptidase activity	68/2278	202/15971	2.17938e-12	2.93165e-10	2.55885e-10	CFLAR/SERPINB1/CD44/HERPUD1/ITIH4/SERPINB3/NGFR/CST7/LXN/TIMP3/PAPLN/BIRC7/WFDC1/SERPINE1/SPOCK2/CRYAB/VEGFA/DHCR24/RARRES1/ITIH5/SERPINB6/C3/POR/BST2/SERPINF1/SPINK5/MICAL1/AGT/BIN1/THBS1/SFRP2/SERPINH1/SPOCK1/CAST/COL6A3/A2ML1/SPINT2/SERPINF2/WFDC12/COL4A3/SERPINB9/A2M/ANXA2/GAS6/SERPINA5/SERPINA3/SERPINA1/SERPINB11/C4B/AQP1/LTF/PEBP1/CST3/CSTA/TIMP4/SERPINB2/SERPINB5/COL28A1/GPX1/WFDC2/GAPDH/I…	68
GO:0015629	CC	GO:0015629	actin cytoskeleton	125/2278	476/15971	2.25326e-12	2.99579e-10	2.61483e-10	SCIN/GAS7/VCL/MYO16/CYBA/NCKAP1/CNN2/HDAC4/WDR1/LLGL2/AMPH/STK17B/MAEA/MYH7/WHRN/SORBS1/ABLIM1/MYH9/COTL1/MYH14/PDLIM1/SH3PXD2A/MYH3/CRYAB/KAT2B/SPTBN1/MLPH/RHOU/CNR1/FKBP15/LDB3/WIPF3/CALD1/CGNL1/PALLD/ACTN4/LSP1/TNNT3/PDLIM4/MTSS2/MYH11/MICAL2/ANXA1/MICAL1/FLNB/BIN1/SPTBN5/IQGAP1/GSN/BAG3/PSTPIP2/PLEKHH2/PDLIM3/SORBS2/ZYX/KALRN/MYL3/ARPC5/CAPN2/ACTG2/PDLIM5/CDC42EP3/LMOD1/MICALL2/PRKCB/TPM4/MYO…	125
GO:0042060	BP	GO:0042060	wound healing	124/2278	471/15971	2.29286e-12	3.0134e-10	2.6302e-10	ENPP4/CFLAR/ALOX5/CD44/VCL/TNC/SCARB1/CELSR1/MCAM/FBLN1/P2RX5/CD59/B4GALT1/GNAS/ITPR3/DSP/MYH9/ITPK1/WFDC1/CCN4/CAV1/SERPINE1/KANK1/P2RX1/PRKAR1A/SMOC2/VEGFA/SPARC/FGF1/PDGFRB/WNT5A/FN1/PLEK/MFN2/F3/AKAP1/IRF1/TSPAN8/COL5A1/POSTN/ANXA1/MICAL1/BLK/THBS1/MYOF/REG3G/PHLDB2/DGKQ/GNA12/AK3/GSN/DOCK1/MERTK/SCUBE1/JAML/PDPN/SPRR3/CLDN1/ITGA2/SYK/PRKCB/SMAD3/SERPINF2/NDNF/SAA1/A2M/CD151/PLEC/F2R/RAD51B/C…	124
GO:0099024	BP	GO:0099024	plasma membrane invagination	42/2278	96/15971	2.32415e-12	3.01982e-10	2.6358e-10	MARCO/ABCA7/MYH9/C3/THBS1/MFGE8/GSN/DOCK1/ITGB2/ITGA2/RAB31/IGKC/IGHG2/IGHA1/IGHG1/IGHG3/IGHD/IGHM/IGHV1-3/IGHV3-49/IGHV5-51/SH3BP1/FCGR2B/APPL2/IGHV4-39/IGHV3-53/IGHV1-69/IGHV1-69D/IGHA2/IGHV3-7/IGLC1/IGHV3-33/IGHV3-21/IGLC6/IGHV1-24/IGHV3-15/IGHG4/IGHV1-18/IGLC7/IGHV1-58/IGHV4-61/IGHV3-64	42
GO:0030029	BP	GO:0030029	actin filament-based process	174/2278	737/15971	2.79924e-12	3.59624e-10	3.13892e-10	CFLAR/USH1C/SCIN/GAS7/ATP1A2/SYNE2/CYFIP2/NCKAP1/CNN2/WDR1/LLGL2/CELSR1/ITGB5/FAT1/TF/MYH7/SORBS1/DSP/NRP1/PACSIN2/MYH9/RGCC/COTL1/SFRP1/MYH14/CAV1/MET/KANK1/PDLIM1/CXCL12/PRKAR1A/MYH3/NEDD9/PHACTR1/PDGFRB/BCL6/SPTBN1/PLEK/RHOU/CASQ2/KCNJ5/PTK2B/LDB3/WIPF3/OBSL1/ARHGAP40/HIP1/CGNL1/PALLD/BST2/ACTN4/TNNT3/PDLIM4/NPHP4/MYH11/MICAL2/ANXA1/MICAL1/CAPN9/FLNB/BIN1/SPTBN5/IQGAP1/RHOB/PHLDB2/DAAM2/EPHA1/…	174
GO:0031674	CC	GO:0031674	I band	51/2278	132/15971	3.63562e-12	4.61885e-10	4.0315e-10	SYNE2/HDAC4/FKBP1A/MYH7/PDLIM1/CRYAB/KAT2B/FHL2/CASQ2/ADRA1A/LDB3/OBSL1/PALLD/ACTN4/PDLIM4/FLNB/BIN1/ANKRD1/JPH2/BAG3/OBSCN/PDLIM3/SORBS2/FBXO32/MYL3/PDLIM5/KRT8/CAVIN4/KRT19/SYNPO2/DES/CAV3/NEB/FHL3/AHNAK2/PARVB/MYH6/NRAP/MYZAP/ACTN2/FBP2/CSRP1/S100A1/IGFN1/SYNPO2L/TCAP/SMTNL1/FLNC/ANKRD2/SLC2A1/XIRP2	51
GO:0005775	CC	GO:0005775	vacuolar lumen	57/2278	157/15971	4.07994e-12	5.12638e-10	4.47449e-10	RNASET2/DAPK2/VCAN/GALC/SERPINB3/GPC1/EPDR1/FTL/LYZ/UNC13D/ADA2/CYB5R3/PYGB/ASAH1/OGN/LIPA/HSPA8/FRK/PDGFRB/PRDX6/CTSD/FMOD/C3/GNS/NAAA/SDC3/CTSB/GAA/CTSF/DPP7/ARHGAP45/SGSH/ANXA2/GPC6/TCN2/SERPINA3/GM2A/PSAP/NEU4/IFI30/GRN/CTSA/LGMN/CTSC/PADI2/SDC4/HSPG2/CREG1/NAPRT/AGRN/PRELP/TXNDC5/PPT1/HSP90AA1/DCN/PRSS2/S100A7	57
GO:0002920	BP	GO:0002920	regulation of humoral immune response	42/2278	98/15971	5.34517e-12	6.64312e-10	5.79835e-10	CFH/CD59/PGC/C7/CLU/C4BPA/C3/SPINK5/KLK7/A2M/CD55/IGKC/IGHG2/IGHG1/IGHG3/C4B/IGLV2-8/FCER2/CD46/C3AR1/IGKV4-1/IGLV6-57/IGLV3-25/IGLV3-21/IGLV2-14/IGKV2-30/IGKV1-5/FCGR2B/IGLV1-51/IGHV4-39/IGHV3-53/IGHV1-69/IGHV3-7/IGLC1/IGLV1-47/IGHV3-33/IGLV2-23/IGLC6/IGHG4/IGKV5-2/IGLC7/IGKV1-16	42
GO:0052548	BP	GO:0052548	regulation of endopeptidase activity	100/2278	356/15971	5.62695e-12	6.91812e-10	6.03838e-10	CFLAR/SERPINB1/FAS/CD44/HERPUD1/CYFIP2/ITIH4/SERPINB3/CASP8/NGFR/ATP2A3/GRAMD4/CST7/LXN/NLRP1/TIMP3/PAPLN/BIRC7/WFDC1/CTSH/SERPINE1/SPOCK2/P2RX1/CRYAB/PERP/VEGFA/EPHA4/DHCR24/F3/CTSD/RARRES1/ITIH5/SERPINB6/C3/HIP1/POR/EGLN3/BST2/SERPINF1/CASP9/SPINK5/MICAL1/AGT/BIN1/MTCH1/THBS1/ARL6IP5/SFRP2/GSN/SERPINH1/SPOCK1/CAST/COL6A3/SYK/A2ML1/SMAD3/SPINT2/SERPINF2/WFDC12/LGALS9/COL4A3/SERPINB9/A2M/F2R/ANXA…	100
GO:0016491	MF	GO:0016491	oxidoreductase activity	158/2278	660/15971	9.47494e-12	1.14118e-09	9.96066e-10	CYP26B1/ALDH3B1/FMO3/MGST1/ALOX5/H6PD/CYBA/GSTO2/KCNAB2/CYBRD1/P4HA2/CYP2W1/SDHA/GSTP1/P3H2/FMO2/CRAT/SCD/CYP2D6/CYB5R3/PTGR1/PHYH/SOD3/SOD2/STEAP3/TPO/DHCR24/CRYZ/ACADM/PRDX6/PYROXD2/CAT/SARDH/PTGIS/ABCC4/POR/ALDH1A2/IVD/EGLN3/FMO5/DMGDH/MICAL2/LOXL2/LDHA/FADS2/MICAL1/EGLN1/TXN/ALDH1B1/LOXL4/PGD/SUMF1/ALDH1L1/SCD5/CBR4/CYP4V2/SRD5A1/ADHFE1/NDUFB9/QDPR/AKR1C2/PLOD2/TDH/STEAP2/CBR3/ALDH4A1/RDH13/B…	158
GO:0006897	BP	GO:0006897	endocytosis	144/2278	585/15971	9.48159e-12	1.14118e-09	9.96066e-10	CD22/MARCO/ABCA7/CLTCL1/SCARB1/AMPH/SYNJ2/TF/PACSIN2/MYH9/NECAB2/EHD4/LILRB1/CAV2/CAV1/SERPINE1/SFRP4/CBL/VEGFA/SPARC/WNT5A/RHOU/SGIP1/FKBP15/CLU/RAB17/C3/MASP1/HIP1/ACTN4/LGALS3/SNAP25/SFTPD/LOXL2/BIN1/USP20/ENPP2/THBS1/LOXL4/MFGE8/CDH13/DGKQ/VLDLR/C9orf72/GSN/SYT8/DOCK1/LRP8/STEAP2/MX1/LDLRAP1/COLEC12/ITGB2/CXCL16/TPCN2/ALB/LRPAP1/ITGA2/SYK/TUB/HSP90B1/B2M/SCARA3/SCARA5/RAB31/SAA1/CLTB/CD151/SS…	144
GO:0030449	BP	GO:0030449	regulation of complement activation	37/2278	81/15971	9.69216e-12	1.15438e-09	1.00758e-09	CFH/CD59/C7/CLU/C4BPA/C3/A2M/CD55/IGKC/IGHG2/IGHG1/IGHG3/C4B/IGLV2-8/CD46/C3AR1/IGKV4-1/IGLV6-57/IGLV3-25/IGLV3-21/IGLV2-14/IGKV2-30/IGKV1-5/IGLV1-51/IGHV4-39/IGHV3-53/IGHV1-69/IGHV3-7/IGLC1/IGLV1-47/IGHV3-33/IGLV2-23/IGLC6/IGHG4/IGKV5-2/IGLC7/IGKV1-16	37
GO:0030036	BP	GO:0030036	actin cytoskeleton organization	156/2278	650/15971	1.04777e-11	1.23507e-09	1.07802e-09	CFLAR/USH1C/SCIN/GAS7/CYFIP2/NCKAP1/CNN2/WDR1/LLGL2/CELSR1/ITGB5/FAT1/TF/SORBS1/NRP1/PACSIN2/MYH9/RGCC/COTL1/SFRP1/MYH14/MET/KANK1/PDLIM1/CXCL12/PRKAR1A/MYH3/NEDD9/PHACTR1/PDGFRB/BCL6/SPTBN1/PLEK/RHOU/CASQ2/PTK2B/LDB3/OBSL1/ARHGAP40/HIP1/CGNL1/PALLD/BST2/ACTN4/TNNT3/PDLIM4/NPHP4/MYH11/MICAL2/ANXA1/MICAL1/CAPN9/FLNB/BIN1/SPTBN5/IQGAP1/RHOB/PHLDB2/DAAM2/EPHA1/C9orf72/GSN/ANKRD1/PSTPIP2/PLEKHH2/OBSC…	156
GO:0040011	BP	GO:0040011	locomotion	335/2278	1687/15971	1.60673e-11	1.87463e-09	1.63624e-09	ALOX5/ATP1A2/TYMP/CD44/VCL/DAPK2/LAMC3/SYNE2/SERPINB3/NCKAP1/GPC1/NGFR/HDAC4/ATP1B3/WDR1/SCARB1/NTN4/TACR2/CELSR1/PLD1/MCAM/RAP1GAP/FBLN1/PCM1/TNS1/ITGB5/FAT1/GSTP1/B4GALT1/CEACAM6/LAMB1/TF/EFHC1/NRP1/FBXO7/TSPO/MYH9/BMP7/JAG1/STK24/RGCC/SLC7A5/CTSH/SFRP1/CCN4/DNAH11/CAV1/MET/SERPINE1/RARRES2/KANK1/PDLIM1/CXCL12/SPOCK2/CCL2/NEDD9/RIPOR2/SOD2/PHACTR1/MDGA1/SMOC2/VEGFA/LAMA4/SPARC/THBS4/FGF1/PDGFRB…	335
GO:0099512	CC	GO:0099512	supramolecular fiber	187/2278	824/15971	1.6671e-11	1.92542e-09	1.68058e-09	GAS7/VCL/LTBP1/SYNE2/NCKAP1/HDAC4/REEP1/KCNAB2/DYNC1I2/FBLN1/SCTR/COL5A3/COL16A1/MMP2/FKBP1A/MYH7/WHRN/DSP/NRP1/MYH9/NINL/PARP4/COTL1/NDRG1/MYH14/DNAH11/PDLIM1/KRT23/MYH3/CRYAB/KAT2B/SPTBN1/FHL2/MFAP2/CASQ2/FKBP15/ADRA1A/LDB3/WIPF3/CALD1/OBSL1/PALLD/MTUS1/ACTN4/TNNT3/COL5A1/SYNE1/GFAP/PDLIM4/MYH11/MICAL2/ANXA1/MICAL1/CCT7/FLNB/BIN1/FBN2/IQGAP1/GAS8/TBCD/COL6A1/MYOM3/ANKRD1/INCENP/JPH2/BAG3/PSTPIP…	187
GO:0048646	BP	GO:0048646	anatomical structure formation involved in morphogenesis	218/2278	1000/15971	1.87052e-11	2.13875e-09	1.86678e-09	CFLAR/PROM1/ALOX5/TYMP/GPC1/NGFR/CDON/EYA2/SBNO2/WDR1/CELSR1/MCAM/IL4R/ITGB5/B4GALT1/MMP2/FKBP1A/LAMB1/UNC13D/WHRN/NRP1/MYH9/BMP7/JAG1/RGCC/CTSH/SFRP1/CAV1/SERPINE1/SH3PXD2A/CCL2/PRKAR1A/FAM20A/MYH3/PMP22/RIPOR2/PERP/SMOC2/VEGFA/SPARC/THBS4/FGF1/PDGFRB/BCL6/WNT5A/TANC1/FN1/FHL2/MFN2/WLS/F3/NRP2/CASQ2/PTK2B/LDB3/OBSL1/PTGIS/HIF3A/PAX8/C3/TWSG1/ARHGAP22/ALDH1A2/NECTIN2/GDF15/OLFM1/TNNT3/COL5A1/ATP5…	218
GO:0055002	BP	GO:0055002	striated muscle cell development	53/2278	146/15971	2.31161e-11	2.61692e-09	2.28414e-09	CFLAR/HDAC4/WDR1/CAV2/PRKAR1A/MYH3/RIPOR2/VEGFA/PDGFRB/FHL2/CASQ2/ADRA1A/LDB3/OBSL1/TNNT3/MYH11/AGT/CAPN9/ALPK3/MYOF/ANKRD1/OBSCN/SORBS2/SELENON/PDLIM5/LMOD1/PI16/KRT8/AKAP13/KRT19/CAV3/NEB/ACTG1/SMYD3/MYH6/NRAP/DDX39B/ALPK2/CTDP1/ACTN2/COMP/RGS2/TNNT2/TPM1/CSRP1/SYNPO2L/TCAP/GPX1/FLNC/ACTA1/NPPA/TNNT1/MYL2	53
GO:0006082	BP	GO:0006082	organic acid metabolic process	229/2278	1071/15971	4.00908e-11	4.4941e-09	3.92261e-09	CYP26B1/PDK4/ACSM3/ST3GAL1/ELOVL5/ALOX5/CD44/MRI1/VCAN/ITIH4/BCAT1/ST3GAL6/GSTO2/PFKP/HDAC4/CYP2W1/SDHA/MGLL/ACACB/PGM1/HAL/GSTP1/B4GALT1/CPA1/NUP50/COMT/FMO2/CRAT/SCD/CYP2D6/CYB5R3/TRIB3/ACSBG1/CKM/SULT2A1/PLA2G4C/PON2/CAV1/PRKAG2/PRUNE2/OGN/PTGR1/PTGDS/PHYH/SPOCK2/ENO3/SLC2A9/ST3GAL4/ACCS/LTA4H/ABCC5/ACADM/CNR1/GPAM/SCPEP1/FMOD/CHST3/ITIH5/SARDH/PFKFB2/PTGIS/PCK1/NAGK/MRS2/GOT2/C3/PLA2G5/PNKD/P…	229
GO:0016064	BP	GO:0016064	immunoglobulin mediated immune response	57/2278	165/15971	4.08553e-11	4.53533e-09	3.9586e-09	IL4R/RIF1/C7/BCL6/CLU/C4BPA/C3/NECTIN2/CD55/IGKC/IGHG2/IGHA1/IGHG1/IGHG3/IGHD/IGHM/IGHV1-3/IGHV3-49/IGHV5-51/C4B/IGLV2-8/TFRC/FCER2/CD46/IRF7/IGKV4-1/IGLV6-57/IGLV3-25/IGLV3-21/IGLV2-14/IGKV2-30/IGKV1-5/FCGR2B/IGLV1-51/IGHV4-39/IGHV3-53/IGHV1-69/IGHV1-69D/IGHA2/IGHV3-7/IGLC1/FGL2/IGLV1-47/IGHV3-33/IGLV2-23/IGHV3-21/IGLC6/IGHV1-24/IGHV3-15/IGHG4/IGHV1-18/IGKV5-2/IGLC7/IGHV1-58/IGHV4-61/IGHV3-64/IG…	57
GO:0030239	BP	GO:0030239	myofibril assembly	31/2278	63/15971	4.2626e-11	4.6864e-09	4.09046e-09	CFLAR/WDR1/PRKAR1A/MYH3/PDGFRB/CASQ2/LDB3/OBSL1/TNNT3/MYH11/CAPN9/ANKRD1/OBSCN/LMOD1/KRT8/AKAP13/KRT19/CAV3/NEB/ACTG1/MYH6/NRAP/ACTN2/TNNT2/TPM1/CSRP1/SYNPO2L/TCAP/ACTA1/TNNT1/MYL2	31
GO:0060205	CC	GO:0060205	cytoplasmic vesicle lumen	85/2278	294/15971	4.41771e-11	4.81068e-09	4.19893e-09	ALOX5/SERPINB1/RNASET2/VCL/ITIH4/SERPINB3/CNN2/PPIE/GSTP1/FTL/LYZ/TF/UNC13D/ADA2/TIMP3/CYB5R3/PYGB/COTL1/CRISPLD2/CTSH/GSDMD/SERPINE1/RARRES2/HSPA8/FOLR3/FRK/VEGFA/SPARC/FN1/PRDX6/CTSD/CLU/CAT/SRGN/C3/ISLR/ACTN4/CHI3L1/GNS/THBS1/ECM1/GSN/ALAD/PDXK/ARPC5/ALB/PTX3/CLEC3B/B2M/EEF2/SERPINF2/A2M/DPP7/ARHGAP45/ANXA2/GAS6/PSMD13/SERPINA3/GM2A/SERPINA1/CFD/VPS13A/AOC1/LTF/GRN/CTSA/ACTN2/PYGL/CTSZ/OLFM4/C…	85
GO:0030155	BP	GO:0030155	regulation of cell adhesion	155/2278	657/15971	4.91493e-11	5.30163e-09	4.62745e-09	CD4/ALOX5/CD44/VCL/TNC/LIMS2/IL4R/FBLN1/COL16A1/CEACAM6/FXYD5/UNC13D/NRP1/BMP7/JAG1/RGCC/PIEZO1/SFRP1/FGL1/LILRB1/CAV1/SERPINE1/AGR2/KANK1/CXCL12/SPOCK2/MAP3K8/CCL2/PRKAR1A/NEDD9/RIPOR2/MDGA1/SMOC2/VEGFA/LAMA4/BCL6/WNT5A/FN1/NID1/GPAM/PTK2B/PCK1/IRF1/TWSG1/AFDN/ACTN4/LAMA5/LGALS3/POSTN/SFTPD/SPINK5/ANXA1/CD164/GPNMB/BLK/LRRC32/THBS1/PDE5A/IQGAP1/CDH13/TBCD/CELSR2/COL8A1/PHLDB2/SFRP2/EPHA1/DOCK5/G…	155
GO:0002449	BP	GO:0002449	lymphocyte mediated immunity	83/2278	285/15971	4.98739e-11	5.32952e-09	4.65179e-09	IL4R/RIF1/UNC13D/JAG1/CTSH/LILRB1/C7/BCL6/IL1R1/CLU/C4BPA/C3/NECTIN2/RFTN1/IL18/AZGP1/B2M/IL7R/LGALS9/SERPINB9/CADM1/BTN3A2/CD55/MICA/IGKC/IGHG2/IGHA1/IGHG1/IGHG3/IGHD/IGHM/IGHV1-3/IGHV3-49/IGHV5-51/EMP2/C4B/IGLV2-8/SLC11A1/TFRC/CEACAM1/FCER2/CTSC/IL18R1/IL18RAP/CD46/IRF7/IGKV4-1/IGLV6-57/IGLV3-25/IGLV3-21/IGLV2-14/IGKV2-30/IGKV1-5/CLEC12B/FCGR2B/RAET1E/IGLV1-51/IGHV4-39/ULBP1/RAET1G/IGHV3-53/IGH…	83
GO:0010324	BP	GO:0010324	membrane invagination	42/2278	104/15971	5.46047e-11	5.78102e-09	5.04588e-09	MARCO/ABCA7/MYH9/C3/THBS1/MFGE8/GSN/DOCK1/ITGB2/ITGA2/RAB31/IGKC/IGHG2/IGHA1/IGHG1/IGHG3/IGHD/IGHM/IGHV1-3/IGHV3-49/IGHV5-51/SH3BP1/FCGR2B/APPL2/IGHV4-39/IGHV3-53/IGHV1-69/IGHV1-69D/IGHA2/IGHV3-7/IGLC1/IGHV3-33/IGHV3-21/IGLC6/IGHV1-24/IGHV3-15/IGHG4/IGHV1-18/IGLC7/IGHV1-58/IGHV4-61/IGHV3-64	42
GO:0034774	CC	GO:0034774	secretory granule lumen	84/2278	291/15971	6.27825e-11	6.58583e-09	5.74835e-09	ALOX5/SERPINB1/RNASET2/VCL/ITIH4/SERPINB3/CNN2/PPIE/GSTP1/FTL/LYZ/TF/UNC13D/ADA2/TIMP3/CYB5R3/PYGB/COTL1/CRISPLD2/CTSH/GSDMD/SERPINE1/RARRES2/HSPA8/FOLR3/FRK/VEGFA/SPARC/FN1/PRDX6/CTSD/CLU/CAT/SRGN/C3/ISLR/ACTN4/CHI3L1/GNS/THBS1/ECM1/GSN/ALAD/PDXK/ARPC5/ALB/PTX3/CLEC3B/B2M/EEF2/SERPINF2/A2M/DPP7/ARHGAP45/ANXA2/GAS6/PSMD13/SERPINA3/GM2A/SERPINA1/CFD/VPS13A/AOC1/LTF/GRN/CTSA/ACTN2/PYGL/CTSZ/OLFM4/C…	84
GO:0031983	CC	GO:0031983	vesicle lumen	85/2278	296/15971	6.48035e-11	6.73603e-09	5.87944e-09	ALOX5/SERPINB1/RNASET2/VCL/ITIH4/SERPINB3/CNN2/PPIE/GSTP1/FTL/LYZ/TF/UNC13D/ADA2/TIMP3/CYB5R3/PYGB/COTL1/CRISPLD2/CTSH/GSDMD/SERPINE1/RARRES2/HSPA8/FOLR3/FRK/VEGFA/SPARC/FN1/PRDX6/CTSD/CLU/CAT/SRGN/C3/ISLR/ACTN4/CHI3L1/GNS/THBS1/ECM1/GSN/ALAD/PDXK/ARPC5/ALB/PTX3/CLEC3B/B2M/EEF2/SERPINF2/A2M/DPP7/ARHGAP45/ANXA2/GAS6/PSMD13/SERPINA3/GM2A/SERPINA1/CFD/VPS13A/AOC1/LTF/GRN/CTSA/ACTN2/PYGL/CTSZ/OLFM4/C…	85
GO:0019724	BP	GO:0019724	B cell mediated immunity	57/2278	167/15971	7.03377e-11	7.24541e-09	6.32405e-09	IL4R/RIF1/C7/BCL6/CLU/C4BPA/C3/NECTIN2/CD55/IGKC/IGHG2/IGHA1/IGHG1/IGHG3/IGHD/IGHM/IGHV1-3/IGHV3-49/IGHV5-51/C4B/IGLV2-8/TFRC/FCER2/CD46/IRF7/IGKV4-1/IGLV6-57/IGLV3-25/IGLV3-21/IGLV2-14/IGKV2-30/IGKV1-5/FCGR2B/IGLV1-51/IGHV4-39/IGHV3-53/IGHV1-69/IGHV1-69D/IGHA2/IGHV3-7/IGLC1/FGL2/IGLV1-47/IGHV3-33/IGLV2-23/IGHV3-21/IGLC6/IGHV1-24/IGHV3-15/IGHG4/IGHV1-18/IGKV5-2/IGLC7/IGHV1-58/IGHV4-61/IGHV3-64/IG…	57
GO:0000323	CC	GO:0000323	lytic vacuole	152/2278	644/15971	7.3694e-11	7.45679e-09	6.50855e-09	MGST1/RNASET2/VCAN/GALC/MCOLN3/SERPINB3/GPC1/ATP11A/CYBRD1/SCARB1/PLD1/STXBP2/GPR137B/CST7/B4GALT1/EPDR1/CEACAM6/FTL/CDIP1/LYZ/UNC13D/ADA2/CYB5R3/PYGB/EEF1A2/CLCN7/SLC7A5/CTSH/LAPTM4B/SLC39A14/ASAH1/PON2/OGN/HPS1/LIPA/HSPA8/CBL/FRK/TMEM30A/PDGFRB/GNLY/ELAPOR1/PRDX6/CTSD/IRAG2/VAMP8/WDR11/CAT/FMOD/ANXA11/SRGN/SLC36A1/ATP8A1/C3/PLA2G5/USP6/SLC44A2/PGAP6/BST2/GFAP/SFTPD/PEBP4/NAPG/ANXA1/CD164/GNS/IT…	152
GO:0005764	CC	GO:0005764	lysosome	152/2278	644/15971	7.3694e-11	7.45679e-09	6.50855e-09	MGST1/RNASET2/VCAN/GALC/MCOLN3/SERPINB3/GPC1/ATP11A/CYBRD1/SCARB1/PLD1/STXBP2/GPR137B/CST7/B4GALT1/EPDR1/CEACAM6/FTL/CDIP1/LYZ/UNC13D/ADA2/CYB5R3/PYGB/EEF1A2/CLCN7/SLC7A5/CTSH/LAPTM4B/SLC39A14/ASAH1/PON2/OGN/HPS1/LIPA/HSPA8/CBL/FRK/TMEM30A/PDGFRB/GNLY/ELAPOR1/PRDX6/CTSD/IRAG2/VAMP8/WDR11/CAT/FMOD/ANXA11/SRGN/SLC36A1/ATP8A1/C3/PLA2G5/USP6/SLC44A2/PGAP6/BST2/GFAP/SFTPD/PEBP4/NAPG/ANXA1/CD164/GNS/IT…	152
GO:0030018	CC	GO:0030018	Z disc	46/2278	121/15971	7.86415e-11	7.8876e-09	6.88458e-09	SYNE2/HDAC4/FKBP1A/MYH7/PDLIM1/CRYAB/FHL2/CASQ2/ADRA1A/LDB3/OBSL1/PALLD/ACTN4/PDLIM4/FLNB/BIN1/JPH2/BAG3/OBSCN/PDLIM3/SORBS2/FBXO32/PDLIM5/KRT8/CAVIN4/KRT19/SYNPO2/DES/CAV3/NEB/FHL3/AHNAK2/PARVB/MYH6/NRAP/MYZAP/ACTN2/FBP2/CSRP1/S100A1/IGFN1/SYNPO2L/TCAP/FLNC/SLC2A1/XIRP2	46
GO:0055001	BP	GO:0055001	muscle cell development	55/2278	159/15971	8.44224e-11	8.39379e-09	7.3264e-09	CFLAR/HDAC4/WDR1/CAV2/PRKAR1A/MYH3/RIPOR2/VEGFA/PDGFRB/FHL2/CASQ2/ADRA1A/LDB3/OBSL1/TNNT3/MYH11/AGT/CAPN9/ALPK3/BIN1/MYOF/ANKRD1/OBSCN/SORBS2/SELENON/PDLIM5/LMOD1/PI16/KRT8/AKAP13/KRT19/CAV3/NEB/ACTG1/SMYD3/MYH6/NRAP/DDX39B/ALPK2/CTDP1/ACTN2/COMP/RGS2/TNNT2/TPM1/SYPL2/CSRP1/SYNPO2L/TCAP/GPX1/FLNC/ACTA1/NPPA/TNNT1/MYL2	55
GO:0043436	BP	GO:0043436	oxoacid metabolic process	225/2278	1056/15971	8.55972e-11	8.43723e-09	7.36431e-09	CYP26B1/PDK4/ACSM3/ST3GAL1/ELOVL5/ALOX5/CD44/MRI1/VCAN/ITIH4/BCAT1/ST3GAL6/GSTO2/PFKP/HDAC4/CYP2W1/SDHA/MGLL/ACACB/PGM1/HAL/GSTP1/B4GALT1/CPA1/NUP50/COMT/CRAT/SCD/CYP2D6/CYB5R3/TRIB3/ACSBG1/CKM/SULT2A1/PLA2G4C/PON2/CAV1/PRKAG2/PRUNE2/OGN/PTGR1/PTGDS/PHYH/SPOCK2/ENO3/ST3GAL4/ACCS/LTA4H/ABCC5/ACADM/CNR1/GPAM/SCPEP1/FMOD/CHST3/ITIH5/SARDH/PFKFB2/PTGIS/PCK1/NAGK/MRS2/GOT2/C3/PLA2G5/PNKD/POR/ATF4/ALDH…	225
GO:0008201	MF	GO:0008201	heparin binding	53/2278	151/15971	9.96851e-11	9.74188e-09	8.50306e-09	CFH/LXN/COL5A3/ADA2/NRP1/BMP7/CRISPLD2/SFRP1/CCN4/SOD3/SMOC2/VEGFA/THBS4/FGF1/FN1/NRP2/LTBP2/FGFRL1/PLA2G5/COL5A1/LGR6/POSTN/REG4/GPNMB/CCN3/THBS1/ABI3BP/ADAMTS1/FSTL1/CLEC3B/LRPAP1/TMEM184A/TNXB/NDNF/SAA1/THBS2/SERPINA5/LIPI/SMOC1/AOC1/LTF/CCN5/RSPO4/COMP/APOE/MMP7/PTPRF/FGFR4/LPL/PRELP/LAMC2/CXCL11/CCL15	53
GO:0070268	BP	GO:0070268	cornification	40/2278	98/15971	1.05849e-10	1.02566e-08	8.95233e-09	CYP26B1/DSP/KRT23/PERP/SPINK5/CERS3/LCE3D/SPRR3/SPRR2D/SPRR1B/SPRR1A/KRT8/KRT86/KRT4/KRT72/KRT19/KRT15/KRT13/KRT5/KRT16/KRT14/KAZN/LIPN/CDSN/PKP1/PPL/CSTA/KRT7/KRT10/FLG/KRT24/KRT6C/KLK12/IVL/KRT1/KRT6A/PI3/KRT83/KRT6B/KRT2	40
GO:0032787	BP	GO:0032787	monocarboxylic acid metabolic process	144/2278	604/15971	1.11982e-10	1.07596e-08	9.3914e-09	CYP26B1/PDK4/ACSM3/ELOVL5/ALOX5/VCAN/PFKP/HDAC4/CYP2W1/MGLL/ACACB/PGM1/HAL/GSTP1/NUP50/CRAT/SCD/CYP2D6/TRIB3/ACSBG1/CKM/SULT2A1/PLA2G4C/PON2/CAV1/PRKAG2/PTGR1/PTGDS/PHYH/ENO3/ACCS/LTA4H/ACADM/CNR1/GPAM/SCPEP1/PFKFB2/PTGIS/PCK1/MRS2/GOT2/C3/PLA2G5/PNKD/POR/ATF4/ALDH1A2/IVD/LPIN1/LDHA/ECHDC3/FADS2/ANXA1/NAAA/NUDT7/PGD/MPC2/EPHX1/SCD5/CBR4/CYP4V2/AKR1C2/ACSL1/ACSS1/HK2/ALDH4A1/FTCD/ASRGL1/ACOT11/HPG…	144
GO:0004867	MF	GO:0004867	serine-type endopeptidase inhibitor activity	35/2278	80/15971	1.55616e-10	1.48276e-08	1.29421e-08	SERPINB1/ITIH4/SERPINB3/PAPLN/WFDC1/SERPINE1/ITIH5/SERPINB6/SERPINF1/SPINK5/AGT/SERPINH1/SPOCK1/COL6A3/A2ML1/SPINT2/SERPINF2/WFDC12/SERPINB9/A2M/ANXA2/SERPINA5/SERPINA3/SERPINA1/SERPINB11/PEBP1/SERPINB2/SERPINB5/COL28A1/WFDC2/SPINK4/SPINK1/OVOS2/PI3/SERPINB10	35
GO:0003012	BP	GO:0003012	muscle system process	103/2278	392/15971	1.94235e-10	1.83544e-08	1.60204e-08	CFLAR/ATP1A2/VCL/CYBA/HDAC4/LMCD1/TACR2/ITGB5/GNAO1/MYH7/SORBS1/DSP/MYH14/CAV1/P2RX1/CHRNE/MYH3/CRYAB/ERRFI1/CASQ2/KCNJ5/ADRA1A/CALD1/TNNT3/MYH11/AGT/BIN1/SULF1/MYOF/PDE5A/STAC2/MYOM3/GRIP2/DOCK5/GSN/GPD1L/SORBS2/KCNMA1/FBXO32/MYL3/TPCN2/ACTG2/PDLIM5/LMOD1/ITGA2/PI16/CACNB2/SMAD3/TPM4/EEF2/SLN/AKAP13/GAA/NMUR1/DES/KCNE3/F2R/SYNM/CAV3/ABAT/NEB/SMTN/MYBPC1/CACNA1H/SULF2/ANXA6/MYH6/TPM2/DDX39B/GSTM2…	103
GO:0006928	BP	GO:0006928	movement of cell or subcellular component	372/2278	1951/15971	2.43196e-10	2.27927e-08	1.98943e-08	ALOX5/ATP1A2/CD44/VCL/DAPK2/LAMC3/SYNE2/SERPINB3/NCKAP1/GPC1/NGFR/HDAC4/ATP1B3/WDR1/SCARB1/NTN4/TACR2/CELSR1/PLD1/MCAM/RAP1GAP/DYNC1I2/FBLN1/PCM1/TNS1/ITGB5/FAT1/GSTP1/B4GALT1/CEACAM6/LAMB1/TF/MYH7/EFHC1/DSP/NRP1/TSPO/MYH9/BMP7/JAG1/STK24/RGCC/SLC7A5/CTSH/SFRP1/CCN4/MYH14/DNAH11/CAV1/MET/SERPINE1/RARRES2/KANK1/PDLIM1/CXCL12/SPOCK2/CCL2/MYH3/HSPA8/NEDD9/RIPOR2/SOD2/PHACTR1/MDGA1/SMOC2/VEGFA/LAMA4/…	372
GO:0044281	BP	GO:0044281	small molecule metabolic process	349/2278	1812/15971	2.88593e-10	2.68274e-08	2.34159e-08	ENPP4/CYP26B1/PDK4/ACSM3/ALDH3B1/ST3GAL1/ELOVL5/ALOX5/OSBPL5/TYMP/CD44/MRI1/VCAN/H6PD/DKK3/ITIH4/BCAT1/ST3GAL6/GSTO2/PFKP/HDAC4/SCARB1/CYP2W1/SDHA/MGLL/ACACB/SYNJ2/FDFT1/PGM1/HAL/GSTP1/B4GALT1/ITPKC/OAS1/MAEA/CPA1/NUP50/COMT/ADA2/FMO2/CRAT/SORBS1/SCD/CYP2D6/CYB5R3/ITPK1/TRIB3/ACSBG1/SLC39A14/ASAH1/CKM/SULT2A1/PLA2G4C/PDE4C/PON2/CAV1/PRKAG2/NMRK1/PRUNE2/OGN/PTGR1/PTGDS/PHYH/SPOCK2/ENO3/SLC2A9/ST3G…	349
GO:0002682	BP	GO:0002682	regulation of immune system process	279/2278	1392/15971	3.97545e-10	3.66575e-08	3.19959e-08	CFH/CYP26B1/SLC7A2/SCIN/CD79B/CD4/CD22/BTN3A1/DAPK2/CYFIP2/NCKAP1/CASP8/CLDN18/CLEC2D/STXBP2/IL4R/GPR137B/CST7/RIF1/CD59/GNAS/FKBP1A/UNC13D/PGC/FBXO7/TTLL12/NFKBIA/RASSF2/JAG1/RGCC/SLC7A5/CTSH/SFRP1/FGL1/LILRB1/CAV1/SERPINE1/RARRES2/TMEM176B/NPDC1/CXCL12/MAP3K8/CCL2/PRKAR1A/RIPOR2/VEGFA/C7/THBS4/BCL6/KAT2B/WNT5A/IL1R1/MUC5B/CNR1/VAMP8/GPAM/CLU/PTK2B/PILRB/PRXL2A/WIPF3/C4BPA/PCK1/CDKN1A/IRF1/C3/MA…	279
GO:0009653	BP	GO:0009653	anatomical structure morphogenesis	449/2278	2441/15971	4.34448e-10	3.97398e-08	3.46863e-08	CYP26B1/CFLAR/USH1C/IFRD1/PROM1/GAS7/ALOX5/TYMP/CD44/VCL/MYO16/TNC/PREX2/DKK3/LAMC3/CYFIP2/NCKAP1/GPC1/NGFR/CDON/EYA2/SBNO2/NGEF/ROGDI/CLTCL1/WDR1/LIMS2/MAP3K13/NTN4/CELSR1/MCAM/RAP1GAP/IL4R/FBLN1/ITGB5/FAT1/B4GALT1/MMP2/GNAS/FKBP1A/LAMB1/MYH7/UNC13D/WHRN/DSP/ABLIM1/NRP1/PALMD/PACSIN2/MYH9/BMP7/JAG1/RGCC/CRISPLD2/CTSH/SFRP1/FGL1/TLE5/MYH14/DNAH11/CAV1/MET/SERPINE1/SFRP4/AGR2/TMEM176B/SLC1A1/KANK1…	449
GO:0098542	BP	GO:0098542	defense response to other organism	204/2278	953/15971	4.66159e-10	4.23021e-08	3.69227e-08	CFH/CD4/MARCO/RNASET2/CD44/CYBA/STXBP2/IL4R/OAS1/LYZ/TF/NLRP1/UNC13D/PGC/TTLL12/COTL1/GSDMD/LILRB1/SERPINE1/RARRES2/CCL2/FRK/C7/WNT5A/GNLY/GBP3/MUC5B/GPAM/CLU/PTK2B/C4BPA/IRF1/C3/MASP1/PLA2G5/NECTIN2/BST2/LGALS3/TRIM5/TRIM22/SFTPD/SPINK5/ANXA1/FLNB/BLK/IL36RN/IRF4/ANXA3/RAB20/NLRC5/IRF8/IFITM3/SIGLEC10/REG3G/MUC4/GSN/IL18/MCOLN2/SLFN13/SLA/RPL30/LRP8/IL34/MX1/COLEC12/RNF166/IFNGR2/SPON2/ZYX/SIGLE…	204
GO:0051336	BP	GO:0051336	regulation of hydrolase activity	237/2278	1147/15971	5.57676e-10	5.02084e-08	4.38237e-08	CFLAR/SERPINB1/FAS/CD44/PREX2/HERPUD1/CYFIP2/ITIH4/SERPINB3/CASP8/NGFR/TBC1D1/NGEF/ATP1B3/LLGL2/PPP2R2C/ATP2A3/GRAMD4/RAP1GAP/GPR137B/FBLN1/CST7/LXN/FKBP1A/OAS1/NLRP1/TBC1D2/NRP1/TIMP3/PAPLN/BIRC7/WFDC1/CTSH/SFRP1/SLC39A14/ADAP1/CAV2/CAV1/CHN2/SERPINE1/SPOCK2/P2RX1/CCL2/CRYAB/NEDD9/PHACTR1/PERP/VEGFA/PDGFRB/BCL6/WNT5A/FN1/PLEK/EPHA4/DHCR24/ERRFI1/F3/CTSD/RARRES1/RAB3GAP2/FKBP15/PTPA/DNAJC15/PTK2B…	237
GO:0006936	BP	GO:0006936	muscle contraction	86/2278	313/15971	5.81634e-10	5.19563e-08	4.53493e-08	ATP1A2/VCL/HDAC4/TACR2/ITGB5/GNAO1/MYH7/SORBS1/DSP/MYH14/CAV1/P2RX1/CHRNE/MYH3/CRYAB/CASQ2/KCNJ5/ADRA1A/CALD1/TNNT3/MYH11/AGT/BIN1/SULF1/MYOF/PDE5A/STAC2/MYOM3/GRIP2/DOCK5/GPD1L/KCNMA1/MYL3/TPCN2/ACTG2/LMOD1/ITGA2/CACNB2/TPM4/EEF2/GAA/NMUR1/DES/KCNE3/F2R/SYNM/CAV3/ABAT/NEB/SMTN/MYBPC1/CACNA1H/SULF2/ANXA6/MYH6/TPM2/GSTM2/ITGA1/STRIT1/VIM/ACTN2/MYOM1/MYL12A/COMP/SGCA/RGS2/TNNT2/CKMT2/TPM1/GPER1/NPN…	86
GO:0050900	BP	GO:0050900	leukocyte migration	112/2278	446/15971	5.86961e-10	5.20257e-08	4.54099e-08	ALOX5/CD44/DAPK2/GPC1/ATP1B3/WDR1/B4GALT1/CEACAM6/MYH9/SLC7A5/CAV1/SERPINE1/RARRES2/CXCL12/CCL2/RIPOR2/VEGFA/THBS4/WNT5A/FN1/IL1R1/PTK2B/ADGRE2/MTUS1/LGALS3/SFTPD/ANXA1/GYPC/CCN3/THBS1/ECM1/MERTK/MCOLN2/SLC7A7/IL34/NBL1/ABR/ITGB2/JAML/CXCL16/SDC3/ITGA2/SYK/LGALS9/GP2/PDGFD/BSG/IL16/SAA1/CAMK1D/GAS6/MST1L/BCR/SIRPA/CD177/IGKC/IGHA1/IGHM/ITGA1/PECAM1/IGLV2-8/CEACAM1/LGMN/DOCK8/COL1A1/PADI2/DUSP1/SD…	112
GO:0030054	CC	GO:0030054	cell junction	364/2278	1916/15971	6.31395e-10	5.55336e-08	4.84717e-08	SLC7A2/USH1C/SCIN/TSPAN9/CNTN1/ATP1A2/SYT13/CD44/VCL/RAI14/TNC/HOMER3/CYBA/SYNE2/CYFIP2/YBX3/NCKAP1/GPC1/NGFR/CNN2/ABCA7/CLDN18/ROGDI/HDAC4/KCNAB2/RPL31/WDR1/LIMS2/PLD1/MCAM/STXBP2/AMPH/SYNJ2/TNS1/ITGB5/P2RX5/FAT1/CD59/B4GALT1/RPH3A/COMT/TBC1D2/WHRN/SORBS1/DSP/NRP1/PALMD/ARVCF/PACSIN2/RASD2/RPL3/MYH9/CHRNA4/EEF1A2/JAG1/NDRG1/OLFM2/RPS16/CAV2/CAV1/CHN2/EIF3B/SLC1A1/PDLIM1/DNMBP/SH3PXD2A/P2RX1/CHRN…	364
GO:0032879	BP	GO:0032879	regulation of localization	457/2278	2499/15971	6.72165e-10	5.85384e-08	5.10944e-08	TMEM98/ABCC8/SCIN/CD4/CD22/ALOX5/CNTN1/ATP1A2/SYT13/VCL/DAPK2/NSUN2/HOMER3/CYBA/SYNE2/USP36/MCOLN3/SERPINB3/GPC1/CASP8/ATP2C2/NGFR/ABCA7/TBC1D1/CLDN18/HDAC4/REEP1/KCNAB2/ATP1B3/CLTCL1/WDR1/SCARB1/LLGL2/TACR2/PLD1/ACACB/MCAM/STXBP2/IL4R/GPR137B/FBLN1/PCM1/P2RX5/GSTP1/CEACAM6/GNAS/FKBP1A/FXYD5/LAMB1/TF/UNC13D/COMT/SORBS1/ITPR3/DSP/NRP1/PACSIN2/TSPO/NFKBIA/SGK2/BMP7/NKAIN4/CHRNA4/TRIB3/JAG1/FGF14/ST…	457
GO:1901681	MF	GO:1901681	sulfur compound binding	70/2278	236/15971	6.75797e-10	5.85384e-08	5.10944e-08	CFH/MGST1/ACACB/LXN/COL5A3/GSTP1/ADA2/NRP1/BMP7/CRISPLD2/SFRP1/CCN4/SOD3/SMOC2/VEGFA/THBS4/FGF1/FN1/NRP2/LTBP2/FGFRL1/PLA2G5/ADGRE2/COL5A1/LGR6/POSTN/REG4/GPNMB/CCN3/THBS1/ABI3BP/ADAMTS1/ACOT11/FSTL1/CLEC3B/TKT/LRPAP1/ITGA2/TMEM184A/TNXB/HPSE2/NDNF/SAA1/CHST15/THBS2/SERPINA5/LIPI/ANXA6/ECI2/SMOC1/GSTM2/AOC1/LTF/CCN5/RSPO4/COMP/DPYSL3/APOE/MMP7/PTPRF/FGFR4/LPL/AGRN/PRELP/LAMC2/DLD/GSTM3/HADHA/CXCL…	70
GO:0043202	CC	GO:0043202	lysosomal lumen	35/2278	84/15971	7.88736e-10	6.78076e-08	5.91849e-08	RNASET2/VCAN/GALC/GPC1/EPDR1/ASAH1/OGN/LIPA/HSPA8/PDGFRB/CTSD/FMOD/GNS/NAAA/SDC3/CTSB/GAA/CTSF/SGSH/GPC6/TCN2/GM2A/PSAP/NEU4/IFI30/CTSA/LGMN/SDC4/HSPG2/AGRN/PRELP/TXNDC5/PPT1/HSP90AA1/DCN	35
GO:0005509	MF	GO:0005509	calcium ion binding	146/2278	632/15971	8.6945e-10	7.41888e-08	6.47546e-08	SCIN/SYT13/VCAN/LTBP1/CELSR1/FBLN1/FAT1/EPDR1/NID2/RPH3A/LTBP4/PITPNM3/CRTAC1/EFHC1/ITPR3/NINL/JAG1/NECAB2/EHD4/NUCB1/PLA2G4C/CDH23/SPOCK2/CBL/MGP/SMOC2/SPARC/THBS4/EFEMP1/EFHD1/TPO/HPCAL1/NID1/CASQ2/LTBP2/ANXA11/TGM3/MASP1/PLA2G5/ADGRE2/CDHR3/ACTN4/MATN2/LOXL2/ANXA1/CAPN9/ENPP2/SULF1/THBS1/ANXA3/FBN2/IQGAP1/CDH13/RCN3/CELSR2/VLDLR/GSN/CDHR1/SYT8/PAMR1/SPOCK1/LPCAT1/LRP8/SCUBE1/MYL3/SELENON/MEGF6…	146
GO:0048871	BP	GO:0048871	multicellular organismal homeostasis	116/2278	470/15971	8.80532e-10	7.45778e-08	6.50942e-08	CYP26B1/PDK4/USH1C/PROM1/VCL/CLDN18/ACACB/IL4R/GPR137B/GNAS/LYZ/TF/WHRN/SCD/CTSH/CAV1/MET/SLC1A1/CDH23/LIPA/PRKAR1A/VEGFA/LAMA4/NPR3/PDGFRB/PASK/MFN2/MFAP2/CNR1/SGIP1/SPP1/TJP2/PTK2B/ATF4/NPHP4/PEMT/SFTPD/GRHL1/LPIN1/LAMC1/IRF4/ADCY3/SLC39A8/RCN3/MUC4/CDHR1/IL18/ACSL1/LPCAT1/TFF1/AZGP1/ACOT11/CLDN1/ALB/SYK/AQP3/TUB/B2M/SCNN1G/NOD2/SLN/CIDEA/METRNL/F2R/ABAT/ACTG1/CYP4F12/KRT16/TRPV2/PRKAR1B/CLDN4/…	116
GO:0018149	BP	GO:0018149	peptide cross-linking	19/2278	30/15971	8.92551e-10	7.50399e-08	6.54975e-08	ABCA7/DSP/SPOCK2/FN1/TGM3/ANXA1/THBS1/SPRR1B/SPRR1A/NDNF/TGM2/CSTA/KRT10/FLG/IVL/KRT1/PI3/DCN/KRT2	19
GO:0005783	CC	GO:0005783	endoplasmic reticulum	259/2278	1284/15971	9.7394e-10	8.12849e-08	7.09483e-08	TMEM98/PROM1/MGST1/CD4/ELOVL5/RNASET2/VCAN/TNC/H6PD/LTBP1/COL23A1/HERPUD1/CYBA/SYNE2/TMCC3/ATP2C2/ABCA7/TRAM2/REEP1/ATP11A/CLEC2D/P4HA2/CYP2W1/ATP2A3/CST7/FDFT1/COL5A3/COL4A4/COL16A1/FKBP1A/OAS1/P3H2/CERS4/LAMB1/TF/COL9A3/CRAT/ITPR3/SCD/TSPAN15/CYP2D6/CYB5R3/TSPO/PIEZO1/ACSBG1/EHD4/NUCB1/CAV1/CPED1/AGR2/PTGDS/RASD1/FAM20A/TMEM30A/THBS4/WNT5A/FN1/EPHA4/DHCR24/WLS/CASQ2/SPP1/CLU/CAT/SLC36A1/PTGIS/P…	259
GO:0019752	BP	GO:0019752	carboxylic acid metabolic process	206/2278	974/15971	1.11612e-09	9.24766e-08	8.07168e-08	CYP26B1/PDK4/ACSM3/ST3GAL1/ELOVL5/ALOX5/CD44/MRI1/VCAN/ITIH4/BCAT1/GSTO2/PFKP/HDAC4/CYP2W1/SDHA/MGLL/ACACB/PGM1/HAL/GSTP1/CPA1/NUP50/COMT/CRAT/SCD/CYP2D6/CYB5R3/TRIB3/ACSBG1/CKM/SULT2A1/PLA2G4C/PON2/CAV1/PRKAG2/PTGR1/PTGDS/PHYH/ENO3/ACCS/LTA4H/ABCC5/ACADM/CNR1/GPAM/SCPEP1/ITIH5/SARDH/PFKFB2/PTGIS/PCK1/NAGK/MRS2/GOT2/C3/PLA2G5/PNKD/POR/ATF4/ALDH1A2/IVD/GGT7/ENOSF1/PEMT/LYVE1/LPIN1/LDHA/ECHDC3/FADS…	206
GO:0002433	BP	GO:0002433	immune response-regulating cell surface receptor signaling pathway involved in phagocytosis	42/2278	113/15971	1.16647e-09	9.52674e-08	8.31527e-08	CYFIP2/NCKAP1/WIPF3/DOCK1/ARPC5/SYK/BAIAP2/ACTG1/IGKC/IGHG2/IGHG1/IGHG3/IGLV2-8/IGKV4-1/IGLV6-57/IGLV3-25/IGLV3-21/IGLV2-14/IGKV2-30/IGKV1-5/FCGR2B/ARPC1B/APPL2/IGLV1-51/IGHV4-39/ACTB/HSP90AA1/LIMK1/IGHV3-53/IGHV1-69/PLPP4/FCGR3A/IGHV3-7/IGLC1/IGLV1-47/IGHV3-33/IGLV2-23/IGLC6/IGHG4/IGKV5-2/IGLC7/IGKV1-16	42
GO:0038096	BP	GO:0038096	Fc-gamma receptor signaling pathway involved in phagocytosis	42/2278	113/15971	1.16647e-09	9.52674e-08	8.31527e-08	CYFIP2/NCKAP1/WIPF3/DOCK1/ARPC5/SYK/BAIAP2/ACTG1/IGKC/IGHG2/IGHG1/IGHG3/IGLV2-8/IGKV4-1/IGLV6-57/IGLV3-25/IGLV3-21/IGLV2-14/IGKV2-30/IGKV1-5/FCGR2B/ARPC1B/APPL2/IGLV1-51/IGHV4-39/ACTB/HSP90AA1/LIMK1/IGHV3-53/IGHV1-69/PLPP4/FCGR3A/IGHV3-7/IGLC1/IGLV1-47/IGHV3-33/IGLV2-23/IGLC6/IGHG4/IGKV5-2/IGLC7/IGKV1-16	42
GO:0031410	CC	GO:0031410	cytoplasmic vesicle	406/2278	2188/15971	1.23047e-09	9.97816e-08	8.70929e-08	ENPP4/ALDH3B1/MGST1/MMP25/CD4/CD22/ALOX5/GPRC5A/ATP1A2/MARCO/SYT13/SERPINB1/RNASET2/CD44/VCL/DAPK2/CYBA/MCOLN3/ITIH4/SERPINB3/GPC1/ATP2C2/NGFR/CNN2/ABCA7/ROGDI/ATP11A/KCNAB2/ATP1B3/CLTCL1/SCARB1/PLD1/STXBP2/CST7/AMPH/PGM1/ITGB5/PPIE/GSTP1/CD59/B4GALT1/CEACAM6/FTL/RPH3A/GRAMD1A/CDIP1/LYZ/TF/PITPNM3/UNC13D/ADA2/TBC1D2/ITPR3/DSP/NRP1/TSPAN15/WASHC2A/TIMP3/CYB5R3/PACSIN2/PYGB/MGRN1/COTL1/CRISPLD2/CLC…	406
GO:0006898	BP	GO:0006898	receptor-mediated endocytosis	78/2278	278/15971	1.29067e-09	1.03926e-07	9.07102e-08	MARCO/CLTCL1/SCARB1/TF/NECAB2/LILRB1/CAV2/CAV1/SERPINE1/SFRP4/CBL/VEGFA/SPARC/SGIP1/CLU/C3/MASP1/HIP1/SNAP25/SFTPD/VLDLR/MX1/LDLRAP1/COLEC12/ITGB2/CXCL16/TPCN2/ALB/LRPAP1/SYK/HSP90B1/B2M/RAB31/SAA1/CLTB/CAV3/ANXA2/IGF2R/IGKC/IGHA1/IGLV2-8/TFRC/DGKD/CEACAM1/RAMP3/APOE/HSPG2/ACKR3/ARHGAP27/GREM1/IGKV4-1/IGLV6-57/IGLV3-25/IGLV3-21/IGLV2-14/IGKV2-30/IGKV1-5/FCGR2B/COLEC11/PPT1/IGLV1-51/IGHV4-39/HSP90…	78
GO:0070887	BP	GO:0070887	cellular response to chemical stimulus	518/2278	2900/15971	1.31446e-09	1.05101e-07	9.17362e-08	CYP26B1/CFLAR/PDK4/ALDH3B1/FMO3/MGST1/IL32/CD4/ALOX5/ATP1A2/SYT13/FAS/CD44/DAPK2/TNC/LTBP1/DKK3/HERPUD1/CYBA/CYFIP2/IL17RB/YBX3/GPC1/CASP8/ST3GAL6/NGFR/CNN2/SBNO2/GLP2R/GSTO2/CLDN18/PFKP/HDAC4/SCARB1/CYP2W1/STXBP2/IL4R/RIF1/ITGB5/GSTP1/COL16A1/MMP2/GNAO1/GNAS/OAS1/GRAMD1A/CDIP1/LTBP4/TF/FMO2/SORBS1/NRP1/CDC34/POLR2E/CYP2D6/FBXO7/TIMP3/CYB5R3/TSPO/TTLL12/RPL3/NFKBIA/BMP7/CHRNA4/TRIB3/STK24/RGCC/CT…	518
GO:0097708	CC	GO:0097708	intracellular vesicle	406/2278	2192/15971	1.56652e-09	1.24386e-07	1.08568e-07	ENPP4/ALDH3B1/MGST1/MMP25/CD4/CD22/ALOX5/GPRC5A/ATP1A2/MARCO/SYT13/SERPINB1/RNASET2/CD44/VCL/DAPK2/CYBA/MCOLN3/ITIH4/SERPINB3/GPC1/ATP2C2/NGFR/CNN2/ABCA7/ROGDI/ATP11A/KCNAB2/ATP1B3/CLTCL1/SCARB1/PLD1/STXBP2/CST7/AMPH/PGM1/ITGB5/PPIE/GSTP1/CD59/B4GALT1/CEACAM6/FTL/RPH3A/GRAMD1A/CDIP1/LYZ/TF/PITPNM3/UNC13D/ADA2/TBC1D2/ITPR3/DSP/NRP1/TSPAN15/WASHC2A/TIMP3/CYB5R3/PACSIN2/PYGB/MGRN1/COTL1/CRISPLD2/CLC…	406
GO:0019730	BP	GO:0019730	antimicrobial humoral response	37/2278	94/15971	1.7715e-09	1.39692e-07	1.21928e-07	LYZ/TF/PGC/RARRES2/GNLY/CLU/SFTPD/SPINK5/IL36RN/REG3G/RPL30/SPON2/DEFB1/WFDC12/KLK7/RNASE6/DMBT1/IGHA1/IGHM/LTF/SLC11A1/REG1A/MUC7/WFDC2/GAPDH/COLEC11/PGLYRP4/ITLN1/PLA2G2A/CXCL11/FGB/CXCL14/KRT6A/PI3/IGHA2/PRSS2/S100A7	37
GO:0045087	BP	GO:0045087	innate immune response	172/2278	785/15971	1.97242e-09	1.54471e-07	1.34827e-07	CFH/MARCO/RNASET2/CD44/CYBA/STXBP2/OAS1/NLRP1/UNC13D/TTLL12/GSDMD/LILRB1/RARRES2/CCL2/FRK/C7/WNT5A/GBP3/MUC5B/CLU/PTK2B/C4BPA/IRF1/C3/MASP1/PLA2G5/NECTIN2/BST2/LGALS3/TRIM5/TRIM22/SFTPD/ANXA1/FLNB/BLK/IL36RN/IRF4/RAB20/NLRC5/IRF8/IFITM3/SIGLEC10/MUC4/GSN/IL18/MCOLN2/SLA/LRP8/IL34/MX1/COLEC12/RNF166/IFNGR2/SPON2/ZYX/SIGLEC16/CXCL16/CLDN1/PTX3/ERAP1/DEFB1/SYK/B2M/NOD2/WFDC12/LGALS9/RNASE6/SERPINB9/…	172
GO:0002431	BP	GO:0002431	Fc receptor mediated stimulatory signaling pathway	43/2278	119/15971	2.05072e-09	1.5951e-07	1.39226e-07	CYFIP2/NCKAP1/WIPF3/BLK/DOCK1/ARPC5/SYK/BAIAP2/ACTG1/IGKC/IGHG2/IGHG1/IGHG3/IGLV2-8/IGKV4-1/IGLV6-57/IGLV3-25/IGLV3-21/IGLV2-14/IGKV2-30/IGKV1-5/FCGR2B/ARPC1B/APPL2/IGLV1-51/IGHV4-39/ACTB/HSP90AA1/LIMK1/IGHV3-53/IGHV1-69/PLPP4/FCGR3A/IGHV3-7/IGLC1/IGLV1-47/IGHV3-33/IGLV2-23/IGLC6/IGHG4/IGKV5-2/IGLC7/IGKV1-16	43
GO:1901568	BP	GO:1901568	fatty acid derivative metabolic process	51/2278	154/15971	2.30209e-09	1.77852e-07	1.55236e-07	ELOVL5/ALOX5/MGLL/GSTP1/CPA1/SCD/CYP2D6/ACSBG1/PLA2G4C/PON2/PTGR1/PTGDS/LTA4H/PTGIS/PLA2G5/GGT7/ANXA1/EPHX1/SCD5/CBR4/AKR1C2/ACSL1/BDH1/HPGD/SYK/AVPR1A/GPX4/FASN/ALOX15B/CYP4F12/CYP4F3/AKR1C1/AKR1C3/PLA2G4B/GSTA1/PON1/DGAT2/FAR2/GGT1/ALOX12/CYP1B1/PTGR2/FADS1/CYP4F11/CYP4F2/GGTA1/GPX1/PTGS1/CYP2E1/PPT1/EPHX2	51
GO:0006690	BP	GO:0006690	icosanoid metabolic process	40/2278	107/15971	2.36813e-09	1.81726e-07	1.58617e-07	ALOX5/MGLL/GSTP1/CPA1/CYP2D6/PLA2G4C/PON2/PTGR1/PTGDS/LTA4H/PTGIS/PLA2G5/GGT7/ANXA1/EPHX1/AKR1C2/HPGD/SYK/AVPR1A/GPX4/ALOX15B/CYP4F12/CYP4F3/AKR1C1/AKR1C3/PLA2G4B/GSTA1/PON1/GGT1/ALOX12/CYP1B1/PTGR2/FADS1/CYP4F11/CYP4F2/GGTA1/GPX1/PTGS1/CYP2E1/EPHX2	40
GO:0051346	BP	GO:0051346	negative regulation of hydrolase activity	99/2278	388/15971	2.40283e-09	1.8316e-07	1.59868e-07	CFLAR/SERPINB1/CD44/HERPUD1/ITIH4/SERPINB3/NGFR/CST7/LXN/FKBP1A/TIMP3/PAPLN/BIRC7/WFDC1/SLC39A14/SERPINE1/SPOCK2/CRYAB/PHACTR1/VEGFA/DHCR24/RARRES1/FKBP15/PTPA/ITIH5/SERPINB6/C3/POR/BST2/ATP5IF1/LGALS3/SERPINF1/SPINK5/ANXA1/PPP1R1A/MICAL1/AGT/EGLN1/BIN1/THBS1/IQGAP1/ECM1/SFRP2/SERPINH1/SPOCK1/FARP1/CAST/COL6A3/PTX3/PI16/A2ML1/SPINT2/SERPINF2/PXK/WFDC12/COL4A3/SERPINB9/A2M/ANXA2/GAS6/SEMA4D/SERPIN…	99
GO:0031032	BP	GO:0031032	actomyosin structure organization	58/2278	186/15971	2.50111e-09	1.89389e-07	1.65305e-07	CFLAR/CNN2/WDR1/ITGB5/SORBS1/NRP1/MYH9/RGCC/SFRP1/MYH14/MET/PDLIM1/PRKAR1A/MYH3/PHACTR1/PDGFRB/CASQ2/PTK2B/LDB3/OBSL1/CGNL1/TNNT3/MYH11/CAPN9/PHLDB2/EPHA1/ANKRD1/OBSCN/ZYX/LMOD1/SMAD3/SERPINF2/PDCD6IP/KRT8/AKAP13/KRT19/SH3PXD2B/CAV3/NEB/ACTG1/TACSTD2/EVL/MYH6/NRAP/LPAR1/ACTN2/TNNT2/SDC4/TPM1/F11R/CSRP1/SYNPO2L/TCAP/MYO18A/LIMK1/ACTA1/TNNT1/MYL2	58
GO:0050776	BP	GO:0050776	regulation of immune response	185/2278	862/15971	2.5923e-09	1.95002e-07	1.70205e-07	CFH/CD79B/CD4/CD22/BTN3A1/CYFIP2/NCKAP1/CLEC2D/STXBP2/IL4R/RIF1/CD59/FKBP1A/UNC13D/PGC/TTLL12/RGCC/SLC7A5/CTSH/FGL1/LILRB1/NPDC1/C7/BCL6/WNT5A/IL1R1/MUC5B/CNR1/VAMP8/CLU/PILRB/WIPF3/C4BPA/PCK1/IRF1/C3/MASP1/PLA2G5/ADGRE2/NECTIN2/BST2/RFTN1/LGALS3/TRIM5/SFTPD/SPINK5/ANXA1/BLK/IRF4/NLRC5/ECM1/GPR17/MUC4/DOCK1/IL18/LRP8/COLEC12/IFNGR2/SPON2/ABR/ITGB2/JAML/AZGP1/ARPC5/FCGR3B/ERAP1/SYK/BTNL9/PRKCB/B2M…	185
GO:0038094	BP	GO:0038094	Fc-gamma receptor signaling pathway	42/2278	116/15971	2.9357e-09	2.19391e-07	1.91492e-07	CYFIP2/NCKAP1/WIPF3/DOCK1/ARPC5/SYK/BAIAP2/ACTG1/IGKC/IGHG2/IGHG1/IGHG3/IGLV2-8/IGKV4-1/IGLV6-57/IGLV3-25/IGLV3-21/IGLV2-14/IGKV2-30/IGKV1-5/FCGR2B/ARPC1B/APPL2/IGLV1-51/IGHV4-39/ACTB/HSP90AA1/LIMK1/IGHV3-53/IGHV1-69/PLPP4/FCGR3A/IGHV3-7/IGLC1/IGLV1-47/IGHV3-33/IGLV2-23/IGLC6/IGHG4/IGKV5-2/IGLC7/IGKV1-16	42
GO:0002460	BP	GO:0002460	adaptive immune response based on somatic recombination of immune receptors built from immunoglobulin superfamily domains	80/2278	293/15971	3.16705e-09	2.35143e-07	2.05241e-07	TMEM98/CD4/IL4R/RIF1/UNC13D/JAG1/CTSH/LILRB1/C7/BCL6/IL1R1/CLU/C4BPA/C3/NECTIN2/RFTN1/ANXA1/IRF4/IL18/AZGP1/B2M/IL7R/BTN3A2/CD55/MICA/IGKC/IGHG2/IGHA1/IGHG1/IGHG3/IGHD/IGHM/IGHV1-3/IGHV3-49/IGHV5-51/EMP2/C4B/IGLV2-8/SLC11A1/TFRC/CEACAM1/FCER2/CTSC/IL1RL1/IL18R1/IL18RAP/CD46/IRF7/IGKV4-1/IGLV6-57/IGLV3-25/IGLV3-21/IGLV2-14/IGKV2-30/IGKV1-5/FCGR2B/IGLV1-51/IGHV4-39/IGHV3-53/IGHV1-69/IGHV1-69D/IGHA2…	80
GO:0045214	BP	GO:0045214	sarcomere organization	22/2278	41/15971	3.52362e-09	2.59929e-07	2.26876e-07	WDR1/PRKAR1A/MYH3/CASQ2/LDB3/TNNT3/CAPN9/ANKRD1/OBSCN/KRT8/AKAP13/KRT19/CAV3/ACTG1/MYH6/ACTN2/TNNT2/TPM1/CSRP1/SYNPO2L/TCAP/TNNT1	22
GO:0072359	BP	GO:0072359	circulatory system development	207/2278	993/15971	3.5976e-09	2.63686e-07	2.30154e-07	CFLAR/ALOX5/TYMP/LTBP1/NGFR/ACACB/MCAM/B4GALT1/MMP2/FKBP1A/MYH7/DSP/NRP1/MYH9/BMP7/JAG1/SGCG/RGCC/CTSH/SFRP1/DNAH11/CAV1/SERPINE1/SLC1A1/PDLIM1/CCL2/PRKAR1A/SOD2/SMOC2/VEGFA/SPARC/THBS4/FGF1/PDGFRB/KAT2B/WNT5A/FN1/SMYD1/FHL2/ERRFI1/F3/NRP2/WDR11/PTK2B/ADRA1A/POPDC2/MTERF4/LDB3/OBSL1/PTGIS/HIF3A/CDKN1A/PAX8/C3/FGFRL1/ARHGAP22/ALDH1A2/OLFM1/COL5A1/ATP5IF1/PDLIM4/SERPINF1/CHI3L1/MYH11/SPINK5/MICAL2/…	207
GO:0045861	BP	GO:0045861	negative regulation of proteolysis	80/2278	294/15971	3.75393e-09	2.73391e-07	2.38625e-07	CFLAR/TMEM98/SERPINB1/CD44/HERPUD1/ITIH4/SERPINB3/NGFR/CST7/LXN/TIMP3/PAPLN/BIRC7/WFDC1/SERPINE1/SPOCK2/CRYAB/VEGFA/EPHA4/DHCR24/RARRES1/ITIH5/SERPINB6/C3/POR/BST2/SERPINF1/SPINK5/MICAL1/AGT/BIN1/THBS1/ECM1/SFRP2/ALAD/SERPINH1/SPOCK1/CAST/COL6A3/PI16/A2ML1/SPINT2/SERPINF2/WFDC12/COL4A3/SERPINB9/A2M/CLN8/ANXA2/GAS6/SERPINA5/LRRK2/SERPINA3/SERPINA1/SERPINB11/C4B/AQP1/LTF/PEBP1/CTSZ/CST3/CSTA/PI15/T…	80
GO:0008307	MF	GO:0008307	structural constituent of muscle	21/2278	38/15971	3.93192e-09	2.84542e-07	2.48358e-07	MYH11/OBSCN/PDLIM3/SORBS2/MYL3/TPM4/KRT19/PLEC/SYNM/NEB/SMTN/MYBPC1/TPM2/ACTN2/MYOM1/TPM1/CSRP1/TCAP/ACTN3/ANKRD2/MYL2	21
GO:2000145	BP	GO:2000145	regulation of cell motility	184/2278	861/15971	4.04645e-09	2.90988e-07	2.53985e-07	VCL/DAPK2/SYNE2/SERPINB3/HDAC4/SCARB1/TACR2/MCAM/FBLN1/GSTP1/CEACAM6/LAMB1/TF/NRP1/BMP7/JAG1/STK24/RGCC/CTSH/SFRP1/CCN4/CAV1/MET/SERPINE1/RARRES2/KANK1/CXCL12/SPOCK2/CCL2/NEDD9/RIPOR2/SOD2/PHACTR1/SMOC2/VEGFA/LAMA4/SPARC/THBS4/FGF1/PDGFRB/WNT5A/FN1/IL1R1/F3/NRP2/PTK2B/ATP8A1/MTUS1/BST2/AFDN/ACTN4/LAMA5/AKAP12/LGALS3/SERPINF1/LGR6/POSTN/ANXA1/AGT/GPNMB/ENPP2/CCN3/SULF1/THBS1/ANXA3/DNAJA4/IQGAP1/CD…	184
GO:0032432	CC	GO:0032432	actin filament bundle	31/2278	73/15971	4.17521e-09	2.98371e-07	2.60429e-07	CYBA/CNN2/MYH7/SORBS1/ABLIM1/MYH9/MYH14/PDLIM1/CRYAB/LDB3/PALLD/ACTN4/PDLIM4/FLNB/BAG3/PDLIM3/ZYX/PDLIM5/MICALL2/TPM4/SYNPO2/ABLIM3/RFLNA/FHL3/SEPTIN9/MYH6/TPM1/FAM107A/RFLNB/ACTA1/XIRP2	31
GO:0010033	BP	GO:0010033	response to organic substance	514/2278	2897/15971	4.32807e-09	3.07373e-07	2.68286e-07	CYP26B1/CFLAR/PDK4/MGST1/IL32/CD4/ALOX5/ATP1A2/FAS/CD44/TNC/LTBP1/DKK3/HERPUD1/CYBA/CYFIP2/ITIH4/IL17RB/YBX3/GPC1/CASP8/ST3GAL6/NGFR/CNN2/SBNO2/GLP2R/CLDN18/PFKP/HDAC4/SCARB1/ACACB/STXBP2/IL4R/RIF1/ITGB5/P2RX5/GSTP1/COL16A1/MMP2/GNAO1/GNAS/OAS1/GRAMD1A/CDIP1/LTBP4/NLRP1/COMT/SORBS1/SCD/NRP1/CDC34/POLR2E/TIMP3/TSPO/TTLL12/RPL3/NFKBIA/BMP7/CHRNA4/TRIB3/JAG1/WFDC1/ACSBG1/CTSH/EHD4/SFRP1/SLC39A14/ASA…	514
GO:0120254	BP	GO:0120254	olefinic compound metabolic process	40/2278	109/15971	4.43056e-09	3.1271e-07	2.72945e-07	ELOVL5/ALOX5/H6PD/DKK3/MGLL/GSTP1/CYP2D6/PLA2G4C/PTGDS/PTGIS/ALDH1A2/FADS2/EPHX1/DGKQ/SRD5A1/AKR1C2/ACSL1/RDH13/GPX4/ALOX15B/ALDH1A3/CYP4F12/CYP4F3/AKR1C1/AKR1C3/CACNA1H/GSTM2/PLA2G4B/GSTA1/ALOX12/CYP1B1/FADS1/CYP4F11/CYP4F2/GPX1/PTGS1/CYP2E1/EPHX2/CYP11B1/DHRS9	40
GO:0042641	CC	GO:0042641	actomyosin	32/2278	77/15971	4.50152e-09	3.15769e-07	2.75614e-07	CYBA/CNN2/HDAC4/MYH7/SORBS1/ABLIM1/MYH9/MYH14/PDLIM1/KAT2B/LDB3/PALLD/ACTN4/PDLIM4/FLNB/BAG3/PDLIM3/ZYX/PDLIM5/MICALL2/TPM4/PDCD6IP/SYNPO2/ABLIM3/FHL3/SEPTIN9/MYH6/TPM1/FAM107A/MYO18A/ACTA1/XIRP2	32
GO:0031424	BP	GO:0031424	keratinization	42/2278	118/15971	5.30125e-09	3.69601e-07	3.22601e-07	CYP26B1/DSP/KRT23/PERP/TGM3/SPINK5/CERS3/LCE3D/SPRR3/SPRR2D/SPRR1B/SPRR1A/KRT8/KRT86/KRT4/KRT72/KRT19/KRT15/KRT13/KRT5/KRT16/KRT14/KAZN/LIPN/CDSN/PKP1/PPL/CSTA/KRT7/KRT10/FLG/KRT24/KRT6C/KLK12/IVL/KRT1/KRT6A/PI3/KRT83/KRT6B/LCE3E/KRT2	42
GO:0050839	MF	GO:0050839	cell adhesion molecule binding	121/2278	511/15971	5.495e-09	3.80787e-07	3.32364e-07	PROM1/GPRC5A/VCL/CNN2/PFKP/ITGB5/COL16A1/FXYD5/LTBP4/LAMB1/TBC1D2/DSP/ARVCF/PACSIN2/MYH9/STK24/EHD4/CCN4/NDRG1/PLIN3/PDLIM1/CXCL12/CDH23/HSPA8/CBL/THBS4/FGF1/SPTBN1/FN1/PRDX6/SPP1/TJP2/CALD1/LRRFIP1/TSPAN8/CDHR3/PALLD/NECTIN2/AFDN/ACTN4/COL5A1/LAMA5/EPS8L1/POSTN/LDHA/ANXA1/TES/FLNB/GPNMB/CCN3/THBS1/MFGE8/IQGAP1/CDH13/RPS2/PHLDB2/SFRP2/BAG3/CAST/ROBO3/OBSCN/ITGB2/JAML/PDLIM5/ITGA2/SYK/EEF2/TNXB/ST…	121
GO:0030020	MF	GO:0030020	extracellular matrix structural constituent conferring tensile strength	21/2278	39/15971	7.37431e-09	5.07939e-07	4.43347e-07	COL23A1/COL5A3/COL4A4/COL16A1/COL9A3/COL21A1/COL5A1/COL4A2/COL6A1/COL6A2/COL8A1/COL6A3/COL4A3/COL18A1/COL4A1/COL14A1/COL27A1/COL15A1/COL1A1/COL5A2/COL28A1	21
GO:0006631	BP	GO:0006631	fatty acid metabolic process	92/2278	360/15971	8.12248e-09	5.56122e-07	4.85403e-07	PDK4/ACSM3/ELOVL5/ALOX5/MGLL/ACACB/GSTP1/CRAT/SCD/CYP2D6/TRIB3/ACSBG1/PLA2G4C/PON2/CAV1/PRKAG2/PTGR1/PTGDS/PHYH/LTA4H/ACADM/CNR1/GPAM/PTGIS/PCK1/C3/PLA2G5/POR/IVD/LPIN1/ECHDC3/FADS2/ANXA1/NAAA/NUDT7/EPHX1/SCD5/CBR4/CYP4V2/AKR1C2/ACSL1/ACSS1/ACOT11/HPGD/AVPR1A/ACSM1/ACSF2/GPX4/FASN/ALOX15B/ACSM5/CYP4F12/CYP4F3/AKR1C1/LIPI/AKR1C3/ACADSB/ECI2/CPT1B/GSTM2/PLIN5/AMACR/PLA2G4B/GSTA1/PON1/DGAT2/CEACAM1/…	92
GO:0030216	BP	GO:0030216	keratinocyte differentiation	58/2278	192/15971	9.25513e-09	6.299e-07	5.49799e-07	CYP26B1/DSP/JAG1/ASAH1/KRT23/PERP/WNT5A/ERRFI1/TGM3/PALLD/SPINK5/GRHL1/ANXA1/FLNB/REG3G/CERS3/LCE3D/SPRR3/SPRR2D/AQP3/SPRR1B/SPRR1A/KRT8/KRT86/KRT4/KRT72/KRT19/KRT15/KRT13/ALOX15B/KRT5/BCR/KRT16/KRT14/KAZN/AKR1C3/PSAP/LIPN/CDSN/PKP1/PPL/CSTA/KRT7/KRT10/TXNIP/FLG/KRT24/KRT6C/KLK12/IVL/KRT1/KRT6A/PI3/KRT83/KRT6B/LCE3E/KRT2/S100A7	58
GO:0002697	BP	GO:0002697	regulation of immune effector process	99/2278	398/15971	9.96101e-09	6.7393e-07	5.8823e-07	CFH/CD22/STXBP2/IL4R/RIF1/CD59/UNC13D/PGC/SLC7A5/LILRB1/C7/BCL6/WNT5A/IL1R1/VAMP8/CLU/C4BPA/PCK1/C3/PLA2G5/ADGRE2/NECTIN2/BST2/LGALS3/SPINK5/ANXA1/BLK/IRF4/IL18/SPON2/ABR/ITGB2/AZGP1/DNASE1L3/SYK/B2M/NOD2/IL7R/LGALS9/KLK7/SERPINB9/A2M/NPLOC4/CADM1/BCR/CD55/MICB/MICA/CD177/IGKC/IGHG2/IGHG1/IGHG3/DNASE1/C4B/IGLV2-8/GRN/TFRC/CEACAM1/FCER2/IL18R1/IL18RAP/CD46/TMBIM6/C3AR1/IFNLR1/MYO18A/IGKV4-1/IGLV6-…	99
GO:0001525	BP	GO:0001525	angiogenesis	113/2278	473/15971	1.04973e-08	7.06039e-07	6.16256e-07	ALOX5/TYMP/NGFR/MCAM/B4GALT1/MMP2/NRP1/MYH9/JAG1/RGCC/CTSH/SFRP1/CAV1/SERPINE1/CCL2/SMOC2/VEGFA/SPARC/THBS4/FGF1/PDGFRB/WNT5A/FN1/F3/NRP2/PTK2B/PTGIS/HIF3A/C3/ARHGAP22/ATP5IF1/SERPINF1/CHI3L1/SPINK5/LOXL2/COL4A2/ANXA1/AGT/EGLN1/GPNMB/ENPP2/CCN3/SULF1/THBS1/ANXA3/WARS1/MFGE8/CDH13/ECM1/RHOB/COL8A1/SFRP2/PLK2/EPHA1/IL18/DDAH1/ADAMTS1/HK2/ITGB2/ADAMTS9/ERAP1/SYK/PRKCB/ANPEP/COL4A3/NDNF/RNF213/ANXA2/…	113
GO:0051146	BP	GO:0051146	striated muscle cell differentiation	71/2278	256/15971	1.19596e-08	7.99686e-07	6.97995e-07	CYP26B1/CFLAR/CDON/HDAC4/WDR1/IL4R/MYH9/CAV2/PRKAR1A/MYH3/RIPOR2/VEGFA/PDGFRB/TANC1/SMYD1/FHL2/CASQ2/ADRA1A/POPDC2/LDB3/OBSL1/GDF15/TNNT3/MYH11/PTGFRN/AGT/CAPN9/ALPK3/CCN3/MYOF/ANKRD1/OBSCN/SORBS2/SELENON/CAPN2/PDLIM5/LMOD1/PI16/AVPR1A/KRT8/AKAP13/KRT19/CAV3/NEB/ACTG1/SMYD3/CACNA1H/MYH6/NRAP/DDX39B/ALPK2/CTDP1/ACTN2/COMP/IGFBP5/RGS2/TNNT2/TPM1/NRG1/CSRP1/SYNPO2L/GREM1/TCAP/GPX1/CBY1/FLNC/ANKRD2/A…	71
GO:0006575	BP	GO:0006575	cellular modified amino acid metabolic process	53/2278	170/15971	1.21301e-08	8.06367e-07	7.03825e-07	OSBPL5/TG/GSTP1/CRAT/ABHD12/CKM/TPO/ACADM/SARDH/GOT2/PAX8/PLA2G5/POR/GGT7/DMGDH/PEMT/CNDP2/GSTM5/ALDH1L1/PLOD2/ALDH4A1/FTCD/CTSB/CKB/GPX4/SERINC2/SULT1B1/SLC19A1/SHMT1/MTHFR/SLC22A4/CPT1B/DIO2/GSTM2/PLA2G4B/GSTA1/HAGH/GGT1/CRYM/VNN1/VNN2/CKMT2/DUOX1/BHMT/GSTA4/TYMS/GPX1/GSTT2B/GSTM3/DUOX2/GATM/PLA2G2A/GSTA2	53
GO:0005178	MF	GO:0005178	integrin binding	45/2278	134/15971	1.2228e-08	8.08182e-07	7.0541e-07	ITGB5/COL16A1/LTBP4/LAMB1/MYH9/CCN4/CXCL12/THBS4/FGF1/FN1/SPP1/TSPAN8/ACTN4/COL5A1/LAMA5/GPNMB/CCN3/THBS1/MFGE8/SFRP2/ITGB2/JAML/ITGA2/SYK/TNXB/COL4A3/CD151/P4HB/ISG15/CD177/EMP2/LAMA3/CCN5/ACTN2/FCER2/COMP/LGALS8/TGFBI/THY1/NRG1/F11R/JAM3/NPNT/ACTN3/PLPP3	45
GO:0044419	BP	GO:0044419	interspecies interaction between organisms	349/2278	1874/15971	1.58282e-08	1.04011e-06	9.07847e-07	CFH/CFLAR/CD79B/MGST1/CD4/MARCO/RNASET2/CD44/CYBA/SERPINB3/NCKAP1/CASP8/SBNO2/RPL31/SCARB1/STXBP2/IL4R/DYNC1I2/FBLN1/ITGB5/PPIE/GSTP1/OAS1/LYZ/TF/NLRP1/UNC13D/NUP50/COMT/PGC/POLR2E/TSPO/TTLL12/RPL3/NFKBIA/COTL1/GSDMD/LILRB1/RPS16/GSDME/CAV2/CAV1/MET/EIF3B/SERPINE1/RARRES2/CXCL12/RPL28/CCL2/FAM20A/HSPA8/CBL/FRK/RPS12/C7/SPARC/KAT2B/WNT5A/FN1/GNLY/IVNS1ABP/GBP3/MUC5B/NRP2/CNR1/VAMP8/GPAM/CLU/PTK2B/…	349
GO:0030049	BP	GO:0030049	muscle filament sliding	19/2278	34/15971	1.70618e-08	1.10843e-06	9.6748e-07	MYH7/MYH3/TNNT3/MYL3/TPM4/DES/NEB/MYBPC1/MYH6/TPM2/VIM/ACTN2/TNNT2/TPM1/TCAP/ACTN3/ACTA1/TNNT1/MYL2	19
GO:0033275	BP	GO:0033275	actin-myosin filament sliding	19/2278	34/15971	1.70618e-08	1.10843e-06	9.6748e-07	MYH7/MYH3/TNNT3/MYL3/TPM4/DES/NEB/MYBPC1/MYH6/TPM2/VIM/ACTN2/TNNT2/TPM1/TCAP/ACTN3/ACTA1/TNNT1/MYL2	19
GO:0002250	BP	GO:0002250	adaptive immune response	108/2278	450/15971	1.7159e-08	1.10845e-06	9.67498e-07	TMEM98/CD79B/CD4/BTN3A1/IL4R/RIF1/UNC13D/JAG1/CTSH/FGL1/LILRB1/C7/BCL6/IL1R1/CLU/PTK2B/C4BPA/IRF1/C3/NECTIN2/RFTN1/ANXA1/IRF4/SIGLEC10/IL18/MCOLN2/AZGP1/ERAP1/ERAP2/SYK/PRKCB/B2M/IL7R/ALCAM/BTN3A2/CD55/TAP2/MICB/MICA/IGKC/IGLV10-54/IGLV7-46/IGLV5-45/IGHG2/IGHA1/IGHG1/IGHG3/IGHD/IGHM/IGHV1-3/IGHV3-49/IGHV5-51/EMP2/C4B/IGKV1-9/TRAC/IGLV2-8/SLC11A1/TFRC/CEACAM1/FCER2/CTSC/IL1RL1/IL18R1/IL18RAP/CD46/…	108
GO:0002684	BP	GO:0002684	positive regulation of immune system process	193/2278	930/15971	1.81204e-08	1.16398e-06	1.01596e-06	CFH/SCIN/CD79B/CD4/CD22/BTN3A1/DAPK2/CYFIP2/NCKAP1/CASP8/STXBP2/IL4R/RIF1/CD59/GNAS/UNC13D/PGC/JAG1/RGCC/SLC7A5/LILRB1/CAV1/SERPINE1/RARRES2/CXCL12/MAP3K8/CCL2/RIPOR2/VEGFA/C7/THBS4/BCL6/WNT5A/IL1R1/MUC5B/CNR1/VAMP8/GPAM/CLU/PTK2B/WIPF3/C4BPA/PCK1/CDKN1A/C3/MASP1/PLA2G5/ADGRE2/NECTIN2/RFTN1/LGALS3/TRIM5/ANXA1/BLK/THBS1/NLRC5/MUC4/DOCK1/IL18/KLF10/IL34/SPON2/ITGB2/AZGP1/ARPC5/ITGA2/SYK/AQP3/BTNL9/…	193
GO:0005773	CC	GO:0005773	vacuole	158/2278	728/15971	1.8256e-08	1.16614e-06	1.01785e-06	MGST1/RNASET2/DAPK2/VCAN/GALC/MCOLN3/SERPINB3/GPC1/ATP11A/CYBRD1/SCARB1/PLD1/STXBP2/GPR137B/CST7/B4GALT1/EPDR1/CEACAM6/FTL/GRAMD1A/CDIP1/LYZ/UNC13D/ADA2/CYB5R3/PYGB/EEF1A2/CLCN7/SLC7A5/CTSH/LAPTM4B/SLC39A14/ASAH1/PON2/OGN/HPS1/LIPA/HSPA8/CBL/FRK/TMEM30A/PDGFRB/GNLY/ELAPOR1/PRDX6/CTSD/IRAG2/VAMP8/WDR11/CAT/FMOD/ANXA11/SRGN/SLC36A1/ATP8A1/C3/PLA2G5/USP6/SLC44A2/PGAP6/BST2/GFAP/SFTPD/PEBP4/NAPG/ANXA…	158
GO:0051270	BP	GO:0051270	regulation of cellular component movement	194/2278	937/15971	1.99847e-08	1.26947e-06	1.10804e-06	ATP1A2/VCL/DAPK2/SYNE2/SERPINB3/HDAC4/SCARB1/TACR2/MCAM/FBLN1/GSTP1/CEACAM6/LAMB1/TF/DSP/NRP1/BMP7/JAG1/STK24/RGCC/CTSH/SFRP1/CCN4/DNAH11/CAV1/MET/SERPINE1/RARRES2/KANK1/CXCL12/SPOCK2/CCL2/NEDD9/RIPOR2/SOD2/PHACTR1/SMOC2/VEGFA/LAMA4/SPARC/THBS4/FGF1/PDGFRB/BCL6/WNT5A/FN1/IL1R1/F3/NRP2/PTK2B/ATP8A1/MTUS1/BST2/AFDN/ACTN4/LAMA5/AKAP12/LGALS3/SERPINF1/LGR6/POSTN/ANXA1/AGT/GPNMB/BIN1/ENPP2/CCN3/SULF1/…	194
GO:0030334	BP	GO:0030334	regulation of cell migration	172/2278	810/15971	2.15266e-08	1.35462e-06	1.18236e-06	VCL/DAPK2/SYNE2/SERPINB3/HDAC4/SCARB1/MCAM/GSTP1/CEACAM6/LAMB1/NRP1/BMP7/JAG1/STK24/RGCC/CTSH/SFRP1/CCN4/CAV1/MET/SERPINE1/RARRES2/KANK1/CXCL12/CCL2/NEDD9/RIPOR2/SOD2/PHACTR1/SMOC2/VEGFA/LAMA4/SPARC/THBS4/FGF1/PDGFRB/WNT5A/FN1/IL1R1/F3/NRP2/PTK2B/ATP8A1/MTUS1/BST2/AFDN/ACTN4/LAMA5/AKAP12/LGALS3/SERPINF1/LGR6/POSTN/ANXA1/AGT/GPNMB/ENPP2/CCN3/SULF1/THBS1/ANXA3/DNAJA4/IQGAP1/CDH13/ECM1/RHOB/PHLDB2/S…	172
GO:0040012	BP	GO:0040012	regulation of locomotion	187/2278	897/15971	2.15621e-08	1.35462e-06	1.18236e-06	VCL/DAPK2/SYNE2/SERPINB3/HDAC4/SCARB1/TACR2/MCAM/FBLN1/GSTP1/CEACAM6/LAMB1/TF/NRP1/FBXO7/BMP7/JAG1/STK24/RGCC/CTSH/SFRP1/CCN4/CAV1/MET/SERPINE1/RARRES2/KANK1/CXCL12/SPOCK2/CCL2/NEDD9/RIPOR2/SOD2/PHACTR1/SMOC2/VEGFA/LAMA4/SPARC/THBS4/FGF1/PDGFRB/WNT5A/FN1/IL1R1/F3/NRP2/PTK2B/ATP8A1/MTUS1/BST2/AFDN/ACTN4/LAMA5/AKAP12/LGALS3/SERPINF1/LGR6/POSTN/ANXA1/AGT/GPNMB/ENPP2/CCN3/SULF1/THBS1/ANXA3/DNAJA4/IQG…	187
GO:0050778	BP	GO:0050778	positive regulation of immune response	141/2278	634/15971	2.26665e-08	1.41622e-06	1.23613e-06	CFH/CD79B/CD4/CD22/BTN3A1/CYFIP2/NCKAP1/IL4R/RIF1/CD59/PGC/RGCC/SLC7A5/LILRB1/C7/WNT5A/IL1R1/MUC5B/CNR1/VAMP8/CLU/WIPF3/C4BPA/PCK1/C3/MASP1/PLA2G5/NECTIN2/RFTN1/LGALS3/TRIM5/ANXA1/BLK/NLRC5/MUC4/DOCK1/IL18/SPON2/ITGB2/AZGP1/ARPC5/SYK/BTNL9/PRKCB/B2M/NOD2/BTNL3/LGALS9/KLK7/BAIAP2/A2M/MUC20/CADM1/ACTG1/MUC1/PSMD13/BTN3A2/FPR3/CD55/CFD/MICB/CD177/IGKC/IGHG2/IGHA1/IGHG1/IGHG3/IGHD/IGHM/IGHV1-3/IGHV3-…	141
GO:0005581	CC	GO:0005581	collagen trimer	32/2278	82/15971	2.79338e-08	1.73585e-06	1.51511e-06	MARCO/COL23A1/COL5A3/COL4A4/COL16A1/COL9A3/COL21A1/COL5A1/C1QTNF6/SFTPD/COL4A2/COL6A1/COL6A2/COL8A1/COLEC12/COL6A3/SCARA3/COL4A3/COL18A1/CCBE1/GLDN/COL4A1/COL14A1/COL27A1/COL15A1/COL1A1/COL5A2/COL28A1/COLEC11/C1QTNF1/SFTPA2/DCN	32
GO:0061061	BP	GO:0061061	muscle structure development	132/2278	587/15971	3.23322e-08	1.9983e-06	1.74419e-06	CYP26B1/CFLAR/IFRD1/YBX3/GPC1/CDON/HDAC4/WDR1/SPEG/IL4R/FKBP1A/MYH7/DSP/MYH9/JAG1/SGCG/OLFM2/MYH14/CAV2/CAV1/PDLIM1/PRKAR1A/MYH3/CRYAB/RIPOR2/SOD2/VEGFA/PDGFRB/WNT5A/TANC1/SMYD1/FHL2/CASQ2/ADRA1A/POPDC2/LDB3/OBSL1/GPCPD1/FGFRL1/GDF15/TNNT3/LAMA5/SYNE1/PDLIM4/MYH11/PTGFRN/ITGA7/CD164/AGT/EGLN1/CAPN9/FLNB/ALPK3/BIN1/CCN3/MYOF/BOC/ANKRD1/TAGLN/JPH2/IL18/OBSCN/PDLIM3/SORBS2/CHODL/BTG2/MYL3/SELENON/CA…	132
GO:0001725	CC	GO:0001725	stress fiber	28/2278	67/15971	3.55709e-08	2.17496e-06	1.89839e-06	CYBA/CNN2/MYH7/SORBS1/ABLIM1/MYH9/MYH14/PDLIM1/LDB3/PALLD/ACTN4/PDLIM4/FLNB/BAG3/PDLIM3/ZYX/PDLIM5/MICALL2/TPM4/SYNPO2/ABLIM3/FHL3/SEPTIN9/MYH6/TPM1/FAM107A/ACTA1/XIRP2	28
GO:0097517	CC	GO:0097517	contractile actin filament bundle	28/2278	67/15971	3.55709e-08	2.17496e-06	1.89839e-06	CYBA/CNN2/MYH7/SORBS1/ABLIM1/MYH9/MYH14/PDLIM1/LDB3/PALLD/ACTN4/PDLIM4/FLNB/BAG3/PDLIM3/ZYX/PDLIM5/MICALL2/TPM4/SYNPO2/ABLIM3/FHL3/SEPTIN9/MYH6/TPM1/FAM107A/ACTA1/XIRP2	28
GO:0050853	BP	GO:0050853	B cell receptor signaling pathway	35/2278	95/15971	3.5933e-08	2.18541e-06	1.90751e-06	CD79B/CD22/RFTN1/BLK/SYK/PRKCB/IGKC/IGHG2/IGHA1/IGHG1/IGHG3/IGHD/IGHM/IGHV1-3/IGHV3-49/IGHV5-51/FCGR2B/IGHV4-39/IGHV3-53/IGHV1-69/IGHV1-69D/IGHA2/IGHV3-7/IGLC1/IGHV3-33/IGHV3-21/IGLC6/IGHV1-24/IGHV3-15/IGHG4/IGHV1-18/IGLC7/IGHV1-58/IGHV4-61/IGHV3-64	35
GO:0007015	BP	GO:0007015	actin filament organization	97/2278	397/15971	3.63199e-08	2.19726e-06	1.91784e-06	USH1C/SCIN/GAS7/CYFIP2/NCKAP1/WDR1/ITGB5/FAT1/TF/SORBS1/NRP1/RGCC/COTL1/SFRP1/MET/KANK1/PDLIM1/CXCL12/NEDD9/PHACTR1/SPTBN1/PLEK/PTK2B/ARHGAP40/HIP1/CGNL1/ACTN4/MICAL2/MICAL1/BIN1/SPTBN5/RHOB/PHLDB2/EPHA1/C9orf72/GSN/PSTPIP2/PLEKHH2/PDLIM3/SORBS2/ZYX/SPATC1L/ARPC5/CDC42EP3/LMOD1/RHOBTB3/MICALL2/HSP90B1/SMAD3/TPM4/CORO6/SERPINF2/MYO7B/SYNPO2/CFL1/SH3PXD2B/BAIAP2/RFLNA/CDC42EP4/MYADM/HCLS1/CAV3/NEB/…	97
GO:0002576	BP	GO:0002576	platelet degranulation	39/2278	112/15971	3.69183e-08	2.2217e-06	1.93918e-06	VCL/ITIH4/WDR1/STXBP2/TF/TIMP3/SERPINE1/RARRES2/P2RX1/VEGFA/SPARC/FN1/PLEK/CLU/SRGN/ABCC4/ISLR/ACTN4/BLK/THBS1/ECM1/ALB/CLEC3B/SYK/SERPINF2/A2M/GAS6/SERPINA3/SERPINA1/PSAP/CFD/PECAM1/ACTN2/QSOX1/ENDOD1/ANXA5/DMTN/CALM1/FGB	39
GO:0034097	BP	GO:0034097	response to cytokine	208/2278	1028/15971	4.01288e-08	2.40227e-06	2.09678e-06	IL32/CD4/ALOX5/FAS/CD44/CYBA/ITIH4/IL17RB/YBX3/CASP8/ST3GAL6/CNN2/SBNO2/CLDN18/PFKP/HDAC4/STXBP2/IL4R/RIF1/GSTP1/MMP2/OAS1/CDIP1/CDC34/TIMP3/TTLL12/RPL3/NFKBIA/SFRP1/ASAH1/TLE5/GSDME/CAV1/CXCL12/SPOCK2/MAP3K8/CCL2/HSPA8/CBL/RIPOR2/SOD2/VEGFA/SPARC/LIFR/BCL6/WNT5A/FN1/IL1R1/RHOU/GBP3/F3/NRP2/PTK2B/PDE1B/PTGIS/PCK1/CDKN1A/IRF1/PLA2G5/ALDH1A2/BST2/ACTN4/LAMA5/AKAP12/GGT7/TRIM5/TRIM22/CHI3L1/POSTN/AN…	208
GO:0003008	BP	GO:0003008	system process	301/2278	1592/15971	4.17442e-08	2.48596e-06	2.16983e-06	CFLAR/ACSM3/TMEM98/USH1C/ATP1A2/TYMP/VCL/LAMC3/CYBA/ABCA7/HDAC4/KCNAB2/ATP1B3/WDR1/LMCD1/SCARB1/ATP2A3/MGLL/TACR2/MCAM/CST7/LXN/ITGB5/TRPM3/P2RX5/GNAO1/GNAS/MYH7/COMT/WHRN/SORBS1/ITPR3/DSP/ABLIM1/TIMM13/TIMP3/CYB5R3/CHRNA4/SGCG/OLFM2/MYH14/DNAH11/GSDME/CAV1/SLC1A1/HPS1/CXCL12/CDH23/P2RX1/CHRNE/CCL2/PRKAR1A/MYH3/CRYAB/ST3GAL4/SLC22A18/RIPOR2/SOD2/PRPH2/VEGFA/NPR3/TANC1/EFEMP1/ERRFI1/CRYZ/CNR1/CASQ…	301
GO:0010927	BP	GO:0010927	cellular component assembly involved in morphogenesis	37/2278	104/15971	4.31006e-08	2.55343e-06	2.22872e-06	CFLAR/GPC1/WDR1/PRKAR1A/MYH3/PMP22/PDGFRB/CASQ2/LDB3/OBSL1/NECTIN2/TNNT3/MYH11/CAPN9/PHLDB2/ANKRD1/OBSCN/LMOD1/KRT8/AKAP13/KRT19/CAV3/NEB/ACTG1/MYH6/NRAP/ACTN2/TNNT2/TPM1/CSRP1/NFASC/SYNPO2L/TPPP/TCAP/ACTA1/TNNT1/MYL2	37
GO:0030246	MF	GO:0030246	carbohydrate binding	67/2278	244/15971	4.6766e-08	2.7563e-06	2.4058e-06	CD22/CNTN1/VCAN/CHI3L2/PFKP/CLEC2D/P4HA2/P3H2/GALNT16/PHYH/GALNT18/CRYBG1/GPCPD1/EGLN3/GALNT15/LGALS3/CHI3L1/SFTPD/LOXL2/REG4/EGLN1/ENPP2/SIGLEC10/SLC2A5/GALNT2/REG3G/PLOD2/CHODL/COLEC12/HK2/SIGLEC16/PTX3/CLEC3B/GALNT10/FREM1/PKD1L2/LGALS9/GAA/LGALS9C/BSG/CLEC12A/PPP1R3B/GALNT17/MAN2A2/IGF2R/C4B/PKD1/SLC2A3/PYGL/FCER2/REG1A/LGALS8/PPP1R3C/PAM/FBP1/CLEC12B/COLEC11/SORD/MAN2C1/ZG16/ITLN1/DGCR2/KRT1…	67
GO:0043588	BP	GO:0043588	skin development	79/2278	305/15971	4.93617e-08	2.89437e-06	2.52631e-06	CYP26B1/NSUN2/NGFR/CELSR1/COL5A3/GNAS/DSP/JAG1/ASAH1/MET/KRT23/PERP/WNT5A/DHCR24/ERRFI1/TGM3/PALLD/COL5A1/LAMA5/SPINK5/GRHL1/ANXA1/FLNB/FRAS1/REG3G/CERS3/APCDD1/LCE3D/SPRR3/SPRR2D/CLDN1/ITGA2/DACT2/AQP3/SPRR1B/SPRR1A/KRT8/KRT86/KRT4/KRT72/KRT19/KRT15/KRT13/ALOX15B/KRT5/BCR/KRT16/KRT14/CLDN4/KAZN/AKR1C3/PSAP/LIPN/CDSN/PKD1/PKP1/COMP/COL1A1/ALOX12/IGFBP5/PPL/CSTA/KRT7/KRT10/COL5A2/TXNIP/FLG/KRT24/K…	79
GO:1903034	BP	GO:1903034	regulation of response to wounding	50/2278	163/15971	5.56482e-08	3.24634e-06	2.83352e-06	ENPP4/ALOX5/MYH9/STK24/WFDC1/CCN4/CAV1/SERPINE1/KANK1/SMOC2/PLEK/EPHA4/F3/SPP1/TSPAN8/ANXA1/BLK/THBS1/SIGLEC10/REG3G/PHLDB2/PDPN/CLDN1/SYK/SMAD3/SERPINF2/F2R/RGMA/ANXA2/ABAT/ACTG1/CLDN4/GRN/CEACAM1/ALOX12/APOE/DUOX1/PTPRF/F11R/VKORC1/KREMEN1/SERPINB2/DUOX2/DMTN/PLPP3/C1QTNF1/KRT1/FGB/THBD/GJA1	50
GO:0008219	BP	GO:0008219	cell death	362/2278	1977/15971	5.59961e-08	3.25005e-06	2.83676e-06	CYP26B1/CFLAR/PDK4/SCIN/FAS/CD44/DAPK2/HERPUD1/CYFIP2/USP36/YBX3/NCKAP1/CASP8/NGFR/EYA2/NGEF/HDAC4/LIMS2/ATP2A3/GRAMD4/STK17B/GSTP1/B4GALT1/CEACAM6/CDIP1/MAEA/NLRP1/DSP/NRP1/CDC34/GADD45B/FBXO7/TIMP3/TSPO/ITPK1/NFKBIA/BMP7/BIRC7/EEF1A2/TRIB3/RASSF2/STK24/PARP4/RGCC/CTSH/SFRP1/CCN4/NDRG1/GSDMD/TLE5/LILRB1/GSDME/CAV1/MET/SERPINE1/SFRP4/AGR2/SLC1A1/PRUNE2/CXCL12/KRT23/P2RX1/CCL2/PMP22/CRYAB/CBL/TPD5…	362
GO:0005766	CC	GO:0005766	primary lysosome	46/2278	145/15971	6.10146e-08	3.50573e-06	3.05993e-06	MGST1/RNASET2/SERPINB3/STXBP2/B4GALT1/CEACAM6/FTL/LYZ/UNC13D/ADA2/CYB5R3/PYGB/FRK/TMEM30A/PRDX6/IRAG2/VAMP8/ANXA11/ATP8A1/C3/BST2/GNS/STOM/LPCAT1/GAA/DPP7/ARHGAP45/ANXA2/SERPINA3/GM2A/PSAP/CPNE1/GRN/CTSA/CTSC/VNN1/PADI2/CREG1/NAPRT/BRI3/C3AR1/TXNDC5/RAB3D/PIGR/PRSS2/S100A7	46
GO:0042582	CC	GO:0042582	azurophil granule	46/2278	145/15971	6.10146e-08	3.50573e-06	3.05993e-06	MGST1/RNASET2/SERPINB3/STXBP2/B4GALT1/CEACAM6/FTL/LYZ/UNC13D/ADA2/CYB5R3/PYGB/FRK/TMEM30A/PRDX6/IRAG2/VAMP8/ANXA11/ATP8A1/C3/BST2/GNS/STOM/LPCAT1/GAA/DPP7/ARHGAP45/ANXA2/SERPINA3/GM2A/PSAP/CPNE1/GRN/CTSA/CTSC/VNN1/PADI2/CREG1/NAPRT/BRI3/C3AR1/TXNDC5/RAB3D/PIGR/PRSS2/S100A7	46
GO:0051015	MF	GO:0051015	actin filament binding	56/2278	192/15971	6.39386e-08	3.65537e-06	3.19053e-06	USH1C/SCIN/GAS7/MYO16/SYNE2/WDR1/MYH7/ABLIM1/MYH9/COTL1/MYH14/MYH3/HIP1/AFDN/ACTN4/SYNE1/MYH11/MICAL1/BIN1/IQGAP1/MYOM3/GSN/TAGLN/PSTPIP2/ARPC5/MICALL2/CACNB2/TPM4/CORO6/EEF2/MYO7B/CFL1/ABLIM3/SYNE3/HCLS1/NEB/ADSS1/ESPN/ANXA6/SVIL/MYH6/NRAP/TPM2/CAPG/CTNNA1/ACTN2/MYOM1/AIF1L/VILL/TPM1/ESPNL/MYO18A/ARPC1B/MPRIP/DMTN/XIRP2	56
GO:0042692	BP	GO:0042692	muscle cell differentiation	84/2278	333/15971	6.72696e-08	3.82667e-06	3.34005e-06	CYP26B1/CFLAR/IFRD1/CDON/HDAC4/WDR1/SPEG/IL4R/MYH9/OLFM2/CAV2/PRKAR1A/MYH3/RIPOR2/SOD2/VEGFA/PDGFRB/TANC1/SMYD1/FHL2/CASQ2/ADRA1A/POPDC2/LDB3/OBSL1/GDF15/TNNT3/SYNE1/MYH11/PTGFRN/AGT/CAPN9/ALPK3/BIN1/CCN3/MYOF/BOC/ANKRD1/OBSCN/SORBS2/SELENON/CAPN2/PDLIM5/LMOD1/PI16/AVPR1A/KRT8/AKAP13/KRT19/CAV3/NEB/ACTG1/SMYD3/CACNA1H/MYH6/NRAP/DDX39B/ALPK2/CTNNA1/CTDP1/ACTN2/COMP/IGFBP5/RGS2/TNNT2/TMEM204/TPM1/S…	84
GO:0033559	BP	GO:0033559	unsaturated fatty acid metabolic process	37/2278	106/15971	7.62982e-08	4.31878e-06	3.76959e-06	ELOVL5/ALOX5/MGLL/GSTP1/SCD/CYP2D6/PLA2G4C/PTGR1/PTGDS/PTGIS/FADS2/ANXA1/EPHX1/SCD5/AKR1C2/ACSL1/HPGD/AVPR1A/GPX4/ALOX15B/CYP4F12/CYP4F3/AKR1C1/AKR1C3/GSTM2/PLA2G4B/GSTA1/ALOX12/CYP1B1/PTGR2/FADS1/CYP4F11/CYP4F2/GPX1/PTGS1/CYP2E1/EPHX2	37
GO:0010035	BP	GO:0010035	response to inorganic substance	117/2278	512/15971	7.9796e-08	4.49452e-06	3.92298e-06	CFLAR/SYT13/CASP8/CYBRD1/TF/ITPR3/TSPO/BMP7/EEF1A2/STK24/NDRG1/CAV1/MET/SOD3/CRYAB/SOD2/SPARC/PDGFRB/WNT5A/CASQ2/PTK2B/CAT/ANXA11/CPNE5/MT1G/TRAP1/ATF4/JUND/SERPINF1/CASP9/LOXL2/LDHA/ANXA1/EGLN1/TXN/THBS1/IQGAP1/RHOB/GSN/ALAD/SYT8/MMP3/QDPR/KCNMA1/TFF1/CAPN2/CLDN1/TRPV6/AQP3/AVPR1A/CYB5A/B2M/EEF2/KRT8/SYT9/PDGFD/BSG/NET1/BNIP3/D2HGDH/COL18A1/ABAT/KRT14/MT1X/LRRK2/AKR1C3/CACNA1H/ENTPD6/PSAP/SIRPA/…	117
GO:0050840	MF	GO:0050840	extracellular matrix binding	24/2278	54/15971	8.12162e-08	4.55209e-06	3.97322e-06	GPC1/NTN4/SPOCK2/SMOC2/VEGFA/SPARC/NID1/SPP1/LGALS3/THBS1/ECM1/FBLN2/ITGA2/LRRC15/SSC5D/ANXA2/DMBT1/SMOC1/TGFBI/SPARCL1/AGRN/LYPD5/RPSA/DCN	24
GO:0050878	BP	GO:0050878	regulation of body fluid levels	104/2278	442/15971	9.1984e-08	5.13046e-06	4.47805e-06	ENPP4/CYP26B1/VCL/CYBA/FBLN1/P2RX5/CD59/GNAS/ITPR3/MYH9/ITPK1/CAV1/MET/SERPINE1/AGR2/P2RX1/PRKAR1A/VEGFA/NPR3/FN1/PLEK/MFN2/F3/VAMP8/AKAP1/GOT2/IRF1/TSPAN8/GRHL1/MICAL1/BLK/THBS1/ADCY3/CELSR2/DGKQ/GNA12/AK3/DOCK1/MERTK/SCUBE1/HK2/KALRN/PDPN/CLDN1/ITGA2/SYK/AQP3/PRKCB/SCNN1G/SERPINF2/SAA1/BTC/A2M/F2R/RAD51B/ANXA2/ABAT/GAS6/ACTG1/MAFF/CYP4F12/KRT16/PRKAR1B/SERPINA5/CLDN4/SLC22A4/SERPINA1/PAPSS2/DDR…	104
GO:0006629	BP	GO:0006629	lipid metabolic process	249/2278	1286/15971	9.49715e-08	5.27138e-06	4.60105e-06	CYP26B1/PDK4/ACSM3/ALDH3B1/ELOVL5/ALOX5/OSBPL5/SH3YL1/H6PD/DKK3/GALC/GPC1/ST3GAL6/SCARB1/CYP2W1/MGLL/PLD1/ACACB/SYNJ2/FDFT1/GSTP1/ITPKC/CERS4/PITPNM3/COMT/CRAT/SORBS1/SCD/CYP2D6/CYB5R3/TSPO/APOL4/CERK/ABHD12/EEF1A2/TRIB3/ACSBG1/ASAH1/SULT2A1/PLA2G4C/PON2/WDR91/CAV1/RARRES2/PRKAG2/PTGR1/PTGDS/PHYH/LIPA/P2RX1/ST3GAL4/LTA4H/FGF1/PDGFRB/FHL2/PLEK/DHCR24/ACADM/PRDX6/CNR1/SPP1/GPAM/DNAJC15/CLU/PTK2B/SC…	249
GO:0005882	CC	GO:0005882	intermediate filament	37/2278	107/15971	1.00754e-07	5.56531e-06	4.8576e-06	DSP/NRP1/KRT23/GFAP/MICAL1/LDLRAP1/KRT8/KRT86/KRT4/KRT72/KRT19/KRT15/KRT13/DES/PLEC/SYNM/KRT5/KRT16/KRT14/VIM/PKP1/PPL/NES/KRT7/NARF/GPER1/KRT10/NEFL/SLC1A4/FLG/KRT24/KRT6C/KRT1/KRT6A/KRT83/KRT6B/KRT2	37
GO:0048584	BP	GO:0048584	positive regulation of response to stimulus	383/2278	2121/15971	1.05073e-07	5.776e-06	5.0415e-06	CFH/ENPP4/CFLAR/CD79B/CD4/CD22/ZC3H3/MARCO/FAS/CD44/BTN3A1/DAPK2/HERPUD1/CYBA/CYFIP2/IL17RB/NCKAP1/CASP8/NGFR/CDON/EYA2/ABCA7/LMCD1/LIMS2/MAP3K13/IL4R/GPR137B/SCTR/RIF1/P2RX5/CD59/FKBP1A/TF/SORBS1/PGC/NRP1/GADD45B/TIMP3/RASD2/NFKBIA/BMP7/BIRC7/RASSF2/JAG1/RGCC/NECAB2/SLC7A5/CTSH/TTC23/SFRP1/CCN4/SLC39A14/LILRB1/GSDME/CAV2/CAV1/MET/SERPINE1/SFRP4/RARRES2/AGR2/KANK1/CXCL12/MAP3K8/CCL2/CBL/TPD52L1/R…	383
GO:0004857	MF	GO:0004857	enzyme inhibitor activity	82/2278	326/15971	1.0974e-07	6.00366e-06	5.24021e-06	SERPINB1/ITIH4/SERPINB3/CST7/LXN/TIMP3/PAPLN/BIRC7/TRIB3/WFDC1/SERPINE1/PRKAG2/SPOCK2/PRKAR1A/PHACTR1/KAT2B/RARRES1/ITIH5/SERPINB6/CDKN1A/C3/BST2/ATP5IF1/LGALS3/SERPINF1/SPINK5/ANXA1/PPP1R1A/AGT/BIN1/ANXA3/WARS1/IQGAP1/RPTOR/SERPINH1/SPOCK1/CAST/COL6A3/PI16/A2ML1/SPINT2/SERPINF2/WFDC12/COL4A3/SLN/SERPINB9/A2M/ANXA2/GAS6/CIB1/PRKAR1B/SERPINA5/LRRK2/SERPINA3/SERPINA1/SERPINB11/C4B/LTF/RNH1/TESC/PEB…	82
GO:0008092	MF	GO:0008092	cytoskeletal protein binding	186/2278	911/15971	1.13729e-07	6.19226e-06	5.40482e-06	USH1C/SCIN/PROM1/GAS7/STMN4/VCL/RAI14/MYO16/SYNE2/CNN2/REEP1/WDR1/LLGL2/TNS1/FXYD5/MAEA/MYH7/SORBS1/EFHC1/ABLIM1/PACSIN2/TTLL12/MYH9/COTL1/NDRG1/MYH14/PDLIM1/MYH3/KLHL5/CRYAB/PHACTR1/SPTBN1/MLPH/IRAG2/SGIP1/FKBP15/CLU/LDB3/WIPF3/CALD1/HIP1/PALLD/MTUS1/AFDN/ACTN4/LSP1/TNNT3/SYNE1/EPS8L1/PDLIM4/MTSS2/MYH11/MICAL2/MICAL1/FLNB/BIN1/SPTBN5/IQGAP1/GAS8/TBCD/MYOM3/DAAM2/GSN/ANKRD1/TAGLN/DLG5/DPYSL4/PSTP…	186
GO:0010810	BP	GO:0010810	regulation of cell-substrate adhesion	57/2278	200/15971	1.17596e-07	6.37245e-06	5.5621e-06	VCL/LIMS2/FBLN1/COL16A1/CEACAM6/UNC13D/NRP1/JAG1/SFRP1/SERPINE1/AGR2/KANK1/SPOCK2/NEDD9/SMOC2/VEGFA/BCL6/FN1/NID1/PTK2B/ACTN4/POSTN/THBS1/IQGAP1/CDH13/TBCD/COL8A1/PHLDB2/EPHA1/DOCK5/DOCK1/SPOCK1/ABI3BP/PDPN/FBLN2/SMAD3/NDNF/MYADM/ACTG1/TACSTD2/CIB1/P4HB/DDR1/EMP2/FMN1/OLFM4/COL1A1/SDC4/NINJ1/THY1/GREM1/FAM107A/NPNT/APOD/PREX1/DMTN/FGB	57
GO:0005102	MF	GO:0005102	signaling receptor binding	263/2278	1375/15971	1.20945e-07	6.52306e-06	5.69356e-06	CFLAR/IL32/MED24/CD4/CD22/MARCO/TYMP/BTN3A1/TG/DKK3/HOMER3/CASP8/REEP1/CLEC2D/ITGB5/COL16A1/GNAO1/GNAS/FKBP1A/LTBP4/LAMB1/TF/PITPNM3/ADA2/SORBS1/MYH9/BMP7/JAG1/FGF14/NECAB2/SFRP1/CCN4/FGL1/LILRB1/CAV1/SERPINE1/RARRES2/AGR2/OGN/CXCL12/CCL2/HSPA8/CBL/FRK/VEGFA/LAMA4/THBS4/FGF1/LIFR/PDGFRB/WNT5A/EFEMP1/FN1/IL1R1/EPHA4/WLS/SPP1/PTPA/CLU/PTK2B/PILRB/C3/TRAP1/TSPAN8/HIP1/APOL2/ACTN4/GDF15/JUND/COL5A1/L…	263
GO:1901615	BP	GO:1901615	organic hydroxy compound metabolic process	113/2278	496/15971	1.57325e-07	8.44531e-06	7.37137e-06	CYP26B1/ALDH3B1/OSBPL5/TG/H6PD/DKK3/SCARB1/ACACB/SYNJ2/FDFT1/ITPKC/COMT/SCD/CYP2D6/CYB5R3/ITPK1/ASAH1/SULT2A1/PRKAG2/LIPA/FGF1/WNT5A/TPO/PLEK/DHCR24/GPAM/PTK2B/CAT/PDE1B/PFKFB2/PCK1/MRS2/PAX8/PNKD/POR/APOL2/ALDH1A2/FMO5/LDHA/ALDH1B1/LHCGR/MYOF/NAAA/IMPA2/PLPP2/DGKQ/CBR4/CYP4V2/SRD5A1/VLDLR/INPP5E/QDPR/AKR1C2/ACSS1/LDLRAP1/PDXK/ITGB2/LSS/RDH13/IP6K3/PLB1/CTSB/CYB5R2/IDH3A/FASN/DHCR7/SULT1B1/PNPLA2…	113
GO:0007160	BP	GO:0007160	cell-matrix adhesion	59/2278	212/15971	1.76265e-07	9.37979e-06	8.18701e-06	CD44/VCL/COL5A3/ITGB5/COL16A1/EPDR1/CEACAM6/NID2/SORBS1/NRP1/JAG1/SFRP1/SERPINE1/VEGFA/BCL6/FN1/NID1/PTK2B/POSTN/LYVE1/ITGA7/THBS1/IQGAP1/CDH13/PHLDB2/MUC4/EPHA1/ZYX/ITGB2/SNED1/ADAMTS9/ITGA2/FREM1/SMAD3/ACTG1/CIB1/BCR/DDR1/EMP2/ITGA1/FMN1/PECAM1/PKD1/ACTN2/SDC4/NINJ1/THY1/JAM3/GREM1/FAM107A/NPNT/APOD/ACTN3/ITGA8/MSLN/DMTN/LYPD5/FGB/MSLNL	59
GO:0071345	BP	GO:0071345	cellular response to cytokine stimulus	192/2278	952/15971	1.76373e-07	9.37979e-06	8.18701e-06	IL32/CD4/ALOX5/FAS/CD44/CYBA/IL17RB/YBX3/CASP8/ST3GAL6/CNN2/SBNO2/CLDN18/PFKP/HDAC4/STXBP2/IL4R/RIF1/GSTP1/MMP2/OAS1/CDIP1/CDC34/TTLL12/RPL3/NFKBIA/SFRP1/ASAH1/GSDME/CAV1/CXCL12/SPOCK2/MAP3K8/CCL2/HSPA8/CBL/RIPOR2/SOD2/VEGFA/LIFR/BCL6/WNT5A/FN1/IL1R1/RHOU/GBP3/F3/NRP2/PTK2B/PDE1B/PTGIS/PCK1/CDKN1A/IRF1/BST2/ACTN4/LAMA5/AKAP12/TRIM5/TRIM22/CHI3L1/POSTN/ANXA1/FLNB/ADAMTS7/IL36RN/IRF4/THBS1/RAB20/NL…	192
GO:0044272	BP	GO:0044272	sulfur compound biosynthetic process	51/2278	174/15971	2.05932e-07	1.0901e-05	9.51482e-06	PDK4/MGST1/ST3GAL1/ELOVL5/MRI1/VCAN/ST3GAL6/GSTO2/ACACB/GSTP1/B4GALT1/SCD/ACSBG1/OGN/ST3GAL4/FMOD/CHST3/GGT7/CNDP2/GSTM5/PAPSS1/MPC2/SCD5/CBR4/CSGALNACT1/MAT1A/ACSL1/ACSS1/B3GNT7/MAT2A/FASN/MTHFR/CHST15/ADI1/PAPSS2/GSTM2/GSTA1/HAGH/GGT1/BHMT/APIP/GSTA4/PRELP/GGTA1/PDPR/DLD/PPT1/GSTT2B/GSTM3/GSTA2/DCN	51
GO:0002253	BP	GO:0002253	activation of immune response	106/2278	462/15971	2.64103e-07	1.38598e-05	1.20974e-05	CFH/CD79B/CD4/CD22/BTN3A1/CYFIP2/NCKAP1/CD59/RGCC/C7/MUC5B/CLU/WIPF3/C4BPA/C3/MASP1/NECTIN2/RFTN1/LGALS3/TRIM5/BLK/MUC4/DOCK1/ARPC5/SYK/BTNL9/PRKCB/BTNL3/BAIAP2/A2M/MUC20/ACTG1/MUC1/PSMD13/BTN3A2/FPR3/CD55/CFD/MICB/IGKC/IGHG2/IGHA1/IGHG1/IGHG3/IGHD/IGHM/IGHV1-3/IGHV3-49/IGHV5-51/PVRIG/C4B/TRAC/IGLV2-8/CEACAM1/CD46/THY1/PSMB4/MUC7/C3AR1/IGKV4-1/IGLV6-57/IGLV3-25/IGLV3-21/IGLV2-14/IGKV2-30/IGKV1-5/…	106
GO:0061024	BP	GO:0061024	membrane organization	172/2278	839/15971	2.64559e-07	1.38598e-05	1.20974e-05	CD4/MARCO/SYT13/OSBPL5/CASP8/EYA2/ABCA7/TRAM2/TBC1D1/REEP1/ATP11A/CLTCL1/AMPH/SYNJ2/CD59/GRAMD1A/TF/TIMM13/PACSIN2/MYH9/LAPTM4B/NDRG1/CAV2/CAV1/HSPA8/FOLR3/CBL/STX2/TMEM30A/WNT5A/SPTBN1/DHCR24/MFN2/IRAG2/SGIP1/VAMP8/CLU/SLC66A2/ATP8A1/C3/PLA2G5/HIP1/A4GALT/NECTIN2/COL5A1/ATP5IF1/RFTN1/MTSS2/SNAP25/NAPG/LPIN1/ANXA1/ATP5MC2/BIN1/MTCH1/THBS1/MYOF/VAMP1/RAB20/MFGE8/GOLPH3L/CPLX2/GSN/DOCK1/ATP5PF/VPS8…	172
GO:0044092	BP	GO:0044092	negative regulation of molecular function	200/2278	1005/15971	2.65463e-07	1.38598e-05	1.20974e-05	CFLAR/PDK4/GPRC5A/ATP1A2/SERPINB1/CD44/DKK3/HERPUD1/ITIH4/SERPINB3/CASP8/NGFR/HDAC4/ATP2A3/ACACB/CST7/LXN/GSTP1/FKBP1A/CRTAC1/GADD45B/CYP2D6/FBXO7/TIMP3/PAPLN/NFKBIA/BMP7/BIRC7/TRIB3/WFDC1/SFRP1/SLC39A14/TLE5/CAV1/MET/SERPINE1/SFRP4/PRKAG2/SPOCK2/PRKAR1A/CRYAB/CBL/RIPOR2/PHACTR1/VEGFA/NPR3/KAT2B/DHCR24/ERRFI1/CNR1/CASQ2/RARRES1/FKBP15/PTPA/CAT/ITIH5/PTGIS/SERPINB6/CDKN1A/C3/POR/BST2/ATP5IF1/LGALS…	200
GO:0006805	BP	GO:0006805	xenobiotic metabolic process	35/2278	102/15971	2.74355e-07	1.4259e-05	1.24457e-05	CYP26B1/FMO3/MGST1/GSTO2/CYP2W1/GSTP1/FMO2/CYP2D6/CYB5R3/CRYZ/POR/EPHX1/ACSL1/CBR3/ACSM1/SULT1B1/MTARC1/AKR1C1/SULT1A1/GSTM2/AS3MT/GSTA1/AOC1/GGT1/AADAC/NQO2/CYP1B1/GSTA4/UGT2B15/CES1/PTGS1/CYP3A5/CYP2E1/GSTM3/GSTA2	35
GO:0007166	BP	GO:0007166	cell surface receptor signaling pathway	476/2278	2737/15971	2.80722e-07	1.45239e-05	1.2677e-05	CFLAR/PDK4/CD79B/IL32/CD4/CD22/ALOX5/GPRC5A/ZC3H3/CNTN1/MARCO/FAS/CD44/BTN3A1/LTBP1/DKK3/HOMER3/CYBA/CYFIP2/IL17RB/NCKAP1/GPC1/CASP8/NGFR/CDON/EYA2/CNN2/ABCA7/GLP2R/NGEF/CLDN18/CLEC2D/LIMS2/SCARB1/LLGL2/CELSR1/IL4R/SCTR/ITGB5/P2RX5/GSTP1/COL16A1/CD59/MMP2/GNAO1/FKBP1A/OAS1/CDIP1/LTBP4/DTX2/TF/LRRFIP2/SORBS1/NRP1/TSPAN15/POLR2E/TIMP3/TTLL12/MYH9/NFKBIA/BMP7/CHRNA4/RASSF2/JAG1/MGRN1/NECAB2/TTC23/SF…	476
GO:0008037	BP	GO:0008037	cell recognition	50/2278	171/15971	2.93056e-07	1.50937e-05	1.31743e-05	VCAN/SCARB1/B4GALT1/CRTAC1/NRP1/FOLR3/EPHA4/CNR1/PALLD/LGALS3/CCT7/MFGE8/ROBO3/COLEC12/LY6K/TUB/BSG/CADM1/IGKC/IGHG2/IGHA1/IGHG1/IGHG3/IGHD/IGHM/IGHV1-3/IGHV3-49/IGHV5-51/PECAM1/CNTNAP3/DOCK8/EPHB1/IGHV4-39/IGHV3-53/IGHV1-69/IGHV1-69D/IGHA2/IGHV3-7/IGLC1/IGHV3-33/IGHV3-21/IGLC6/IGHV1-24/IGHV3-15/IGHG4/IGHV1-18/IGLC7/IGHV1-58/IGHV4-61/IGHV3-64	50
GO:0050865	BP	GO:0050865	regulation of cell activation	122/2278	553/15971	3.21486e-07	1.64837e-05	1.43876e-05	CYP26B1/SLC7A2/CD4/CD22/STXBP2/IL4R/GPR137B/CST7/RIF1/UNC13D/FBXO7/SFRP1/FGL1/LILRB1/CAV1/MAP3K8/CCL2/PRKAR1A/RIPOR2/PDGFRB/BCL6/WNT5A/PLEK/CNR1/VAMP8/GPAM/PCK1/CDKN1A/IRF1/ADGRE2/TWSG1/NECTIN2/LGALS3/SFTPD/SPINK5/ANXA1/GPNMB/BLK/IRF4/LRRC32/THBS1/PDE5A/GSN/IL18/DLG5/ZFP36L2/MERTK/ABR/ITGB2/PDPN/SYK/NOD2/CCDC88B/IL7R/LGALS9/LGALS9C/ABAT/GAS6/BCR/LRRK2/CD55/SIRPA/MICA/CD177/IGKC/IGHG2/IGHA1/IGHG1/…	122
GO:0007010	BP	GO:0007010	cytoskeleton organization	246/2278	1288/15971	3.67405e-07	1.87541e-05	1.63692e-05	CFLAR/USH1C/SCIN/GAS7/TACC3/STMN4/SYNE2/CYFIP2/NCKAP1/CNN2/WDR1/LLGL2/CELSR1/PCM1/ITGB5/FAT1/MAEA/TF/SORBS1/EFHC1/DSP/ABLIM1/NRP1/PACSIN2/MYH9/NINL/RGCC/COTL1/SFRP1/MYH14/MET/KANK1/PDLIM1/CXCL12/CCL2/PRKAR1A/MYH3/CRYAB/NEDD9/PHACTR1/PDGFRB/BCL6/KAT2B/KLHL24/SPTBN1/PLEK/RHOU/CASQ2/PTPA/PTK2B/LDB3/OBSL1/ARHGAP40/HIP1/CGNL1/PALLD/NECTIN2/BST2/ACTN4/TNNT3/SYNE1/GFAP/PDLIM4/NPHP4/MYH11/MICAL2/ANXA1/MI…	246
GO:0005518	MF	GO:0005518	collagen binding	26/2278	66/15971	4.42188e-07	2.2471e-05	1.96135e-05	CD44/COL5A3/NID2/AEBP1/SPARC/FN1/NID1/THBS1/COL6A1/COL6A2/SERPINH1/ABI3BP/ITGA2/CTSB/SMAD3/LRRC15/CCBE1/COL14A1/DDR1/ITGA1/COMP/TGFBI/SPARCL1/C1QTNF1/PODN/DCN	26
GO:0030855	BP	GO:0030855	epithelial cell differentiation	133/2278	620/15971	5.00268e-07	2.531e-05	2.20915e-05	CYP26B1/USH1C/PROM1/VCL/MCOLN3/FAT1/B4GALT1/WHRN/DSP/NRP1/BMP7/JAG1/ASAH1/CAV1/MET/SERPINE1/SFRP4/AGR2/KRT23/RIPOR2/PERP/VEGFA/WNT5A/ERRFI1/TJP2/PCK1/CDKN1A/PAX8/TGM3/ATF4/PALLD/AFDN/LGALS3/SPINK5/GRHL1/ANXA1/FLNB/IQGAP1/ADAMTSL4/GDF7/REG3G/SIDT2/TAGLN/DLG5/AKR1C2/CERS3/SCUBE1/PDPN/FRZB/LCE3D/SPRR3/SPRR2D/CLDN1/ITGA2/DACT2/CTSB/AQP3/SMAD3/FN3K/SPINT2/SPRR1B/SPRR1A/FASN/KRT8/KRT86/KRT4/KRT72/MTSS1…	133
GO:0061041	BP	GO:0061041	regulation of wound healing	42/2278	136/15971	5.12488e-07	2.57569e-05	2.24815e-05	ENPP4/ALOX5/MYH9/WFDC1/CCN4/CAV1/SERPINE1/KANK1/SMOC2/PLEK/F3/TSPAN8/ANXA1/BLK/THBS1/REG3G/PHLDB2/PDPN/CLDN1/SYK/SMAD3/SERPINF2/F2R/ANXA2/ABAT/ACTG1/CLDN4/CEACAM1/ALOX12/APOE/DUOX1/F11R/VKORC1/SERPINB2/DUOX2/DMTN/PLPP3/C1QTNF1/KRT1/FGB/THBD/GJA1	42
GO:0044255	BP	GO:0044255	cellular lipid metabolic process	196/2278	990/15971	5.13606e-07	2.57569e-05	2.24815e-05	CYP26B1/PDK4/ACSM3/ALDH3B1/ELOVL5/ALOX5/OSBPL5/SH3YL1/GALC/GPC1/ST3GAL6/SCARB1/CYP2W1/MGLL/PLD1/ACACB/SYNJ2/FDFT1/GSTP1/ITPKC/CERS4/PITPNM3/CRAT/SCD/CYP2D6/CERK/ABHD12/TRIB3/ACSBG1/ASAH1/PLA2G4C/PON2/WDR91/CAV1/RARRES2/PRKAG2/PTGR1/PTGDS/PHYH/P2RX1/ST3GAL4/LTA4H/PDGFRB/PLEK/ACADM/PRDX6/CNR1/GPAM/PTK2B/SCPEP1/CAT/FAM126A/PTGIS/PCK1/C3/GPCPD1/PLA2G5/POR/A4GALT/ALDH1A2/IVD/SLC44A2/PEMT/LPIN1/ECHDC3/…	196
GO:0012501	BP	GO:0012501	programmed cell death	334/2278	1842/15971	5.46875e-07	2.73056e-05	2.38333e-05	CYP26B1/CFLAR/PDK4/SCIN/FAS/CD44/DAPK2/HERPUD1/CYFIP2/USP36/YBX3/NCKAP1/CASP8/NGFR/EYA2/NGEF/HDAC4/LIMS2/ATP2A3/GRAMD4/STK17B/GSTP1/B4GALT1/CEACAM6/CDIP1/MAEA/NLRP1/DSP/NRP1/CDC34/GADD45B/TIMP3/TSPO/ITPK1/NFKBIA/BMP7/BIRC7/EEF1A2/TRIB3/RASSF2/STK24/RGCC/CTSH/SFRP1/NDRG1/GSDMD/TLE5/LILRB1/GSDME/CAV1/MET/SERPINE1/SFRP4/PRUNE2/CXCL12/KRT23/P2RX1/CCL2/CRYAB/CBL/TPD52L1/SOD2/PERP/VEGFA/PDGFRB/BCL6/WNT…	334
GO:0030667	CC	GO:0030667	secretory granule membrane	71/2278	280/15971	5.55375e-07	2.76094e-05	2.40984e-05	ENPP4/ALDH3B1/MGST1/MMP25/CD44/CYBA/ATP11A/KCNAB2/PLD1/STXBP2/CD59/B4GALT1/CEACAM6/ITPR3/DSP/CAV2/CAV1/P2RX1/TMEM30A/SPARC/IRAG2/VAMP8/ATP8A1/SERPINB6/ABCC4/SLC44A2/BST2/LGALS3/SNAP25/VAMP1/SLC15A4/IQGAP1/SLC2A5/STOM/LPCAT1/ITGB2/FCGR3B/TMEM184A/ANPEP/RAB31/SYT9/GAA/BSG/CLEC12A/RPH3AL/DMBT1/SERPINA5/CD55/IGF2R/PSAP/SIRPA/CD177/CPNE1/PECAM1/SLC11A1/SLC2A3/CEACAM1/PKP1/VNN1/CD46/PAM/NFASC/BRI3/C3AR…	71
GO:0009913	BP	GO:0009913	epidermal cell differentiation	64/2278	244/15971	5.5953e-07	2.76955e-05	2.41736e-05	CYP26B1/USH1C/MCOLN3/WHRN/DSP/JAG1/ASAH1/SFRP4/KRT23/RIPOR2/PERP/WNT5A/ERRFI1/TGM3/PALLD/SPINK5/GRHL1/ANXA1/FLNB/REG3G/CERS3/LCE3D/SPRR3/SPRR2D/AQP3/SPRR1B/SPRR1A/KRT8/KRT86/KRT4/KRT72/KRT19/KRT15/KRT13/ALOX15B/MAFF/KRT5/BCR/KRT16/KRT14/KAZN/AKR1C3/PSAP/LIPN/CDSN/PKP1/PPL/CSTA/KRT7/KRT10/TXNIP/FLG/KRT24/KRT6C/KLK12/IVL/KRT1/KRT6A/PI3/KRT83/KRT6B/LCE3E/KRT2/S100A7	64
GO:0030162	BP	GO:0030162	regulation of proteolysis	137/2278	645/15971	6.04386e-07	2.97869e-05	2.5999e-05	CFLAR/TMEM98/SERPINB1/FAS/CD44/HERPUD1/CYFIP2/ITIH4/SERPINB3/CASP8/NGFR/ATP2A3/GRAMD4/FBLN1/CST7/LXN/LTBP4/NLRP1/TIMP3/MYH9/PAPLN/BIRC7/TRIB3/WFDC1/CTSH/CAV1/SERPINE1/SPOCK2/P2RX1/CRYAB/PERP/VEGFA/FN1/EPHA4/DHCR24/F3/CTSD/RARRES1/CLU/PTK2B/ITIH5/SERPINB6/C3/HIP1/POR/EGLN3/BST2/ATP5IF1/SERPINF1/CASP9/SPINK5/MICAL1/AGT/BIN1/RNF144B/MTCH1/THBS1/RCN3/ECM1/ARL6IP5/SFRP2/PLK2/GNA12/GSN/ALAD/SERPINH1/RN…	137
GO:0044877	MF	GO:0044877	protein-containing complex binding	220/2278	1138/15971	6.44416e-07	3.16234e-05	2.7602e-05	CFLAR/USH1C/SCIN/GAS7/CD4/CD22/CD44/MYO16/SYNE2/YBX3/CASP8/PFKP/WDR1/SCARB1/MAP3K13/FBLN1/COL5A3/ITGB5/COL16A1/GNAO1/NID2/GNAS/FKBP1A/RPH3A/LTBP4/LAMB1/MYH7/SORBS1/ABLIM1/MYH9/COTL1/CCN4/FCGRT/LILRB1/MYH14/CAV1/AEBP1/CXCL12/P2RX1/ENO3/MYH3/CRYAB/HSPA8/SPARC/THBS4/FGF1/SPTBN1/FN1/NID1/SPP1/CLU/PTK2B/ANXA11/CDKN1A/PCSK2/TSPAN8/HIP1/APOL2/AFDN/ACTN4/COL5A1/LAMA5/ATP5IF1/SYNE1/EPS8L1/LGALS3/MYH11/MIC…	220
GO:0042581	CC	GO:0042581	specific granule	44/2278	147/15971	7.30162e-07	3.56781e-05	3.11411e-05	ALDH3B1/MMP25/VCL/CYBA/CNN2/ATP11A/KCNAB2/PLD1/STXBP2/CD59/LYZ/GSDMD/P2RX1/FOLR3/FRK/TMEM30A/CTSD/VAMP8/ANXA11/ATP8A1/SLC44A2/SNAP25/CHI3L1/ANXA3/VAMP1/SLC15A4/SLC2A5/STOM/PDXK/ITGB2/PTX3/B2M/CLEC12A/CD177/AOC1/LTF/SLC2A3/CEACAM1/CTSZ/OLFM4/QSOX1/C3AR1/TMBIM1/ORMDL3	44
GO:0007044	BP	GO:0007044	cell-substrate junction assembly	33/2278	97/15971	7.4521e-07	3.62584e-05	3.16477e-05	VCL/TNS1/COL16A1/SORBS1/NRP1/SFRP1/VEGFA/FN1/PTK2B/LAMC1/THBS1/IQGAP1/PHLDB2/ITGA2/SMAD3/CD151/PLEC/ACTG1/KRT5/BCR/KRT14/LAMB3/FMN1/LAMA3/ACTN2/SDC4/THY1/GREM1/FAM107A/APOD/ACTN3/LAMC2/DMTN	33
GO:0006954	BP	GO:0006954	inflammatory response	138/2278	655/15971	8.84183e-07	4.28379e-05	3.73905e-05	CYP26B1/SLC7A2/MMP25/ALOX5/CD44/CYBA/ITIH4/IL17RB/SBNO2/HDAC4/MGLL/IL4R/CST7/LXN/GSTP1/B4GALT1/LYZ/NLRP1/UNC13D/NFKBIA/ABHD12/PARP4/WFDC1/CCN4/GSDMD/PLA2G4C/SERPINE1/RARRES2/LIPA/P2RX1/CCL2/BCL6/WNT5A/FN1/IL1R1/F3/CNR1/VAMP8/SPP1/CLU/PTGIS/C3/ADGRE2/APOL2/SERPINF1/CHI3L1/SAA2/ANXA1/NT5E/AGT/IL36RN/CCN3/THBS1/SIGLEC10/ECM1/REG3G/GPR17/MMP3/IL18/IL34/SCUBE1/ZYX/ABR/ITGB2/PTX3/DNASE1L3/ITGA2/SYK/SMA…	138
GO:0070820	CC	GO:0070820	tertiary granule	44/2278	148/15971	8.97418e-07	4.32957e-05	3.779e-05	ENPP4/CYBA/CNN2/ATP11A/KCNAB2/PLD1/STXBP2/PGM1/CD59/LYZ/DSP/CTSH/GSDMD/ASAH1/FOLR3/LTA4H/CTSD/VAMP8/SERPINB6/LGALS3/SNAP25/VAMP1/STOM/ITGB2/PTX3/B2M/GAA/CLEC12A/CD55/SIRPA/CD177/LTF/SLC11A1/SLC2A3/CEACAM1/PKP1/CST3/OLFM4/QSOX1/CDA/NFASC/TNFAIP6/HBB/SERPINB10	44
GO:0071466	BP	GO:0071466	cellular response to xenobiotic stimulus	35/2278	107/15971	1.00472e-06	4.82688e-05	4.21307e-05	CYP26B1/FMO3/MGST1/GSTO2/CYP2W1/GSTP1/FMO2/CYP2D6/CYB5R3/CRYZ/POR/EPHX1/ACSL1/CBR3/ACSM1/SULT1B1/MTARC1/AKR1C1/SULT1A1/GSTM2/AS3MT/GSTA1/AOC1/GGT1/AADAC/NQO2/CYP1B1/GSTA4/UGT2B15/CES1/PTGS1/CYP3A5/CYP2E1/GSTM3/GSTA2	35
GO:0045765	BP	GO:0045765	regulation of angiogenesis	70/2278	279/15971	1.01328e-06	4.84763e-05	4.23119e-05	ALOX5/NGFR/NRP1/RGCC/CTSH/SFRP1/SERPINE1/SMOC2/VEGFA/SPARC/THBS4/FGF1/WNT5A/F3/PTK2B/PTGIS/C3/SERPINF1/CHI3L1/SPINK5/COL4A2/ANXA1/AGT/EGLN1/GPNMB/ENPP2/SULF1/THBS1/ANXA3/WARS1/ECM1/RHOB/SFRP2/PLK2/EPHA1/DDAH1/ADAMTS1/HK2/ITGB2/ADAMTS9/ERAP1/PRKCB/COL4A3/CCBE1/CIB1/THBS2/EMP2/AQP1/GTF2I/PLXND1/RNH1/GRN/CEACAM1/KLF2/GLUL/CYP1B1/HSPG2/S100A1/JCAD/GREM1/ANGPTL4/C3AR1/EFNA1/TSPAN12/ID1/KRT1/HSPB6/NAXE…	70
GO:0005911	CC	GO:0005911	cell-cell junction	102/2278	453/15971	1.11977e-06	5.31282e-05	4.63721e-05	ATP1A2/VCL/YBX3/NGFR/CNN2/CLDN18/WDR1/LIMS2/FAT1/B4GALT1/SORBS1/DSP/ARVCF/PACSIN2/MYH9/JAG1/NDRG1/PDLIM1/DNMBP/PMP22/PERP/VEGFA/KLHL24/EPHA4/TJP2/LDB3/OBSL1/FGFRL1/CDHR3/CGNL1/NECTIN2/AFDN/ACTN4/PDLIM4/NPHP4/ANXA1/CCN3/IQGAP1/TBCD/USP53/DLG5/FRMD4A/OBSCN/PDLIM3/TSPAN33/ZYX/JAML/CADM3/PDLIM5/CLDN1/MICALL2/AQP3/STXBP6/PDCD6IP/KRT8/PLEKHG5/CFL1/DES/BAIAP2/ALOX15B/CDC42EP4/MYADM/SYNM/CAV3/ANXA2/CADM1…	102
GO:0043086	BP	GO:0043086	negative regulation of catalytic activity	147/2278	710/15971	1.11981e-06	5.31282e-05	4.63721e-05	CFLAR/PDK4/GPRC5A/SERPINB1/CD44/HERPUD1/ITIH4/SERPINB3/CASP8/NGFR/ACACB/CST7/LXN/GSTP1/FKBP1A/GADD45B/FBXO7/TIMP3/PAPLN/BMP7/BIRC7/TRIB3/WFDC1/SFRP1/SLC39A14/CAV1/SERPINE1/PRKAG2/SPOCK2/PRKAR1A/CRYAB/CBL/PHACTR1/VEGFA/NPR3/KAT2B/DHCR24/ERRFI1/CNR1/RARRES1/FKBP15/PTPA/ITIH5/SERPINB6/CDKN1A/C3/POR/BST2/ATP5IF1/LGALS3/SERPINF1/SPINK5/ANXA1/PPP1R1A/MICAL1/AGT/EGLN1/BIN1/THBS1/ANXA3/RGS3/WARS1/IQGAP1/…	147
GO:0009636	BP	GO:0009636	response to toxic substance	59/2278	223/15971	1.12494e-06	5.31512e-05	4.63923e-05	MGST1/GSTO2/GSTP1/BMP7/PON2/SOD3/SLC22A18/SOD2/PDGFRB/TPO/PRDX6/CAT/PRXL2A/CDKN1A/MT1G/ATF4/TXN/EPHX1/SRD5A1/ALAD/CLDN1/ALB/GPX4/NXN/SNN/MTARC1/MT1X/SLC22A5/MBP/MT1A/MT1M/GSTM2/INMT/GSTA1/SRXN1/PON1/CST3/APOE/DUOX1/CYP1B1/MT1E/TYMS/ADH4/CES1/UBA52/GPX1/NEFL/CCL3/PTGS1/GSTM3/DUOX2/DHRS2/EPHX2/HBB/PENK/GPX3/MT2A/PRDX5/MT4	59
GO:0007596	BP	GO:0007596	blood coagulation	73/2278	296/15971	1.2009e-06	5.65063e-05	4.93207e-05	ENPP4/VCL/FBLN1/P2RX5/CD59/GNAS/ITPR3/MYH9/ITPK1/CAV1/SERPINE1/P2RX1/PRKAR1A/FN1/PLEK/MFN2/F3/AKAP1/IRF1/TSPAN8/MICAL1/BLK/THBS1/DGKQ/GNA12/AK3/DOCK1/MERTK/SCUBE1/PDPN/ITGA2/SYK/PRKCB/SERPINF2/SAA1/A2M/F2R/RAD51B/ANXA2/ABAT/GAS6/ACTG1/MAFF/PRKAR1B/SERPINA5/SERPINA1/PAPSS2/CD177/DGKD/CEACAM1/MYL12A/COMP/DOCK8/COL1A1/ALOX12/APOE/F11R/CSRP1/ANXA5/VKORC1/CYP4F11/ADRA2C/CYP4F2/SERPINB2/EHD3/PROCR/DMTN…	73
GO:1901342	BP	GO:1901342	regulation of vasculature development	76/2278	312/15971	1.21654e-06	5.7008e-05	4.97586e-05	CFLAR/ALOX5/NGFR/NRP1/BMP7/RGCC/CTSH/SFRP1/SERPINE1/SOD2/SMOC2/VEGFA/SPARC/THBS4/FGF1/WNT5A/F3/PTK2B/PTGIS/C3/SERPINF1/CHI3L1/SPINK5/COL4A2/ANXA1/AGT/EGLN1/GPNMB/ENPP2/SULF1/THBS1/ANXA3/WARS1/ECM1/RHOB/SFRP2/PLK2/EPHA1/DDAH1/ADAMTS1/HK2/ITGB2/ADAMTS9/ERAP1/PRKCB/COL4A3/PDGFD/CCBE1/CIB1/THBS2/EMP2/AQP1/GTF2I/PLXND1/RNH1/GRN/CEACAM1/KLF2/GLUL/CYP1B1/HSPG2/S100A1/GPER1/JCAD/GREM1/ANGPTL4/C3AR1/EFNA1…	76
GO:0005884	CC	GO:0005884	actin filament	35/2278	108/15971	1.28466e-06	5.99543e-05	5.23303e-05	GAS7/NCKAP1/WHRN/COTL1/PDLIM1/FKBP15/LDB3/WIPF3/PALLD/PDLIM4/MICAL2/ANXA1/IQGAP1/PSTPIP2/PDLIM3/PDLIM5/LMOD1/TPM4/AKAP13/HCLS1/SMTN/ACTG1/ESPN/TPM2/FMN1/ACTN2/DPYSL3/AIF1L/TPM1/JAM3/SMTNL1/ACTN3/DMTN/ACTB/ACTA1	35
GO:0001894	BP	GO:0001894	tissue homeostasis	61/2278	235/15971	1.48925e-06	6.92198e-05	6.04175e-05	PDK4/USH1C/PROM1/VCL/CLDN18/GPR137B/GNAS/LYZ/TF/WHRN/CTSH/SLC1A1/CDH23/LIPA/VEGFA/PDGFRB/SPP1/TJP2/PTK2B/NPHP4/SFTPD/LAMC1/SLC39A8/RCN3/MUC4/CDHR1/LPCAT1/TFF1/AZGP1/CLDN1/ALB/SYK/TUB/B2M/NOD2/F2R/ACTG1/SERPINA3/SLC22A5/MBP/IGKC/IGHA1/IGHG3/PLEKHM1/PECAM1/LTF/TFRC/F11R/TNFRSF11B/JAM3/ACP5/CA2/RAB3D/PRH1/ACTB/PIGR/KRT1/SLC2A1/IGHA2/GJA1/SLC28A2	61
GO:0050817	BP	GO:0050817	coagulation	73/2278	298/15971	1.57041e-06	7.26966e-05	6.34522e-05	ENPP4/VCL/FBLN1/P2RX5/CD59/GNAS/ITPR3/MYH9/ITPK1/CAV1/SERPINE1/P2RX1/PRKAR1A/FN1/PLEK/MFN2/F3/AKAP1/IRF1/TSPAN8/MICAL1/BLK/THBS1/DGKQ/GNA12/AK3/DOCK1/MERTK/SCUBE1/PDPN/ITGA2/SYK/PRKCB/SERPINF2/SAA1/A2M/F2R/RAD51B/ANXA2/ABAT/GAS6/ACTG1/MAFF/PRKAR1B/SERPINA5/SERPINA1/PAPSS2/CD177/DGKD/CEACAM1/MYL12A/COMP/DOCK8/COL1A1/ALOX12/APOE/F11R/CSRP1/ANXA5/VKORC1/CYP4F11/ADRA2C/CYP4F2/SERPINB2/EHD3/PROCR/DMTN…	73
GO:0098754	BP	GO:0098754	detoxification	37/2278	118/15971	1.59294e-06	7.31617e-05	6.38581e-05	MGST1/GSTO2/GSTP1/BMP7/SOD3/SLC22A18/SOD2/TPO/PRDX6/CAT/PRXL2A/MT1G/TXN/ALB/GPX4/NXN/MTARC1/MT1X/SLC22A5/MT1A/MT1M/GSTM2/GSTA1/SRXN1/APOE/DUOX1/MT1E/ADH4/GPX1/PTGS1/GSTM3/DUOX2/HBB/GPX3/MT2A/PRDX5/MT4	37
GO:0048306	MF	GO:0048306	calcium-dependent protein binding	27/2278	74/15971	1.59325e-06	7.31617e-05	6.38581e-05	STX2/CASQ2/ANXA11/MASP1/TNNT3/SNAP25/ANXA1/ANXA3/CPLX2/VLDLR/SYT8/PDCD6IP/A2M/ANXA2/DMBT1/ANXA6/CD177/WFS1/S100B/S100A1/S100A14/S100A2/VPS37B/S100A3/S100A4/S100P/S100A7	27
GO:0001906	BP	GO:0001906	cell killing	40/2278	132/15971	1.62472e-06	7.40134e-05	6.46015e-05	CFH/STXBP2/CD59/LYZ/UNC13D/CTSH/LILRB1/GNLY/C3/NECTIN2/REG3G/IL18/RPL30/AZGP1/DNASE1L3/SYK/B2M/IL7R/LGALS9/SERPINB9/CADM1/CD55/MICA/EMP2/DNASE1/LTF/CEACAM1/FCER2/CTSC/IL18RAP/MUC7/CLEC12B/FCGR2B/GAPDH/PGLYRP4/RAET1E/ULBP1/RAET1G/KLRK1/KRT6A	40
GO:0150115	BP	GO:0150115	cell-substrate junction organization	33/2278	100/15971	1.62475e-06	7.40134e-05	6.46015e-05	VCL/TNS1/COL16A1/SORBS1/NRP1/SFRP1/VEGFA/FN1/PTK2B/LAMC1/THBS1/IQGAP1/PHLDB2/ITGA2/SMAD3/CD151/PLEC/ACTG1/KRT5/BCR/KRT14/LAMB3/FMN1/LAMA3/ACTN2/SDC4/THY1/GREM1/FAM107A/APOD/ACTN3/LAMC2/DMTN	33
GO:0031225	CC	GO:0031225	anchored component of membrane	44/2278	151/15971	1.63855e-06	7.43461e-05	6.48919e-05	PRSS21/MMP25/CNTN1/GPC1/CD59/CEACAM6/FOLR3/MDGA1/BST2/NT5E/CDH13/GFRA1/LY6K/LY6E/ALPL/FCGR3B/NOD2/PSCA/LY6D/GP2/CD52/RGMB/RGMA/GPC6/CD55/MMP17/LY6G6C/CD177/SLURP2/VNN1/VNN2/THY1/LY6H/LYNX1/CD24/MSLN/ART3/LYPD5/EFNA1/ITLN1/ULBP1/RAET1G/GML/CEACAM7	44
GO:0008289	MF	GO:0008289	lipid binding	145/2278	703/15971	1.65704e-06	7.48877e-05	6.53647e-05	CYP26B1/SCIN/PROM1/ATP1A2/SYT13/OSBPL5/SH3YL1/SNX29/MCOLN3/SCARB1/CYP2W1/PLD1/AMPH/GSTP1/EPDR1/RPH3A/GRAMD1A/PITPNM3/ITPR3/WASHC2A/PACSIN2/TSPO/APOL4/JAG1/LAPTM4B/GSDMD/PLA2G4C/GSDME/ADAP1/CAV1/PTGDS/SH3PXD2A/HSPA8/WNT5A/SPTBN1/PASK/PLEK/F3/SGIP1/SNX19/ANXA11/CPNE5/GOT2/SDCBP2/MCF2L/PLA2G5/HIP1/APOL2/ALDH1A2/SHBG/MTSS2/PEMT/ANXA1/ATP5MC2/BIN1/THBS1/MYOF/ANXA3/ESR2/MFGE8/IQGAP1/GOLPH3L/GSN/SYT8/JP…	145
GO:0002764	BP	GO:0002764	immune response-regulating signaling pathway	96/2278	424/15971	1.78642e-06	8.04172e-05	7.0191e-05	CD79B/CD4/CD22/BTN3A1/CYFIP2/NCKAP1/CTSH/LILRB1/MUC5B/WIPF3/NECTIN2/RFTN1/LGALS3/BLK/MUC4/DOCK1/ARPC5/SYK/BTNL9/PRKCB/BTNL3/BAIAP2/MUC20/ACTG1/MUC1/PSMD13/BTN3A2/FPR3/MICB/IGKC/IGHG2/IGHA1/IGHG1/IGHG3/IGHD/IGHM/IGHV1-3/IGHV3-49/IGHV5-51/PVRIG/TRAC/IGLV2-8/CEACAM1/THY1/PSMB4/MUC7/C3AR1/IGKV4-1/IGLV6-57/IGLV3-25/IGLV3-21/IGLV2-14/IGKV2-30/IGKV1-5/CLEC12B/CD24/GAB2/FCGR2B/ARPC1B/APPL2/CALM1/IGLV1-51…	96
GO:0009410	BP	GO:0009410	response to xenobiotic stimulus	36/2278	114/15971	1.81971e-06	8.15945e-05	7.12186e-05	CYP26B1/FMO3/MGST1/GSTO2/CYP2W1/GSTP1/FMO2/CYP2D6/CYB5R3/CRYZ/POR/EPHX1/ACSL1/CBR3/ACSM1/SULT1B1/MTARC1/AKR1C1/SULT1A1/GSTM2/AS3MT/GSTA1/AOC1/GGT1/AADAC/NQO2/CYP1B1/GSTA4/UGT2B15/CES1/GPX1/PTGS1/CYP3A5/CYP2E1/GSTM3/GSTA2	36
GO:0006721	BP	GO:0006721	terpenoid metabolic process	34/2278	105/15971	1.85048e-06	8.25573e-05	7.20589e-05	CYP26B1/GPC1/CYP2W1/FDFT1/CYP2D6/RARRES2/SCPEP1/ALDH1A2/CYP4V2/SRD5A1/LRP8/LSS/RDH13/SDC3/PLB1/PNPLA2/GPC6/ALDH1A3/AKR1C1/AKR1C3/ADH1C/DGAT2/SDC4/APOE/CYP1B1/HSPG2/LPL/AGRN/ADH1B/ADH4/CYP3A5/CYP2E1/DHRS9/PNLIP	34
GO:0072341	MF	GO:0072341	modified amino acid binding	29/2278	83/15971	1.85563e-06	8.25573e-05	7.20589e-05	SCIN/MGST1/SYT13/OSBPL5/SCARB1/GSTP1/GSDMD/HSPA8/FOLR3/THBS1/MFGE8/SYT8/JPH2/FTCD/FASN/SYT9/SLC19A1/MTHFR/ANXA2/GAS6/ANXA6/GSTM2/CPNE1/GRAMD1B/GSDMB/TYMS/GSTM3/APPL2/MMUT	29
GO:0061572	BP	GO:0061572	actin filament bundle organization	43/2278	147/15971	1.91435e-06	8.48397e-05	7.40511e-05	USH1C/ITGB5/SORBS1/NRP1/RGCC/SFRP1/MET/PDLIM1/NEDD9/PHACTR1/PLEK/PTK2B/CGNL1/ACTN4/MICAL1/PHLDB2/EPHA1/ZYX/HSP90B1/SMAD3/SERPINF2/SYNPO2/SH3PXD2B/BAIAP2/RFLNA/ACTG1/TACSTD2/ESPN/EVL/LPAR1/BAIAP2L1/DPYSL3/SDC4/AIF1L/TPM1/ESPNL/F11R/SYNPO2L/FAM107A/DMTN/RFLNB/LIMK1/ID1	43
GO:0010811	BP	GO:0010811	positive regulation of cell-substrate adhesion	37/2278	119/15971	1.99767e-06	8.81904e-05	7.69757e-05	LIMS2/COL16A1/CEACAM6/UNC13D/NRP1/SFRP1/AGR2/SPOCK2/NEDD9/SMOC2/VEGFA/FN1/NID1/PTK2B/IQGAP1/CDH13/COL8A1/EPHA1/DOCK5/DOCK1/ABI3BP/FBLN2/SMAD3/NDNF/MYADM/CIB1/P4HB/EMP2/FMN1/OLFM4/SDC4/NINJ1/THY1/NPNT/PREX1/DMTN/FGB	37
GO:0050790	BP	GO:0050790	regulation of catalytic activity	374/2278	2122/15971	2.01224e-06	8.8492e-05	7.72389e-05	CFLAR/CAMKK1/PDK4/CD4/GPRC5A/SERPINB1/FAS/CD44/PREX2/HERPUD1/CYBA/CYFIP2/ITIH4/SERPINB3/CASP8/NGFR/TBC1D1/NGEF/ATP1B3/SCARB1/LLGL2/MAP3K13/PPP2R2C/ATP2A3/GRAMD4/ACACB/RAP1GAP/GPR137B/FBLN1/CST7/LXN/GSTP1/GNAS/FKBP1A/OAS1/TF/NLRP1/TBC1D2/NRP1/GADD45B/FBXO7/TIMP3/PAPLN/BMP7/BIRC7/EEF1A2/CDC25B/TRIB3/RASSF2/PARP4/RGCC/WFDC1/CTSH/SFRP1/SLC39A14/WDR91/ADAP1/CAV2/CAV1/MET/VIPR2/CHN2/SERPINE1/PRKAG2/SPO…	374
GO:0002694	BP	GO:0002694	regulation of leukocyte activation	112/2278	515/15971	2.02484e-06	8.87053e-05	7.74251e-05	CYP26B1/SLC7A2/CD4/CD22/STXBP2/IL4R/GPR137B/CST7/RIF1/UNC13D/FBXO7/SFRP1/FGL1/LILRB1/CAV1/MAP3K8/CCL2/PRKAR1A/RIPOR2/BCL6/WNT5A/CNR1/VAMP8/GPAM/PCK1/CDKN1A/IRF1/ADGRE2/TWSG1/NECTIN2/LGALS3/SFTPD/SPINK5/ANXA1/GPNMB/BLK/IRF4/LRRC32/THBS1/PDE5A/GSN/IL18/DLG5/ZFP36L2/MERTK/ABR/ITGB2/SYK/NOD2/CCDC88B/IL7R/LGALS9/LGALS9C/GAS6/BCR/LRRK2/CD55/SIRPA/MICA/CD177/IGKC/IGHG2/IGHA1/IGHG1/IGHG3/IGHD/IGHM/IGHV1-…	112
GO:0007599	BP	GO:0007599	hemostasis	73/2278	300/15971	2.04479e-06	8.92369e-05	7.78892e-05	ENPP4/VCL/FBLN1/P2RX5/CD59/GNAS/ITPR3/MYH9/ITPK1/CAV1/SERPINE1/P2RX1/PRKAR1A/FN1/PLEK/MFN2/F3/AKAP1/IRF1/TSPAN8/MICAL1/BLK/THBS1/DGKQ/GNA12/AK3/DOCK1/MERTK/SCUBE1/PDPN/ITGA2/SYK/PRKCB/SERPINF2/SAA1/A2M/F2R/RAD51B/ANXA2/ABAT/GAS6/ACTG1/MAFF/PRKAR1B/SERPINA5/SERPINA1/PAPSS2/CD177/DGKD/CEACAM1/MYL12A/COMP/DOCK8/COL1A1/ALOX12/APOE/F11R/CSRP1/ANXA5/VKORC1/CYP4F11/ADRA2C/CYP4F2/SERPINB2/EHD3/PROCR/DMTN…	73
GO:0001676	BP	GO:0001676	long-chain fatty acid metabolic process	33/2278	101/15971	2.08618e-06	9.06973e-05	7.91638e-05	ELOVL5/ALOX5/MGLL/GSTP1/CYP2D6/ACSBG1/PLA2G4C/PTGDS/LTA4H/PTGIS/FADS2/EPHX1/ACSL1/HPGD/GPX4/ALOX15B/CYP4F12/CYP4F3/AKR1C3/GSTM2/PLA2G4B/GSTA1/ALOX12/SLC27A6/CYP1B1/PAM/FADS1/CYP4F11/CYP4F2/GPX1/PTGS1/CYP2E1/EPHX2	33
GO:0043394	MF	GO:0043394	proteoglycan binding	17/2278	36/15971	2.25662e-06	9.77356e-05	8.53071e-05	CFH/TNC/COL5A3/ADA2/FN1/NID1/COL5A1/GPNMB/THBS1/ITGA2/CTSB/HPSE2/COMP/APOE/PTPRF/LPL/AGRN	17
GO:0007266	BP	GO:0007266	Rho protein signal transduction	39/2278	129/15971	2.32572e-06	0.000100348	8.75873e-05	NGFR/CELSR1/NRP1/MET/KANK1/RIPOR2/PDGFRB/BCL6/RHOU/ADRA1A/EPS8L1/CDH13/RHOB/GPR17/GNA12/KALRN/PDPN/CDC42EP3/CAVIN4/AKAP13/PLEKHG5/CFL1/NET1/EPS8L2/GPR35/CDC42EP4/F2R/BCR/KANK2/LPAR1/TAX1BP3/ARHGDIG/PECAM1/PRAG1/APOE/FLCN/F11R/SYNPO2L/LIMK1	39
GO:0002768	BP	GO:0002768	immune response-regulating cell surface receptor signaling pathway	95/2278	421/15971	2.35451e-06	0.000101209	8.83384e-05	CD79B/CD4/CD22/BTN3A1/CYFIP2/NCKAP1/LILRB1/MUC5B/WIPF3/NECTIN2/RFTN1/LGALS3/BLK/MUC4/DOCK1/ARPC5/SYK/BTNL9/PRKCB/BTNL3/BAIAP2/MUC20/ACTG1/MUC1/PSMD13/BTN3A2/FPR3/MICB/IGKC/IGHG2/IGHA1/IGHG1/IGHG3/IGHD/IGHM/IGHV1-3/IGHV3-49/IGHV5-51/PVRIG/TRAC/IGLV2-8/CEACAM1/THY1/PSMB4/MUC7/C3AR1/IGKV4-1/IGLV6-57/IGLV3-25/IGLV3-21/IGLV2-14/IGKV2-30/IGKV1-5/CLEC12B/CD24/GAB2/FCGR2B/ARPC1B/APPL2/CALM1/IGLV1-51/IGHV…	95
GO:0099080	CC	GO:0099080	supramolecular complex	213/2278	1116/15971	2.51377e-06	0.00010765	9.39605e-05	GAS7/SERPINB1/VCL/NSUN2/LTBP1/SYNE2/NCKAP1/HDAC4/REEP1/KCNAB2/DYNC1I2/FBLN1/SCTR/COL5A3/COL4A4/COL16A1/MMP2/FKBP1A/MYH7/WHRN/DSP/NRP1/MYH9/KHNYN/NINL/RASSF2/PARP4/COTL1/CTSH/NDRG1/MYH14/DNAH11/PDLIM1/RPL28/KRT23/MYH3/CRYAB/KAT2B/SPTBN1/FHL2/MFAP2/CASQ2/FKBP15/KANSL1/ADRA1A/LDB3/WIPF3/CALD1/OBSL1/PALLD/MTUS1/ACTN4/TNNT3/COL5A1/SYNE1/GFAP/PDLIM4/TRIM5/MYH11/MICAL2/COL4A2/ANXA1/MICAL1/CCT7/FLNB/BIN1…	213
GO:1901700	BP	GO:1901700	response to oxygen-containing compound	277/2278	1513/15971	2.66801e-06	0.000113829	9.93536e-05	CYP26B1/CFLAR/PDK4/MGST1/CD4/ATP1A2/TNC/CYBA/CASP8/NGFR/SBNO2/GLP2R/CLDN18/SCARB1/P2RX5/GSTP1/COL16A1/MMP2/GNAO1/GNAS/GRAMD1A/NLRP1/COMT/SORBS1/SCD/TSPO/NFKBIA/BMP7/CHRNA4/TRIB3/JAG1/STK24/WFDC1/CTSH/SFRP1/SLC39A14/LILRB1/CAV2/CAV1/MET/SERPINE1/RARRES2/KANK1/CXCL12/P2RX1/CCL2/PRKAR1A/SOD3/CRYAB/CBL/SOD2/SPARC/PDGFRB/KAT2B/WNT5A/EPHA4/ERRFI1/CNR1/SPP1/GPAM/CLU/PTK2B/CAT/PFKFB2/PCK1/CDKN1A/GOT2/TRA…	277
GO:0042592	BP	GO:0042592	homeostatic process	311/2278	1727/15971	2.69273e-06	0.000114456	9.99014e-05	CYP26B1/PDK4/ACSM3/USH1C/PROM1/CD4/ALOX5/ATP1A2/FAS/VCL/HERPUD1/CYBA/MCOLN3/ATP2C2/NGFR/SLC9A3/CLDN18/ROGDI/ATP1B3/CYBRD1/SCARB1/ATP2A3/ACACB/IL4R/GPR137B/SCTR/RIF1/P2RX5/GSTP1/FTL/GNAS/FKBP1A/OAS1/MAEA/LYZ/TF/COMT/WHRN/ITPR3/SCD/TSPO/RASSF2/CIAO3/CTSH/CCN4/SLC39A14/CAV2/CAV1/MET/SFRP4/SLC1A1/CXCL12/CDH23/LIPA/P2RX1/CCL2/PRKAR1A/FAM20A/SOD2/VEGFA/LAMA4/C7/NPR3/SLC12A7/PDGFRB/BCL6/WNT5A/STEAP3/PAS…	311
GO:0007162	BP	GO:0007162	negative regulation of cell adhesion	65/2278	260/15971	2.77418e-06	0.000117481	0.000102542	TNC/IL4R/FBLN1/FXYD5/JAG1/RGCC/FGL1/LILRB1/SERPINE1/KANK1/CXCL12/PRKAR1A/RIPOR2/VEGFA/BCL6/IRF1/TWSG1/ACTN4/LGALS3/POSTN/SFTPD/ANXA1/CD164/GPNMB/LRRC32/THBS1/PDE5A/CDH13/TBCD/PHLDB2/DLG5/SPOCK1/DACT2/SPINT2/LGALS9/LGALS9C/MYADM/ABAT/TACSTD2/MUC1/SEMA4D/PLXNB2/MBP/CDSN/ARHGDIG/PLXND1/CEACAM1/VSIR/COL1A1/ALOX12/DUSP1/TGFBI/SDC4/IL1RN/CYP1B1/JAM3/FAM107A/APOD/FCGR2B/GTPBP4/TNFRSF14/DMTN/C1QTNF1/FGL2…	65
GO:0065009	BP	GO:0065009	regulation of molecular function	463/2278	2705/15971	2.84724e-06	0.00012013	0.000104854	CFLAR/CAMKK1/PDK4/CD4/GPRC5A/ATP1A2/SERPINB1/FAS/CD44/PREX2/DKK3/HERPUD1/CYBA/CYFIP2/ITIH4/SERPINB3/CASP8/NGFR/CDON/TBC1D1/NGEF/HDAC4/ATP1B3/SCARB1/LLGL2/MAP3K13/PPP2R2C/ATP2A3/GRAMD4/ACACB/RAP1GAP/GPR137B/FBLN1/CST7/LXN/GSTP1/GNAS/FKBP1A/OAS1/FXYD5/TF/NLRP1/TBC1D2/CRTAC1/NRP1/GADD45B/CYP2D6/FBXO7/TIMP3/PAPLN/NFKBIA/SGK2/BMP7/BIRC7/EEF1A2/CDC25B/TRIB3/RASSF2/FGF14/PARP4/RGCC/WFDC1/CTSH/SFRP1/SLC3…	463
GO:0090303	BP	GO:0090303	positive regulation of wound healing	22/2278	56/15971	3.54837e-06	0.000149162	0.000130194	ENPP4/CCN4/SERPINE1/KANK1/SMOC2/PLEK/F3/ANXA1/THBS1/REG3G/PDPN/CLDN1/SERPINF2/F2R/ACTG1/CLDN4/DUOX1/F11R/DUOX2/DMTN/PLPP3/THBD	22
GO:0060627	BP	GO:0060627	regulation of vesicle-mediated transport	109/2278	504/15971	3.62848e-06	0.000151971	0.000132646	CD22/SYT13/CYBA/ABCA7/SCARB1/PLD1/STXBP2/IL4R/TF/UNC13D/NRP1/PACSIN2/CHRNA4/FGF14/NECAB2/EHD4/LILRB1/CAV1/SERPINE1/SFRP4/P2RX1/CCL2/CBL/VEGFA/WNT5A/CNR1/SGIP1/VAMP8/CLU/ADRA1A/C4BPA/RAB17/C3/PLA2G5/ADGRE2/HIP1/USP6/ACTN4/LGALS3/SFTPD/ANXA1/MICAL1/BLK/BIN1/VAMP1/MFGE8/CDH13/DGKQ/CPLX2/SYT8/MERTK/LDLRAP1/ABR/ITGB2/PKDCC/PTX3/LRPAP1/ITGA2/SYK/TRPV6/CACNB2/TUB/PRKCB/B2M/RAB31/STXBP6/LGALS9/CPLX1/PDCD…	109
GO:0010038	BP	GO:0010038	response to metal ion	79/2278	337/15971	3.68727e-06	0.00015387	0.000134303	SYT13/CASP8/CYBRD1/TF/ITPR3/TSPO/NDRG1/CAV1/SOD3/SPARC/WNT5A/CASQ2/PTK2B/CAT/ANXA11/CPNE5/MT1G/ATF4/JUND/SERPINF1/CASP9/LOXL2/THBS1/IQGAP1/GSN/ALAD/SYT8/QDPR/KCNMA1/TFF1/CLDN1/TRPV6/AQP3/CYB5A/B2M/SYT9/BSG/BNIP3/D2HGDH/ABAT/KRT14/MT1X/LRRK2/AKR1C3/CACNA1H/ENTPD6/MT1A/MT1M/CPNE1/AQP1/AOC1/LGMN/PPIF/RASAL1/TNNT2/DUSP1/NPC1/CRHBP/PAM/TNFRSF11B/FBP1/MT1E/CPNE7/MAPT/CRIP1/TXNIP/CA2/SLC25A23/SORD/DMTN/…	79
GO:0050871	BP	GO:0050871	positive regulation of B cell activation	34/2278	108/15971	3.76443e-06	0.00015645	0.000136555	RIF1/BCL6/CDKN1A/SYK/NOD2/IGKC/IGHG2/IGHA1/IGHG1/IGHG3/IGHD/IGHM/IGHV1-3/IGHV3-49/IGHV5-51/TFRC/IGHV4-39/IGHV3-53/IGHV1-69/IGHV1-69D/IGHA2/IGHV3-7/IGLC1/IGHV3-33/IGHV3-21/IGLC6/IGHV1-24/IGHV3-15/IGHG4/IGHV1-18/IGLC7/IGHV1-58/IGHV4-61/IGHV3-64	34
GO:0001523	BP	GO:0001523	retinoid metabolic process	30/2278	90/15971	3.77648e-06	0.00015645	0.000136555	CYP26B1/GPC1/CYP2W1/CYP2D6/RARRES2/SCPEP1/ALDH1A2/CYP4V2/LRP8/RDH13/SDC3/PLB1/PNPLA2/GPC6/ALDH1A3/AKR1C1/AKR1C3/ADH1C/DGAT2/SDC4/APOE/CYP1B1/HSPG2/LPL/AGRN/ADH1B/ADH4/CYP3A5/DHRS9/PNLIP	30
GO:0048514	BP	GO:0048514	blood vessel morphogenesis	118/2278	557/15971	4.1697e-06	0.000172117	0.00015023	ALOX5/TYMP/NGFR/MCAM/B4GALT1/MMP2/NRP1/MYH9/JAG1/RGCC/CTSH/SFRP1/CAV1/SERPINE1/SLC1A1/CCL2/SMOC2/VEGFA/SPARC/THBS4/FGF1/PDGFRB/WNT5A/FN1/F3/NRP2/PTK2B/PTGIS/HIF3A/C3/ARHGAP22/ATP5IF1/SERPINF1/CHI3L1/SPINK5/LOXL2/COL4A2/ANXA1/AGT/EGLN1/GPNMB/ENPP2/CCN3/SULF1/THBS1/ANXA3/WARS1/MFGE8/CDH13/ECM1/RHOB/COL8A1/SFRP2/PLK2/EPHA1/IL18/DDAH1/ADAMTS1/HK2/ITGB2/ADAMTS9/HPGD/ERAP1/SYK/PRKCB/ANPEP/SERPINF2/COL4…	118
GO:0034308	BP	GO:0034308	primary alcohol metabolic process	29/2278	86/15971	4.19981e-06	0.000172736	0.00015077	ALDH3B1/H6PD/DKK3/CYP2D6/SULT2A1/ALDH1A2/ALDH1B1/NAAA/DGKQ/CBR4/AKR1C2/ACSS1/RDH13/PLB1/SULT1B1/PNPLA2/ALDH1A3/AKR1C1/AKR1C3/SULT1A1/CACNA1H/ADH1C/DGAT2/CYP1B1/ADH1B/ADH4/CYP3A5/CYP11B1/DHRS9	29
GO:0034446	BP	GO:0034446	substrate adhesion-dependent cell spreading	33/2278	104/15971	4.29499e-06	0.000176018	0.000153634	LAMC3/LIMS2/NTN4/FBLN1/LAMB1/UNC13D/NRP1/KANK1/NEDD9/FN1/ACTN4/LAMA5/POSTN/LAMC1/EPHA1/DOCK5/DOCK1/MERTK/PDPN/MICALL2/MYADM/TACSTD2/CIB1/P4HB/PARVB/LAMB3/OLFM4/MEGF9/ITGA8/PREX1/DMTN/EFNA1/FGB	33
GO:0072593	BP	GO:0072593	reactive oxygen species metabolic process	60/2278	237/15971	4.31122e-06	0.000176052	0.000153664	CFLAR/SLC7A2/PDK4/ALOX5/CYBA/HDAC4/GSTP1/TSPO/BMP7/CAV1/SH3PXD2A/SOD3/CRYAB/SOD2/PDGFRB/TPO/PRDX6/CLU/PTK2B/CAT/PTGIS/CDKN1A/TRAP1/POR/ATP5IF1/SFTPD/AGT/THBS1/MMP3/DDAH1/HK2/ITGB2/PTX3/STK17A/SYK/SMAD3/SH3PXD2B/BNIP3/BCR/LRRK2/AKR1C3/SIRPA/CD177/PLIN5/ALOX12/NQO2/KLF2/DUOX1/CYP1B1/MAPT/GPX1/ACP5/PREX1/DUOX2/HSP90AA1/KLRK1/HBB/DDIT4/GPX3/PRDX5	60
GO:0016101	BP	GO:0016101	diterpenoid metabolic process	31/2278	95/15971	4.3359e-06	0.00017643	0.000153994	CYP26B1/GPC1/CYP2W1/CYP2D6/RARRES2/SCPEP1/ALDH1A2/CYP4V2/SRD5A1/LRP8/RDH13/SDC3/PLB1/PNPLA2/GPC6/ALDH1A3/AKR1C1/AKR1C3/ADH1C/DGAT2/SDC4/APOE/CYP1B1/HSPG2/LPL/AGRN/ADH1B/ADH4/CYP3A5/DHRS9/PNLIP	31
GO:0098609	BP	GO:0098609	cell-cell adhesion	158/2278	792/15971	4.36482e-06	0.000176976	0.000154471	CD4/ALOX5/CD44/VCL/CYFIP2/CLDN18/LIMS2/CELSR1/IL4R/ITGB5/FAT1/CEACAM6/GNAS/FXYD5/LAMB1/DSP/ARVCF/MYH9/BMP7/JAG1/RGCC/PIEZO1/FGL1/LILRB1/CAV1/PDLIM1/CXCL12/CDH23/MAP3K8/CCL2/PRKAR1A/RIPOR2/MDGA1/PERP/VEGFA/THBS4/BCL6/WNT5A/FN1/PLEK/TJP2/GPAM/OBSL1/PCK1/IRF1/FGFRL1/CDHR3/TWSG1/PALLD/NECTIN2/AFDN/LAMA5/NPHP4/LGALS3/SFTPD/ANXA1/NT5E/ITGA7/CD164/GPNMB/BLK/CCN3/LRRC32/PDE5A/SLC39A8/CDH13/CELSR2/SDK1/CD…	158
GO:0050661	MF	GO:0050661	NADP binding	20/2278	49/15971	4.90032e-06	0.000197987	0.00017281	FMO3/H6PD/FMO2/CRYZ/CAT/POR/FMO5/PGD/CBR4/SRD5A1/QDPR/CBR3/FASN/DHCR7/MTHFR/CRYM/TP53I3/DUOX1/LBR/GAPDH	20
GO:0002429	BP	GO:0002429	immune response-activating cell surface receptor signaling pathway	88/2278	389/15971	4.94064e-06	0.000198215	0.000173009	CD79B/CD4/CD22/BTN3A1/CYFIP2/NCKAP1/MUC5B/WIPF3/NECTIN2/RFTN1/LGALS3/BLK/MUC4/DOCK1/ARPC5/SYK/BTNL9/PRKCB/BTNL3/BAIAP2/MUC20/ACTG1/MUC1/PSMD13/BTN3A2/FPR3/MICB/IGKC/IGHG2/IGHA1/IGHG1/IGHG3/IGHD/IGHM/IGHV1-3/IGHV3-49/IGHV5-51/PVRIG/TRAC/IGLV2-8/CEACAM1/THY1/PSMB4/MUC7/C3AR1/IGKV4-1/IGLV6-57/IGLV3-25/IGLV3-21/IGLV2-14/IGKV2-30/IGKV1-5/FCGR2B/ARPC1B/APPL2/IGLV1-51/IGHV4-39/ACTB/HSP90AA1/LIMK1/MUCL1/…	88
GO:0002757	BP	GO:0002757	immune response-activating signal transduction	88/2278	389/15971	4.94064e-06	0.000198215	0.000173009	CD79B/CD4/CD22/BTN3A1/CYFIP2/NCKAP1/MUC5B/WIPF3/NECTIN2/RFTN1/LGALS3/BLK/MUC4/DOCK1/ARPC5/SYK/BTNL9/PRKCB/BTNL3/BAIAP2/MUC20/ACTG1/MUC1/PSMD13/BTN3A2/FPR3/MICB/IGKC/IGHG2/IGHA1/IGHG1/IGHG3/IGHD/IGHM/IGHV1-3/IGHV3-49/IGHV5-51/PVRIG/TRAC/IGLV2-8/CEACAM1/THY1/PSMB4/MUC7/C3AR1/IGKV4-1/IGLV6-57/IGLV3-25/IGLV3-21/IGLV2-14/IGKV2-30/IGKV1-5/FCGR2B/ARPC1B/APPL2/IGLV1-51/IGHV4-39/ACTB/HSP90AA1/LIMK1/MUCL1/…	88
GO:0001944	BP	GO:0001944	vasculature development	136/2278	664/15971	5.11444e-06	0.00020447	0.000178469	CFLAR/ALOX5/TYMP/LTBP1/NGFR/MCAM/B4GALT1/MMP2/NRP1/MYH9/BMP7/JAG1/RGCC/CTSH/SFRP1/CAV1/SERPINE1/SLC1A1/CCL2/SOD2/SMOC2/VEGFA/SPARC/THBS4/FGF1/PDGFRB/WNT5A/FN1/ERRFI1/F3/NRP2/PTK2B/PTGIS/HIF3A/C3/ARHGAP22/ALDH1A2/COL5A1/ATP5IF1/SERPINF1/CHI3L1/SPINK5/LOXL2/COL4A2/ANXA1/AGT/EGLN1/GPNMB/ENPP2/CCN3/SULF1/THBS1/ANXA3/WARS1/MFGE8/CDH13/ECM1/RHOB/COL8A1/SFRP2/PLK2/EPHA1/IL18/DDAH1/ADAMTS1/HK2/ITGB2/PDPN…	136
GO:0008217	BP	GO:0008217	regulation of blood pressure	45/2278	162/15971	5.16219e-06	0.00020566	0.000179508	ACSM3/ATP1A2/CYBA/P2RX1/SOD2/NPR3/CNR1/ADRA1A/SCPEP1/POSTN/AGT/SLC2A5/GRIP2/DDAH1/ATP5PF/ERAP1/ERAP2/AVPR1A/ANPEP/SMAD3/SERPINF2/KLK1/RNPEP/AGTRAP/F2R/ABAT/GAS6/CYP4F12/MYH6/EMP2/GCGR/CTSZ/TPM1/F11R/ACE/OXTR/CYP4F2/CES1/PTGS1/GLP1R/NPPA/HBB/NTSR1/GJA1/CYP11B1	45
GO:0031579	BP	GO:0031579	membrane raft organization	13/2278	24/15971	5.21167e-06	0.000206911	0.000180599	ABCA7/PACSIN2/CAV2/CAV1/RFTN1/GSN/MYADM/CAV3/ANXA2/EMP2/NPC1/PPT1/NAXE	13
GO:0008285	BP	GO:0008285	negative regulation of cell population proliferation	129/2278	624/15971	5.53001e-06	0.000218789	0.000190967	SKAP2/SCIN/ALOX5/MYO16/NGFR/HDAC4/LIMS2/SPEG/FBLN1/GSTP1/B4GALT1/P3H2/COMT/TSPO/BMP7/RGCC/WFDC1/SFRP1/NDRG1/LILRB1/GSDME/CAV2/CAV1/VIPR2/SFRP4/OGN/CCL2/PRKAR1A/PMP22/FRK/SOD2/SPARC/NPR3/BCL6/KAT2B/WNT5A/DHCR24/MFN2/RARRES1/PTK2B/ADRA1A/CDKN1A/IRF1/FGFRL1/TWSG1/ALDH1A2/ATP5IF1/SERPINF1/PEMT/SFTPD/TES/CD164/GPNMB/BLK/CCN3/LRRC32/SULF1/THBS1/PDE5A/WARS1/CDH13/GAS8/SFRP2/DLG5/DDAH1/ADAMTS1/KLF10/BTG2…	129
GO:0098644	CC	GO:0098644	complex of collagen trimers	2278-11-01	18/15971	5.85465e-06	0.000230835	0.000201481	COL5A3/COL4A4/COL16A1/COL5A1/COL4A2/COL8A1/COL4A3/COL4A1/COL27A1/COL1A1/COL5A2	11
GO:0008015	BP	GO:0008015	blood circulation	105/2278	487/15971	6.29121e-06	0.000247195	0.00021576	ACSM3/ATP1A2/CYBA/HDAC4/ATP1B3/ATP2A3/TACR2/GNAO1/MYH7/ITPR3/DSP/CYB5R3/SGCG/CAV1/SLC1A1/CXCL12/P2RX1/SOD2/VEGFA/NPR3/CNR1/CASQ2/TJP2/KCNJ5/ADRA1A/SCPEP1/POPDC2/AKAP12/POSTN/AGT/BIN1/MYOF/PDE5A/SLC2A5/GRIP2/DOCK5/GPD1L/DDAH1/ATP5PF/KCNMA1/ABR/MYL3/ERAP1/ERAP2/CACNB2/AVPR1A/ANPEP/SMAD3/SERPINF2/KLK1/COL4A3/GAA/HSPB7/HOXB2/DES/KCNE3/RNPEP/AGTRAP/F2R/CAV3/ABAT/GAS6/PTP4A3/CYP4F12/BCR/CACNA1H/MYH6/TB…	105
GO:0045111	CC	GO:0045111	intermediate filament cytoskeleton	40/2278	139/15971	6.69317e-06	0.000262088	0.00022876	SYNE2/DSP/NRP1/KRT23/GFAP/MICAL1/PHLDB2/LDLRAP1/KRT8/KRT86/KRT4/KRT72/KRT19/KRT15/KRT13/DES/PLEC/SYNM/KRT5/KRT16/KRT14/VIM/PKP1/NSFL1C/PPL/NES/KRT7/NARF/GPER1/KRT10/NEFL/SLC1A4/FLG/KRT24/KRT6C/KRT1/KRT6A/KRT83/KRT6B/KRT2	40
GO:0101002	CC	GO:0101002	ficolin-1-rich granule	36/2278	120/15971	6.8166e-06	0.000265105	0.000231393	ALOX5/VCL/PGM1/PPIE/GSTP1/COTL1/CRISPLD2/CTSH/GSDMD/ASAH1/HSPA8/LTA4H/CTSD/CAT/GNS/GSN/ALAD/ARPC5/CTSB/EEF2/PSMD13/SERPINA1/CFD/PLEKHO2/PYGL/CTSZ/CST3/CDA/TNFAIP6/CALML5/PNP/HSPA1A/HSP90AA1/KRT1/HBB/FGL2	36
GO:1904813	CC	GO:1904813	ficolin-1-rich granule lumen	36/2278	120/15971	6.8166e-06	0.000265105	0.000231393	ALOX5/VCL/PGM1/PPIE/GSTP1/COTL1/CRISPLD2/CTSH/GSDMD/ASAH1/HSPA8/LTA4H/CTSD/CAT/GNS/GSN/ALAD/ARPC5/CTSB/EEF2/PSMD13/SERPINA1/CFD/PLEKHO2/PYGL/CTSZ/CST3/CDA/TNFAIP6/CALML5/PNP/HSPA1A/HSP90AA1/KRT1/HBB/FGL2	36
GO:0034330	BP	GO:0034330	cell junction organization	133/2278	650/15971	6.84953e-06	0.000265483	0.000231723	VCL/TNC/NGEF/CLDN18/WDR1/LIMS2/TNS1/COL16A1/WHRN/SORBS1/DSP/NRP1/ARVCF/SFRP1/NDRG1/CAV1/SPOCK2/HSPA8/MDGA1/PERP/VEGFA/SPARC/WNT5A/TANC1/FN1/EPHA4/NRP2/TJP2/PTK2B/PDZRN3/SRGN/OBSL1/RAB17/C3/CDHR3/ARHGAP22/NECTIN2/AFDN/ACTN4/NPHP4/GRHL1/AGT/EGLN1/LAMC1/THBS1/IQGAP1/CDH13/TBCD/PPFIA4/PHLDB2/TPBG/SDK1/DLG5/FARP1/LGI2/CAST/LRP8/KALRN/CADM3/PDLIM5/CLDN1/ITGA2/MICALL2/SVEP1/CACNB2/SMAD3/PDCD6IP/CFL1/BAI…	133
GO:0051017	BP	GO:0051017	actin filament bundle assembly	41/2278	144/15971	6.89284e-06	0.000266259	0.0002324	USH1C/ITGB5/SORBS1/NRP1/RGCC/SFRP1/MET/PDLIM1/NEDD9/PHACTR1/PLEK/PTK2B/CGNL1/ACTN4/MICAL1/PHLDB2/EPHA1/ZYX/HSP90B1/SMAD3/SERPINF2/SYNPO2/SH3PXD2B/BAIAP2/ACTG1/TACSTD2/ESPN/EVL/LPAR1/BAIAP2L1/DPYSL3/SDC4/AIF1L/TPM1/ESPNL/F11R/SYNPO2L/FAM107A/DMTN/LIMK1/ID1	41
GO:0019369	BP	GO:0019369	arachidonic acid metabolic process	21/2278	54/15971	7.11205e-06	0.000273802	0.000238984	ALOX5/MGLL/CYP2D6/PLA2G4C/PTGDS/PTGIS/EPHX1/GPX4/ALOX15B/CYP4F12/CYP4F3/AKR1C3/PLA2G4B/ALOX12/CYP1B1/CYP4F11/CYP4F2/GPX1/PTGS1/CYP2E1/EPHX2	21
GO:0006691	BP	GO:0006691	leukotriene metabolic process	14/2278	28/15971	7.72477e-06	0.000296393	0.000258702	ALOX5/CPA1/PTGR1/LTA4H/PLA2G5/GGT7/SYK/CYP4F12/CYP4F3/GGT1/ALOX12/CYP4F11/CYP4F2/GGTA1	14
GO:0006790	BP	GO:0006790	sulfur compound metabolic process	77/2278	333/15971	8.28779e-06	0.000316932	0.000276629	PDK4/ACSM3/MGST1/ST3GAL1/ELOVL5/MRI1/VCAN/ST3GAL6/GSTO2/ACACB/GSTP1/B4GALT1/COMT/SCD/CIAO3/ACSBG1/SULT2A1/OGN/SPOCK2/ST3GAL4/GPAM/FMOD/CHST3/PAX8/GGT7/PEMT/CNDP2/MICAL2/GSTM5/MICAL1/GNS/ISCU/PAPSS1/NUDT7/MPC2/SCD5/CBR4/CSGALNACT1/MAT1A/ACSL1/ACSS1/B3GNT7/ACOT11/ACSM1/ACSF2/GPX4/MAT2A/FASN/NDNF/SULT1B1/MTHFR/CHST15/ADI1/ACSM5/SULT1A1/PAPSS2/GSTM2/GSTA1/DGAT2/HAGH/FAR2/GGT1/BHMT/APIP/GSTA4/PRELP/SU…	77
GO:0098651	CC	GO:0098651	basement membrane collagen trimer	2278-06-01	6/15971	8.37289e-06	0.000319119	0.000278538	COL4A4/COL4A2/COL8A1/COL4A3/COL4A1/COL15A1	6
GO:0003013	BP	GO:0003013	circulatory system process	108/2278	508/15971	8.99343e-06	0.000341631	0.000298188	ACSM3/ATP1A2/CYBA/HDAC4/ATP1B3/ATP2A3/TACR2/GNAO1/MYH7/ITPR3/DSP/CYB5R3/SGCG/CAV1/SLC1A1/CXCL12/P2RX1/SOD2/VEGFA/NPR3/CNR1/CASQ2/TJP2/KCNJ5/ADRA1A/SCPEP1/POPDC2/AKAP12/POSTN/AGT/BIN1/MYOF/PDE5A/SLC2A5/GRIP2/DOCK5/GPD1L/DDAH1/ATP5PF/KCNMA1/ABR/MYL3/ERAP1/ERAP2/SVEP1/CACNB2/AVPR1A/ANPEP/SMAD3/SERPINF2/KLK1/COL4A3/AKAP13/GAA/HSPB7/HOXB2/DES/KCNE3/RNPEP/AGTRAP/F2R/CAV3/ABAT/GAS6/PTP4A3/CYP4F12/BCR/CA…	108
GO:0043168	MF	GO:0043168	anion binding	442/2278	2597/15971	9.44568e-06	0.000357622	0.000312145	CFH/CYP26B1/CAMKK1/PDK4/ACSM3/ABCC8/SCIN/FMO3/MGST1/CD22/ATP1A2/SYT13/OSBPL5/CD44/SH3YL1/DAPK2/VCAN/MYO16/SNX29/ATP2C2/ABCA7/PFKP/ATP11A/SPEG/P4HA2/SCARB1/CYP2W1/SDHA/MAP3K13/ATP2A3/PLD1/ACACB/AMPH/LXN/MKNK1/COL5A3/STK17B/P2RX5/GSTP1/ITPKC/GNAO1/GNAS/OAS1/RPH3A/P3H2/NLRP1/MYH7/ADA2/FMO2/ITPR3/NRP1/CDC34/CYB5R3/PACSIN2/RASD2/TTLL12/MYH9/CERK/ITPK1/PYGB/SGK2/BMP7/EEF1A2/TRIB3/JAG1/STK24/CRISPLD2/CL…	442
GO:0050766	BP	GO:0050766	positive regulation of phagocytosis	22/2278	59/15971	9.64774e-06	0.000364067	0.00031777	CYBA/ABCA7/CCL2/C3/PLA2G5/SFTPD/MFGE8/MERTK/ABR/PTX3/ITGA2/TUB/RAB31/CAMK1D/GAS6/BCR/SIRPA/C4B/SLC11A1/MYO18A/FCGR2B/APPL2	22
GO:0043068	BP	GO:0043068	positive regulation of programmed cell death	124/2278	602/15971	1.00639e-05	0.000378521	0.000330387	CFLAR/SCIN/FAS/DAPK2/CASP8/NGFR/NGEF/HDAC4/ATP2A3/GRAMD4/STK17B/B4GALT1/NLRP1/CDC34/GADD45B/TIMP3/TSPO/BMP7/EEF1A2/RASSF2/RGCC/CTSH/SFRP1/TLE5/LILRB1/GSDME/CAV1/SFRP4/P2RX1/CCL2/TPD52L1/SOD2/PDGFRB/BCL6/WNT5A/MFN2/F3/CTSD/CNR1/PTPA/CLU/PTGIS/CDKN1A/MCF2L/HIP1/ATF4/ALDH1A2/EGLN3/OLFM1/ATP5IF1/AKAP12/CASP9/LDHA/ANXA1/AGT/ITM2C/BLK/BIN1/RPS6/MTCH1/THBS1/ADAMTSL4/RHOB/ARL6IP5/SFRP2/GSN/ANKRD1/OBSCN/K…	124
GO:0032355	BP	GO:0032355	response to estradiol	37/2278	127/15971	1.07521e-05	0.000403082	0.000351824	CFLAR/CD4/CASP8/GSTP1/BMP7/WFDC1/SFRP1/CRYAB/PDGFRB/CAT/ALDH1A2/GGT7/CASP9/POSTN/ANXA1/AGT/ESR2/SRD5A1/HPGD/ITGA2/GPX4/EEF2/GGT1/CST3/COL1A1/DUSP1/RAMP3/CRHBP/PAM/GPER1/GJB2/OXTR/TXNIP/ARPC1B/PENK/GJA1/HTR5A	37
GO:0042445	BP	GO:0042445	hormone metabolic process	51/2278	197/15971	1.13232e-05	0.000423104	0.0003693	CYP26B1/TG/H6PD/DKK3/SCARB1/CYP2W1/COMT/CYP2D6/TSPO/TPO/SPP1/SCPEP1/PAX8/PCSK2/POR/ALDH1A2/DGKQ/SRD5A1/AKR1C2/RDH13/PCSK7/PLB1/CTSB/DHCR7/SULT1B1/PNPLA2/BACE2/ALDH1A3/AKR1C1/AKR1C3/SULT1A1/CACNA1H/DIO2/ADH1C/DGAT2/ERO1B/CTSZ/CRYM/DUOX1/CYP1B1/CRHBP/ACE/ADH1B/ADH4/CES1/CYP3A5/DUOX2/DHRS2/CYP11B1/DHRS9/HSD3B2	51
GO:0001895	BP	GO:0001895	retina homeostasis	24/2278	68/15971	1.15366e-05	0.000428278	0.000373816	USH1C/PROM1/LYZ/TF/WHRN/CDH23/NPHP4/CDHR1/AZGP1/ALB/TUB/B2M/ACTG1/IGKC/IGHA1/IGHG3/LTF/PRH1/ACTB/PIGR/KRT1/SLC2A1/IGHA2/SLC28A2	24
GO:0055013	BP	GO:0055013	cardiac muscle cell development	24/2278	68/15971	1.15366e-05	0.000428278	0.000373816	VEGFA/PDGFRB/FHL2/ADRA1A/OBSL1/MYH11/AGT/ALPK3/SORBS2/PDLIM5/PI16/AKAP13/CAV3/NEB/MYH6/NRAP/DDX39B/ALPK2/CTDP1/ACTN2/RGS2/TCAP/NPPA/MYL2	24
GO:0010942	BP	GO:0010942	positive regulation of cell death	132/2278	651/15971	1.18689e-05	0.000439186	0.000383337	CFLAR/SCIN/FAS/DAPK2/CASP8/NGFR/NGEF/HDAC4/ATP2A3/GRAMD4/STK17B/B4GALT1/NLRP1/CDC34/GADD45B/TIMP3/TSPO/BMP7/EEF1A2/RASSF2/RGCC/CTSH/SFRP1/TLE5/LILRB1/GSDME/CAV1/SFRP4/P2RX1/CCL2/TPD52L1/SOD2/PDGFRB/BCL6/WNT5A/MFN2/F3/CTSD/CNR1/PTPA/CLU/PTGIS/CDKN1A/MCF2L/HIP1/ATF4/ALDH1A2/EGLN3/OLFM1/ATP5IF1/AKAP12/SLC6A6/CASP9/LDHA/ANXA1/AGT/ITM2C/BLK/BIN1/RPS6/MTCH1/THBS1/ADAMTSL4/RHOB/ARL6IP5/SFRP2/GSN/ANKRD1/…	132
GO:0048878	BP	GO:0048878	chemical homeostasis	198/2278	1049/15971	1.20186e-05	0.000443294	0.000386923	CYP26B1/PDK4/ACSM3/CD4/ALOX5/ATP1A2/HERPUD1/CYBA/MCOLN3/ATP2C2/NGFR/SLC9A3/ROGDI/ATP1B3/CYBRD1/SCARB1/ATP2A3/SCTR/P2RX5/GSTP1/FTL/FKBP1A/OAS1/TF/COMT/ITPR3/TSPO/CIAO3/CTSH/CCN4/SLC39A14/CAV2/CAV1/MET/SFRP4/CXCL12/CDH23/P2RX1/PRKAR1A/FAM20A/SOD2/VEGFA/C7/SLC12A7/WNT5A/STEAP3/CNR1/CASQ2/GPAM/PTK2B/ADRA1A/PCK1/MT1G/ATF4/SERPINF1/ATP13A3/SFTPD/GRHL1/AGT/EGLN1/ISCU/RPS6/ADCY3/SLC39A8/RAB20/RCN3/MPC2/G…	198
GO:2000147	BP	GO:2000147	positive regulation of cell motility	107/2278	506/15971	1.26217e-05	0.000464041	0.000405032	DAPK2/SYNE2/SERPINB3/HDAC4/SCARB1/TACR2/MCAM/CEACAM6/LAMB1/TF/NRP1/BMP7/CTSH/CCN4/CAV1/MET/SERPINE1/RARRES2/CXCL12/SPOCK2/NEDD9/RIPOR2/SOD2/SMOC2/VEGFA/SPARC/THBS4/FGF1/PDGFRB/WNT5A/FN1/IL1R1/F3/NRP2/PTK2B/ATP8A1/ACTN4/AKAP12/LGALS3/LGR6/POSTN/ANXA1/AGT/GPNMB/ENPP2/THBS1/ANXA3/IQGAP1/CDH13/RHOB/PLK2/EPHA1/DOCK5/DOCK1/ADAMTS1/IL34/CXCL16/PDPN/CLDN1/ITGA2/DEFB1/SMAD3/LGALS9/PDGFD/LRRC15/CD151/MYADM…	107
GO:0051239	BP	GO:0051239	regulation of multicellular organismal process	484/2278	2880/15971	1.28578e-05	0.000471205	0.000411285	ENPP4/CYP26B1/CFLAR/PDK4/TMEM98/IFRD1/SCIN/PROM1/CD4/ALOX5/CNTN1/ATP1A2/SERPINB1/TYMP/BTN3A1/VCL/TG/LTBP1/HOMER3/CYBA/SERPINB3/YBX3/GPC1/CASP8/NGFR/CDON/ABCA7/NGEF/CLDN18/HDAC4/ATP1B3/WDR1/LMCD1/LIMS2/SCARB1/MAP3K13/ATP2A3/MGLL/NTN4/TACR2/CELSR1/ACACB/IL4R/GPR137B/CST7/PCM1/RIF1/GSTP1/GNAO1/GNAS/TF/NLRP1/MYH7/COMT/ITPR3/DSP/SCD/NRP1/POLR2E/FBXO7/TSPO/NFKBIA/BMP7/RASSF2/JAG1/STK24/RGCC/SLC7A5/CTSH…	484
GO:0001568	BP	GO:0001568	blood vessel development	129/2278	635/15971	1.35462e-05	0.000494847	0.00043192	CFLAR/ALOX5/TYMP/LTBP1/NGFR/MCAM/B4GALT1/MMP2/NRP1/MYH9/BMP7/JAG1/RGCC/CTSH/SFRP1/CAV1/SERPINE1/SLC1A1/CCL2/SMOC2/VEGFA/SPARC/THBS4/FGF1/PDGFRB/WNT5A/FN1/F3/NRP2/PTK2B/PTGIS/HIF3A/C3/ARHGAP22/ALDH1A2/COL5A1/ATP5IF1/SERPINF1/CHI3L1/SPINK5/LOXL2/COL4A2/ANXA1/AGT/EGLN1/GPNMB/ENPP2/CCN3/SULF1/THBS1/ANXA3/WARS1/MFGE8/CDH13/ECM1/RHOB/COL8A1/SFRP2/PLK2/EPHA1/IL18/DDAH1/ADAMTS1/HK2/ITGB2/ADAMTS9/HPGD/ERA…	129
GO:0032101	BP	GO:0032101	regulation of response to external stimulus	178/2278	929/15971	1.3847e-05	0.000504224	0.000440104	ENPP4/SLC7A2/ALOX5/DAPK2/CYBA/IL17RB/SBNO2/MGLL/CST7/GSTP1/NLRP1/PGC/NRP1/TTLL12/NFKBIA/ABHD12/STK24/WFDC1/CCN4/LILRB1/CAV1/MET/SERPINE1/RARRES2/CXCL12/CCL2/RIPOR2/SMOC2/VEGFA/THBS4/FGF1/PDGFRB/BCL6/WNT5A/IL1R1/PLEK/EPHA4/F3/MUC5B/CNR1/VAMP8/SPP1/PTK2B/PTGIS/IRF1/C3/TSPAN8/PLA2G5/MTUS1/NECTIN2/TRIM5/SERPINF1/SPINK5/ANXA1/NT5E/AGT/BLK/CCN3/THBS1/NLRC5/CDH13/SIGLEC10/GPR17/PHLDB2/MUC4/MMP3/IL18/LRP…	178
GO:0055006	BP	GO:0055006	cardiac cell development	25/2278	73/15971	1.39693e-05	0.000507062	0.000442582	JAG1/VEGFA/PDGFRB/FHL2/ADRA1A/OBSL1/MYH11/AGT/ALPK3/SORBS2/PDLIM5/PI16/AKAP13/CAV3/NEB/MYH6/NRAP/DDX39B/ALPK2/CTDP1/ACTN2/RGS2/TCAP/NPPA/MYL2	25
GO:0044282	BP	GO:0044282	small molecule catabolic process	91/2278	416/15971	1.42377e-05	0.000515169	0.000449658	ENPP4/CYP26B1/ALDH3B1/TYMP/CD44/BCAT1/PFKP/SCARB1/CYP2W1/ACACB/SYNJ2/PGM1/HAL/ADA2/CRAT/SULT2A1/PHYH/ENO3/ACADM/CNR1/SARDH/PFKFB2/PCK1/NAGK/GOT2/PNKD/IVD/MGAT1/ENOSF1/LYVE1/LPIN1/NT5E/ALDH1B1/NUDT7/IMPA2/PGD/ALDH1L1/ADHFE1/INPP5E/HNMT/MAT1A/QDPR/DDAH1/TDH/CBR3/HK2/ALDH4A1/FTCD/BDH1/ASRGL1/HPGD/SULT1B1/FUT2/SHMT1/GLDC/APOBEC3B/ABAT/CYP4F12/CYP4F3/AKR1C3/ACADSB/SULT1A1/ENTPD6/HIBCH/ECI2/CPT1B/PLIN5…	91
GO:0006633	BP	GO:0006633	fatty acid biosynthetic process	41/2278	148/15971	1.42886e-05	0.000515382	0.000449843	PDK4/ACSM3/ELOVL5/ALOX5/MGLL/ACACB/GSTP1/SCD/CYP2D6/TRIB3/ACSBG1/PRKAG2/PTGDS/LTA4H/PTGIS/FADS2/ANXA1/SCD5/CBR4/ACSS1/HPGD/AVPR1A/ACSM1/GPX4/FASN/ALOX15B/ACSM5/LIPI/AKR1C3/GSTM2/CEACAM1/ALOX12/ABHD2/FADS1/CYP4F11/LPL/PTGS1/CYP2E1/EPHX2/MLXIPL/TECRL	41
GO:0045785	BP	GO:0045785	positive regulation of cell adhesion	86/2278	388/15971	1.4441e-05	0.000518827	0.00045285	CD4/ALOX5/CD44/LIMS2/IL4R/COL16A1/CEACAM6/UNC13D/NRP1/BMP7/PIEZO1/SFRP1/LILRB1/CAV1/AGR2/CXCL12/SPOCK2/MAP3K8/CCL2/NEDD9/SMOC2/VEGFA/BCL6/WNT5A/FN1/NID1/GPAM/PTK2B/PCK1/AFDN/ANXA1/IQGAP1/CDH13/COL8A1/SFRP2/EPHA1/DOCK5/DOCK1/IL18/ABI3BP/ITGB2/PDPN/FBLN2/ITGA2/CITED2/SYK/SMAD3/NOD2/SERPINF2/CCDC88B/IL7R/LGALS9/NDNF/SAA1/MYADM/CIB1/P4HB/CD55/SIRPA/TGM2/EMP2/FMN1/TFRC/OLFM4/DOCK8/VSIR/VNN1/CD46/SDC4/…	86
GO:0051345	BP	GO:0051345	positive regulation of hydrolase activity	139/2278	695/15971	1.44749e-05	0.000518827	0.00045285	CFLAR/FAS/PREX2/CYFIP2/SERPINB3/CASP8/NGFR/TBC1D1/NGEF/ATP1B3/LLGL2/ATP2A3/GRAMD4/RAP1GAP/FBLN1/NLRP1/TBC1D2/NRP1/CTSH/SFRP1/ADAP1/CAV2/CAV1/CHN2/P2RX1/CCL2/NEDD9/PERP/VEGFA/PDGFRB/WNT5A/FN1/PLEK/EPHA4/ERRFI1/F3/CTSD/RAB3GAP2/PTPA/DNAJC15/PTK2B/ADRA1A/ARHGAP40/PLA2G5/HIP1/ARHGAP22/USP6/EGLN3/AFDN/RAP1GAP2/MTSS2/CASP9/AGT/MTCH1/RGS3/IQGAP1/SGSM2/TBCD/RCN3/RGS5/ARL6IP5/SFRP2/TBC1D7/EPHA1/DOCK5/GSN/…	139
GO:1903036	BP	GO:1903036	positive regulation of response to wounding	23/2278	65/15971	1.66413e-05	0.000594615	0.000519001	ENPP4/CCN4/SERPINE1/KANK1/SMOC2/PLEK/F3/ANXA1/THBS1/REG3G/PDPN/CLDN1/SERPINF2/F2R/ACTG1/CLDN4/GRN/DUOX1/F11R/DUOX2/DMTN/PLPP3/THBD	23
GO:0043065	BP	GO:0043065	positive regulation of apoptotic process	122/2278	597/15971	1.74178e-05	0.00062042	0.000541525	CFLAR/SCIN/FAS/DAPK2/CASP8/NGFR/NGEF/HDAC4/ATP2A3/GRAMD4/STK17B/B4GALT1/NLRP1/CDC34/GADD45B/TIMP3/TSPO/BMP7/EEF1A2/RASSF2/RGCC/CTSH/SFRP1/TLE5/LILRB1/GSDME/CAV1/SFRP4/P2RX1/CCL2/TPD52L1/SOD2/PDGFRB/BCL6/WNT5A/MFN2/F3/CTSD/CNR1/PTPA/CLU/PTGIS/MCF2L/HIP1/ATF4/ALDH1A2/EGLN3/OLFM1/ATP5IF1/AKAP12/CASP9/LDHA/ANXA1/AGT/ITM2C/BLK/BIN1/RPS6/MTCH1/THBS1/ADAMTSL4/RHOB/ARL6IP5/SFRP2/GSN/ANKRD1/OBSCN/KCNMA1/A…	122
GO:0005200	MF	GO:0005200	structural constituent of cytoskeleton	29/2278	92/15971	1.84769e-05	0.000656101	0.000572668	DSP/SPTBN1/HIP1/GFAP/SORBS2/ARPC5/KRT19/KRT15/DES/PLEC/SYNM/ACTG1/KRT5/KRT16/KRT14/VIM/PPL/VILL/TPM1/TUBB6/AGRN/NEFL/ARPC1B/ACTB/ACTA1/KRT6A/KRT6B/TUBA3E/KRT2	29
GO:0060537	BP	GO:0060537	muscle tissue development	80/2278	357/15971	1.88208e-05	0.000666243	0.000581521	CYP26B1/CFLAR/IFRD1/YBX3/GPC1/CDON/EYA2/HDAC4/FKBP1A/MYH7/DSP/BMP7/SGCG/MYH14/CAV2/CAV1/PRKAR1A/RIPOR2/VEGFA/PDGFRB/WNT5A/SMYD1/FHL2/ADRA1A/POPDC2/OBSL1/GPCPD1/ALDH1A2/MYH11/AGT/EGLN1/FLNB/ALPK3/ANKRD1/JPH2/SORBS2/BTG2/MYL3/SELENON/PDLIM5/ADAMTS9/PI16/SMAD3/EEF2/AKAP13/CAV3/NEB/MAFF/SVIL/MYH6/NRAP/DDX39B/ALPK2/CTDP1/ACTN2/MYOM1/NDRG4/ZFAND5/IGFBP5/RGS2/TNNT2/TPM1/FLCN/EPHB1/NRG1/CSRP1/S100B/GREM1…	80
GO:0008544	BP	GO:0008544	epidermis development	78/2278	346/15971	1.90753e-05	0.000673169	0.000587566	CYP26B1/USH1C/NSUN2/MCOLN3/NGFR/CELSR1/WHRN/DSP/JAG1/ASAH1/SFRP4/KRT23/RIPOR2/PERP/WNT5A/ERRFI1/TGM3/PALLD/LAMA5/SPINK5/GRHL1/EMP1/ANXA1/FLNB/REG3G/CERS3/APCDD1/LCE3D/SPRR3/SPRR2D/SVEP1/AQP3/KLK7/SPRR1B/SPRR1A/KRT8/KRT86/KRT4/KRT72/KRT19/KRT15/KRT13/ALOX15B/MAFF/KRT5/BCR/KRT16/KRT14/KAZN/AKR1C3/LAMB3/PSAP/LIPN/CDSN/LAMA3/PKP1/IGFBP5/PPL/CSTA/KRT7/KRT10/TXNIP/LAMC2/FLG/KRT24/KRT6C/CALML5/KLK12/IVL…	78
GO:0042383	CC	GO:0042383	sarcolemma	37/2278	130/15971	1.91454e-05	0.000673564	0.000587911	ATP1A2/VCL/SGCG/CAV2/CAV1/KCNJ5/ADRA1A/POPDC2/GOT2/PEMT/ANXA1/BIN1/STAC2/COL6A1/COL6A2/SLC2A5/OBSCN/COL6A3/CACNB2/KRT8/CAVIN4/KRT19/BSG/SNTG2/DES/PLEC/SYNM/CAV3/ANXA2/CIB1/AHNAK2/AQP1/SGCA/ALOX12/SLC27A6/FLNC/SLC2A1	37
GO:0005543	MF	GO:0005543	phospholipid binding	92/2278	425/15971	1.97122e-05	0.000690438	0.000602639	SCIN/SYT13/OSBPL5/SH3YL1/SNX29/SCARB1/PLD1/AMPH/RPH3A/ITPR3/PACSIN2/JAG1/LAPTM4B/GSDMD/PLA2G4C/GSDME/ADAP1/SH3PXD2A/HSPA8/WNT5A/SPTBN1/PASK/PLEK/F3/SGIP1/SNX19/ANXA11/CPNE5/GOT2/SDCBP2/MCF2L/PLA2G5/HIP1/MTSS2/PEMT/ANXA1/BIN1/THBS1/MYOF/ANXA3/MFGE8/IQGAP1/GOLPH3L/GSN/SYT8/JPH2/OBSCN/LDLRAP1/PCYT1A/PXK/STXBP6/PXDC1/SYT9/PHLDA3/SH3PXD2B/ANXA2/GAS6/SERPINA5/ANXA6/SVIL/PSAP/LPAR1/IGHM/CPNE1/PLA2G4B/DO…	92
GO:0010941	BP	GO:0010941	regulation of cell death	267/2278	1488/15971	1.97458e-05	0.000690438	0.000602639	CFLAR/PDK4/SCIN/FAS/CD44/DAPK2/HERPUD1/USP36/YBX3/CASP8/NGFR/EYA2/NGEF/HDAC4/LIMS2/ATP2A3/GRAMD4/STK17B/GSTP1/B4GALT1/CEACAM6/MAEA/NLRP1/NRP1/CDC34/GADD45B/FBXO7/TIMP3/TSPO/NFKBIA/BMP7/BIRC7/EEF1A2/RASSF2/RGCC/CTSH/SFRP1/CCN4/NDRG1/TLE5/LILRB1/GSDME/CAV1/MET/SERPINE1/SFRP4/AGR2/CXCL12/P2RX1/CCL2/CRYAB/CBL/TPD52L1/SOD2/PERP/VEGFA/PDGFRB/BCL6/WNT5A/STEAP3/FHL2/DHCR24/IVNS1ABP/MFN2/F3/CTSD/CNR1/PTPA…	267
GO:0042127	BP	GO:0042127	regulation of cell population proliferation	260/2278	1444/15971	1.99103e-05	0.000694068	0.000605807	CFLAR/SKAP2/SCIN/CD4/CD22/ALOX5/MYO16/TNC/CYBA/SERPINB3/NGFR/CDON/GLP2R/ROGDI/HDAC4/LIMS2/SPEG/IL4R/FBLN1/GSTP1/B4GALT1/CEACAM6/MMP2/P3H2/LAMB1/COMT/NRP1/TSPO/NFKBIA/SGK2/BMP7/TCFL5/BIRC7/CDC25B/JAG1/RGCC/WFDC1/CTSH/SFRP1/CCN4/NDRG1/LILRB1/GSDME/CAV2/CAV1/VIPR2/SFRP4/OGN/CXCL12/CCL2/PRKAR1A/PMP22/FRK/SOD2/VEGFA/SPARC/THBS4/NPR3/FGF1/LIFR/PDGFRB/BCL6/KAT2B/WNT5A/FN1/DHCR24/ERRFI1/MFN2/F3/NRP2/RARR…	260
GO:0051924	BP	GO:0051924	regulation of calcium ion transport	56/2278	227/15971	1.99879e-05	0.000694656	0.000606321	CD4/ATP1A2/HOMER3/CYBA/ATP2C2/P2RX5/FKBP1A/TSPO/FGF14/LILRB1/CAV1/CXCL12/P2RX1/CCL2/PDGFRB/CASQ2/PTK2B/LGALS3/AGT/BIN1/STAC2/JPH2/SELENON/CACNB2/TRPV3/SLN/IL16/HAP1/KCNE3/CRACR2B/GPR35/F2R/CAV3/TRPV2/GSTM2/STRIT1/WFS1/RAMP3/TMBIM6/THY1/S100A1/GPER1/GEM/CCL3/EHD3/TMEM38B/CALM1/SPINK1/CXCL11/NPPA/PLPP4/NTSR1/GJA1/CRHR1/NPSR1/HPCA	56
GO:0050867	BP	GO:0050867	positive regulation of cell activation	77/2278	341/15971	2.02439e-05	0.000701421	0.000612225	CD4/IL4R/RIF1/LILRB1/CAV1/MAP3K8/CCL2/PDGFRB/BCL6/WNT5A/PLEK/VAMP8/GPAM/PCK1/CDKN1A/NECTIN2/ANXA1/THBS1/IL18/ITGB2/PDPN/SYK/NOD2/CCDC88B/IL7R/LGALS9/GAS6/LRRK2/CD55/SIRPA/CD177/IGKC/IGHG2/IGHA1/IGHG1/IGHG3/IGHD/IGHM/IGHV1-3/IGHV3-49/IGHV5-51/TFRC/DOCK8/VSIR/CTSC/VNN1/IL1RL1/CD46/THY1/F11R/CD24/CCL3/GAB2/TNFRSF14/DMTN/PNP/IGHV4-39/IL6ST/NPPA/IGHV3-53/IGHV1-69/KLRK1/IGHV1-69D/IGHA2/IGHV3-7/IGLC1/IG…	77
GO:0034329	BP	GO:0034329	cell junction assembly	86/2278	392/15971	2.16566e-05	0.000748101	0.000652969	VCL/CLDN18/WDR1/LIMS2/TNS1/COL16A1/SORBS1/NRP1/ARVCF/SFRP1/CAV1/SPOCK2/MDGA1/VEGFA/WNT5A/FN1/PTK2B/OBSL1/RAB17/CDHR3/AFDN/ACTN4/NPHP4/AGT/LAMC1/THBS1/IQGAP1/TBCD/PHLDB2/TPBG/SDK1/DLG5/FARP1/LGI2/PDLIM5/CLDN1/ITGA2/MICALL2/SMAD3/PDCD6IP/LRRN1/CD151/PLEC/GPC6/ACTG1/FLRT2/KRT5/THBS2/BCR/KRT14/GJA4/SEMA4D/CLDN4/PLXNB2/LAMB3/FMN1/CLDN23/PECAM1/PLXND1/CTNNA1/LAMA3/ACTN2/PKP1/SH3BP1/SDC4/THY1/FLCN/EPHB1…	86
GO:0006066	BP	GO:0006066	alcohol metabolic process	77/2278	342/15971	2.25475e-05	0.000776531	0.000677784	ALDH3B1/OSBPL5/H6PD/DKK3/SCARB1/ACACB/SYNJ2/FDFT1/ITPKC/SCD/CYP2D6/CYB5R3/ITPK1/ASAH1/SULT2A1/FGF1/PLEK/DHCR24/GPAM/PTK2B/CAT/PCK1/POR/APOL2/ALDH1A2/FMO5/ALDH1B1/LHCGR/MYOF/NAAA/IMPA2/PLPP2/DGKQ/CBR4/VLDLR/INPP5E/QDPR/AKR1C2/ACSS1/LDLRAP1/LSS/RDH13/IP6K3/PLB1/IDH3A/FASN/DHCR7/SULT1B1/PNPLA2/CLN8/ALDH1A3/AKR1C1/AKR1C3/SULT1A1/CACNA1H/ADH1C/PON1/DGAT2/ACO2/APOE/CYP1B1/NPC1/LBR/PLCH2/GPER1/ADH1B/ADH…	77
GO:0030048	BP	GO:0030048	actin filament-based movement	38/2278	136/15971	2.34911e-05	0.000804184	0.00070192	ATP1A2/SYNE2/MYH7/DSP/MYH9/MYH14/CAV1/MYH3/KCNJ5/WIPF3/ACTN4/TNNT3/BIN1/GPD1L/MYL3/PDPN/CACNB2/TPM4/MYO7B/DES/KCNE3/CAV3/NEB/MYBPC1/MYH6/TPM2/EMP2/VIM/ACTN2/TNNT2/TPM1/TCAP/ACTN3/SUN2/ACTA1/TNNT1/GJA1/MYL2	38
GO:0048659	BP	GO:0048659	smooth muscle cell proliferation	38/2278	136/15971	2.34911e-05	0.000804184	0.00070192	CYBA/HDAC4/GSTP1/MMP2/COMT/CCN4/VIPR2/OGN/SOD2/NPR3/PDGFRB/MFN2/CDKN1A/ABCC4/AGT/CCN3/THBS1/CDH13/IL18/ADAMTS1/LDLRAP1/HPGD/ITGA2/NDRG2/SERPINF2/PDGFD/DDX39B/TGM2/NDRG4/ALOX12/IGFBP5/NQO2/TPM1/IGFBP3/GPER1/APOD/CTNNBIP1/GJA1	38
GO:0035295	BP	GO:0035295	tube development	181/2278	956/15971	2.40528e-05	0.000820954	0.000716558	PROM1/ALOX5/TYMP/TNC/NGFR/CLDN18/CELSR1/MCAM/B4GALT1/MMP2/NRP1/MYH9/ITPK1/BMP7/JAG1/RGCC/CRISPLD2/CTSH/SFRP1/CAV1/MET/SERPINE1/RARRES2/AGR2/SLC1A1/LIPA/CCL2/SMOC2/VEGFA/SPARC/THBS4/FGF1/PDGFRB/WNT5A/FN1/EPHA4/ERRFI1/F3/NRP2/PTK2B/CAT/PTGIS/HIF3A/CDKN1A/PAX8/C3/ARHGAP22/ALDH1A2/LAMA5/ATP5IF1/SERPINF1/CHI3L1/SFTPD/SPINK5/MICAL2/LOXL2/COL4A2/ANXA1/AGT/EGLN1/TNS3/GPNMB/ENPP2/CCN3/SULF1/THBS1/ANXA3/WA…	181
GO:0035239	BP	GO:0035239	tube morphogenesis	152/2278	780/15971	2.43515e-05	0.000828676	0.000723298	ALOX5/TYMP/TNC/NGFR/CELSR1/MCAM/B4GALT1/MMP2/NRP1/MYH9/BMP7/JAG1/RGCC/CTSH/SFRP1/CAV1/MET/SERPINE1/AGR2/SLC1A1/CCL2/SMOC2/VEGFA/SPARC/THBS4/FGF1/PDGFRB/WNT5A/FN1/EPHA4/F3/NRP2/PTK2B/PTGIS/HIF3A/PAX8/C3/ARHGAP22/LAMA5/ATP5IF1/SERPINF1/CHI3L1/SPINK5/MICAL2/LOXL2/COL4A2/ANXA1/AGT/EGLN1/GPNMB/ENPP2/CCN3/SULF1/THBS1/ANXA3/WARS1/MFGE8/CDH13/CCDC40/ECM1/GDF7/RHOB/COL8A1/SFRP2/PLK2/EPHA1/IL18/DLG5/DDAH1/…	152
GO:0040017	BP	GO:0040017	positive regulation of locomotion	108/2278	520/15971	2.58547e-05	0.000877219	0.000765668	DAPK2/SYNE2/SERPINB3/HDAC4/SCARB1/TACR2/MCAM/CEACAM6/LAMB1/TF/NRP1/BMP7/CTSH/CCN4/CAV1/MET/SERPINE1/RARRES2/CXCL12/SPOCK2/NEDD9/RIPOR2/SOD2/SMOC2/VEGFA/SPARC/THBS4/FGF1/PDGFRB/WNT5A/FN1/IL1R1/F3/NRP2/PTK2B/ATP8A1/ACTN4/AKAP12/LGALS3/LGR6/POSTN/ANXA1/AGT/GPNMB/ENPP2/THBS1/ANXA3/IQGAP1/CDH13/RHOB/PLK2/EPHA1/DOCK5/DOCK1/ADAMTS1/IL34/CXCL16/PDPN/CLDN1/ITGA2/DEFB1/SMAD3/LGALS9/PDGFD/LRRC15/IL16/CD151/…	108
GO:0044706	BP	GO:0044706	multi-multicellular organism process	46/2278	177/15971	2.68528e-05	0.000908388	0.000792873	FBLN1/COL16A1/B4GALT1/MMP2/COMT/PLA2G4C/P2RX1/VEGFA/CNR1/SPP1/PTGIS/GOT2/APOL2/AGT/KALRN/CAPN2/IGFBP7/HPGD/ITGA2/CTSB/AVPR1A/LGALS9/BSG/SLC19A1/SH3PXD2B/MAFF/CLDN4/DDR1/EMP2/PLA2G4B/CST3/IGFBP5/RGS2/MMP7/CRHBP/PAM/GJB2/OXTR/ADRA2C/TPPP3/NPPA/THBD/SLC2A1/GJA1/CRHR1/PSG5	46
GO:0019731	BP	GO:0019731	antibacterial humoral response	17/2278	42/15971	2.8508e-05	0.000961535	0.000839262	TF/PGC/SFTPD/SPINK5/SPON2/DEFB1/WFDC12/KLK7/RNASE6/DMBT1/IGHA1/IGHM/LTF/WFDC2/FGB/PI3/IGHA2	17
GO:0051271	BP	GO:0051271	negative regulation of cellular component movement	67/2278	289/15971	2.86014e-05	0.000961848	0.000839535	VCL/FBLN1/GSTP1/NRP1/JAG1/STK24/RGCC/SFRP1/SERPINE1/KANK1/CXCL12/CCL2/RIPOR2/WNT5A/BST2/AFDN/ACTN4/SERPINF1/BIN1/CCN3/SULF1/THBS1/DNAJA4/RHOB/PHLDB2/SFRP2/EPHA1/DLG5/NBL1/ABR/DNAI3/ADAMTS9/CITED2/SPINT2/MCC/KCNE3/ALOX15B/TACSTD2/SEMA4B/BCR/KRT16/SEMA4D/EVL/ADARB1/CTNNA1/NDRG4/DPYSL3/IGFBP5/PADI2/DUSP1/APOE/CYP1B1/TPM1/ABHD2/SEMA6C/IGFBP3/THY1/FLCN/NRG1/GREM1/APOD/GTPBP4/PODN/MAPK15/KLRK1/DCN/GJA1	67
GO:0032963	BP	GO:0032963	collagen metabolic process	29/2278	94/15971	2.90698e-05	0.000974732	0.000850781	MMP25/TRAM2/MMP2/P3H2/RGCC/PDGFRB/ERRFI1/CTSD/COL5A1/ADAMTS14/RCN3/SERPINH1/MMP3/ITGA2/CTSB/SERPINF2/TNXB/F2R/MMP17/COL15A1/VIM/CST3/VSIR/COL1A1/MMP7/MMP1/MFAP4/ID1/PRSS2	29
GO:0003014	BP	GO:0003014	renal system process	33/2278	113/15971	2.98876e-05	0.000999223	0.000872157	CYBA/MCAM/COMT/PRKAR1A/NPR3/ADRA1A/AGT/SULF1/ADCY3/GSN/KCNMA1/AQP3/AVPR1A/SERPINF2/BTC/F2R/GAS6/CYP4F12/BCR/PRKAR1B/CLDN4/AKR1C3/SULF2/PSAP/IGHA1/EMP2/AQP1/LGMN/WFS1/CYP4F2/HBB/IGHA2/GJA1	33
GO:0050818	BP	GO:0050818	regulation of coagulation	27/2278	85/15971	3.04197e-05	0.00101405	0.000885098	ENPP4/CAV1/SERPINE1/PLEK/F3/TSPAN8/BLK/THBS1/PDPN/SYK/SERPINF2/F2R/ANXA2/ABAT/CEACAM1/ALOX12/APOE/F11R/ANXA5/VKORC1/SERPINB2/PROCR/DMTN/C1QTNF1/KRT1/FGB/THBD	27
GO:0051272	BP	GO:0051272	positive regulation of cellular component movement	108/2278	522/15971	3.06115e-05	0.00101748	0.000888089	DAPK2/SYNE2/SERPINB3/HDAC4/SCARB1/TACR2/MCAM/CEACAM6/LAMB1/TF/NRP1/BMP7/CTSH/CCN4/CAV1/MET/SERPINE1/RARRES2/CXCL12/SPOCK2/NEDD9/RIPOR2/SOD2/SMOC2/VEGFA/SPARC/THBS4/FGF1/PDGFRB/BCL6/WNT5A/FN1/IL1R1/F3/NRP2/PTK2B/ATP8A1/ACTN4/AKAP12/LGALS3/LGR6/POSTN/ANXA1/AGT/GPNMB/ENPP2/THBS1/ANXA3/IQGAP1/CDH13/RHOB/PLK2/EPHA1/DOCK5/DOCK1/ADAMTS1/IL34/CXCL16/PDPN/CLDN1/ITGA2/DEFB1/SMAD3/LGALS9/PDGFD/LRRC15/CD151/…	108
GO:0060429	BP	GO:0060429	epithelium development	203/2278	1097/15971	3.31967e-05	0.00110021	0.0009603	CYP26B1/USH1C/PROM1/CD44/VCL/NSUN2/TNC/MCOLN3/ATP2C2/NGFR/WDR1/NTN4/CELSR1/FAT1/B4GALT1/WHRN/DSP/NRP1/ITPK1/BMP7/JAG1/CTSH/SFRP1/ASAH1/CAV1/MET/SERPINE1/SFRP4/AGR2/KRT23/RIPOR2/PERP/VEGFA/FGF1/WNT5A/EPHA4/ERRFI1/TJP2/CAT/PCK1/CDKN1A/PAX8/TGM3/ATF4/ALDH1A2/PALLD/AFDN/COL5A1/LAMA5/LGALS3/SPINK5/MICAL2/GRHL1/ANXA1/AGT/FLNB/SULF1/FRAS1/IQGAP1/CCDC40/RCN3/CELSR2/ADAMTSL4/GDF7/RHOB/REG3G/PHLDB2/SFRP2/S…	203
GO:0030234	MF	GO:0030234	enzyme regulator activity	176/2278	931/15971	3.40768e-05	0.00112611	0.00098291	CFLAR/GPRC5A/SERPINB1/PREX2/ITIH4/SERPINB3/TBC1D1/ATP1B3/LLGL2/PPP2R2C/ATP2A3/RAP1GAP/FBLN1/CST7/LXN/GSTP1/GNAS/NLRP1/TBC1D2/NRP1/TIMP3/PAPLN/BIRC7/TRIB3/RGCC/WFDC1/CTSH/WDR91/ADAP1/CAV1/CHN2/SERPINE1/PRKAG2/SPOCK2/SH3PXD2A/PITRM1/PRKAR1A/FAM20A/PHACTR1/KAT2B/FN1/CNPPD1/ERRFI1/RARRES1/RAB3GAP2/PTPA/DNAJC15/ITIH5/ARHGAP40/SERPINB6/CDKN1A/C3/ARHGAP22/USP6/BST2/ATP5IF1/LGALS3/RAP1GAP2/SERPINF1/MTSS2…	176
GO:0070527	BP	GO:0070527	platelet aggregation	21/2278	59/15971	3.46656e-05	0.00114227	0.00099701	VCL/GNAS/MYH9/FN1/PLEK/BLK/PDPN/SYK/ABAT/ACTG1/CEACAM1/MYL12A/COMP/ALOX12/F11R/CSRP1/DMTN/C1QTNF1/ACTB/FGB/HBB	21
GO:0030199	BP	GO:0030199	collagen fibril organization	19/2278	51/15971	3.91452e-05	0.00128582	0.00112231	COL5A3/AEBP1/FMOD/COL5A1/LOXL2/LOXL4/ADAMTS14/SFRP2/SERPINH1/SERPINF2/TNXB/ANXA2/COL14A1/COMP/COL1A1/CYP1B1/DPT/GREM1/COL5A2	19
GO:0033273	BP	GO:0033273	response to vitamin	25/2278	77/15971	3.92471e-05	0.00128582	0.00112231	CYP26B1/CD4/TNC/GSTP1/TSPO/BMP7/SFRP1/SPARC/SPP1/CAT/ALDH1A2/PEMT/POSTN/GSN/ALAD/ALPL/ITGA2/AQP3/EEF2/MTHFR/GAS6/KANK2/COL1A1/TYMS/PENK	25
GO:0048660	BP	GO:0048660	regulation of smooth muscle cell proliferation	37/2278	134/15971	3.96291e-05	0.00129462	0.00112999	CYBA/HDAC4/GSTP1/MMP2/COMT/CCN4/VIPR2/OGN/SOD2/NPR3/PDGFRB/MFN2/CDKN1A/ABCC4/AGT/THBS1/CDH13/IL18/ADAMTS1/LDLRAP1/HPGD/ITGA2/NDRG2/SERPINF2/PDGFD/DDX39B/TGM2/NDRG4/ALOX12/IGFBP5/NQO2/TPM1/IGFBP3/GPER1/APOD/CTNNBIP1/GJA1	37
GO:0001533	CC	GO:0001533	cornified envelope	17/2278	43/15971	4.0919e-05	0.00133296	0.00116345	DSP/ANXA1/SPRR3/SPRR2D/SPRR1B/SPRR1A/KAZN/CDSN/PKP1/PPL/CSTA/KRT10/FLG/IVL/KRT1/PI3/KRT2	17
GO:0043542	BP	GO:0043542	endothelial cell migration	50/2278	201/15971	4.30866e-05	0.00139958	0.0012216	SCARB1/NRP1/MYH9/RGCC/MET/SMOC2/VEGFA/SPARC/FGF1/WNT5A/NRP2/PTK2B/SERPINF1/LOXL2/ANXA1/AGT/CCN3/THBS1/ANXA3/DNAJA4/CDH13/RHOB/PLK2/ITGB2/ADAMTS9/PLEKHG5/CCBE1/PTP4A3/CIB1/EMP2/PECAM1/PLXND1/GRN/CEACAM1/SH3BP1/LGMN/ALOX12/LGALS8/APOE/GLUL/CYP1B1/JCAD/GREM1/GPX1/PLPP3/EFNA1/ID1/S100A2/DCN/S100P	50
GO:1900046	BP	GO:1900046	regulation of hemostasis	26/2278	82/15971	4.38972e-05	0.00142187	0.00124106	ENPP4/CAV1/SERPINE1/PLEK/F3/TSPAN8/BLK/THBS1/PDPN/SYK/SERPINF2/F2R/ANXA2/ABAT/CEACAM1/COMP/ALOX12/APOE/F11R/VKORC1/SERPINB2/DMTN/C1QTNF1/KRT1/FGB/THBD	26
GO:0055065	BP	GO:0055065	metal ion homeostasis	116/2278	574/15971	4.62113e-05	0.00148862	0.00129932	CD4/ATP1A2/HERPUD1/CYBA/MCOLN3/ATP2C2/ATP1B3/CYBRD1/ATP2A3/P2RX5/FTL/FKBP1A/TF/COMT/ITPR3/SLC39A14/CAV2/CAV1/CXCL12/CDH23/P2RX1/FAM20A/C7/SLC12A7/WNT5A/STEAP3/CNR1/CASQ2/PTK2B/ADRA1A/MT1G/ATF4/ATP13A3/AGT/EGLN1/ISCU/SLC39A8/GPR17/SLC25A37/JPH2/MCOLN2/KCNMA1/STEAP2/GRIN2C/TPCN2/SELENON/TRPV6/CACNB2/AVPR1A/RIC3/PRKCB/HSP90B1/B2M/SCNN1G/SMAD3/TRPV3/SCARA5/CD52/SAA1/HAP1/BNIP3/GPR35/F2R/CAV3/RASA3/CY…	116
GO:0006720	BP	GO:0006720	isoprenoid metabolic process	35/2278	125/15971	4.62184e-05	0.00148862	0.00129932	CYP26B1/GPC1/CYP2W1/FDFT1/CYP2D6/RARRES2/PHYH/SCPEP1/ALDH1A2/CYP4V2/SRD5A1/LRP8/LSS/RDH13/SDC3/PLB1/PNPLA2/GPC6/ALDH1A3/AKR1C1/AKR1C3/ADH1C/DGAT2/SDC4/APOE/CYP1B1/HSPG2/LPL/AGRN/ADH1B/ADH4/CYP3A5/CYP2E1/DHRS9/PNLIP	35
GO:0031005	MF	GO:0031005	filamin binding	2278-08-01	12/15971	4.89453e-05	0.00156324	0.00136445	DPYSL4/MICALL2/SYNPO2/RFLNA/CRMP1/CEACAM1/DPYSL3/RFLNB	8
GO:0031581	BP	GO:0031581	hemidesmosome assembly	2278-08-01	12/15971	4.89453e-05	0.00156324	0.00136445	LAMC1/CD151/PLEC/KRT5/KRT14/LAMB3/LAMA3/LAMC2	8
GO:1902563	BP	GO:1902563	regulation of neutrophil activation	2278-08-01	12/15971	4.89453e-05	0.00156324	0.00136445	ABR/ITGB2/SYK/BCR/CD177/GRN/FCGR2B/PLA2G2A	8
GO:0090280	BP	GO:0090280	positive regulation of calcium ion import	2278-10-01	18/15971	4.9838e-05	0.00158732	0.00138547	ATP2C2/CXCL12/CCL2/PDGFRB/LGALS3/TRPV3/TRPV2/STRIT1/RAMP3/CCL3	10
GO:0014706	BP	GO:0014706	striated muscle tissue development	75/2278	339/15971	5.3104e-05	0.00168614	0.00147172	CYP26B1/CFLAR/IFRD1/YBX3/GPC1/CDON/EYA2/HDAC4/FKBP1A/MYH7/DSP/BMP7/SGCG/MYH14/CAV2/CAV1/PRKAR1A/RIPOR2/VEGFA/PDGFRB/WNT5A/SMYD1/FHL2/ADRA1A/POPDC2/OBSL1/GPCPD1/ALDH1A2/MYH11/AGT/EGLN1/FLNB/ALPK3/ANKRD1/JPH2/SORBS2/BTG2/MYL3/SELENON/PDLIM5/ADAMTS9/PI16/SMAD3/EEF2/AKAP13/CAV3/NEB/MAFF/SVIL/MYH6/NRAP/DDX39B/ALPK2/CTDP1/ACTN2/MYOM1/NDRG4/RGS2/TNNT2/TPM1/EPHB1/NRG1/S100B/GREM1/TCAP/GPX1/ACTN3/CBY1/ANK…	75
GO:0051371	MF	GO:0051371	muscle alpha-actinin binding	2278-09-01	15/15971	5.32356e-05	0.00168614	0.00147172	PDLIM1/LDB3/PALLD/PDLIM4/PDLIM3/PDLIM5/SYNPO2/NRAP/PKD2L1	9
GO:1900024	BP	GO:1900024	regulation of substrate adhesion-dependent cell spreading	19/2278	52/15971	5.34992e-05	0.00168981	0.00147492	LIMS2/FBLN1/UNC13D/NRP1/KANK1/NEDD9/ACTN4/POSTN/DOCK5/DOCK1/PDPN/MYADM/TACSTD2/CIB1/P4HB/OLFM4/PREX1/DMTN/FGB	19
GO:0031960	BP	GO:0031960	response to corticosteroid	38/2278	141/15971	5.60001e-05	0.00176393	0.00153962	CFLAR/CYBA/GSTP1/ACSBG1/SPARC/ERRFI1/PCK1/CDKN1A/SERPINF1/CASP9/ANXA1/ANXA3/SRD5A1/ALAD/HNMT/ZFP36L2/FBXO32/ALPL/CLDN1/IGFBP7/AVPR1A/AKAP13/SMYD3/AKR1C3/AQP1/COL1A1/DUSP1/IL1RN/PAM/S100B/GPER1/GJB2/FAM107A/TYMS/NEFL/GPR83/DDIT4/HSD3B2	38
GO:0016209	MF	GO:0016209	antioxidant activity	24/2278	74/15971	5.67483e-05	0.00178258	0.0015559	MGST1/GSTO2/GSTP1/SOD3/SOD2/TPO/PRDX6/CAT/PRXL2A/TXN/ALB/GPX4/NXN/GSTM2/GSTA1/SRXN1/APOE/DUOX1/GPX1/PTGS1/DUOX2/HBB/GPX3/PRDX5	24
GO:0016709	MF	GO:0016709	oxidoreductase activity, acting on paired donors, with incorporation or reduction of molecular oxygen, NAD(P)H as one donor, and incorporation of one atom of oxygen	16/2278	40/15971	5.80039e-05	0.00181258	0.00158208	CYP26B1/FMO3/FMO2/POR/FMO5/MICAL2/MICAL1/AKR1C2/CYP4F12/CYP4F3/AKR1C1/AKR1C3/CYP4F11/CYP4F2/MICAL3/CYP2E1	16
GO:0042374	BP	GO:0042374	phylloquinone metabolic process	2278-05-01	5/15971	5.88129e-05	0.00181258	0.00158208	CBR3/CYP4F12/CYP4F3/CYP4F11/CYP4F2	5
GO:0042376	BP	GO:0042376	phylloquinone catabolic process	2278-05-01	5/15971	5.88129e-05	0.00181258	0.00158208	CBR3/CYP4F12/CYP4F3/CYP4F11/CYP4F2	5
GO:0098642	CC	GO:0098642	network-forming collagen trimer	2278-05-01	5/15971	5.88129e-05	0.00181258	0.00158208	COL4A4/COL4A2/COL8A1/COL4A3/COL4A1	5
GO:0098645	CC	GO:0098645	collagen network	2278-05-01	5/15971	5.88129e-05	0.00181258	0.00158208	COL4A4/COL4A2/COL8A1/COL4A3/COL4A1	5
GO:1900084	BP	GO:1900084	regulation of peptidyl-tyrosine autophosphorylation	2278-05-01	5/15971	5.88129e-05	0.00181258	0.00158208	CAV1/VEGFA/IQGAP1/ACE/GREM1	5
GO:1901662	BP	GO:1901662	quinone catabolic process	2278-05-01	5/15971	5.88129e-05	0.00181258	0.00158208	CBR3/CYP4F12/CYP4F3/CYP4F11/CYP4F2	5
GO:0070252	BP	GO:0070252	actin-mediated cell contraction	31/2278	107/15971	6.07758e-05	0.00186804	0.00163049	ATP1A2/MYH7/DSP/CAV1/MYH3/KCNJ5/TNNT3/BIN1/GPD1L/MYL3/PDPN/CACNB2/TPM4/DES/KCNE3/CAV3/NEB/MYBPC1/MYH6/TPM2/EMP2/VIM/ACTN2/TNNT2/TPM1/TCAP/ACTN3/ACTA1/TNNT1/GJA1/MYL2	31
GO:0006979	BP	GO:0006979	response to oxidative stress	87/2278	409/15971	6.38764e-05	0.00195808	0.00170908	CFLAR/ALDH3B1/MGST1/ALOX5/CYBA/GSTP1/MMP2/FBXO7/SGK2/BMP7/CHRNA4/STK24/PON2/MET/SLC1A1/PDLIM1/SOD3/CRYAB/STX2/SOD2/PDGFRB/TPO/DHCR24/PRDX6/PTK2B/CAT/TRAP1/ATF4/GGT7/LDHA/ANXA1/EGLN1/TXN/RHOB/ARL6IP5/ALAD/MMP3/SELENON/CAPN2/GPX4/EEF2/SCARA3/PDGFD/NET1/BNIP3/RBM11/P4HB/LRRK2/AKR1C3/DAPK1/PSAP/SIRPA/MICB/AQP1/SRXN1/CST3/PPIF/COL1A1/VNN1/IL18RAP/DUSP1/KLF2/APOE/DUOX1/CYP1B1/TPM1/NAPRT/GJB2/MAPT/APOD/…	87
GO:0098771	BP	GO:0098771	inorganic ion homeostasis	129/2278	656/15971	6.558e-05	0.00200493	0.00174997	PDK4/CD4/ATP1A2/HERPUD1/CYBA/MCOLN3/ATP2C2/SLC9A3/ROGDI/ATP1B3/CYBRD1/ATP2A3/P2RX5/FTL/FKBP1A/TF/COMT/ITPR3/SLC39A14/CAV2/CAV1/SFRP4/CXCL12/CDH23/P2RX1/FAM20A/C7/SLC12A7/WNT5A/STEAP3/CNR1/CASQ2/PTK2B/ADRA1A/MT1G/ATF4/ATP13A3/AGT/EGLN1/ISCU/SLC39A8/RAB20/GPR17/SLC25A37/JPH2/MCOLN2/KCNMA1/STEAP2/GRIN2C/TPCN2/SELENON/TRPV6/CACNB2/AVPR1A/CKB/RIC3/PRKCB/HSP90B1/B2M/SCNN1G/SMAD3/TRPV3/SCARA5/CD52/ATP6V…	129
GO:0072330	BP	GO:0072330	monocarboxylic acid biosynthetic process	52/2278	215/15971	6.80637e-05	0.00207531	0.0018114	PDK4/ACSM3/ELOVL5/ALOX5/VCAN/MGLL/ACACB/GSTP1/SCD/CYP2D6/TRIB3/ACSBG1/PRKAG2/PTGDS/ACCS/LTA4H/PTGIS/ALDH1A2/FADS2/ANXA1/SCD5/CBR4/ACSS1/HPGD/AVPR1A/ACSM1/GPX4/FASN/ALOX15B/ABAT/ACSM5/ALDH1A3/LIPI/AKR1C3/GSTM2/AMACR/CEACAM1/ALOX12/ABHD2/FADS1/FGFR4/CYP4F11/LPL/CES1/PTGS1/CYP2E1/GATM/EPHX2/MLXIPL/DCN/DHRS9/TECRL	52
GO:0042759	BP	GO:0042759	long-chain fatty acid biosynthetic process	13/2278	29/15971	7.04575e-05	0.00214258	0.00187012	ALOX5/GSTP1/CYP2D6/ACSBG1/LTA4H/HPGD/GPX4/ALOX15B/GSTM2/ALOX12/FADS1/CYP2E1/EPHX2	13
GO:0001667	BP	GO:0001667	ameboidal-type cell migration	81/2278	376/15971	7.19833e-05	0.00218318	0.00190555	SCARB1/TNS1/NRP1/MYH9/BMP7/RGCC/CTSH/MET/KANK1/PDLIM1/SMOC2/VEGFA/SPARC/FGF1/WNT5A/FN1/NRP2/PTK2B/LAMA5/AKAP12/SERPINF1/LOXL2/ANXA1/AGT/ENPP2/CCN3/THBS1/ANXA3/DNAJA4/IQGAP1/CDH13/RHOB/PLK2/GNA12/DOCK5/DOCK1/ITGB2/ADAMTS9/ITGA2/MCC/PLEKHG5/CFL1/PDXDC1/CCBE1/TACSTD2/PTP4A3/SEMA4B/CIB1/KRT16/SEMA4D/EVL/ANXA6/KANK2/EMP2/PECAM1/PLXND1/GRN/CEACAM1/SH3BP1/LGMN/ZFAND5/ALOX12/LGALS8/SDC4/APOE/GLUL/CYP1B1/…	81
GO:1901570	BP	GO:1901570	fatty acid derivative biosynthetic process	27/2278	89/15971	7.47723e-05	0.00226176	0.00197415	ELOVL5/ALOX5/SCD/ACSBG1/PTGDS/LTA4H/PTGIS/PLA2G5/GGT7/ANXA1/SCD5/CBR4/ACSL1/BDH1/HPGD/SYK/AVPR1A/FASN/ALOX15B/AKR1C3/FAR2/GGT1/ALOX12/FADS1/GGTA1/PTGS1/PPT1	27
GO:1904724	CC	GO:1904724	tertiary granule lumen	18/2278	49/15971	7.71212e-05	0.00232666	0.00203079	CNN2/PGM1/LYZ/CTSH/GSDMD/ASAH1/FOLR3/LTA4H/CTSD/PTX3/B2M/LTF/CST3/OLFM4/QSOX1/CDA/TNFAIP6/HBB	18
GO:0014812	BP	GO:0014812	muscle cell migration	25/2278	80/15971	7.98332e-05	0.00240214	0.00209667	HDAC4/GSTP1/NRP1/CCN4/SERPINE1/THBS4/PDGFRB/POSTN/ANXA1/AGT/CCN3/IQGAP1/DOCK5/ADAMTS1/ARPC5/ITGA2/PDGFD/NET1/LPAR1/DDR1/NDRG4/IGFBP5/TPM1/IGFBP3/ACE	25
GO:0045216	BP	GO:0045216	cell-cell junction organization	48/2278	195/15971	8.02868e-05	0.00240945	0.00210305	VCL/CLDN18/WDR1/LIMS2/WHRN/DSP/ARVCF/CAV1/PERP/VEGFA/EPHA4/TJP2/CDHR3/NECTIN2/AFDN/ACTN4/NPHP4/GRHL1/AGT/CDH13/TBCD/SDK1/DLG5/CADM3/CLDN1/MICALL2/SVEP1/SMAD3/PDCD6IP/F2R/CADM1/ACTG1/GJA4/CLDN4/CD177/CLDN23/PECAM1/CTNNA1/PKP1/FLCN/F11R/ACE/NFASC/GJB2/JAM3/ACTB/GJA1/XIRP2	48
GO:0030335	BP	GO:0030335	positive regulation of cell migration	100/2278	487/15971	8.07368e-05	0.00241661	0.0021093	DAPK2/SYNE2/SERPINB3/HDAC4/SCARB1/MCAM/CEACAM6/LAMB1/NRP1/BMP7/CTSH/CCN4/CAV1/MET/SERPINE1/RARRES2/CXCL12/NEDD9/RIPOR2/SOD2/SMOC2/VEGFA/SPARC/THBS4/FGF1/PDGFRB/WNT5A/FN1/IL1R1/F3/NRP2/PTK2B/ATP8A1/ACTN4/AKAP12/LGALS3/LGR6/POSTN/ANXA1/AGT/GPNMB/ENPP2/THBS1/ANXA3/IQGAP1/CDH13/RHOB/PLK2/EPHA1/DOCK5/DOCK1/ADAMTS1/IL34/CXCL16/PDPN/CLDN1/ITGA2/SMAD3/LGALS9/PDGFD/LRRC15/CD151/MYADM/F2R/COL18A1/CAMK1D/GA…	100
GO:0072511	BP	GO:0072511	divalent inorganic cation transport	90/2278	430/15971	8.90526e-05	0.00265542	0.00231775	CD4/ATP1A2/HOMER3/CYBA/MCOLN3/ATP2C2/ATP2A3/TRPM3/P2RX5/FKBP1A/ITPR3/TSPO/CHRNA4/FGF14/SLC39A14/LILRB1/CAV1/CXCL12/CDH23/P2RX1/CCL2/PDGFRB/CASQ2/PTK2B/ADRA1A/MRS2/LGALS3/AGT/BIN1/SLC39A8/STAC2/JPH2/MCOLN2/GRIN2C/TPCN2/SELENON/NIPAL1/TRPV6/CACNB2/PKD1L2/PRKCB/TRPV3/SLN/NMUR1/IL16/HAP1/KCNE3/CRACR2B/GPR35/F2R/CAV3/ANXA2/GAS6/TCN2/RASA3/GJA4/TRPV2/CACNA1H/ANXA6/GSTM2/STRIT1/PKD1/SLC11A1/NIPAL2/WFS1/…	90
GO:0051928	BP	GO:0051928	positive regulation of calcium ion transport	31/2278	109/15971	8.91799e-05	0.00265542	0.00231775	CD4/ATP2C2/P2RX5/TSPO/FGF14/CAV1/CXCL12/CCL2/PDGFRB/LGALS3/STAC2/JPH2/CACNB2/TRPV3/HAP1/KCNE3/F2R/TRPV2/GSTM2/STRIT1/WFS1/RAMP3/THY1/S100A1/GPER1/CCL3/EHD3/CALM1/CXCL11/NTSR1/NPSR1	31
GO:0050864	BP	GO:0050864	regulation of B cell activation	39/2278	149/15971	9.00883e-05	0.00267496	0.0023348	CD22/RIF1/SFRP1/BCL6/CDKN1A/BLK/ZFP36L2/SYK/NOD2/IGKC/IGHG2/IGHA1/IGHG1/IGHG3/IGHD/IGHM/IGHV1-3/IGHV3-49/IGHV5-51/TFRC/FCGR2B/IGHV4-39/IGHV3-53/IGHV1-69/IGHV1-69D/IGHA2/IGHV3-7/IGLC1/IGHV3-33/IGHV3-21/IGLC6/IGHV1-24/IGHV3-15/IGHG4/IGHV1-18/IGLC7/IGHV1-58/IGHV4-61/IGHV3-64	39
GO:0043067	BP	GO:0043067	regulation of programmed cell death	243/2278	1367/15971	9.03038e-05	0.00267496	0.0023348	CFLAR/PDK4/SCIN/FAS/CD44/DAPK2/HERPUD1/USP36/YBX3/CASP8/NGFR/EYA2/NGEF/HDAC4/LIMS2/ATP2A3/GRAMD4/STK17B/GSTP1/B4GALT1/CEACAM6/MAEA/NLRP1/NRP1/CDC34/GADD45B/TIMP3/TSPO/NFKBIA/BMP7/BIRC7/EEF1A2/RASSF2/RGCC/CTSH/SFRP1/NDRG1/TLE5/LILRB1/GSDME/CAV1/MET/SERPINE1/SFRP4/CXCL12/P2RX1/CCL2/CRYAB/CBL/TPD52L1/SOD2/PERP/VEGFA/PDGFRB/BCL6/WNT5A/STEAP3/FHL2/DHCR24/IVNS1ABP/MFN2/F3/CTSD/CNR1/PTPA/GPAM/CLU/PTK2B/…	243
GO:0004364	MF	GO:0004364	glutathione transferase activity	2278-10-01	19/15971	9.17606e-05	0.0027041	0.00236023	MGST1/GSTO2/GSTP1/GSTM5/GSTM2/GSTA1/GSTA4/GSTT2B/GSTM3/GSTA2	10
GO:0043651	BP	GO:0043651	linoleic acid metabolic process	2278-10-01	19/15971	9.17606e-05	0.0027041	0.00236023	ELOVL5/ALOX5/GSTP1/FADS2/ACSL1/ALOX15B/GSTM2/GSTA1/ALOX12/FADS1	10
GO:0014909	BP	GO:0014909	smooth muscle cell migration	22/2278	67/15971	9.27646e-05	0.00272666	0.00237992	HDAC4/GSTP1/NRP1/CCN4/SERPINE1/PDGFRB/POSTN/AGT/CCN3/IQGAP1/DOCK5/ADAMTS1/ARPC5/ITGA2/PDGFD/LPAR1/DDR1/NDRG4/IGFBP5/TPM1/IGFBP3/ACE	22
GO:0090130	BP	GO:0090130	tissue migration	64/2278	283/15971	9.33749e-05	0.00273756	0.00238944	SCARB1/NRP1/MYH9/RGCC/CTSH/MET/KANK1/SMOC2/VEGFA/SPARC/FGF1/WNT5A/NRP2/PTK2B/SERPINF1/LOXL2/ANXA1/AGT/ENPP2/CCN3/THBS1/ANXA3/DNAJA4/CDH13/RHOB/PLK2/DOCK5/DOCK1/ITGB2/ACTG2/ADAMTS9/ITGA2/MCC/PLEKHG5/CCBE1/TACSTD2/PTP4A3/CIB1/KRT16/EVL/KANK2/EMP2/PECAM1/PLXND1/GRN/CEACAM1/SH3BP1/LGMN/ALOX12/LGALS8/APOE/GLUL/CYP1B1/JCAD/GREM1/GPX1/PLPP3/EFNA1/ID1/ACTA1/S100A2/DCN/S100P/KRT2	64
GO:0042910	MF	GO:0042910	xenobiotic transmembrane transporter activity	2278-12-01	26/15971	9.46157e-05	0.00276528	0.00241364	SLC7A5/ABCC3/ABCC5/SLC36A1/ABCC4/SLC6A6/SLC22A3/SLC29A4/SLC19A1/SLC22A4/SLC22A5/SLC2A1	12
GO:0045121	CC	GO:0045121	membrane raft	69/2278	311/15971	9.48041e-05	0.00276528	0.00241364	CFLAR/CD4/CNTN1/ATP1A2/FAS/GPC1/CASP8/ATP1B3/SCARB1/SYNJ2/SORBS1/PACSIN2/CAV2/CAV1/P2RX1/PRKAR1A/CBL/CTSD/CNR1/PTK2B/ADRA1A/PTGIS/BST2/RFTN1/SULF1/MYOF/IQGAP1/CDH13/PLPP2/STOM/SERPINH1/KCNMA1/LRP8/ITGB2/LY6K/PDPN/CAPN2/EEF2/CAVIN4/CAVIN3/BSG/RGMB/KCNE3/MYADM/F2R/CAV3/ANXA2/LRRK2/CD55/CD177/EMP2/ITGA1/PECAM1/CTNNA1/MLC1/SGCA/SDC4/NPC1/THY1/EPHB1/MAPT/CD24/PPT1/PLPP3/ITLN1/CAVIN1/SLC2A1/NTSR1/GJA1	69
GO:0070838	BP	GO:0070838	divalent metal ion transport	89/2278	425/15971	9.53495e-05	0.00277411	0.00242134	CD4/ATP1A2/HOMER3/CYBA/MCOLN3/ATP2C2/ATP2A3/TRPM3/P2RX5/FKBP1A/ITPR3/TSPO/CHRNA4/FGF14/SLC39A14/LILRB1/CAV1/CXCL12/CDH23/P2RX1/CCL2/PDGFRB/CASQ2/PTK2B/ADRA1A/MRS2/LGALS3/AGT/BIN1/SLC39A8/STAC2/JPH2/MCOLN2/GRIN2C/TPCN2/SELENON/NIPAL1/TRPV6/CACNB2/PKD1L2/PRKCB/TRPV3/SLN/NMUR1/IL16/HAP1/KCNE3/CRACR2B/GPR35/F2R/CAV3/ANXA2/GAS6/RASA3/GJA4/TRPV2/CACNA1H/ANXA6/GSTM2/STRIT1/PKD1/SLC11A1/NIPAL2/WFS1/BSPRY…	89
GO:0001765	BP	GO:0001765	membrane raft assembly	2278-07-01	10/15971	9.60533e-05	0.00278044	0.00242687	PACSIN2/CAV2/CAV1/RFTN1/CAV3/ANXA2/EMP2	7
GO:0030280	MF	GO:0030280	structural constituent of skin epidermis	2278-07-01	10/15971	9.60533e-05	0.00278044	0.00242687	SPRR1A/PKP1/KRT10/FLG/KRT1/PI3/KRT2	7
GO:2000146	BP	GO:2000146	negative regulation of cell motility	59/2278	256/15971	9.94496e-05	0.00287148	0.00250633	VCL/FBLN1/GSTP1/JAG1/STK24/RGCC/SFRP1/SERPINE1/KANK1/CXCL12/CCL2/RIPOR2/BST2/AFDN/SERPINF1/CCN3/SULF1/THBS1/DNAJA4/RHOB/PHLDB2/SFRP2/EPHA1/DLG5/NBL1/ABR/DNAI3/ADAMTS9/CITED2/SPINT2/MCC/ALOX15B/TACSTD2/BCR/KRT16/EVL/ADARB1/CTNNA1/NDRG4/DPYSL3/IGFBP5/PADI2/DUSP1/APOE/CYP1B1/TPM1/ABHD2/IGFBP3/THY1/FLCN/NRG1/GREM1/APOD/GTPBP4/PODN/MAPK15/KLRK1/DCN/GJA1	59
GO:0030193	BP	GO:0030193	regulation of blood coagulation	25/2278	81/15971	0.000100015	0.00288053	0.00251423	ENPP4/CAV1/SERPINE1/PLEK/F3/TSPAN8/BLK/THBS1/PDPN/SYK/SERPINF2/F2R/ANXA2/ABAT/CEACAM1/ALOX12/APOE/F11R/VKORC1/SERPINB2/DMTN/C1QTNF1/KRT1/FGB/THBD	25
GO:0098857	CC	GO:0098857	membrane microdomain	69/2278	312/15971	0.000105084	0.00301892	0.00263502	CFLAR/CD4/CNTN1/ATP1A2/FAS/GPC1/CASP8/ATP1B3/SCARB1/SYNJ2/SORBS1/PACSIN2/CAV2/CAV1/P2RX1/PRKAR1A/CBL/CTSD/CNR1/PTK2B/ADRA1A/PTGIS/BST2/RFTN1/SULF1/MYOF/IQGAP1/CDH13/PLPP2/STOM/SERPINH1/KCNMA1/LRP8/ITGB2/LY6K/PDPN/CAPN2/EEF2/CAVIN4/CAVIN3/BSG/RGMB/KCNE3/MYADM/F2R/CAV3/ANXA2/LRRK2/CD55/CD177/EMP2/ITGA1/PECAM1/CTNNA1/MLC1/SGCA/SDC4/NPC1/THY1/EPHB1/MAPT/CD24/PPT1/PLPP3/ITLN1/CAVIN1/SLC2A1/NTSR1/GJA1	69
GO:0002696	BP	GO:0002696	positive regulation of leukocyte activation	72/2278	329/15971	0.000106362	0.00304798	0.00266038	CD4/IL4R/RIF1/LILRB1/CAV1/MAP3K8/CCL2/BCL6/WNT5A/VAMP8/GPAM/PCK1/CDKN1A/NECTIN2/ANXA1/THBS1/IL18/ITGB2/SYK/NOD2/CCDC88B/IL7R/LGALS9/GAS6/LRRK2/CD55/SIRPA/CD177/IGKC/IGHG2/IGHA1/IGHG1/IGHG3/IGHD/IGHM/IGHV1-3/IGHV3-49/IGHV5-51/TFRC/DOCK8/VSIR/CTSC/VNN1/IL1RL1/CD46/THY1/CD24/CCL3/GAB2/TNFRSF14/PNP/IGHV4-39/IL6ST/NPPA/IGHV3-53/IGHV1-69/KLRK1/IGHV1-69D/IGHA2/IGHV3-7/IGLC1/IGHV3-33/IGHV3-21/IGLC6/IGHV1…	72
GO:0005796	CC	GO:0005796	Golgi lumen	26/2278	86/15971	0.000107471	0.00306441	0.00267472	VCAN/GPC1/OGN/SOD3/WNT5A/ABCC5/MUC5B/FMOD/MUC4/SDC3/LRPAP1/DEFB1/MUC20/GAS6/GPC6/MUC1/SDC4/HSPG2/MUC7/AGRN/PRELP/ZG16/MUCL1/DCN/MUC3A/MUC21	26
GO:0035578	CC	GO:0035578	azurophil granule lumen	26/2278	86/15971	0.000107471	0.00306441	0.00267472	RNASET2/SERPINB3/FTL/LYZ/UNC13D/ADA2/CYB5R3/PYGB/FRK/PRDX6/C3/GNS/DPP7/ARHGAP45/ANXA2/SERPINA3/GM2A/GRN/CTSA/CTSC/PADI2/CREG1/NAPRT/TXNDC5/PRSS2/S100A7	26
GO:0031406	MF	GO:0031406	carboxylic acid binding	47/2278	192/15971	0.000109334	0.00310205	0.00270758	CYP26B1/CD22/CD44/VCAN/P4HA2/CYP2W1/ACACB/GSTP1/P3H2/SLC1A1/PTGDS/PHYH/FOLR3/PCK1/GOT2/EGLN3/LYVE1/EGLN1/SIGLEC10/AKR1C2/PLOD2/DDAH1/FTCD/SIGLEC16/ALB/SLC19A1/SHMT1/GLDC/AKR1C1/SERPINA5/AKR1C3/IGF2R/PSAP/GSTM2/GSTA1/PYGL/GLUL/PAM/PADI4/OXER1/CYP4F11/TYMS/AGRN/TNFAIP6/FABP2/PMP2/FABP4	47
GO:0097529	BP	GO:0097529	myeloid leukocyte migration	47/2278	192/15971	0.000109334	0.00310205	0.00270758	DAPK2/WDR1/SERPINE1/RARRES2/CXCL12/CCL2/RIPOR2/VEGFA/THBS4/IL1R1/PTK2B/ADGRE2/MTUS1/LGALS3/SFTPD/ANXA1/CCN3/THBS1/MCOLN2/IL34/NBL1/ITGB2/JAML/SYK/GP2/PDGFD/SAA1/CAMK1D/MST1L/SIRPA/CD177/ITGA1/PECAM1/LGMN/DUSP1/JAM3/GREM1/C3AR1/UMODL1/S100A14/CCL3/PREX1/CXCL11/CCL15/CCL3L1/CCL14/S100A7	47
GO:0009725	BP	GO:0009725	response to hormone	152/2278	803/15971	0.000109637	0.00310295	0.00270836	CFLAR/PDK4/ATP1A2/TNC/CYBA/GLP2R/HDAC4/IL4R/GSTP1/COMT/SORBS1/TIMP3/TSPO/BMP7/TRIB3/ACSBG1/CTSH/SFRP1/SLC39A14/CAV2/CAV1/SFRP4/RARRES2/KANK1/CXCL12/PRKAR1A/SPARC/PDGFRB/KAT2B/FHL2/DHCR24/ERRFI1/SPP1/GPAM/PTK2B/ADRA1A/CAT/PCK1/CDKN1A/GOT2/PAX8/POR/GDF15/JUND/SERPINF1/CASP9/LPIN1/LDHA/ECHDC3/ANXA1/AGT/THBS1/ADCY3/LHCGR/ANXA3/ESR2/IQGAP1/REG3G/SRD5A1/ALAD/HNMT/QDPR/AKR1C2/ACSL1/ZFP36L2/FBXO32/STEAP2…	152
GO:0016614	MF	GO:0016614	oxidoreductase activity, acting on CH-OH group of donors	33/2278	120/15971	0.000110227	0.00311083	0.00271525	H6PD/KCNAB2/PTGR1/ABCC4/LDHA/PGD/CBR4/ADHFE1/AKR1C2/TDH/CBR3/RDH13/BDH1/HPGD/IDH3A/FASN/HSD17B13/D2HGDH/AKR1C1/AKR1C3/ADH1C/PTGR2/VKORC1/DCXR/ADH1B/ADH4/SORD/DHRS4/HADHA/DHRS2/LIPF/DHRS9/HSD3B2	33
GO:0019838	MF	GO:0019838	growth factor binding	35/2278	130/15971	0.00011046	0.00311083	0.00271525	LTBP1/GPC1/NGFR/LTBP4/NRP1/CCN4/LIFR/PDGFRB/IL1R1/NRP2/LTBP2/FGFRL1/TWSG1/COL5A1/IL36RN/CCN3/FGFBP2/LRRC32/THBS1/RPS2/COL6A1/IGFBP7/HAP1/A2M/COL4A1/IGF2R/CCN5/COL1A1/IGFBP5/DUSP1/IL1RN/IGFBP3/FGFR4/IL6ST/SHC1	35
GO:0043085	BP	GO:0043085	positive regulation of catalytic activity	236/2278	1327/15971	0.000111328	0.00312758	0.00272986	CFLAR/CAMKK1/CD4/GPRC5A/FAS/PREX2/CYBA/CYFIP2/SERPINB3/CASP8/NGFR/TBC1D1/NGEF/ATP1B3/SCARB1/LLGL2/MAP3K13/ATP2A3/GRAMD4/RAP1GAP/FBLN1/GNAS/TF/NLRP1/TBC1D2/NRP1/GADD45B/BIRC7/EEF1A2/CDC25B/TRIB3/RASSF2/RGCC/CTSH/SFRP1/ADAP1/CAV2/CAV1/MET/CHN2/PRKAG2/SH3PXD2A/PITRM1/MAP3K8/P2RX1/CCL2/PRKAR1A/FAM20A/NEDD9/TPD52L1/PERP/VEGFA/NPR3/FGF1/PDGFRB/WNT5A/FN1/PLEK/EPHA4/ERRFI1/F3/CTSD/RAB3GAP2/PTPA/DNAJC15/C…	236
GO:0006026	BP	GO:0006026	aminoglycan catabolic process	20/2278	59/15971	0.000116131	0.00325451	0.00284065	CD44/VCAN/GPC1/CHI3L2/OGN/FMOD/CHI3L1/LYVE1/GNS/SDC3/HPSE2/SGSH/GPC6/SDC4/CHIA/HSPG2/AGRN/PRELP/PGLYRP4/DCN	20
GO:0070371	BP	GO:0070371	ERK1 and ERK2 cascade	62/2278	274/15971	0.000117173	0.00327568	0.00285913	CFLAR/CD4/MARCO/CD44/ABCA7/FBLN1/GSTP1/TF/NRP1/TIMP3/NECAB2/CTSH/CCL2/PDGFRB/FN1/ERRFI1/PTK2B/ADRA1A/PLA2G5/AKAP12/CHI3L1/AGT/GPNMB/ZFP36L2/SYK/WNK2/NDRG2/NOD2/PSCA/SERPINF2/LGALS9/CAVIN3/PDGFD/F2R/GAS6/CIB1/ALKAL2/SIRPA/ARHGAP8/CEACAM1/NDRG4/DUSP1/RAMP3/NQO2/APOE/ACKR3/APIP/FLCN/EPHB1/FGFR4/GPER1/NPNT/OXTR/CCL3/FAM83D/PLA2G2A/FGB/CCL15/CCL3L1/CCL14/SHC1/S100A7	62
GO:0003009	BP	GO:0003009	skeletal muscle contraction	15/2278	38/15971	0.000117738	0.00328346	0.00286592	MYH7/MYH14/MYH3/TNNT3/STAC2/EEF2/GAA/SYNM/CAV3/GSTM2/STRIT1/TCAP/ACTN3/MB/TNNT1	15
GO:0050801	BP	GO:0050801	ion homeostasis	138/2278	719/15971	0.000118935	0.00330877	0.00288801	PDK4/CD4/ATP1A2/HERPUD1/CYBA/MCOLN3/ATP2C2/SLC9A3/ROGDI/ATP1B3/CYBRD1/ATP2A3/P2RX5/FTL/FKBP1A/TF/COMT/ITPR3/TSPO/SLC39A14/CAV2/CAV1/SFRP4/CXCL12/CDH23/P2RX1/FAM20A/C7/SLC12A7/WNT5A/STEAP3/CNR1/CASQ2/GPAM/PTK2B/ADRA1A/MT1G/ATF4/ATP13A3/AGT/EGLN1/ISCU/SLC39A8/RAB20/RCN3/GPR17/SLC25A37/JPH2/GPD1L/MCOLN2/KCNMA1/STEAP2/GRIN2C/TPCN2/SELENON/TRPV6/WNK2/CACNB2/AVPR1A/CKB/RIC3/PRKCB/HSP90B1/B2M/SCNN1G/SMA…	138
GO:0010952	BP	GO:0010952	positive regulation of peptidase activity	44/2278	177/15971	0.000122553	0.00340113	0.00296863	CFLAR/FAS/CYFIP2/SERPINB3/CASP8/NGFR/ATP2A3/GRAMD4/FBLN1/NLRP1/CTSH/CAV1/P2RX1/PERP/FN1/EPHA4/F3/CTSD/HIP1/EGLN3/CASP9/MTCH1/RCN3/ARL6IP5/SFRP2/GSN/SYK/SMAD3/LGALS9/COL4A3/F2R/CLDN4/DAPK1/MBP/NLRP2/GRN/LGMN/VSIR/ALOX12/TNFSF10/GPER1/MAPT/IFI16/EFNA1	44
GO:0090257	BP	GO:0090257	regulation of muscle system process	50/2278	209/15971	0.000124373	0.0034433	0.00300543	ATP1A2/HDAC4/LMCD1/TACR2/MYH7/DSP/CAV1/P2RX1/ERRFI1/CASQ2/ADRA1A/TNNT3/AGT/BIN1/PDE5A/DOCK5/KCNMA1/FBXO32/MYL3/ITGA2/PI16/SMAD3/SLN/KCNE3/F2R/CAV3/ABAT/ANXA6/DDX39B/GSTM2/STRIT1/CTDP1/SGCA/IGFBP5/RGS2/TNNT2/TPM1/GPER1/NPNT/OXTR/ADRA2C/ACTN3/EHD3/TMEM38B/CALM1/IL6ST/NPPA/HSPB6/TNNT1/MYL2	50
GO:0006937	BP	GO:0006937	regulation of muscle contraction	38/2278	146/15971	0.000125208	0.00345804	0.0030183	ATP1A2/HDAC4/TACR2/MYH7/DSP/CAV1/P2RX1/CASQ2/ADRA1A/TNNT3/BIN1/PDE5A/DOCK5/KCNMA1/MYL3/ITGA2/KCNE3/F2R/CAV3/ABAT/ANXA6/GSTM2/STRIT1/RGS2/TNNT2/TPM1/GPER1/NPNT/OXTR/ADRA2C/ACTN3/EHD3/TMEM38B/CALM1/NPPA/HSPB6/TNNT1/MYL2	38
GO:0006816	BP	GO:0006816	calcium ion transport	81/2278	382/15971	0.000125644	0.00346171	0.0030215	CD4/ATP1A2/HOMER3/CYBA/MCOLN3/ATP2C2/ATP2A3/TRPM3/P2RX5/FKBP1A/ITPR3/TSPO/CHRNA4/FGF14/LILRB1/CAV1/CXCL12/CDH23/P2RX1/CCL2/PDGFRB/CASQ2/PTK2B/ADRA1A/LGALS3/AGT/BIN1/STAC2/JPH2/MCOLN2/GRIN2C/TPCN2/SELENON/TRPV6/CACNB2/PKD1L2/PRKCB/TRPV3/SLN/NMUR1/IL16/HAP1/KCNE3/CRACR2B/GPR35/F2R/CAV3/ANXA2/GAS6/RASA3/GJA4/TRPV2/CACNA1H/ANXA6/GSTM2/STRIT1/PKD1/WFS1/BSPRY/RAMP3/TMBIM6/THY1/S100A1/GPER1/GEM/CCL3/EHD…	81
GO:0071310	BP	GO:0071310	cellular response to organic substance	395/2278	2357/15971	0.000127717	0.00351036	0.00306397	CYP26B1/CFLAR/PDK4/IL32/CD4/ALOX5/ATP1A2/FAS/CD44/TNC/LTBP1/DKK3/HERPUD1/CYBA/CYFIP2/IL17RB/YBX3/GPC1/CASP8/ST3GAL6/NGFR/CNN2/SBNO2/GLP2R/CLDN18/PFKP/HDAC4/SCARB1/STXBP2/IL4R/RIF1/ITGB5/GSTP1/COL16A1/MMP2/GNAO1/GNAS/OAS1/GRAMD1A/CDIP1/LTBP4/SORBS1/NRP1/CDC34/POLR2E/TIMP3/TSPO/TTLL12/RPL3/NFKBIA/BMP7/TRIB3/CTSH/EHD4/SFRP1/SLC39A14/ASAH1/LILRB1/GSDME/CAV2/CAV1/SERPINE1/SFRP4/RARRES2/AGR2/KANK1/CXCL…	395
GO:0040013	BP	GO:0040013	negative regulation of locomotion	64/2278	286/15971	0.000128907	0.00353427	0.00308484	VCL/FBLN1/GSTP1/NRP1/JAG1/STK24/RGCC/SFRP1/SERPINE1/KANK1/CXCL12/CCL2/RIPOR2/WNT5A/BST2/AFDN/SERPINF1/CCN3/SULF1/THBS1/DNAJA4/RHOB/PHLDB2/SFRP2/EPHA1/DLG5/NBL1/ABR/DNAI3/ADAMTS9/CITED2/SPINT2/MCC/ALOX15B/TACSTD2/SEMA4B/BCR/KRT16/SEMA4D/EVL/ADARB1/CTNNA1/NDRG4/DPYSL3/IGFBP5/PADI2/DUSP1/APOE/CYP1B1/TPM1/ABHD2/SEMA6C/IGFBP3/THY1/FLCN/NRG1/GREM1/APOD/GTPBP4/PODN/MAPK15/KLRK1/DCN/GJA1	64
GO:0010959	BP	GO:0010959	regulation of metal ion transport	75/2278	348/15971	0.000129205	0.00353427	0.00308484	CD4/CNTN1/ATP1A2/HOMER3/CYBA/ATP2C2/KCNAB2/ATP1B3/P2RX5/FKBP1A/FXYD5/TF/TSPO/NKAIN4/FGF14/LILRB1/CAV1/CXCL12/P2RX1/CCL2/PDGFRB/KLHL24/CASQ2/PTK2B/ATF4/DPP6/ACTN4/LGALS3/AGT/ISCU/BIN1/STAC2/STOM/JPH2/GPD1L/SELENON/WNK2/CACNB2/B2M/TRPV3/SLN/IL16/GLRX/HAP1/KCNE3/CRACR2B/GPR35/F2R/CAV3/TRPV2/GSTM2/STRIT1/ACTN2/TESC/WFS1/RAMP3/TMBIM6/THY1/S100A1/GPER1/GEM/CCL3/EHD3/NKAIN1/TMEM38B/CALM1/SPINK1/CXCL11/N…	75
GO:0034341	BP	GO:0034341	response to interferon-gamma	42/2278	167/15971	0.000131092	0.00357735	0.00312244	CD44/STXBP2/OAS1/CCL2/WNT5A/GBP3/IRF1/BST2/TRIM5/TRIM22/FLNB/IRF4/RAB20/NLRC5/IRF8/IFITM3/GSN/IFNGR2/ZYX/CXCL16/CLDN1/B2M/LGALS9/CDC42EP4/ACTG1/IFITM2/EVL/DAPK1/SIRPA/TRIM31/IFI30/SLC11A1/VIM/OAS3/PARP14/IRF7/CCL3/GAPDH/CCL15/CCL3L1/CCL14/MT2A	42
GO:0032102	BP	GO:0032102	negative regulation of response to external stimulus	73/2278	337/15971	0.000133814	0.00364291	0.00317966	ALOX5/CST7/GSTP1/NRP1/TTLL12/WFDC1/LILRB1/SERPINE1/CCL2/WNT5A/EPHA4/SPP1/PTGIS/TSPAN8/SERPINF1/SPINK5/NT5E/CCN3/THBS1/NLRC5/SIGLEC10/GPR17/PHLDB2/NBL1/ABR/SMAD3/SERPINF2/LGALS9/SERPINB9/SAA1/A2M/METRNL/RGMA/NPLOC4/ANXA2/ABAT/SEMA4B/SIGIRR/BCR/SEMA4D/KANK2/SIRPA/MICB/MICA/LTF/GRN/CEACAM1/ALOX12/PADI2/DUSP1/APOE/SEMA6C/PSMB4/GPER1/GREM1/PARP14/KREMEN1/APOD/SERPINB2/GPX1/CLEC12B/FCGR2B/ACP5/TNFAIP6/…	73
GO:0043177	MF	GO:0043177	organic acid binding	48/2278	199/15971	0.000136285	0.00370137	0.00323069	CYP26B1/CD22/CD44/VCAN/P4HA2/CYP2W1/ACACB/GSTP1/P3H2/SLC1A1/PTGDS/PHYH/FOLR3/PCK1/GOT2/EGLN3/LYVE1/EGLN1/SIGLEC10/AKR1C2/PLOD2/DDAH1/FTCD/SIGLEC16/ALB/SLC19A1/SHMT1/GLDC/AKR1C1/SERPINA5/AKR1C3/IGF2R/PSAP/GSTM2/GSTA1/PYGL/GLUL/PAM/PADI4/OXER1/CYP4F11/TYMS/AGRN/TNFAIP6/FABP2/PMP2/FABP4/HBB	48
GO:0030864	CC	GO:0030864	cortical actin cytoskeleton	24/2278	78/15971	0.000144174	0.00389712	0.00340154	WDR1/LLGL2/MAEA/MYH9/COTL1/SPTBN1/MLPH/CALD1/MTSS2/SPTBN5/GSN/PLEKHH2/CAPN2/PRKCB/AKAP13/KRT19/CFL1/MYADM/HCLS1/MYZAP/ACTN2/GYS2/SLC2A1/MOBP	24
GO:0031341	BP	GO:0031341	regulation of cell killing	24/2278	78/15971	0.000144174	0.00389712	0.00340154	CFH/CD59/LILRB1/NECTIN2/AZGP1/DNASE1L3/SYK/B2M/IL7R/LGALS9/SERPINB9/CADM1/CD55/MICA/DNASE1/CEACAM1/FCER2/IL18RAP/CLEC12B/FCGR2B/GAPDH/RAET1E/KLRK1/KRT6A	24
GO:0010631	BP	GO:0010631	epithelial cell migration	62/2278	276/15971	0.000145482	0.0039232	0.00342431	SCARB1/NRP1/MYH9/RGCC/CTSH/MET/KANK1/SMOC2/VEGFA/SPARC/FGF1/WNT5A/NRP2/PTK2B/SERPINF1/LOXL2/ANXA1/AGT/ENPP2/CCN3/THBS1/ANXA3/DNAJA4/CDH13/RHOB/PLK2/DOCK5/DOCK1/ITGB2/ADAMTS9/ITGA2/MCC/PLEKHG5/CCBE1/TACSTD2/PTP4A3/CIB1/KRT16/EVL/KANK2/EMP2/PECAM1/PLXND1/GRN/CEACAM1/SH3BP1/LGMN/ALOX12/LGALS8/APOE/GLUL/CYP1B1/JCAD/GREM1/GPX1/PLPP3/EFNA1/ID1/S100A2/DCN/S100P/KRT2	62
GO:1901136	BP	GO:1901136	carbohydrate derivative catabolic process	42/2278	168/15971	0.000151089	0.00406418	0.00354736	ENPP4/TYMP/CD44/VCAN/GALC/GPC1/CHI3L2/ADA2/PDE4C/OGN/PDE8B/FMOD/NAGK/MGAT1/CHI3L1/LYVE1/NT5E/GNS/PDE5A/NUDT7/GPD1L/FBXO27/SDC3/ADAMTS9/HPSE2/APOBEC3B/SGSH/GPC6/GM2A/PSAP/NEU4/CST3/SDC4/CHIA/HSPG2/CDA/UPP1/AGRN/PRELP/PGLYRP4/PNP/DCN	42
GO:0044283	BP	GO:0044283	small molecule biosynthetic process	125/2278	644/15971	0.00015142	0.00406418	0.00354736	PDK4/ACSM3/ELOVL5/ALOX5/TYMP/MRI1/VCAN/H6PD/DKK3/BCAT1/MGLL/ACACB/FDFT1/PGM1/GSTP1/ITPKC/MAEA/ADA2/SCD/CYP2D6/CYB5R3/TRIB3/ACSBG1/SLC39A14/ASAH1/PDE4C/PRKAG2/PTGDS/ENO3/ACCS/LTA4H/NUDT12/PDE8B/FGF1/KAT2B/ABCC5/PLEK/DHCR24/GPAM/PTK2B/PTGIS/PCK1/GOT2/PLA2G5/POR/ATF4/ALDH1A2/GGT7/FADS2/ANXA1/NT5E/LHCGR/PDE5A/NUDT7/IMPA2/PGD/DGKQ/SCD5/CBR4/QDPR/PLOD2/ACSS1/PDXK/LSS/BDH1/IP6K3/COQ8A/TKT/HPGD/SYK/AVPR1…	125
GO:0072507	BP	GO:0072507	divalent inorganic cation homeostasis	92/2278	448/15971	0.0001527	0.00408894	0.00356897	CD4/ATP1A2/HERPUD1/CYBA/MCOLN3/ATP2C2/ATP2A3/P2RX5/FKBP1A/ITPR3/SLC39A14/CAV2/CAV1/CXCL12/CDH23/P2RX1/FAM20A/WNT5A/CNR1/CASQ2/PTK2B/ADRA1A/MT1G/ATF4/ATP13A3/AGT/SLC39A8/GPR17/JPH2/MCOLN2/GRIN2C/TPCN2/SELENON/TRPV6/CACNB2/AVPR1A/RIC3/PRKCB/HSP90B1/SMAD3/TRPV3/CD52/SAA1/HAP1/BNIP3/GPR35/F2R/CAV3/RASA3/MT1X/FPR3/TRPV2/CD55/ANXA6/LPAR1/TGM2/MT1A/MT1M/GSTM2/GTF2I/PKD1/SLC11A1/WFS1/REG1A/RAMP3/APOE/TMB…	92
GO:0051384	BP	GO:0051384	response to glucocorticoid	34/2278	127/15971	0.000154827	0.00413619	0.00361022	CFLAR/GSTP1/ACSBG1/SPARC/ERRFI1/PCK1/CDKN1A/SERPINF1/CASP9/ANXA1/ANXA3/SRD5A1/ALAD/HNMT/ZFP36L2/FBXO32/ALPL/CLDN1/IGFBP7/AVPR1A/AKAP13/SMYD3/AQP1/DUSP1/IL1RN/PAM/S100B/GJB2/FAM107A/TYMS/NEFL/GPR83/DDIT4/HSD3B2	34
GO:0072503	BP	GO:0072503	cellular divalent inorganic cation homeostasis	89/2278	431/15971	0.000159229	0.0042341	0.00369567	CD4/ATP1A2/HERPUD1/CYBA/MCOLN3/ATP2C2/ATP2A3/P2RX5/FKBP1A/ITPR3/SLC39A14/CAV2/CAV1/CXCL12/CDH23/P2RX1/WNT5A/CNR1/CASQ2/PTK2B/ADRA1A/MT1G/ATF4/ATP13A3/AGT/SLC39A8/GPR17/JPH2/MCOLN2/GRIN2C/TPCN2/SELENON/TRPV6/CACNB2/AVPR1A/RIC3/PRKCB/HSP90B1/SMAD3/TRPV3/CD52/SAA1/HAP1/BNIP3/GPR35/F2R/CAV3/RASA3/MT1X/FPR3/TRPV2/CD55/ANXA6/LPAR1/TGM2/MT1A/MT1M/GSTM2/GTF2I/PKD1/SLC11A1/WFS1/RAMP3/APOE/TMBIM6/SYPL2/ACK…	89
GO:1901685	BP	GO:1901685	glutathione derivative metabolic process	2278-10-01	20/15971	0.000160089	0.0042341	0.00369567	MGST1/GSTO2/GSTP1/GSTM5/GSTM2/GSTA1/GSTA4/GSTT2B/GSTM3/GSTA2	10
GO:1901687	BP	GO:1901687	glutathione derivative biosynthetic process	2278-10-01	20/15971	0.000160089	0.0042341	0.00369567	MGST1/GSTO2/GSTP1/GSTM5/GSTM2/GSTA1/GSTA4/GSTT2B/GSTM3/GSTA2	10
GO:0070482	BP	GO:0070482	response to oxygen levels	76/2278	356/15971	0.000160283	0.0042341	0.00369567	CFLAR/FAS/CYBA/MMP2/BMP7/CHRNA4/RGCC/CIAO3/SFRP1/NDRG1/CAV1/PDLIM1/CXCL12/SOD3/CRYAB/CBL/VEGFA/PDGFRB/PTK2B/CAT/PTGIS/PCK1/HIF3A/CDKN1A/ATF4/EGLN3/ACTN4/POSTN/LOXL2/LDHA/EGLN1/THBS1/ALAD/ANKRD1/PLOD2/DDAH1/KCNMA1/HK2/AK4/PDPN/CAPN2/ITGA2/CITED2/AQP3/HSP90B1/SMAD3/NDNF/BNIP3/MTHFR/AGTRAP/ABAT/P4HB/PSMD13/LPAR1/AQP1/POLB/CST3/CHCHD2/COL1A1/REG1A/TMBIM6/PAM/UBC/PSMB4/S100B/ANGPTL4/OXTR/UBA52/CD24/NO…	76
GO:0043300	BP	GO:0043300	regulation of leukocyte degranulation	16/2278	43/15971	0.000160343	0.0042341	0.00369567	STXBP2/IL4R/UNC13D/VAMP8/ADGRE2/BLK/ABR/ITGB2/SYK/LGALS9/BCR/CD177/CEACAM1/GAB2/FCGR2B/NPPA	16
GO:0005912	CC	GO:0005912	adherens junction	40/2278	158/15971	0.000160965	0.00424074	0.00370146	VCL/SORBS1/ARVCF/MYH9/JAG1/NDRG1/PDLIM1/VEGFA/KLHL24/EPHA4/TJP2/LDB3/CDHR3/NECTIN2/AFDN/PDLIM4/ANXA1/TBCD/DLG5/FRMD4A/PDLIM3/TSPAN33/ZYX/PDLIM5/STXBP6/BAIAP2/ALOX15B/CDC42EP4/SYNM/ANXA2/FMN1/BAIAP2L1/CTNNA1/CEACAM1/PKP1/SH3BP1/TMEM204/JCAD/PLPP3/ACTB	40
GO:0090132	BP	GO:0090132	epithelium migration	62/2278	277/15971	0.000161855	0.00425437	0.00371336	SCARB1/NRP1/MYH9/RGCC/CTSH/MET/KANK1/SMOC2/VEGFA/SPARC/FGF1/WNT5A/NRP2/PTK2B/SERPINF1/LOXL2/ANXA1/AGT/ENPP2/CCN3/THBS1/ANXA3/DNAJA4/CDH13/RHOB/PLK2/DOCK5/DOCK1/ITGB2/ADAMTS9/ITGA2/MCC/PLEKHG5/CCBE1/TACSTD2/PTP4A3/CIB1/KRT16/EVL/KANK2/EMP2/PECAM1/PLXND1/GRN/CEACAM1/SH3BP1/LGMN/ALOX12/LGALS8/APOE/GLUL/CYP1B1/JCAD/GREM1/GPX1/PLPP3/EFNA1/ID1/S100A2/DCN/S100P/KRT2	62
GO:0009887	BP	GO:0009887	animal organ morphogenesis	177/2278	964/15971	0.000163097	0.00427717	0.00373327	CYP26B1/CFLAR/USH1C/PROM1/TNC/LAMC3/NGFR/CDON/ROGDI/LIMS2/NTN4/CELSR1/FAT1/MMP2/GNAS/FKBP1A/LAMB1/MYH7/WHRN/DSP/ABLIM1/NRP1/BMP7/JAG1/CTSH/SFRP1/FGL1/TLE5/DNAH11/CAV1/SERPINE1/SFRP4/TMEM176B/CCL2/FAM20A/MGP/STX2/RIPOR2/PERP/VEGFA/FGF1/PDGFRB/WNT5A/EFEMP1/FHL2/ERRFI1/MFN2/MFAP2/NRP2/OBSL1/PAX8/FGFRL1/POR/ATF4/TWSG1/ALDH1A2/OLFM1/COL5A1/LAMA5/MICAL2/AGT/EGLN1/LAMC1/SULF1/FRAS1/FBN2/CCDC40/CELSR2/GD…	177
GO:0051235	BP	GO:0051235	maintenance of location	65/2278	294/15971	0.000165694	0.00433535	0.00378405	SCIN/CD4/ATP1A2/LTBP1/CYBA/MCOLN3/SCARB1/ACACB/FTL/FKBP1A/ITPR3/TSPO/NFKBIA/PLIN3/PLA2G4C/CAV1/CASQ2/PTK2B/SRGN/C3/SYNE1/TXN/FBN2/GSN/JPH2/MCOLN2/NBL1/HK2/TPCN2/SELENON/ALB/HSP90B1/GAA/HAP1/CIDEA/PNPLA2/F2R/PDIA2/RASA3/GM2A/ANXA6/VPS13A/GSTM2/PLIN5/PKD1/DGAT2/APOE/THY1/SUN1/GPER1/LPL/CES1/CCL3/TMEM38B/SUN2/SLC25A23/PLIN2/CALM1/CXCL11/HILPDA/TMSB10/NTSR1/GJA1/NPSR1/S100A7	65
GO:0031672	CC	GO:0031672	A band	14/2278	35/15971	0.000167468	0.00436179	0.00380713	HDAC4/CRYAB/KAT2B/SPTBN1/FHL2/OBSL1/MYOM3/OBSCN/MYL3/CMYA5/MYOM1/S100A1/SMTNL1/MYL2	14
GO:0090279	BP	GO:0090279	regulation of calcium ion import	14/2278	35/15971	0.000167468	0.00436179	0.00380713	ATP2C2/CXCL12/CCL2/PDGFRB/LGALS3/TRPV3/SLN/CAV3/TRPV2/STRIT1/RAMP3/CCL3/SPINK1/PLPP4	14
GO:0005089	MF	GO:0005089	Rho guanyl-nucleotide exchange factor activity	19/2278	56/15971	0.000168505	0.00436891	0.00381334	PREX2/NGEF/DNMBP/EPS8L1/DOCK1/FARP1/KALRN/AKAP13/PLEKHG5/NET1/EPS8L2/SPATA13/BCR/ARHGEF19/TIAM2/PREX1/PLEKHG3/ARHGEF37/ARHGEF16	19
GO:0031093	CC	GO:0031093	platelet alpha granule lumen	19/2278	56/15971	0.000168505	0.00436891	0.00381334	SERPINE1/VEGFA/SPARC/FN1/CLU/SRGN/ISLR/ACTN4/THBS1/ALB/SERPINF2/A2M/GAS6/SERPINA3/SERPINA1/CFD/ACTN2/QSOX1/FGB	19
GO:0042981	BP	GO:0042981	regulation of apoptotic process	238/2278	1349/15971	0.000172952	0.00447394	0.00390501	CFLAR/PDK4/SCIN/FAS/CD44/DAPK2/HERPUD1/USP36/YBX3/CASP8/NGFR/EYA2/NGEF/HDAC4/LIMS2/ATP2A3/GRAMD4/STK17B/GSTP1/B4GALT1/CEACAM6/MAEA/NLRP1/NRP1/CDC34/GADD45B/TIMP3/TSPO/NFKBIA/BMP7/BIRC7/EEF1A2/RASSF2/RGCC/CTSH/SFRP1/NDRG1/TLE5/LILRB1/GSDME/CAV1/SERPINE1/SFRP4/CXCL12/P2RX1/CCL2/CRYAB/CBL/TPD52L1/SOD2/PERP/VEGFA/PDGFRB/BCL6/WNT5A/STEAP3/FHL2/DHCR24/IVNS1ABP/MFN2/F3/CTSD/CNR1/PTPA/GPAM/CLU/PTK2B/CAT/…	238
GO:0055080	BP	GO:0055080	cation homeostasis	125/2278	646/15971	0.000173339	0.00447394	0.00390501	PDK4/CD4/ATP1A2/HERPUD1/CYBA/MCOLN3/ATP2C2/SLC9A3/ROGDI/ATP1B3/CYBRD1/ATP2A3/P2RX5/FTL/FKBP1A/TF/COMT/ITPR3/SLC39A14/CAV2/CAV1/CXCL12/CDH23/P2RX1/FAM20A/C7/SLC12A7/WNT5A/STEAP3/CNR1/CASQ2/PTK2B/ADRA1A/MT1G/ATF4/ATP13A3/AGT/EGLN1/ISCU/SLC39A8/RAB20/GPR17/SLC25A37/JPH2/MCOLN2/KCNMA1/STEAP2/GRIN2C/TPCN2/SELENON/TRPV6/CACNB2/AVPR1A/RIC3/PRKCB/HSP90B1/B2M/SCNN1G/SMAD3/TRPV3/SCARA5/CD52/ATP6V0E2/SAA1/H…	125
GO:0098589	CC	GO:0098589	membrane region	70/2278	323/15971	0.000179252	0.0046104	0.00402412	CFLAR/CD4/CNTN1/ATP1A2/FAS/GPC1/CASP8/ATP1B3/SCARB1/SYNJ2/SORBS1/PACSIN2/CAV2/CAV1/P2RX1/PRKAR1A/CBL/CTSD/CNR1/PTK2B/ADRA1A/PTGIS/BST2/RFTN1/SULF1/MYOF/IQGAP1/CDH13/PLPP2/STOM/SERPINH1/KCNMA1/LRP8/ITGB2/LY6K/PDPN/CAPN2/EEF2/CAVIN4/CAVIN3/BSG/RGMB/KCNE3/MYADM/F2R/CAV3/ANXA2/LRRK2/CD55/CD177/EMP2/ITGA1/PECAM1/CTNNA1/MLC1/SGCA/CD46/SDC4/NPC1/THY1/EPHB1/MAPT/CD24/PPT1/PLPP3/ITLN1/CAVIN1/SLC2A1/NTSR1/…	70
GO:0035023	BP	GO:0035023	regulation of Rho protein signal transduction	24/2278	79/15971	0.000179432	0.0046104	0.00402412	NRP1/MET/KANK1/RIPOR2/PDGFRB/BCL6/ADRA1A/EPS8L1/GPR17/KALRN/CAVIN4/AKAP13/NET1/EPS8L2/GPR35/F2R/BCR/KANK2/LPAR1/PRAG1/APOE/FLCN/F11R/SYNPO2L	24
GO:0005577	CC	GO:0005577	fibrinogen complex	2278-06-01	8/15971	0.000180806	0.00461459	0.00402778	FGL1/FN1/THBS1/SERPINF2/FGB/FGL2	6
GO:0046703	MF	GO:0046703	natural killer cell lectin-like receptor binding	2278-06-01	8/15971	0.000180806	0.00461459	0.00402778	CLEC2D/MICB/MICA/RAET1E/ULBP1/RAET1G	6
GO:1903011	BP	GO:1903011	negative regulation of bone development	2278-06-01	8/15971	0.000180806	0.00461459	0.00402778	CLDN18/LILRB1/RFLNA/LTF/GREM1/RFLNB	6
GO:0060326	BP	GO:0060326	cell chemotaxis	60/2278	267/15971	0.000182659	0.00465149	0.00405999	ALOX5/DAPK2/GSTP1/NRP1/MET/SERPINE1/RARRES2/CXCL12/CCL2/RIPOR2/SMOC2/VEGFA/THBS4/FGF1/PDGFRB/WNT5A/PTK2B/ADGRE2/MTUS1/LGALS3/SFTPD/ANXA1/CCN3/THBS1/IL34/NBL1/ITGB2/JAML/CXCL16/SYK/LGALS9/PDGFD/PLEKHG5/IL16/SAA1/CAMK1D/GAS6/MST1L/LPAR1/ITGA1/LGMN/PADI2/DUSP1/ACKR3/EPHB1/JAM3/GREM1/C3AR1/C10orf99/S100A14/CCL3/PREX1/ARHGEF16/CXCL11/KLRK1/CCL15/CCL3L1/CCL14/CXCL14/S100A7	60
GO:0016705	MF	GO:0016705	oxidoreductase activity, acting on paired donors, with incorporation or reduction of molecular oxygen	38/2278	149/15971	0.000197187	0.0049778	0.0043448	CYP26B1/FMO3/P4HA2/CYP2W1/P3H2/FMO2/SCD/CYP2D6/PHYH/PTGIS/POR/EGLN3/FMO5/MICAL2/FADS2/MICAL1/EGLN1/SCD5/CYP4V2/AKR1C2/PLOD2/P4HB/CYP4F12/CYP4F3/AKR1C1/AKR1C3/TRMT9B/CYP1B1/CYP4B1/PAM/FADS1/CYP4F11/CYP4F2/MICAL3/PTGS1/CYP3A5/CYP2E1/CYP11B1	38
GO:0031342	BP	GO:0031342	negative regulation of cell killing	2278-09-01	17/15971	0.000197214	0.0049778	0.0043448	LILRB1/IL7R/LGALS9/SERPINB9/MICA/CEACAM1/CLEC12B/FCGR2B/KRT6A	9
GO:0043034	CC	GO:0043034	costamere	2278-09-01	17/15971	0.000197214	0.0049778	0.0043448	VCL/KRT8/KRT19/PLEC/SYNM/AHNAK2/SVIL/SDC4/FLNC	9
GO:0055093	BP	GO:0055093	response to hyperoxia	2278-09-01	17/15971	0.000197214	0.0049778	0.0043448	FAS/CAV1/PDGFRB/CAT/CDKN1A/PDPN/BNIP3/POLB/COL1A1	9
GO:0030336	BP	GO:0030336	negative regulation of cell migration	56/2278	246/15971	0.000207401	0.00522341	0.00455918	VCL/GSTP1/JAG1/STK24/RGCC/SFRP1/SERPINE1/KANK1/CXCL12/CCL2/RIPOR2/BST2/AFDN/SERPINF1/CCN3/SULF1/THBS1/DNAJA4/RHOB/PHLDB2/SFRP2/EPHA1/DLG5/NBL1/ABR/DNAI3/ADAMTS9/CITED2/MCC/ALOX15B/TACSTD2/BCR/KRT16/EVL/ADARB1/NDRG4/DPYSL3/IGFBP5/PADI2/DUSP1/APOE/CYP1B1/TPM1/ABHD2/IGFBP3/THY1/FLCN/NRG1/GREM1/APOD/GTPBP4/PODN/MAPK15/KLRK1/DCN/GJA1	56
GO:0038093	BP	GO:0038093	Fc receptor signaling pathway	49/2278	208/15971	0.000214552	0.00539162	0.004706	CYFIP2/NCKAP1/WIPF3/DOCK1/ARPC5/SYK/BAIAP2/ACTG1/PSMD13/IGKC/IGHG2/IGHG1/IGHG3/IGLV2-8/PSMB4/IGKV4-1/IGLV6-57/IGLV3-25/IGLV3-21/IGLV2-14/IGKV2-30/IGKV1-5/GAB2/FCGR2B/ARPC1B/APPL2/CALM1/IGLV1-51/IGHV4-39/ACTB/HSP90AA1/LIMK1/PIGR/IGHV3-53/IGHV1-69/PLPP4/TAB2/FCGR3A/IGHV3-7/SHC1/IGLC1/IGLV1-47/IGHV3-33/IGLV2-23/IGLC6/IGHG4/IGKV5-2/IGLC7/IGKV1-16	49
GO:0048260	BP	GO:0048260	positive regulation of receptor-mediated endocytosis	16/2278	44/15971	0.000218894	0.00548868	0.00479072	TF/SERPINE1/SFRP4/CBL/VEGFA/SGIP1/CLU/C3/HIP1/LDLRAP1/SYK/B2M/ANXA2/DGKD/GREM1/PPT1	16
GO:0034109	BP	GO:0034109	homotypic cell-cell adhesion	24/2278	80/15971	0.000222118	0.00555732	0.00485062	VCL/GNAS/DSP/MYH9/FN1/PLEK/TJP2/BLK/PDPN/SYK/ABAT/ACTG1/CEACAM1/MYL12A/COMP/ALOX12/F11R/CSRP1/DMTN/PLPP3/C1QTNF1/ACTB/FGB/HBB	24
GO:0043236	MF	GO:0043236	laminin binding	2278-12-01	28/15971	0.000225983	0.00563868	0.00492164	GPC1/NTN4/NID1/LGALS3/THBS1/ECM1/ITGA2/LRRC15/SSC5D/AGRN/LYPD5/RPSA	12
GO:0022603	BP	GO:0022603	regulation of anatomical structure morphogenesis	181/2278	995/15971	0.000226356	0.00563868	0.00492164	CFLAR/IFRD1/ALOX5/CD44/NGFR/NGEF/WDR1/LIMS2/MAP3K13/NTN4/CELSR1/IL4R/FBLN1/UNC13D/NRP1/PALMD/MYH9/BMP7/JAG1/RGCC/CTSH/SFRP1/MYH14/SERPINE1/KANK1/DNMBP/CXCL12/CCL2/NEDD9/RIPOR2/SMOC2/VEGFA/SPARC/THBS4/FGF1/BCL6/WNT5A/FN1/EPHA4/RHOU/F3/SPP1/PTK2B/OBSL1/PTGIS/CPNE5/PAX8/C3/POR/ACTN4/GDF15/OLFM1/COL5A1/SERPINF1/CHI3L1/POSTN/SPINK5/COL4A2/ANXA1/ITGA7/AGT/EGLN1/GPNMB/ENPP2/SULF1/THBS1/ANXA3/WARS1/CELSR…	181
GO:0001911	BP	GO:0001911	negative regulation of leukocyte mediated cytotoxicity	2278-08-01	14/15971	0.000227152	0.0056462	0.0049282	LILRB1/IL7R/LGALS9/SERPINB9/MICA/CEACAM1/CLEC12B/FCGR2B	8
GO:2000116	BP	GO:2000116	regulation of cysteine-type endopeptidase activity	50/2278	214/15971	0.000229835	0.00570052	0.00497561	CFLAR/FAS/CD44/HERPUD1/CYFIP2/CASP8/NGFR/ATP2A3/GRAMD4/CST7/NLRP1/BIRC7/CTSH/P2RX1/CRYAB/PERP/VEGFA/DHCR24/F3/CTSD/HIP1/POR/EGLN3/CASP9/MICAL1/MTCH1/THBS1/ARL6IP5/SFRP2/GSN/CAST/SYK/SMAD3/LGALS9/COL4A3/SERPINB9/F2R/GAS6/DAPK1/AQP1/LTF/NLRP2/LGMN/ALOX12/TNFSF10/GPER1/MAPT/GPX1/IFI16/PRDX5	50
GO:0045095	CC	GO:0045095	keratin filament	15/2278	40/15971	0.000231238	0.00570442	0.00497902	KRT8/KRT86/KRT4/KRT72/KRT13/KRT5/KRT14/KRT7/GPER1/KRT6C/KRT1/KRT6A/KRT83/KRT6B/KRT2	15
GO:0010273	BP	GO:0010273	detoxification of copper ion	2278-07-01	11/15971	0.00023149	0.00570442	0.00497902	MT1G/MT1X/MT1A/MT1M/MT1E/MT2A/MT4	7
GO:1990169	BP	GO:1990169	stress response to copper ion	2278-07-01	11/15971	0.00023149	0.00570442	0.00497902	MT1G/MT1X/MT1A/MT1M/MT1E/MT2A/MT4	7
GO:0035579	CC	GO:0035579	specific granule membrane	25/2278	85/15971	0.000233863	0.00575052	0.00501926	ALDH3B1/MMP25/CYBA/ATP11A/KCNAB2/PLD1/CD59/P2RX1/TMEM30A/VAMP8/ATP8A1/SLC44A2/SNAP25/VAMP1/SLC15A4/SLC2A5/STOM/ITGB2/CLEC12A/CD177/SLC2A3/CEACAM1/C3AR1/TMBIM1/ORMDL3	25
GO:0035633	BP	GO:0035633	maintenance of blood-brain barrier	13/2278	32/15971	0.000237566	0.00582902	0.00508778	VCL/SLC1A1/VEGFA/TJP2/LAMC1/CLDN1/ACTG1/MBP/PECAM1/F11R/JAM3/ACTB/GJA1	13
GO:0044409	BP	GO:0044409	entry into host	36/2278	140/15971	0.000240893	0.00589801	0.00514799	CD4/SERPINB3/SCARB1/ITGB5/CAV2/CAV1/MET/CBL/VAMP8/CDHR3/NECTIN2/TRIM5/TRIM22/IFITM3/GSN/TPCN2/CLDN1/PTX3/ITGA2/CTSB/ANPEP/LGALS9/GAS6/SIVA1/IFITM2/P4HB/CD55/TRIM31/TFRC/CD46/NPC1/F11R/TNFRSF14/RPSA/HSPA1A/KRT6A	36
GO:0045807	BP	GO:0045807	positive regulation of endocytosis	26/2278	90/15971	0.00024321	0.00594203	0.00518641	ABCA7/TF/SERPINE1/SFRP4/CBL/VEGFA/WNT5A/SGIP1/CLU/C3/HIP1/ACTN4/LDLRAP1/ITGA2/SYK/B2M/RAB31/CD151/CAV3/ANXA2/LRRK2/DGKD/APOE/GREM1/PPT1/APPL2	26
GO:0002886	BP	GO:0002886	regulation of myeloid leukocyte mediated immunity	18/2278	53/15971	0.000244741	0.00595399	0.00519685	STXBP2/IL4R/UNC13D/VAMP8/C3/ADGRE2/BLK/ABR/ITGB2/DNASE1L3/SYK/LGALS9/BCR/CD177/DNASE1/GAB2/FCGR2B/NPPA	18
GO:0035577	CC	GO:0035577	azurophil granule membrane	18/2278	53/15971	0.000244741	0.00595399	0.00519685	MGST1/B4GALT1/CEACAM6/TMEM30A/IRAG2/VAMP8/ATP8A1/BST2/STOM/LPCAT1/GAA/PSAP/CPNE1/VNN1/BRI3/C3AR1/RAB3D/PIGR	18
GO:0051649	BP	GO:0051649	establishment of localization in cell	421/2278	2547/15971	0.000248429	0.00603087	0.00526396	ENPP4/ALDH3B1/MGST1/MMP25/CD4/ALOX5/ATP1A2/SERPINB1/RNASET2/CD44/VCL/NSUN2/HERPUD1/HOMER3/CYBA/SYNE2/USP36/MCOLN3/ITIH4/SERPINB3/CASP8/NGFR/CNN2/TRAM2/TBC1D1/REEP1/ATP11A/KCNAB2/CLTCL1/RPL31/WDR1/CPSF1/LLGL2/ATP2A3/TACR2/PLD1/ACACB/STXBP2/IL4R/DYNC1I2/AMPH/SYNJ2/PCM1/PGM1/P2RX5/PPIE/GSTP1/CD59/B4GALT1/CEACAM6/FTL/FKBP1A/RPH3A/LYZ/TF/UNC13D/NUP50/ADA2/CRAT/TBC1D2/ITPR3/DSP/WASHC2A/TIMM13/FBXO7/TIM…	421
GO:0019221	BP	GO:0019221	cytokine-mediated signaling pathway	126/2278	658/15971	0.000256601	0.00621605	0.00542559	IL32/CD4/ALOX5/FAS/CD44/IL17RB/CASP8/CNN2/CLDN18/IL4R/GSTP1/MMP2/OAS1/CDIP1/TTLL12/NFKBIA/CAV1/CXCL12/MAP3K8/CCL2/HSPA8/CBL/SOD2/VEGFA/LIFR/BCL6/WNT5A/FN1/IL1R1/RHOU/F3/PTK2B/CDKN1A/IRF1/BST2/ACTN4/LAMA5/TRIM5/TRIM22/ANXA1/IL36RN/IRF4/NLRC5/IRF8/CARD14/IFITM3/ECM1/GPR17/MMP3/IL18/CCDC3/ACSL1/LRP8/IL34/MX1/IFNGR2/ITGB2/SQSTM1/SYK/HSP90B1/B2M/NOD2/IL7R/KRT8/ISG20/IL16/CFL1/SAA1/GPR35/ANXA2/GAS6/CIB…	126
GO:0006941	BP	GO:0006941	striated muscle contraction	38/2278	151/15971	0.000263924	0.00637992	0.00556862	ATP1A2/HDAC4/MYH7/DSP/MYH14/CAV1/MYH3/CASQ2/KCNJ5/ADRA1A/TNNT3/BIN1/PDE5A/STAC2/GPD1L/MYL3/CACNB2/EEF2/GAA/KCNE3/SYNM/CAV3/MYH6/GSTM2/STRIT1/RGS2/TNNT2/TPM1/TCAP/ACTN3/EHD3/TMEM38B/CALM1/NPPA/MB/TNNT1/GJA1/MYL2	38
GO:0046456	BP	GO:0046456	icosanoid biosynthetic process	17/2278	49/15971	0.000270423	0.00652325	0.00569372	ALOX5/PTGDS/LTA4H/PTGIS/PLA2G5/GGT7/ANXA1/HPGD/SYK/AVPR1A/ALOX15B/AKR1C3/GGT1/ALOX12/FADS1/GGTA1/PTGS1	17
GO:0071674	BP	GO:0071674	mononuclear cell migration	24/2278	81/15971	0.000273529	0.00658428	0.005747	SERPINE1/RARRES2/CXCL12/CCL2/LGALS3/ANXA1/CCN3/THBS1/IL34/NBL1/JAML/PDGFD/SIRPA/PECAM1/LGMN/DUSP1/GREM1/C3AR1/S100A14/CCL3/CCL15/CCL3L1/CCL14/S100A7	24
GO:0050764	BP	GO:0050764	regulation of phagocytosis	25/2278	86/15971	0.000285663	0.00686191	0.00598932	CYBA/ABCA7/SCARB1/CCL2/C4BPA/C3/PLA2G5/SFTPD/MFGE8/MERTK/ABR/PTX3/ITGA2/SYK/TUB/RAB31/CAMK1D/GAS6/BCR/SIRPA/C4B/SLC11A1/MYO18A/FCGR2B/APPL2	25
GO:0030595	BP	GO:0030595	leukocyte chemotaxis	48/2278	205/15971	0.000287697	0.00689628	0.00601931	ALOX5/DAPK2/SERPINE1/RARRES2/CXCL12/CCL2/RIPOR2/VEGFA/THBS4/WNT5A/PTK2B/ADGRE2/MTUS1/LGALS3/SFTPD/ANXA1/CCN3/THBS1/IL34/NBL1/ITGB2/JAML/CXCL16/SYK/LGALS9/IL16/SAA1/CAMK1D/GAS6/MST1L/ITGA1/LGMN/PADI2/DUSP1/JAM3/GREM1/C3AR1/C10orf99/S100A14/CCL3/PREX1/CXCL11/KLRK1/CCL15/CCL3L1/CCL14/CXCL14/S100A7	48
GO:0048662	BP	GO:0048662	negative regulation of smooth muscle cell proliferation	16/2278	45/15971	0.000295114	0.00705927	0.00616158	GSTP1/COMT/VIPR2/OGN/SOD2/NPR3/MFN2/CDKN1A/NDRG2/NDRG4/IGFBP5/TPM1/IGFBP3/GPER1/APOD/CTNNBIP1	16
GO:0030863	CC	GO:0030863	cortical cytoskeleton	28/2278	101/15971	0.000305809	0.00729613	0.00636832	WDR1/LLGL2/MAEA/MYH9/COTL1/SPTBN1/MLPH/CALD1/ACTN4/MTSS2/GYPC/SPTBN5/GSN/PLEKHH2/CAPN2/PRKCB/AKAP13/KRT19/CFL1/MYADM/HCLS1/MYZAP/ACTN2/GYS2/DMTN/ACTB/SLC2A1/MOBP	28
GO:0034754	BP	GO:0034754	cellular hormone metabolic process	31/2278	116/15971	0.000306292	0.00729613	0.00636832	CYP26B1/DKK3/SCARB1/CYP2W1/COMT/CYP2D6/TSPO/SPP1/SCPEP1/ALDH1A2/DGKQ/SRD5A1/AKR1C2/RDH13/PLB1/PNPLA2/ALDH1A3/AKR1C1/AKR1C3/SULT1A1/CACNA1H/ADH1C/DGAT2/CYP1B1/ADH1B/ADH4/CYP3A5/DHRS2/CYP11B1/DHRS9/HSD3B2	31
GO:0016616	MF	GO:0016616	oxidoreductase activity, acting on the CH-OH group of donors, NAD or NADP as acceptor	30/2278	111/15971	0.000307921	0.00731969	0.00638888	H6PD/KCNAB2/PTGR1/ABCC4/LDHA/PGD/CBR4/ADHFE1/AKR1C2/TDH/CBR3/RDH13/BDH1/HPGD/IDH3A/FASN/HSD17B13/AKR1C1/AKR1C3/ADH1C/PTGR2/DCXR/ADH1B/ADH4/SORD/DHRS4/HADHA/DHRS2/DHRS9/HSD3B2	30
GO:0003010	BP	GO:0003010	voluntary skeletal muscle contraction	2278-05-01	6/15971	0.000311013	0.00734975	0.00641512	MYH7/SYNM/STRIT1/MB/TNNT1	5
GO:0014721	BP	GO:0014721	twitch skeletal muscle contraction	2278-05-01	6/15971	0.000311013	0.00734975	0.00641512	MYH7/SYNM/STRIT1/MB/TNNT1	5
GO:0003298	BP	GO:0003298	physiological muscle hypertrophy	2278-11-01	25/15971	0.0003124	0.00734975	0.00641512	ADRA1A/AGT/SORBS2/PDLIM5/PI16/AKAP13/CAV3/DDX39B/CTDP1/RGS2/NPPA	11
GO:0003301	BP	GO:0003301	physiological cardiac muscle hypertrophy	2278-11-01	25/15971	0.0003124	0.00734975	0.00641512	ADRA1A/AGT/SORBS2/PDLIM5/PI16/AKAP13/CAV3/DDX39B/CTDP1/RGS2/NPPA	11
GO:0061049	BP	GO:0061049	cell growth involved in cardiac muscle cell development	2278-11-01	25/15971	0.0003124	0.00734975	0.00641512	ADRA1A/AGT/SORBS2/PDLIM5/PI16/AKAP13/CAV3/DDX39B/CTDP1/RGS2/NPPA	11
GO:0008283	BP	GO:0008283	cell population proliferation	289/2278	1690/15971	0.000313374	0.00735753	0.00642191	CFLAR/SKAP2/SCIN/CD4/CD22/ALOX5/TACC3/SERPINB1/BTN3A1/MYO16/TNC/CYBA/SERPINB3/NGFR/CDON/GLP2R/ROGDI/HDAC4/LIMS2/SPEG/SCARB1/IL4R/FBLN1/PCM1/GSTP1/B4GALT1/CEACAM6/MMP2/P3H2/LAMB1/COMT/NRP1/TSPO/NFKBIA/SGK2/BMP7/TCFL5/BIRC7/CDC25B/JAG1/RGCC/WFDC1/CTSH/SFRP1/CCN4/NDRG1/FGL1/LILRB1/GSDME/CAV2/CAV1/VIPR2/SFRP4/OGN/KANK1/CXCL12/LIPA/CCL2/PRKAR1A/PMP22/FRK/SOD2/VEGFA/SPARC/THBS4/NPR3/FGF1/LIFR/PDGFRB/BC…	289
GO:0004601	MF	GO:0004601	peroxidase activity	15/2278	41/15971	0.000316984	0.00742037	0.00647676	MGST1/GSTP1/TPO/PRDX6/CAT/GPX4/GSTM2/GSTA1/DUOX1/GPX1/PTGS1/DUOX2/HBB/GPX3/PRDX5	15
GO:0033293	MF	GO:0033293	monocarboxylic acid binding	20/2278	63/15971	0.000317348	0.00742037	0.00647676	CYP26B1/CYP2W1/ACACB/GSTP1/PTGDS/AKR1C2/ALB/AKR1C1/SERPINA5/AKR1C3/IGF2R/PSAP/GSTM2/GSTA1/PYGL/OXER1/CYP4F11/FABP2/PMP2/FABP4	20
GO:0046394	BP	GO:0046394	carboxylic acid biosynthetic process	69/2278	324/15971	0.000337735	0.00788094	0.00687877	PDK4/ACSM3/ELOVL5/ALOX5/MRI1/VCAN/BCAT1/MGLL/ACACB/GSTP1/SCD/CYP2D6/TRIB3/ACSBG1/PRKAG2/PTGDS/ACCS/LTA4H/ABCC5/PTGIS/GOT2/PLA2G5/ALDH1A2/GGT7/FADS2/ANXA1/SCD5/CBR4/PLOD2/ACSS1/HPGD/SYK/AVPR1A/ASPG/ACSM1/GPX4/FASN/SHMT1/MTHFR/ALOX15B/ADI1/ABAT/ACSM5/ALDH1A3/LIPI/AKR1C3/GSTM2/AMACR/CEACAM1/GGT1/ALOX12/GLUL/ABHD2/BHMT/APIP/FADS1/FGFR4/CYP4F11/LPL/CES1/GGTA1/PTGS1/CYP2E1/GATM/EPHX2/MLXIPL/DCN/DHRS9/T…	69
GO:0098590	CC	GO:0098590	plasma membrane region	202/2278	1135/15971	0.000339182	0.00789858	0.00689416	PROM1/CNTN1/ATP1A2/CD44/SH3YL1/CYBA/SYNE2/NCKAP1/ABCA7/SLC9A3/ATP1B3/CLTCL1/CYBRD1/SCARB1/PLD1/STXBP2/FAT1/B4GALT1/CEACAM6/GNAS/RPH3A/TF/COMT/WHRN/DSP/NRP1/PACSIN2/MYH9/ITPK1/CHRNA4/JAG1/SLC7A5/PIEZO1/SLC39A14/OLFM2/CAV2/CAV1/MET/SLC1A1/KANK1/P2RX1/CHRNE/PRKAR1A/SLC2A9/CRYAB/HSPA8/CBL/SLC22A18/STX2/RIPOR2/TMEM30A/PDGFRB/ABCC5/SPTBN1/FN1/PLEK/EPHA4/WLS/NRP2/CNR1/SGIP1/ECRG4/ADRA1A/PTGIS/RAB17/ABCC…	202
GO:0010817	BP	GO:0010817	regulation of hormone levels	93/2278	464/15971	0.000339987	0.00790125	0.00689649	CYP26B1/ABCC8/ALOX5/TG/H6PD/DKK3/SCARB1/CYP2W1/TACR2/GNAS/LTBP4/COMT/ITPR3/CYP2D6/TSPO/SLC7A5/SFRP1/SLC39A14/PASK/TPO/CNR1/VAMP8/SPP1/SNX19/SCPEP1/PFKFB2/PAX8/PCSK2/POR/ALDH1A2/SNAP25/ANXA1/AGT/BLK/CCN3/MPC2/DGKQ/SRD5A1/SIDT2/AKR1C2/KALRN/RDH13/PCSK7/PLB1/CTSB/CPLX1/SYT9/KCNS3/DHCR7/SULT1B1/PNPLA2/RPH3AL/BACE2/ABAT/ALDH1A3/AKR1C1/AKR1C3/SULT1A1/CACNA1H/PIM3/DIO2/ADH1C/DOC2B/DGAT2/ERO1B/CTSZ/CRYM/…	93
GO:0042908	BP	GO:0042908	xenobiotic transport	13/2278	33/15971	0.000341166	0.00791256	0.00690636	SLC7A5/ABCC3/SLC22A18/ABCC5/SLC36A1/ABCC4/SLC6A6/SLC22A3/CLDN1/SLC29A4/SLC22A4/SLC22A5/SLC2A1	13
GO:0034103	BP	GO:0034103	regulation of tissue remodeling	21/2278	68/15971	0.000347145	0.00802283	0.00700261	PDK4/CLDN18/GPR137B/TF/SFRP1/THBS4/SPP1/AGT/GPNMB/IL18/ABR/SYK/BCR/PLEKHM1/TFRC/CEACAM1/CST3/TNFRSF11B/GREM1/CA2/TMBIM1	21
GO:0098869	BP	GO:0098869	cellular oxidant detoxification	25/2278	87/15971	0.000347324	0.00802283	0.00700261	MGST1/GSTO2/GSTP1/BMP7/SOD3/SOD2/TPO/PRDX6/CAT/PRXL2A/TXN/ALB/GPX4/NXN/GSTM2/GSTA1/SRXN1/APOE/DUOX1/GPX1/PTGS1/DUOX2/HBB/GPX3/PRDX5	25
GO:0046718	BP	GO:0046718	viral entry into host cell	33/2278	127/15971	0.00034932	0.00804023	0.0070178	CD4/SERPINB3/SCARB1/ITGB5/CAV2/CAV1/VAMP8/CDHR3/NECTIN2/TRIM5/TRIM22/IFITM3/GSN/TPCN2/CLDN1/PTX3/ITGA2/CTSB/ANPEP/LGALS9/GAS6/SIVA1/IFITM2/P4HB/CD55/TRIM31/TFRC/CD46/NPC1/F11R/TNFRSF14/RPSA/HSPA1A	33
GO:0044093	BP	GO:0044093	positive regulation of molecular function	281/2278	1641/15971	0.000349484	0.00804023	0.0070178	CFLAR/CAMKK1/CD4/GPRC5A/FAS/PREX2/CYBA/CYFIP2/SERPINB3/CASP8/NGFR/TBC1D1/NGEF/HDAC4/ATP1B3/SCARB1/LLGL2/MAP3K13/ATP2A3/GRAMD4/RAP1GAP/FBLN1/GNAS/FKBP1A/TF/NLRP1/TBC1D2/NRP1/GADD45B/SGK2/BIRC7/EEF1A2/CDC25B/TRIB3/RASSF2/FGF14/RGCC/CTSH/SFRP1/ADAP1/CAV2/CAV1/MET/CHN2/PRKAG2/SH3PXD2A/PITRM1/MAP3K8/P2RX1/CCL2/PRKAR1A/FAM20A/NEDD9/TPD52L1/RIPOR2/PERP/VEGFA/NPR3/FGF1/PDGFRB/WNT5A/FN1/PLEK/EPHA4/ERRFI1/…	281
GO:0007565	BP	GO:0007565	female pregnancy	38/2278	153/15971	0.00035019	0.0080403	0.00701786	FBLN1/COL16A1/MMP2/COMT/VEGFA/CNR1/SPP1/PTGIS/GOT2/APOL2/AGT/CAPN2/IGFBP7/HPGD/ITGA2/CTSB/LGALS9/BSG/SLC19A1/CLDN4/DDR1/EMP2/CST3/IGFBP5/RGS2/MMP7/CRHBP/PAM/GJB2/OXTR/ADRA2C/TPPP3/NPPA/THBD/SLC2A1/GJA1/CRHR1/PSG5	38
GO:0043500	BP	GO:0043500	muscle adaptation	27/2278	97/15971	0.00036198	0.00827777	0.00722513	CFLAR/CYBA/HDAC4/LMCD1/MYH7/ERRFI1/ADRA1A/AGT/PDE5A/GSN/FBXO32/PI16/SMAD3/CAV3/MYH6/DDX39B/CTDP1/SGCA/IGFBP5/RGS2/TCAP/ACTN3/GATM/IL6ST/ACTA1/NPPA/TNNT1	27
GO:1990748	BP	GO:1990748	cellular detoxification	27/2278	97/15971	0.00036198	0.00827777	0.00722513	MGST1/GSTO2/GSTP1/BMP7/SOD3/SOD2/TPO/PRDX6/CAT/PRXL2A/TXN/ALB/GPX4/NXN/GSTM2/GSTA1/SRXN1/APOE/DUOX1/ADH4/GPX1/PTGS1/GSTM3/DUOX2/HBB/GPX3/PRDX5	27
GO:0007229	BP	GO:0007229	integrin-mediated signaling pathway	28/2278	102/15971	0.000365035	0.00833095	0.00727155	LIMS2/ITGB5/COL16A1/NRP1/MYH9/NEDD9/FN1/PLEK/PTK2B/LAMA5/ITGA7/DOCK1/ADAMTS1/ZYX/ITGB2/ITGA2/SYK/ISG15/CD177/EMP2/ITGA1/CTNNA1/LAMA3/CEACAM1/THY1/ITGA8/DMTN/PLPP3	28
GO:0033993	BP	GO:0033993	response to lipid	149/2278	805/15971	0.000369385	0.00841344	0.00734355	CYP26B1/CFLAR/PDK4/MGST1/CD4/ATP1A2/TNC/CYBA/CASP8/SBNO2/SCARB1/GSTP1/GRAMD1A/COMT/SCD/TSPO/NFKBIA/BMP7/WFDC1/ACSBG1/CTSH/SFRP1/LILRB1/CAV1/SERPINE1/CCL2/CRYAB/CBL/SPARC/PDGFRB/WNT5A/ERRFI1/CNR1/SPP1/GPAM/CLU/PTK2B/CAT/PCK1/CDKN1A/ALDH1A2/AKAP12/GGT7/TRIM5/SERPINF1/CASP9/POSTN/ANXA1/AGT/IL36RN/THBS1/ADCY3/ANXA3/ESR2/IRF8/SRD5A1/ALAD/ANKRD1/HNMT/IL18/AKR1C2/ACSL1/ZFP36L2/FBXO32/LRP8/SPON2/ABR/ALPL…	149
GO:0016053	BP	GO:0016053	organic acid biosynthetic process	69/2278	325/15971	0.000370218	0.00841566	0.00734549	PDK4/ACSM3/ELOVL5/ALOX5/MRI1/VCAN/BCAT1/MGLL/ACACB/GSTP1/SCD/CYP2D6/TRIB3/ACSBG1/PRKAG2/PTGDS/ACCS/LTA4H/ABCC5/PTGIS/GOT2/PLA2G5/ALDH1A2/GGT7/FADS2/ANXA1/SCD5/CBR4/PLOD2/ACSS1/HPGD/SYK/AVPR1A/ASPG/ACSM1/GPX4/FASN/SHMT1/MTHFR/ALOX15B/ADI1/ABAT/ACSM5/ALDH1A3/LIPI/AKR1C3/GSTM2/AMACR/CEACAM1/GGT1/ALOX12/GLUL/ABHD2/BHMT/APIP/FADS1/FGFR4/CYP4F11/LPL/CES1/GGTA1/PTGS1/CYP2E1/GATM/EPHX2/MLXIPL/DCN/DHRS9/T…	69
GO:0110053	BP	GO:0110053	regulation of actin filament organization	56/2278	252/15971	0.00039605	0.00898498	0.00784241	SCIN/CYFIP2/NCKAP1/WDR1/NRP1/RGCC/COTL1/SFRP1/MET/KANK1/CXCL12/SPTBN1/PLEK/PTK2B/ARHGAP40/CGNL1/BIN1/SPTBN5/PHLDB2/EPHA1/C9orf72/GSN/PLEKHH2/ARPC5/CDC42EP3/LMOD1/SMAD3/SERPINF2/SYNPO2/CFL1/SH3PXD2B/BAIAP2/CDC42EP4/MYADM/HCLS1/ACTG1/TACSTD2/EVL/SVIL/LPAR1/FMN1/BAIAP2L1/CAPG/ACTN2/SH3BP1/SDC4/VILL/TPM1/F11R/SYNPO2L/PREX1/ARPC1B/DMTN/LIMK1/ID1/TMSB10	56
GO:1901616	BP	GO:1901616	organic hydroxy compound catabolic process	20/2278	64/15971	0.000400493	0.00906779	0.00791469	ALDH3B1/SCARB1/SYNJ2/COMT/SULT2A1/ALDH1B1/IMPA2/INPP5E/SULT1B1/CYP4F12/CYP4F3/AKR1C3/SULT1A1/DIO2/APOE/CYP4F11/CYP4F2/ADH4/SORD/NTSR1	20
GO:0070372	BP	GO:0070372	regulation of ERK1 and ERK2 cascade	57/2278	258/15971	0.00041267	0.00913299	0.00797159	CFLAR/CD4/MARCO/CD44/ABCA7/FBLN1/GSTP1/NRP1/TIMP3/NECAB2/CCL2/PDGFRB/FN1/ERRFI1/PTK2B/ADRA1A/PLA2G5/AKAP12/CHI3L1/GPNMB/SYK/WNK2/NDRG2/NOD2/PSCA/SERPINF2/LGALS9/CAVIN3/PDGFD/F2R/GAS6/CIB1/ALKAL2/SIRPA/ARHGAP8/CEACAM1/NDRG4/DUSP1/RAMP3/NQO2/APOE/ACKR3/APIP/FLCN/EPHB1/FGFR4/GPER1/NPNT/CCL3/FAM83D/PLA2G2A/FGB/CCL15/CCL3L1/CCL14/SHC1/S100A7	57
GO:0005587	CC	GO:0005587	collagen type IV trimer	2278-04-01	4/15971	0.000412957	0.00913299	0.00797159	COL4A4/COL4A2/COL4A3/COL4A1	4
GO:0005588	CC	GO:0005588	collagen type V trimer	2278-04-01	4/15971	0.000412957	0.00913299	0.00797159	COL5A3/COL16A1/COL5A1/COL5A2	4
GO:0008449	MF	GO:0008449	N-acetylglucosamine-6-sulfatase activity	2278-04-01	4/15971	0.000412957	0.00913299	0.00797159	GNS/SULF1/SGSH/SULF2	4
GO:0016215	MF	GO:0016215	acyl-CoA desaturase activity	2278-04-01	4/15971	0.000412957	0.00913299	0.00797159	SCD/FADS2/SCD5/FADS1	4
GO:0031444	BP	GO:0031444	slow-twitch skeletal muscle fiber contraction	2278-04-01	4/15971	0.000412957	0.00913299	0.00797159	MYH7/STRIT1/MB/TNNT1	4
GO:0042361	BP	GO:0042361	menaquinone catabolic process	2278-04-01	4/15971	0.000412957	0.00913299	0.00797159	CYP4F12/CYP4F3/CYP4F11/CYP4F2	4
GO:0042377	BP	GO:0042377	vitamin K catabolic process	2278-04-01	4/15971	0.000412957	0.00913299	0.00797159	CYP4F12/CYP4F3/CYP4F11/CYP4F2	4
GO:0046351	BP	GO:0046351	disaccharide biosynthetic process	2278-04-01	4/15971	0.000412957	0.00913299	0.00797159	B4GALT1/FBP2/FBP1/SLC2A1	4
GO:0070836	BP	GO:0070836	caveola assembly	2278-04-01	4/15971	0.000412957	0.00913299	0.00797159	PACSIN2/CAV2/CAV1/CAV3	4
GO:1900086	BP	GO:1900086	positive regulation of peptidyl-tyrosine autophosphorylation	2278-04-01	4/15971	0.000412957	0.00913299	0.00797159	VEGFA/IQGAP1/ACE/GREM1	4
GO:1900157	BP	GO:1900157	regulation of bone mineralization involved in bone maturation	2278-04-01	4/15971	0.000412957	0.00913299	0.00797159	RFLNA/LTF/GREM1/RFLNB	4
GO:0071346	BP	GO:0071346	cellular response to interferon-gamma	37/2278	149/15971	0.000417415	0.009196	0.00802659	CD44/STXBP2/OAS1/CCL2/WNT5A/GBP3/IRF1/TRIM5/TRIM22/FLNB/IRF4/RAB20/NLRC5/IRF8/GSN/IFNGR2/ZYX/CLDN1/B2M/LGALS9/CDC42EP4/ACTG1/EVL/DAPK1/SIRPA/TRIM31/IFI30/VIM/OAS3/PARP14/IRF7/CCL3/GAPDH/CCL15/CCL3L1/CCL14/MT2A	37
GO:1903305	BP	GO:1903305	regulation of regulated secretory pathway	37/2278	149/15971	0.000417415	0.009196	0.00802659	SYT13/STXBP2/IL4R/UNC13D/CHRNA4/P2RX1/CNR1/VAMP8/ADRA1A/ADGRE2/MICAL1/BLK/VAMP1/CPLX2/SYT8/ABR/ITGB2/SYK/TRPV6/CACNB2/PRKCB/LGALS9/CPLX1/SYT9/RPH3AL/BCR/LRRK2/CACNA1H/CD177/DOC2B/CEACAM1/GAB2/FCGR2B/RAB3D/RAB15/PRRT2/NPPA	37
GO:0008191	MF	GO:0008191	metalloendopeptidase inhibitor activity	2278-08-01	15/15971	0.000425913	0.00931145	0.00812736	LXN/TIMP3/SPOCK2/RARRES1/BST2/SPOCK1/COL4A3/TIMP4	8
GO:0019372	BP	GO:0019372	lipoxygenase pathway	2278-08-01	15/15971	0.000425913	0.00931145	0.00812736	ALOX5/PON2/HPGD/GPX4/ALOX15B/PON1/ALOX12/GPX1	8
GO:0061684	BP	GO:0061684	chaperone-mediated autophagy	2278-08-01	15/15971	0.000425913	0.00931145	0.00812736	EEF1A2/HSPA8/CLU/GFAP/BAG3/SYNPO2/CTSA/HSP90AA1	8
GO:0070402	MF	GO:0070402	NADPH binding	2278-08-01	15/15971	0.000425913	0.00931145	0.00812736	CRYZ/CBR4/SRD5A1/QDPR/CBR3/FASN/TP53I3/LBR	8
GO:0002688	BP	GO:0002688	regulation of leukocyte chemotaxis	30/2278	113/15971	0.000429161	0.00936455	0.00817371	DAPK2/SERPINE1/RARRES2/CXCL12/CCL2/RIPOR2/VEGFA/THBS4/WNT5A/PTK2B/MTUS1/CCN3/THBS1/IL34/NBL1/LGALS9/CAMK1D/GAS6/MST1L/LGMN/PADI2/DUSP1/JAM3/GREM1/C3AR1/S100A14/CCL3/KLRK1/CXCL14/S100A7	30
GO:0014910	BP	GO:0014910	regulation of smooth muscle cell migration	19/2278	60/15971	0.000460224	0.0100232	0.00874865	HDAC4/GSTP1/NRP1/CCN4/SERPINE1/PDGFRB/POSTN/AGT/IQGAP1/DOCK5/ADAMTS1/ITGA2/PDGFD/LPAR1/NDRG4/IGFBP5/TPM1/IGFBP3/ACE	19
GO:0006636	BP	GO:0006636	unsaturated fatty acid biosynthetic process	17/2278	51/15971	0.000463665	0.0100446	0.00876732	ELOVL5/ALOX5/GSTP1/SCD/PTGDS/PTGIS/FADS2/ANXA1/SCD5/HPGD/AVPR1A/ALOX15B/AKR1C3/GSTM2/ALOX12/FADS1/PTGS1	17
GO:0061844	BP	GO:0061844	antimicrobial humoral immune response mediated by antimicrobial peptide	17/2278	51/15971	0.000463665	0.0100446	0.00876732	PGC/GNLY/SPINK5/REG3G/RPL30/DEFB1/KLK7/RNASE6/LTF/REG1A/MUC7/GAPDH/PGLYRP4/CXCL11/CXCL14/KRT6A/S100A7	17
GO:0031667	BP	GO:0031667	response to nutrient levels	83/2278	409/15971	0.000463842	0.0100446	0.00876732	CYP26B1/PDK4/CD4/FAS/TNC/CYBA/ACACB/SCTR/GSTP1/COMT/TSPO/BMP7/STK24/SFRP1/PRKAG2/HSPA8/CBL/SPARC/ELAPOR1/CNR1/SGIP1/SPP1/DNAJC15/CAT/PCK1/CDKN1A/POR/ATF4/ALDH1A2/GDF15/PEMT/POSTN/LDHA/RPTOR/SFRP2/SRD5A1/SLC22A3/GSN/ALAD/ACSL1/KLF10/ALPL/DAPL1/FSTL1/ALB/ITGA2/AQP3/NOD2/EEF2/BNIP3/RNF152/MTHFR/GAS6/ADSS1/LRRK2/AKR1C3/KANK2/GCGR/AOC1/PON1/CST3/USF2/COL1A1/REG1A/APOE/GLUL/MMP7/RALB/FADS1/FLCN/TNFRSF1…	83
GO:0006875	BP	GO:0006875	cellular metal ion homeostasis	100/2278	510/15971	0.000466316	0.0100791	0.00879742	CD4/ATP1A2/HERPUD1/CYBA/MCOLN3/ATP2C2/ATP1B3/CYBRD1/ATP2A3/P2RX5/FTL/FKBP1A/TF/ITPR3/SLC39A14/CAV2/CAV1/CXCL12/CDH23/P2RX1/C7/WNT5A/CNR1/CASQ2/PTK2B/ADRA1A/MT1G/ATF4/ATP13A3/AGT/EGLN1/ISCU/SLC39A8/GPR17/JPH2/MCOLN2/KCNMA1/GRIN2C/TPCN2/SELENON/TRPV6/CACNB2/AVPR1A/RIC3/PRKCB/HSP90B1/SMAD3/TRPV3/SCARA5/CD52/SAA1/HAP1/BNIP3/GPR35/F2R/CAV3/RASA3/MT1X/FPR3/TRPV2/CD55/ANXA6/LPAR1/TGM2/MT1A/MT1M/GSTM2/GT…	100
GO:0032025	BP	GO:0032025	response to cobalt ion	2278-06-01	9/15971	0.000476634	0.0102248	0.00892459	CASP8/SERPINF1/CASP9/ALAD/BNIP3/D2HGDH	6
GO:0038063	BP	GO:0038063	collagen-activated tyrosine kinase receptor signaling pathway	2278-06-01	9/15971	0.000476634	0.0102248	0.00892459	COL4A2/SYK/COL4A3/COL4A1/DDR1/COL1A1	6
GO:0042363	BP	GO:0042363	fat-soluble vitamin catabolic process	2278-06-01	9/15971	0.000476634	0.0102248	0.00892459	CYP26B1/CYP2W1/CYP4F12/CYP4F3/CYP4F11/CYP4F2	6
GO:0070471	BP	GO:0070471	uterine smooth muscle contraction	2278-06-01	9/15971	0.000476634	0.0102248	0.00892459	TACR2/AGT/ABAT/GPER1/OXTR/ADRA2C	6
GO:0005901	CC	GO:0005901	caveola	23/2278	79/15971	0.000480255	0.0102763	0.00896951	ATP1A2/ATP1B3/SCARB1/PACSIN2/CAV2/CAV1/CBL/ADRA1A/PTGIS/MYOF/CDH13/PLPP2/KCNMA1/LRP8/CAVIN4/CAVIN3/F2R/CAV3/LRRK2/CTNNA1/MLC1/CAVIN1/SLC2A1	23
GO:0031941	CC	GO:0031941	filamentous actin	13/2278	34/15971	0.000480831	0.0102763	0.00896951	NCKAP1/PDLIM1/LDB3/PDLIM4/MICAL2/PDLIM3/PDLIM5/SMTN/ACTG1/ESPN/DPYSL3/JAM3/SMTNL1	13
GO:0044242	BP	GO:0044242	cellular lipid catabolic process	49/2278	215/15971	0.000486208	0.010332	0.00901813	CYP26B1/GALC/SCARB1/CYP2W1/MGLL/ACACB/CRAT/ABHD12/ASAH1/PLA2G4C/PHYH/ACADM/PRDX6/CNR1/PCK1/GPCPD1/PLA2G5/IVD/LPIN1/ENPP2/NUDT7/HPGD/FABP6/PNPLA2/PDXDC1/CYP4F12/CYP4F3/LIPI/AKR1C3/GM2A/PSAP/ECI2/NEU4/CPT1B/PLIN5/AMACR/PLA2G4B/AADAC/ACADS/CYP1B1/ABHD2/CYP4F11/LPL/CYP4F2/PPT1/MMUT/HADHA/FABP2/FABP4	49
GO:0038065	BP	GO:0038065	collagen-activated signaling pathway	2278-07-01	12/15971	0.000487052	0.010332	0.00901813	COL4A2/ITGA2/SYK/COL4A3/COL4A1/DDR1/COL1A1	7
GO:0042182	BP	GO:0042182	ketone catabolic process	2278-07-01	12/15971	0.000487052	0.010332	0.00901813	PNKD/CBR3/CYP4F12/CYP4F3/HAGH/CYP4F11/CYP4F2	7
GO:0043256	CC	GO:0043256	laminin complex	2278-07-01	12/15971	0.000487052	0.010332	0.00901813	NTN4/LAMB1/LAMA5/LAMC1/LAMB3/LAMA3/LAMC2	7
GO:0051248	BP	GO:0051248	negative regulation of protein metabolic process	177/2278	985/15971	0.000492367	0.0104254	0.00909967	CFLAR/TMEM98/GPRC5A/SERPINB1/CD44/HERPUD1/ITIH4/SERPINB3/NGFR/ABCA7/FBLN1/CST7/LXN/GSTP1/FKBP1A/GADD45B/FBXO7/TIMP3/TSPO/RASD2/PAPLN/BMP7/BIRC7/TRIB3/RASSF2/WFDC1/SFRP1/LAPTM4B/CAV1/SERPINE1/PRKAG2/SPOCK2/PRKAR1A/CRYAB/CBL/PHACTR1/VEGFA/KAT2B/EPHA4/DHCR24/ERRFI1/IVNS1ABP/RARRES1/PTPA/CLU/ITIH5/SERPINB6/CDKN1A/C3/POR/ATF4/BST2/LGALS3/SERPINF1/SPINK5/PPP1R1A/MICAL1/AGT/NIBAN1/ITM2C/EIF4E2/BIN1/THBS…	177
GO:1903035	BP	GO:1903035	negative regulation of response to wounding	24/2278	84/15971	0.000495863	0.0104734	0.00914159	ALOX5/WFDC1/SERPINE1/EPHA4/SPP1/TSPAN8/THBS1/SIGLEC10/PHLDB2/SMAD3/SERPINF2/RGMA/ANXA2/ABAT/CEACAM1/ALOX12/APOE/KREMEN1/SERPINB2/C1QTNF1/KRT1/FGB/THBD/GJA1	24
GO:0016042	BP	GO:0016042	lipid catabolic process	66/2278	311/15971	0.000496467	0.0104734	0.00914159	CYP26B1/GALC/SCARB1/CYP2W1/MGLL/PLD1/ACACB/CRAT/ABHD12/ASAH1/SULT2A1/PLA2G4C/RARRES2/PHYH/LIPA/ACADM/PRDX6/CNR1/SPP1/PCK1/GPCPD1/PLA2G5/IVD/LPIN1/ENPP2/NAAA/NUDT7/SRD5A1/PLB1/HPGD/ASPG/FABP6/CIDEA/PNPLA2/PDXDC1/CYP4F12/CYP4F3/LIPI/AKR1C3/GM2A/PSAP/ECI2/LIPN/NEU4/CPT1B/PLIN5/AMACR/PLA2G4B/AADAC/ACADS/APOE/CYP1B1/ABHD2/PLCH2/CYP4F11/LPL/CYP4F2/CES1/PPT1/MMUT/PLA2G2A/HADHA/FABP2/FABP4/LIPF/PNLIP	66
GO:1904018	BP	GO:1904018	positive regulation of vasculature development	42/2278	177/15971	0.000498433	0.0104956	0.00916089	CFLAR/NRP1/CTSH/SERPINE1/SOD2/SMOC2/VEGFA/FGF1/WNT5A/F3/PTK2B/PTGIS/C3/CHI3L1/ANXA1/THBS1/ANXA3/ECM1/RHOB/SFRP2/PLK2/EPHA1/DDAH1/HK2/ITGB2/ERAP1/PRKCB/PDGFD/CCBE1/CIB1/AQP1/GRN/CEACAM1/CYP1B1/S100A1/GPER1/JCAD/GREM1/ANGPTL4/C3AR1/HSPB6/MYDGF	42
GO:0032970	BP	GO:0032970	regulation of actin filament-based process	76/2278	369/15971	0.000502688	0.0105657	0.00922211	SCIN/ATP1A2/CYFIP2/NCKAP1/CNN2/WDR1/CELSR1/DSP/NRP1/MYH9/RGCC/COTL1/SFRP1/CAV1/MET/KANK1/CXCL12/PDGFRB/SPTBN1/PLEK/PTK2B/ARHGAP40/CGNL1/BST2/BIN1/SPTBN5/IQGAP1/RHOB/PHLDB2/EPHA1/C9orf72/GSN/PLEKHH2/PDPN/ARPC5/CDC42EP3/LMOD1/RHOBTB3/SMAD3/SERPINF2/AKAP13/SYNPO2/CFL1/SH3PXD2B/KCNE3/BAIAP2/CDC42EP4/MYADM/HCLS1/CAV3/NEB/ACTG1/TACSTD2/EVL/SVIL/LPAR1/FMN1/BAIAP2L1/CAPG/ACTN2/SH3BP1/SDC4/VILL/TPM1/ARHGE…	76
GO:0001786	MF	GO:0001786	phosphatidylserine binding	18/2278	56/15971	0.000526344	0.0110224	0.00962072	SCIN/SYT13/OSBPL5/SCARB1/GSDMD/HSPA8/THBS1/MFGE8/SYT8/JPH2/SYT9/ANXA2/GAS6/ANXA6/CPNE1/GRAMD1B/GSDMB/APPL2	18
GO:0071384	BP	GO:0071384	cellular response to corticosteroid stimulus	18/2278	56/15971	0.000526344	0.0110224	0.00962072	CFLAR/GSTP1/ERRFI1/PCK1/SERPINF1/CASP9/ANXA1/SRD5A1/ZFP36L2/FBXO32/AKAP13/SMYD3/AKR1C3/AQP1/GPER1/GJB2/FAM107A/DDIT4	18
GO:0032956	BP	GO:0032956	regulation of actin cytoskeleton organization	69/2278	329/15971	0.000530259	0.0110841	0.00967456	SCIN/CYFIP2/NCKAP1/WDR1/CELSR1/NRP1/RGCC/COTL1/SFRP1/MET/KANK1/CXCL12/PDGFRB/SPTBN1/PLEK/PTK2B/ARHGAP40/CGNL1/BST2/BIN1/SPTBN5/IQGAP1/RHOB/PHLDB2/EPHA1/C9orf72/GSN/PLEKHH2/ARPC5/CDC42EP3/LMOD1/RHOBTB3/SMAD3/SERPINF2/AKAP13/SYNPO2/CFL1/SH3PXD2B/BAIAP2/CDC42EP4/MYADM/HCLS1/CAV3/NEB/ACTG1/TACSTD2/EVL/SVIL/LPAR1/FMN1/BAIAP2L1/CAPG/ACTN2/SH3BP1/SDC4/VILL/TPM1/ARHGEF19/PAM/F11R/JAM3/SYNPO2L/FAM107A/PRE…	69
GO:0031252	CC	GO:0031252	cell leading edge	81/2278	399/15971	0.000533311	0.0111275	0.00971249	CD44/SH3YL1/SYNE2/NCKAP1/ABCA7/AMPH/FAT1/ABLIM1/PACSIN2/MYH9/PIEZO1/KANK1/STX2/NEDD9/RIPOR2/PDGFRB/SPTBN1/PLEK/WLS/PTK2B/ADGRE2/ATF4/PALLD/EPS8L1/PDLIM4/MTSS2/IQGAP1/PHLDB2/GSN/INPP5E/PLEKHH2/SORBS2/PSD3/PDPN/ARPC5/ACTG2/MTSS1/MCC/PLEKHG5/CFL1/ABLIM3/BAIAP2/EPS8L2/MYADM/ARHGAP45/DDN/ANXA2/SPATA13/CIB1/P4HB/PARVB/SHISA6/EVL/CD177/PLXND1/VIM/CAPG/CTNNA1/TESC/SH3BP1/DOCK8/DPYSL3/REG1A/BSPRY/AIF1L/DU…	81
GO:0051249	BP	GO:0051249	regulation of lymphocyte activation	87/2278	435/15971	0.000558282	0.0116122	0.0101355	CYP26B1/CD4/CD22/IL4R/RIF1/FBXO7/SFRP1/FGL1/LILRB1/CAV1/MAP3K8/CCL2/PRKAR1A/RIPOR2/BCL6/GPAM/PCK1/CDKN1A/IRF1/TWSG1/LGALS3/SFTPD/SPINK5/ANXA1/GPNMB/BLK/IRF4/LRRC32/PDE5A/GSN/IL18/DLG5/ZFP36L2/MERTK/SYK/NOD2/CCDC88B/IL7R/LGALS9/LGALS9C/GAS6/CD55/SIRPA/MICA/IGKC/IGHG2/IGHA1/IGHG1/IGHG3/IGHD/IGHM/IGHV1-3/IGHV3-49/IGHV5-51/TFRC/CEACAM1/DOCK8/VSIR/VNN1/CD46/SDC4/THY1/CD24/FCGR2B/TNFRSF14/PNP/IGHV4-39/…	87
GO:0051049	BP	GO:0051049	regulation of transport	275/2278	1614/15971	0.000558572	0.0116122	0.0101355	ABCC8/SCIN/CD4/CD22/ALOX5/CNTN1/ATP1A2/SYT13/NSUN2/HOMER3/CYBA/USP36/CASP8/ATP2C2/ABCA7/REEP1/KCNAB2/ATP1B3/CLTCL1/WDR1/SCARB1/LLGL2/TACR2/PLD1/STXBP2/IL4R/PCM1/P2RX5/GNAS/FKBP1A/FXYD5/TF/UNC13D/COMT/SORBS1/ITPR3/NRP1/PACSIN2/TSPO/NFKBIA/SGK2/NKAIN4/CHRNA4/TRIB3/FGF14/RGCC/NECAB2/EHD4/SFRP1/CCN4/NUCB1/LILRB1/CAV1/SERPINE1/SFRP4/PRKAG2/CXCL12/P2RX1/CCL2/CRYAB/HSPA8/CBL/TMEM30A/VEGFA/PDGFRB/WNT5A/K…	275
GO:0090066	BP	GO:0090066	regulation of anatomical structure size	93/2278	471/15971	0.000571765	0.0118297	0.0103253	USH1C/IFRD1/SCIN/ATP1A2/CYFIP2/NCKAP1/WDR1/MAP3K13/SCTR/NRP1/COTL1/PEX11G/CAV1/KANK1/CXCL12/P2RX1/SOD2/VEGFA/SLC12A7/WNT5A/SPTBN1/FN1/PLEK/SPP1/PTK2B/ADRA1A/SCPEP1/ARHGAP40/OLFM1/RAP1GAP2/AGT/BIN1/SPTBN5/RPTOR/GRIP2/DOCK5/GSN/PLEKHH2/DEPTOR/KCNMA1/ARPC5/CDC42EP3/LMOD1/AVPR1A/SERPINF2/IL7R/CFL1/BAIAP2/CDC42EP4/MYADM/HCLS1/F2R/CAV3/NEB/SEMA4B/TRPV2/SEMA4D/LRRK2/EVL/SVIL/ITGA1/SLC12A8/AQP1/FMN1/BAIA…	93
GO:0032982	CC	GO:0032982	myosin filament	2278-09-01	19/15971	0.000572136	0.0118297	0.0103253	MYH7/MYH9/MYH14/MYH3/MYH11/ACTG2/MYBPC1/MYH6/MYOM1	9
GO:1902644	BP	GO:1902644	tertiary alcohol metabolic process	2278-09-01	19/15971	0.000572136	0.0118297	0.0103253	H6PD/DKK3/DGKQ/CBR4/AKR1C2/AKR1C1/AKR1C3/CACNA1H/CYP11B1	9
GO:0098739	BP	GO:0098739	import across plasma membrane	35/2278	141/15971	0.000593448	0.0122482	0.0106906	SLC7A2/ATP1A2/SLC9A3/ATP1B3/SLC7A5/SLC39A14/SLC1A1/SLC12A7/KCNJ5/SLC36A1/SLC6A6/AGT/ISCU/THBS1/SLC39A8/SLC2A5/ARL6IP5/TRPV6/WNK2/TRPV3/SLC19A1/TRPV2/SLC22A4/SLC12A8/SLC2A3/SLC12A1/RGS2/RAMP3/KCNJ15/SLC1A4/SLC2A1/SLC12A5/KCNK9/NTSR1/SLC39A5	35
GO:0006811	BP	GO:0006811	ion transport	254/2278	1480/15971	0.000597485	0.0123093	0.010744	SLC7A2/ABCC8/CD4/SLC6A7/CNTN1/ATP1A2/SYT13/OSBPL5/TG/HOMER3/CYBA/MCOLN3/ATP2C2/ABCA7/SLC9A3/ATP11A/KCNAB2/ATP1B3/WDR1/SCARB1/LLGL2/ATP2A3/TACR2/ACACB/TRPM3/P2RX5/FTL/FKBP1A/FXYD5/TF/ITPR3/TSPO/SGK2/NKAIN4/CHRNA4/FGF14/CLCN7/SLC7A5/PIEZO1/SLC39A14/LILRB1/CAV1/SFRP4/PRKAG2/SLC1A1/KCNT1/CXCL12/CDH23/P2RX1/CHRNE/CCL2/ABCC3/SLC2A9/FOLR3/SLC22A18/TMEM30A/SLC12A7/PDGFRB/ABCC5/KLHL24/STEAP3/SLC5A9/CNR1/V…	254
GO:0002440	BP	GO:0002440	production of molecular mediator of immune response	51/2278	228/15971	0.000598955	0.0123174	0.010751	CD22/IL4R/RIF1/PGC/SLC7A5/LILRB1/BCL6/WNT5A/IL1R1/BST2/SPINK5/GALNT2/IL18/SPON2/B2M/NOD2/IL7R/KLK7/GAS6/CD55/IGKC/IGLV10-54/IGLV7-46/IGLV5-45/IGKV1-9/IGLV2-8/SLC11A1/POLB/TFRC/IL18R1/IL18RAP/TMBIM6/IGKV4-1/IGLV6-57/IGLV3-25/IGLV3-21/IGLV2-14/IGKV1-6/IGKV2-30/IGKV1-5/FCGR2B/TNFRSF14/IGLV1-51/RAET1G/IGKV1-27/FGL2/IGLV1-47/IGLV2-23/IGLV3-10/IGKV5-2/IGKV1-16	51
GO:0010950	BP	GO:0010950	positive regulation of endopeptidase activity	38/2278	157/15971	0.000601307	0.0123435	0.0107739	CFLAR/FAS/CYFIP2/SERPINB3/CASP8/NGFR/ATP2A3/GRAMD4/NLRP1/CTSH/P2RX1/PERP/EPHA4/F3/CTSD/HIP1/EGLN3/CASP9/MTCH1/ARL6IP5/SFRP2/GSN/SYK/SMAD3/LGALS9/COL4A3/F2R/DAPK1/MBP/NLRP2/LGMN/VSIR/ALOX12/TNFSF10/GPER1/MAPT/IFI16/EFNA1	38
GO:0004497	MF	GO:0004497	monooxygenase activity	25/2278	90/15971	0.00060793	0.0124571	0.010873	CYP26B1/FMO3/CYP2W1/FMO2/CYP2D6/PTGIS/POR/FMO5/MICAL2/MICAL1/CYP4V2/AKR1C2/CYP4F12/CYP4F3/AKR1C1/AKR1C3/CYP1B1/CYP4B1/PAM/CYP4F11/CYP4F2/MICAL3/CYP3A5/CYP2E1/CYP11B1	25
GO:0051651	BP	GO:0051651	maintenance of location in cell	45/2278	195/15971	0.000610324	0.0124838	0.0108963	SCIN/CD4/ATP1A2/CYBA/MCOLN3/FTL/FKBP1A/ITPR3/TSPO/CAV1/CASQ2/PTK2B/SRGN/SYNE1/TXN/GSN/JPH2/MCOLN2/HK2/TPCN2/SELENON/ALB/HSP90B1/GAA/HAP1/F2R/PDIA2/RASA3/ANXA6/VPS13A/GSTM2/APOE/THY1/SUN1/GPER1/CCL3/TMEM38B/SUN2/SLC25A23/CALM1/CXCL11/TMSB10/NTSR1/GJA1/NPSR1	45
GO:0002683	BP	GO:0002683	negative regulation of immune system process	80/2278	395/15971	0.000619054	0.0126398	0.0110324	CD22/CLDN18/IL4R/GPR137B/CST7/CD59/FBXO7/TTLL12/NFKBIA/SFRP1/FGL1/LILRB1/TMEM176B/CXCL12/CCL2/PRKAR1A/RIPOR2/BCL6/CNR1/GPAM/PTK2B/C4BPA/IRF1/TWSG1/BST2/LGALS3/SFTPD/SPINK5/ANXA1/GPNMB/BLK/CCN3/LRRC32/THBS1/PDE5A/TAPBPL/WDR61/NLRC5/GPR17/DLG5/MERTK/NBL1/ABR/IL7R/LGALS9/SERPINB9/LGALS9C/A2M/NPLOC4/CIB1/BCR/CD55/MICB/MICA/PVRIG/TMEM176A/LTF/GRN/CEACAM1/VSIR/IL1RL1/PADI2/DUSP1/SDC4/TMBIM6/THY1/PSMB4/…	80
GO:0031256	CC	GO:0031256	leading edge membrane	40/2278	168/15971	0.000623012	0.0126979	0.0110832	CD44/SH3YL1/SYNE2/NCKAP1/ABCA7/AMPH/PACSIN2/PIEZO1/KANK1/RIPOR2/SPTBN1/PLEK/WLS/ADGRE2/ATF4/EPS8L1/MTSS2/PSD3/PDPN/CFL1/EPS8L2/ARHGAP45/DDN/SPATA13/CIB1/SHISA6/PLXND1/TESC/DOCK8/REG1A/AIF1L/TPM1/THY1/GPER1/JCAD/FAM107A/MAPT/ITGA8/APPL2/HPCA	40
GO:0007584	BP	GO:0007584	response to nutrient	37/2278	152/15971	0.000628006	0.0127769	0.0111521	CYP26B1/CD4/TNC/GSTP1/TSPO/BMP7/SFRP1/SPARC/CNR1/SPP1/CAT/POR/ALDH1A2/PEMT/POSTN/LDHA/SFRP2/GSN/ALAD/ACSL1/ALPL/ITGA2/AQP3/NOD2/EEF2/MTHFR/GAS6/AKR1C3/KANK2/GCGR/USF2/COL1A1/TNFRSF11B/LPL/TYMS/SLC16A1/PENK	37
GO:0097530	BP	GO:0097530	granulocyte migration	33/2278	131/15971	0.000635656	0.0129096	0.0112679	DAPK2/WDR1/RARRES2/CCL2/RIPOR2/THBS4/IL1R1/ADGRE2/LGALS3/ANXA1/THBS1/MCOLN2/IL34/ITGB2/JAML/SYK/GP2/SAA1/CAMK1D/CD177/ITGA1/PECAM1/JAM3/C3AR1/UMODL1/S100A14/CCL3/PREX1/CXCL11/CCL15/CCL3L1/CCL14/S100A7	33
GO:0051241	BP	GO:0051241	negative regulation of multicellular organismal process	194/2278	1098/15971	0.000647612	0.0131291	0.0114595	TMEM98/IFRD1/ALOX5/ATP1A2/SERPINB1/HOMER3/CYBA/YBX3/NGFR/NGEF/CLDN18/HDAC4/LIMS2/TACR2/IL4R/GPR137B/PCM1/GSTP1/COMT/NRP1/FBXO7/TSPO/NFKBIA/BMP7/JAG1/RGCC/SFRP1/LAPTM4B/CCN4/LILRB1/SERPINE1/TMEM176B/KANK1/PMP22/LAMA4/SPARC/THBS4/NPR3/BCL6/WNT5A/EFEMP1/EPHA4/ERRFI1/SPP1/PTK2B/ADRA1A/SRGN/IRF1/PAX8/TSPAN8/ATF4/TWSG1/BST2/GDF15/COL5A1/RAP1GAP2/SERPINF1/SFTPD/SPINK5/LOXL2/COL4A2/ANXA1/AGT/ITM2C/GPNMB/…	194
GO:0043271	BP	GO:0043271	negative regulation of ion transport	32/2278	126/15971	0.000655314	0.0132617	0.0115753	ATP1A2/LILRB1/CAV1/SFRP4/CNR1/CASQ2/PTK2B/ATF4/ISCU/BIN1/THBS1/ARL6IP5/ATP5PF/WNK2/PXK/SLN/KCNE3/GPR35/CAV3/ABAT/GSTM2/ACTN2/PPIF/RGS2/BEST3/TMBIM6/GEM/CYP4F2/CALM1/SPINK1/NTSR1/CRHR1	32
GO:0003094	BP	GO:0003094	glomerular filtration	2278-10-01	23/15971	0.000658866	0.0132866	0.011597	CYBA/MCAM/SULF1/F2R/GAS6/SULF2/IGHA1/EMP2/IGHA2/GJA1	10
GO:0031430	CC	GO:0031430	M band	2278-10-01	23/15971	0.000658866	0.0132866	0.011597	CRYAB/SPTBN1/FHL2/OBSL1/MYOM3/OBSCN/CMYA5/MYOM1/S100A1/SMTNL1	10
GO:0022407	BP	GO:0022407	regulation of cell-cell adhesion	79/2278	390/15971	0.000663852	0.0133605	0.0116615	CD4/ALOX5/CD44/IL4R/CEACAM6/FXYD5/BMP7/JAG1/RGCC/PIEZO1/FGL1/LILRB1/CAV1/CXCL12/MAP3K8/CCL2/PRKAR1A/RIPOR2/MDGA1/VEGFA/BCL6/WNT5A/GPAM/PCK1/IRF1/TWSG1/AFDN/LGALS3/SFTPD/ANXA1/GPNMB/BLK/LRRC32/PDE5A/CELSR2/IL18/DLG5/ITGB2/PDPN/CITED2/SYK/NOD2/SPINT2/SERPINF2/CCDC88B/IL7R/LGALS9/LGALS9C/MYADM/ABAT/CD55/MBP/SIRPA/CDSN/TFRC/CEACAM1/DOCK8/VSIR/ALOX12/VNN1/CD46/SDC4/ADAM19/IL1RN/THY1/F11R/CD24/FCGR2B/G…	79
GO:0042805	MF	GO:0042805	actinin binding	13/2278	35/15971	0.000666	0.0133605	0.0116615	PROM1/PDLIM1/LDB3/PALLD/PDLIM4/PDLIM3/PDLIM5/MICALL2/SYNPO2/NRAP/CSRP1/PKD2L1/XIRP2	13
GO:0009719	BP	GO:0009719	response to endogenous stimulus	248/2278	1444/15971	0.00066604	0.0133605	0.0116615	CFLAR/PDK4/ATP1A2/CD44/TNC/LTBP1/DKK3/CYBA/GPC1/NGFR/GLP2R/HDAC4/IL4R/ITGB5/GSTP1/COL16A1/MMP2/GNAO1/GNAS/LTBP4/COMT/SORBS1/POLR2E/TIMP3/TSPO/BMP7/TRIB3/ACSBG1/CTSH/SFRP1/SLC39A14/CAV2/CAV1/SFRP4/RARRES2/KANK1/CXCL12/CCL2/PRKAR1A/CBL/SMOC2/SPARC/FGF1/PDGFRB/KAT2B/WNT5A/FHL2/EPHA4/DHCR24/ERRFI1/CASQ2/SPP1/LTBP2/GPAM/PTK2B/ADRA1A/CAT/FMOD/PCK1/CDKN1A/GOT2/PAX8/FGFRL1/POR/ATF4/TWSG1/GDF15/JUND/SERPI…	248
GO:0030042	BP	GO:0030042	actin filament depolymerization	18/2278	57/15971	0.000668048	0.0133773	0.0116762	SCIN/WDR1/SPTBN1/PLEK/MICAL2/MICAL1/SPTBN5/GSN/PLEKHH2/LMOD1/CFL1/SVIL/CAPG/ACTN2/SH3BP1/VILL/MICAL3/DMTN	18
GO:0071496	BP	GO:0071496	cellular response to external stimulus	64/2278	303/15971	0.000681624	0.0136253	0.0118927	PDK4/ATP1A2/FAS/TNC/CYBA/CASP8/CNN2/HDAC4/GSTP1/COMT/STK24/PIEZO1/SFRP1/GSDMD/TLE5/PRKAG2/HSPA8/CBL/RIPOR2/ELAPOR1/DNAJC15/PCK1/CDKN1A/IRF1/ATF4/POSTN/AGT/RPTOR/SFRP2/SRD5A1/ANKRD1/BAG3/KLF10/DAPL1/ALB/ITGA2/AQP3/AVPR1A/BNIP3/RNF152/GAS6/LRRK2/AKR1C3/KANK2/GCGR/AQP1/AOC1/USF2/COL1A1/GLUL/MMP7/RALB/FADS1/FLCN/F11R/FAM107A/LPL/UPP1/IFI16/NPPA/SLC2A1/PENK/GJA1/SLC39A5	64
GO:0048738	BP	GO:0048738	cardiac muscle tissue development	45/2278	196/15971	0.000684892	0.0136668	0.0119288	FKBP1A/MYH7/DSP/BMP7/SGCG/PRKAR1A/VEGFA/PDGFRB/WNT5A/FHL2/ADRA1A/OBSL1/ALDH1A2/MYH11/AGT/EGLN1/ALPK3/ANKRD1/JPH2/SORBS2/MYL3/PDLIM5/ADAMTS9/PI16/AKAP13/CAV3/NEB/MYH6/NRAP/DDX39B/ALPK2/CTDP1/ACTN2/NDRG4/RGS2/TNNT2/TPM1/NRG1/GREM1/TCAP/CBY1/NPPA/GJA1/MYL2/XIRP2	45
GO:0045777	BP	GO:0045777	positive regulation of blood pressure	2278-12-01	31/15971	0.000693018	0.0137681	0.0120173	CYBA/CNR1/ADRA1A/AGT/GRIP2/ATP5PF/AVPR1A/TPM1/F11R/ACE/OXTR/GLP1R	12
GO:0030194	BP	GO:0030194	positive regulation of blood coagulation	2278-11-01	27/15971	0.000694735	0.0137681	0.0120173	ENPP4/SERPINE1/PLEK/F3/THBS1/PDPN/SERPINF2/F2R/F11R/DMTN/THBD	11
GO:1900048	BP	GO:1900048	positive regulation of hemostasis	2278-11-01	27/15971	0.000694735	0.0137681	0.0120173	ENPP4/SERPINE1/PLEK/F3/THBS1/PDPN/SERPINF2/F2R/F11R/DMTN/THBD	11
GO:0008202	BP	GO:0008202	steroid metabolic process	61/2278	286/15971	0.000694786	0.0137681	0.0120173	CYP26B1/OSBPL5/H6PD/DKK3/SCARB1/ACACB/FDFT1/COMT/SCD/CYP2D6/CYB5R3/TSPO/ASAH1/SULT2A1/PRKAG2/LIPA/FGF1/DHCR24/SPP1/GPAM/CAT/POR/APOL2/FMO5/AGT/DGKQ/CYP4V2/SRD5A1/VLDLR/AKR1C2/LDLRAP1/LSS/IGFBP7/CYB5R2/FASN/DHCR7/SULT1B1/CLN8/AKR1C1/AKR1C3/SULT1A1/CACNA1H/AMACR/PON1/DGAT2/LGMN/APOE/CYP1B1/NPC1/LBR/FGFR4/UGT2B15/CES1/CYP3A5/CYP2E1/DHRS4/DHRS2/EPHX2/CYP11B1/DHRS9/HSD3B2	61
GO:0048041	BP	GO:0048041	focal adhesion assembly	23/2278	81/15971	0.000707699	0.0139787	0.0122011	VCL/COL16A1/SORBS1/NRP1/SFRP1/VEGFA/PTK2B/THBS1/IQGAP1/PHLDB2/ITGA2/SMAD3/ACTG1/BCR/FMN1/ACTN2/SDC4/THY1/GREM1/FAM107A/APOD/ACTN3/DMTN	23
GO:0051592	BP	GO:0051592	response to calcium ion	34/2278	137/15971	0.000707861	0.0139787	0.0122011	SYT13/ITPR3/CAV1/SPARC/WNT5A/CASQ2/PTK2B/ANXA11/CPNE5/JUND/THBS1/IQGAP1/SYT8/KCNMA1/TRPV6/AQP3/SYT9/AKR1C3/ENTPD6/CPNE1/LGMN/PPIF/RASAL1/TNNT2/DUSP1/CRHBP/CPNE7/TXNIP/SLC25A23/DMTN/CALM1/FGB/PENK/HPCA	34
GO:0051050	BP	GO:0051050	positive regulation of transport	151/2278	830/15971	0.000736697	0.0145231	0.0126763	SCIN/CD4/CNTN1/CYBA/USP36/CASP8/ATP2C2/ABCA7/ATP1B3/CLTCL1/TACR2/IL4R/PCM1/P2RX5/TF/UNC13D/SORBS1/TSPO/NFKBIA/SGK2/FGF14/RGCC/CAV1/SERPINE1/SFRP4/CXCL12/P2RX1/CCL2/CBL/TMEM30A/VEGFA/PDGFRB/WNT5A/RHOU/WLS/CNR1/SGIP1/VAMP8/SPP1/CLU/PFKFB2/ATP8A1/C3/PLA2G5/HIP1/ATF4/ACTN4/ATP5IF1/LGALS3/SFTPD/ANXA1/AGT/BLK/MFGE8/STAC2/MPC2/GOLPH3L/STOM/ANKRD1/JPH2/FRMD4A/BAG3/GPD1L/MERTK/LDLRAP1/ABR/ITGB2/PCNT/PTX3/…	151
GO:0004602	MF	GO:0004602	glutathione peroxidase activity	2278-08-01	16/15971	0.000745571	0.0146475	0.0127849	MGST1/GSTP1/PRDX6/GPX4/GSTM2/GSTA1/GPX1/GPX3	8
GO:0006577	BP	GO:0006577	amino-acid betaine metabolic process	2278-08-01	16/15971	0.000745571	0.0146475	0.0127849	CRAT/ACADM/POR/DMGDH/SHMT1/SLC22A4/CPT1B/BHMT	8
GO:0014070	BP	GO:0014070	response to organic cyclic compound	149/2278	818/15971	0.000755441	0.014816	0.0129319	CFLAR/CD4/ATP1A2/TNC/CYBA/CASP8/ACACB/P2RX5/GSTP1/GNAO1/GNAS/GRAMD1A/COMT/TSPO/NFKBIA/BMP7/WFDC1/ACSBG1/SFRP1/CAV2/CAV1/P2RX1/CCL2/CRYAB/CBL/SPARC/PDGFRB/ERRFI1/CNR1/CASQ2/SPP1/GPAM/CLU/PTK2B/CAT/PCK1/CDKN1A/GOT2/ABCC4/PLA2G5/ATF4/ALDH1A2/GGT7/RFTN1/SERPINF1/CASP9/POSTN/LDHA/ANXA1/AGT/THBS1/ADCY3/ANXA3/ESR2/EPHX1/DGKQ/SRD5A1/SDK1/GSN/ALAD/ANKRD1/HNMT/IL18/ACSL1/ZFP36L2/FBXO32/LRP8/COLEC12/BTG2/AL…	149
GO:0005544	MF	GO:0005544	calcium-dependent phospholipid binding	17/2278	53/15971	0.000765462	0.0149612	0.0130587	SYT13/RPH3A/PLA2G4C/ANXA11/CPNE5/ANXA1/ANXA3/SYT8/SYT9/ANXA2/ANXA6/CPNE1/PLA2G4B/DOC2B/ESYT2/ANXA5/CPNE7	17
GO:0031638	BP	GO:0031638	zymogen activation	17/2278	53/15971	0.000765462	0.0149612	0.0130587	CYFIP2/CASP8/CTSH/SERPINE1/PERP/DHCR24/THBS1/CLEC3B/SERPINF2/KLK1/GGT1/LGMN/CTSZ/VSIR/IFI16/FGB/HPR	17
GO:0042562	MF	GO:0042562	hormone binding	21/2278	72/15971	0.000809385	0.0157927	0.0137844	ATP1A2/GLP2R/SCTR/TSPO/CTSH/VIPR2/NPR3/SHBG/LHCGR/CDH13/AVPR1A/ALDH1A3/GCGR/CRYM/ABHD2/CRHBP/GPER1/OXTR/GLP1R/SHC1/CRHR1	21
GO:0050660	MF	GO:0050660	flavin adenine dinucleotide binding	22/2278	77/15971	0.000835641	0.0162772	0.0142073	FMO3/SDHA/FMO2/CYB5R3/DHCR24/ACADM/POR/IVD/FMO5/MICAL2/MICAL1/CYB5R2/MTHFR/D2HGDH/ACADSB/QSOX1/ACADS/NQO2/STEAP4/ACAD8/MICAL3/DLD	22
GO:0016627	MF	GO:0016627	oxidoreductase activity, acting on the CH-CH group of donors	18/2278	58/15971	0.000841299	0.0163595	0.0142792	SDHA/CRAT/PTGR1/DHCR24/ACADM/IVD/SRD5A1/AKR1C2/FASN/DHCR7/AKR1C1/AKR1C3/ACADSB/ACADS/PTGR2/LBR/ACAD8/TECRL	18
GO:0031253	CC	GO:0031253	cell projection membrane	66/2278	317/15971	0.000846537	0.0164335	0.0143437	PROM1/CD44/SH3YL1/SYNE2/NCKAP1/ABCA7/SLC9A3/CYBRD1/SCARB1/B4GALT1/PACSIN2/SLC7A5/PIEZO1/KANK1/RIPOR2/SPTBN1/PLEK/WLS/ADGRE2/ATF4/EPS8L1/SLC6A6/MTSS2/PEMT/GNA12/CDHR1/PSD3/PDPN/PLB1/CFL1/SLC19A1/CLTB/MUC20/EPS8L2/ARHGAP45/DDN/SPATA13/CIB1/SHISA6/SLC22A5/CNGA1/AQP1/PLXND1/PKD1/CEACAM1/TESC/NDRG4/DOCK8/REG1A/AIF1L/TPM1/THY1/GPER1/JCAD/FAM107A/MAPT/EHD3/ITGA8/APPL2/DMTN/MXRA8/ITLN1/PKD2L1/SLC28A2/S10…	66
GO:0003073	BP	GO:0003073	regulation of systemic arterial blood pressure	23/2278	82/15971	0.000852932	0.0165295	0.0144276	CYBA/SOD2/ADRA1A/POSTN/AGT/SLC2A5/DDAH1/AVPR1A/SERPINF2/KLK1/F2R/GAS6/CYP4F12/EMP2/CTSZ/TPM1/ACE/OXTR/CYP4F2/CES1/NPPA/NTSR1/GJA1	23
GO:0001909	BP	GO:0001909	leukocyte mediated cytotoxicity	25/2278	92/15971	0.000864655	0.0167284	0.0146011	STXBP2/UNC13D/CTSH/LILRB1/NECTIN2/IL18/AZGP1/DNASE1L3/B2M/IL7R/LGALS9/SERPINB9/CADM1/MICA/EMP2/DNASE1/CEACAM1/CTSC/IL18RAP/CLEC12B/FCGR2B/RAET1E/ULBP1/RAET1G/KLRK1	25
GO:0009991	BP	GO:0009991	response to extracellular stimulus	87/2278	441/15971	0.000870455	0.0168121	0.0146742	CYP26B1/PDK4/CD4/FAS/TNC/CYBA/ACACB/SCTR/GSTP1/COMT/TSPO/BMP7/STK24/SFRP1/GSDMD/TLE5/PRKAG2/HSPA8/CBL/SPARC/ELAPOR1/CNR1/SGIP1/SPP1/DNAJC15/CAT/PCK1/CDKN1A/POR/ATF4/ALDH1A2/GDF15/PEMT/POSTN/LDHA/RPTOR/SFRP2/SRD5A1/SLC22A3/GSN/ALAD/ACSL1/KLF10/ALPL/DAPL1/FSTL1/ALB/ITGA2/AQP3/AVPR1A/NOD2/EEF2/BNIP3/RNF152/MTHFR/GAS6/ADSS1/LRRK2/AKR1C3/KANK2/GCGR/AOC1/PON1/CST3/USF2/COL1A1/REG1A/APOE/GLUL/MMP7/RALB/…	87
GO:0046688	BP	GO:0046688	response to copper ion	13/2278	36/15971	0.000907729	0.0175025	0.0152768	SOD3/MT1G/LOXL2/MT1X/MT1A/MT1M/AQP1/AOC1/PAM/MT1E/SORD/MT2A/MT4	13
GO:0006067	BP	GO:0006067	ethanol metabolic process	2278-09-01	20/15971	0.000909265	0.0175026	0.0152769	ALDH3B1/SULT2A1/ALDH1B1/ACSS1/SULT1B1/SULT1A1/ADH1C/ADH1B/ADH4	9
GO:0007567	BP	GO:0007567	parturition	2278-07-01	13/15971	0.000925442	0.0176653	0.0154189	PLA2G4C/KALRN/HPGD/MAFF/PLA2G4B/OXTR/CRHR1	7
GO:0030502	BP	GO:0030502	negative regulation of bone mineralization	2278-07-01	13/15971	0.000925442	0.0176653	0.0154189	PTK2B/SRGN/ECM1/RFLNA/GREM1/CCL3/RFLNB	7
GO:0061430	BP	GO:0061430	bone trabecula morphogenesis	2278-07-01	13/15971	0.000925442	0.0176653	0.0154189	SBNO2/MMP2/SFRP1/FBN2/SEMA4D/COL1A1/GREM1	7
GO:0061687	BP	GO:0061687	detoxification of inorganic compound	2278-07-01	13/15971	0.000925442	0.0176653	0.0154189	MT1G/MT1X/MT1A/MT1M/MT1E/MT2A/MT4	7
GO:0097501	BP	GO:0097501	stress response to metal ion	2278-07-01	13/15971	0.000925442	0.0176653	0.0154189	MT1G/MT1X/MT1A/MT1M/MT1E/MT2A/MT4	7
GO:0030139	CC	GO:0030139	endocytic vesicle	58/2278	272/15971	0.000932607	0.0177724	0.0155124	MARCO/CYBA/CLTCL1/SCARB1/PLD1/STXBP2/ITGB5/TF/EHD4/CAV1/SPARC/WNT5A/GNLY/WLS/SGIP1/VAMP8/ANXA11/RAB17/PLA2G5/SFTPD/FLNB/ANXA3/RAB20/GSN/COLEC12/ZYX/SYK/AVPR1A/HSP90B1/B2M/NOD2/RAB31/MTSS1/ATP6V0E2/PLEKHG5/SAA1/CLTB/CDC42EP4/ACTG1/DMBT1/EVL/IGF2R/LPAR1/TAP2/TAPBP/LTF/SLC11A1/VIM/APOE/UBC/SFTPC/UBA52/EHD3/APPL2/HSP90AA1/SFTPB/HBB/SFTPA2	58
GO:0000302	BP	GO:0000302	response to reactive oxygen species	47/2278	210/15971	0.000947522	0.0179966	0.0157081	CFLAR/GSTP1/MMP2/BMP7/STK24/MET/SOD3/CRYAB/SOD2/PDGFRB/PTK2B/CAT/TRAP1/LDHA/ANXA1/EGLN1/TXN/RHOB/MMP3/CAPN2/EEF2/PDGFD/NET1/BNIP3/LRRK2/AKR1C3/PSAP/SIRPA/AQP1/CST3/PPIF/COL1A1/IL18RAP/DUSP1/KLF2/APOE/CYP1B1/TPM1/MAPT/APOD/GPX1/TXNIP/CYP2E1/MB/HBB/PRDX5/S100A7	47
GO:0098657	BP	GO:0098657	import into cell	47/2278	210/15971	0.000947522	0.0179966	0.0157081	SLC7A2/ATP1A2/SLC9A3/ATP1B3/SLC7A5/SLC39A14/SLC1A1/SLC12A7/KCNJ5/SLC36A1/SLC6A6/SNAP25/AGT/ISCU/THBS1/SLC39A8/SLC2A5/ARL6IP5/SLC22A3/ACSL1/MX1/SLC1A7/SLC29A4/TRPV6/WNK2/TRPV3/SLC19A1/TRPV2/SLC22A4/SLC12A8/LTF/SLC2A3/SLC12A1/RGS2/RAMP3/GLUL/KCNJ15/SLC38A1/SLC1A4/MAPK15/ACTB/SLC2A1/SLC12A5/KCNK9/NTSR1/HPCA/SLC39A5	47
GO:0001952	BP	GO:0001952	regulation of cell-matrix adhesion	29/2278	113/15971	0.000958813	0.0181809	0.0158689	VCL/COL16A1/CEACAM6/NRP1/JAG1/SFRP1/SERPINE1/VEGFA/BCL6/PTK2B/POSTN/THBS1/IQGAP1/CDH13/PHLDB2/EPHA1/SMAD3/ACTG1/CIB1/DDR1/EMP2/FMN1/SDC4/NINJ1/THY1/GREM1/FAM107A/APOD/DMTN	29
GO:0036293	BP	GO:0036293	response to decreased oxygen levels	69/2278	336/15971	0.000964851	0.0182621	0.0159398	CFLAR/CYBA/MMP2/BMP7/CHRNA4/RGCC/CIAO3/SFRP1/NDRG1/CAV1/PDLIM1/CXCL12/SOD3/CRYAB/CBL/VEGFA/PTK2B/CAT/PTGIS/PCK1/HIF3A/ATF4/EGLN3/ACTN4/POSTN/LOXL2/LDHA/EGLN1/THBS1/ALAD/ANKRD1/PLOD2/DDAH1/KCNMA1/HK2/AK4/CAPN2/ITGA2/CITED2/AQP3/HSP90B1/SMAD3/NDNF/BNIP3/MTHFR/AGTRAP/ABAT/P4HB/PSMD13/AQP1/CST3/CHCHD2/REG1A/TMBIM6/PAM/UBC/PSMB4/S100B/ANGPTL4/OXTR/UBA52/CD24/NOP53/NPPA/MB/SLC2A1/HILPDA/PENK/DDIT4	69
GO:0016620	MF	GO:0016620	oxidoreductase activity, acting on the aldehyde or oxo group of donors, NAD or NADP as acceptor	2278-12-01	32/15971	0.000966289	0.0182621	0.0159398	ALDH3B1/ALDH1A2/ALDH1B1/ALDH1L1/ALDH4A1/ALDH16A1/ALDH1A3/AKR1C3/FAR2/ADH4/DLD/GAPDH	12
GO:0006027	BP	GO:0006027	glycosaminoglycan catabolic process	17/2278	54/15971	0.000970729	0.0183157	0.0159866	CD44/VCAN/GPC1/OGN/FMOD/LYVE1/GNS/SDC3/HPSE2/SGSH/GPC6/SDC4/HSPG2/AGRN/PRELP/PGLYRP4/DCN	17
GO:0016684	MF	GO:0016684	oxidoreductase activity, acting on peroxide as acceptor	15/2278	45/15971	0.000985433	0.0185451	0.0161868	MGST1/GSTP1/TPO/PRDX6/CAT/GPX4/GSTM2/GSTA1/DUOX1/GPX1/PTGS1/DUOX2/HBB/GPX3/PRDX5	15
GO:0097205	BP	GO:0097205	renal filtration	2278-10-01	24/15971	0.000986132	0.0185451	0.0161868	CYBA/MCAM/SULF1/F2R/GAS6/SULF2/IGHA1/EMP2/IGHA2/GJA1	10
GO:0016054	BP	GO:0016054	organic acid catabolic process	57/2278	267/15971	0.000997371	0.0186465	0.0162753	CYP26B1/CD44/BCAT1/CYP2W1/ACACB/HAL/CRAT/SULT2A1/PHYH/ACADM/CNR1/SARDH/PCK1/NAGK/GOT2/IVD/ENOSF1/LYVE1/LPIN1/NUDT7/PGD/ALDH1L1/ADHFE1/HNMT/MAT1A/QDPR/DDAH1/TDH/ALDH4A1/FTCD/ASRGL1/HPGD/SHMT1/GLDC/ABAT/CYP4F12/CYP4F3/ACADSB/HIBCH/ECI2/CPT1B/PLIN5/AMACR/PON1/CRYM/ACADS/GLUL/ABHD2/ACAD8/DCXR/CYP4F11/CYP4F2/DLD/SORD/GCSH/MMUT/HADHA	57
GO:0046395	BP	GO:0046395	carboxylic acid catabolic process	57/2278	267/15971	0.000997371	0.0186465	0.0162753	CYP26B1/CD44/BCAT1/CYP2W1/ACACB/HAL/CRAT/SULT2A1/PHYH/ACADM/CNR1/SARDH/PCK1/NAGK/GOT2/IVD/ENOSF1/LYVE1/LPIN1/NUDT7/PGD/ALDH1L1/ADHFE1/HNMT/MAT1A/QDPR/DDAH1/TDH/ALDH4A1/FTCD/ASRGL1/HPGD/SHMT1/GLDC/ABAT/CYP4F12/CYP4F3/ACADSB/HIBCH/ECI2/CPT1B/PLIN5/AMACR/PON1/CRYM/ACADS/GLUL/ABHD2/ACAD8/DCXR/CYP4F11/CYP4F2/DLD/SORD/GCSH/MMUT/HADHA	57
GO:0050820	BP	GO:0050820	positive regulation of coagulation	2278-11-01	28/15971	0.000998046	0.0186465	0.0162753	ENPP4/SERPINE1/PLEK/F3/THBS1/PDPN/SERPINF2/F2R/F11R/DMTN/THBD	11
GO:0120255	BP	GO:0120255	olefinic compound biosynthetic process	2278-11-01	28/15971	0.000998046	0.0186465	0.0162753	ALOX5/H6PD/DKK3/GSTP1/DGKQ/ALOX15B/AKR1C3/CACNA1H/GSTM2/ALOX12/CYP11B1	11
GO:0050920	BP	GO:0050920	regulation of chemotaxis	46/2278	205/15971	0.00100726	0.0187715	0.0163845	DAPK2/GSTP1/NRP1/MET/SERPINE1/RARRES2/CXCL12/CCL2/RIPOR2/SMOC2/VEGFA/THBS4/FGF1/PDGFRB/WNT5A/F3/PTK2B/MTUS1/CCN3/THBS1/CDH13/IL34/NBL1/ITGA2/SMAD3/LGALS9/PDGFD/IL16/CAMK1D/GAS6/SEMA4B/MST1L/SEMA4D/LPAR1/LGMN/PADI2/DUSP1/SEMA6C/JAM3/GREM1/C3AR1/S100A14/CCL3/KLRK1/CXCL14/S100A7	46
GO:0016528	CC	GO:0016528	sarcoplasm	22/2278	78/15971	0.00100966	0.0187715	0.0163845	SYNE2/ATP2A3/FKBP1A/P3H2/ITPR3/RASD1/THBS4/CASQ2/THBS1/GSN/JPH2/SPOCK1/HK2/CMYA5/HSP90B1/SLN/PLEC/GSTM2/STRIT1/S100A1/TMEM38B/FLNC	22
GO:0031091	CC	GO:0031091	platelet alpha granule	22/2278	78/15971	0.00100966	0.0187715	0.0163845	SERPINE1/VEGFA/SPARC/FN1/CLU/SRGN/ISLR/ACTN4/THBS1/ALB/SERPINF2/A2M/GAS6/THBS2/SERPINA5/SERPINA3/SERPINA1/CFD/PECAM1/ACTN2/QSOX1/FGB	22
GO:0006915	BP	GO:0006915	apoptotic process	289/2278	1721/15971	0.00102045	0.0189413	0.0165327	CFLAR/PDK4/SCIN/FAS/CD44/DAPK2/HERPUD1/CYFIP2/USP36/YBX3/NCKAP1/CASP8/NGFR/EYA2/NGEF/HDAC4/LIMS2/ATP2A3/GRAMD4/STK17B/GSTP1/B4GALT1/CEACAM6/CDIP1/MAEA/NLRP1/NRP1/CDC34/GADD45B/TIMP3/TSPO/NFKBIA/BMP7/BIRC7/EEF1A2/TRIB3/RASSF2/STK24/RGCC/CTSH/SFRP1/NDRG1/TLE5/LILRB1/GSDME/CAV1/SERPINE1/SFRP4/PRUNE2/CXCL12/P2RX1/CCL2/CRYAB/CBL/TPD52L1/SOD2/PERP/VEGFA/PDGFRB/BCL6/WNT5A/STEAP3/FHL2/DHCR24/IVNS1ABP/MFN…	289
GO:0001527	CC	GO:0001527	microfibril	2278-06-01	10/15971	0.0010475	0.0192219	0.0167775	LTBP1/MFAP2/FBN2/THSD4/MFAP5/MFAP4	6
GO:0002483	BP	GO:0002483	antigen processing and presentation of endogenous peptide antigen	2278-06-01	10/15971	0.0010475	0.0192219	0.0167775	AZGP1/ERAP1/ERAP2/B2M/TAP2/TAPBP	6
GO:0016264	BP	GO:0016264	gap junction assembly	2278-06-01	10/15971	0.0010475	0.0192219	0.0167775	CAV1/AGT/CTNNA1/ACE/GJB2/GJA1	6
GO:0018455	MF	GO:0018455	alcohol dehydrogenase [NAD(P)+] activity	2278-06-01	10/15971	0.0010475	0.0192219	0.0167775	ADHFE1/ADH1C/ADH1B/ADH4/DHRS4/DHRS9	6
GO:0019885	BP	GO:0019885	antigen processing and presentation of endogenous peptide antigen via MHC class I	2278-06-01	10/15971	0.0010475	0.0192219	0.0167775	AZGP1/ERAP1/ERAP2/B2M/TAP2/TAPBP	6
GO:0045953	BP	GO:0045953	negative regulation of natural killer cell mediated cytotoxicity	2278-06-01	10/15971	0.0010475	0.0192219	0.0167775	LILRB1/LGALS9/SERPINB9/MICA/CEACAM1/CLEC12B	6
GO:1902903	BP	GO:1902903	regulation of supramolecular fiber organization	69/2278	337/15971	0.0010478	0.0192219	0.0167775	SCIN/CYFIP2/NCKAP1/WDR1/NRP1/RGCC/COTL1/SFRP1/MET/AEBP1/KANK1/CXCL12/CRYAB/HSPA8/SPTBN1/PLEK/CLU/PTK2B/ARHGAP40/CGNL1/BIN1/SPTBN5/TBCD/PHLDB2/EPHA1/C9orf72/GSN/PLEKHH2/ARPC5/CDC42EP3/LMOD1/SMAD3/SERPINF2/AKAP13/SYNPO2/CFL1/SH3PXD2B/BAIAP2/CDC42EP4/MYADM/HCLS1/CAV3/ACTG1/TACSTD2/CIB1/EVL/SVIL/LPAR1/FMN1/BAIAP2L1/CAPG/ACTN2/SH3BP1/SDC4/APOE/VILL/TPM1/F11R/SYNPO2L/MAP6D1/MAPT/GPX1/PREX1/ARPC1B/DMTN/…	69
GO:0051051	BP	GO:0051051	negative regulation of transport	78/2278	390/15971	0.00104901	0.0192219	0.0167775	CD22/ATP1A2/ABCA7/TACR2/COMT/PACSIN2/RGCC/NECAB2/SFRP1/LILRB1/CAV1/SFRP4/CRYAB/CNR1/VAMP8/CASQ2/PTK2B/SRGN/PNKD/ATF4/BST2/LGALS3/ANXA1/ISCU/BIN1/TXN/CCN3/LRRC32/THBS1/ARL6IP5/FRMD4A/BAG3/ATP5PF/ABR/KALRN/PKDCC/LRPAP1/WNK2/PRKCB/PXK/STXBP6/LGALS9/SLN/KCNE3/CIDEA/GPR35/F2R/CAV3/ABAT/BCR/LRRK2/SIRPA/PIM3/GSTM2/ACTN2/CEACAM1/PPIF/RGS2/BEST3/APOE/TMBIM6/CRHBP/NRG1/GEM/OXTR/ADRA2C/CYP4F2/APOD/FCGR2B/AP…	78
GO:0098631	MF	GO:0098631	cell adhesion mediator activity	18/2278	59/15971	0.00105158	0.019238	0.0167916	DSP/PDLIM1/PALLD/ANXA1/ROBO3/PDLIM5/ITGA2/STXBP6/BSG/BAIAP2/ANXA2/GLDN/SIRPA/ITGA1/BAIAP2L1/NFASC/JAM3/RPSA	18
GO:0055074	BP	GO:0055074	calcium ion homeostasis	81/2278	408/15971	0.00106435	0.0194406	0.0169684	CD4/ATP1A2/HERPUD1/CYBA/MCOLN3/ATP2C2/ATP2A3/P2RX5/FKBP1A/ITPR3/CAV2/CAV1/CXCL12/CDH23/P2RX1/FAM20A/WNT5A/CNR1/CASQ2/PTK2B/ADRA1A/ATF4/ATP13A3/AGT/GPR17/JPH2/MCOLN2/GRIN2C/TPCN2/SELENON/TRPV6/CACNB2/AVPR1A/RIC3/PRKCB/HSP90B1/SMAD3/TRPV3/CD52/SAA1/HAP1/BNIP3/GPR35/F2R/CAV3/RASA3/FPR3/TRPV2/CD55/ANXA6/LPAR1/TGM2/GSTM2/GTF2I/PKD1/WFS1/REG1A/RAMP3/APOE/TMBIM6/SYPL2/ACKR3/THY1/CTRC/GPER1/C3AR1/OXTR/S1…	81
GO:0070374	BP	GO:0070374	positive regulation of ERK1 and ERK2 cascade	41/2278	178/15971	0.00108106	0.0197142	0.0172072	CFLAR/CD4/MARCO/CD44/ABCA7/NRP1/NECAB2/CCL2/PDGFRB/PTK2B/ADRA1A/PLA2G5/AKAP12/CHI3L1/GPNMB/NOD2/SERPINF2/LGALS9/CAVIN3/PDGFD/F2R/GAS6/CIB1/ALKAL2/ARHGAP8/NDRG4/RAMP3/NQO2/APOE/ACKR3/FGFR4/GPER1/NPNT/CCL3/PLA2G2A/FGB/CCL15/CCL3L1/CCL14/SHC1/S100A7	41
GO:0050879	BP	GO:0050879	multicellular organismal movement	16/2278	50/15971	0.00111462	0.0202617	0.0176851	MYH7/MYH14/MYH3/TNNT3/STAC2/EEF2/GAA/SYNM/CAV3/GSTM2/STRIT1/COMP/TCAP/ACTN3/MB/TNNT1	16
GO:0050881	BP	GO:0050881	musculoskeletal movement	16/2278	50/15971	0.00111462	0.0202617	0.0176851	MYH7/MYH14/MYH3/TNNT3/STAC2/EEF2/GAA/SYNM/CAV3/GSTM2/STRIT1/COMP/TCAP/ACTN3/MB/TNNT1	16
GO:0055007	BP	GO:0055007	cardiac muscle cell differentiation	27/2278	104/15971	0.00117147	0.0212613	0.0185576	VEGFA/PDGFRB/FHL2/ADRA1A/OBSL1/MYH11/AGT/ALPK3/SORBS2/PDLIM5/PI16/AKAP13/CAV3/NEB/MYH6/NRAP/DDX39B/ALPK2/CTDP1/ACTN2/RGS2/NRG1/GREM1/TCAP/CBY1/NPPA/MYL2	27
GO:0045766	BP	GO:0045766	positive regulation of angiogenesis	37/2278	157/15971	0.00119104	0.0215638	0.0188217	NRP1/CTSH/SERPINE1/SMOC2/VEGFA/FGF1/WNT5A/F3/PTK2B/PTGIS/C3/CHI3L1/ANXA1/THBS1/ANXA3/ECM1/RHOB/SFRP2/PLK2/EPHA1/DDAH1/HK2/ITGB2/ERAP1/PRKCB/CCBE1/CIB1/AQP1/GRN/CYP1B1/S100A1/JCAD/GREM1/ANGPTL4/C3AR1/HSPB6/MYDGF	37
GO:0000902	BP	GO:0000902	cell morphogenesis	170/2278	959/15971	0.00119191	0.0215638	0.0188217	IFRD1/GAS7/CD44/VCL/MYO16/PREX2/LAMC3/CYFIP2/NCKAP1/GPC1/NGFR/NGEF/WDR1/LIMS2/MAP3K13/NTN4/RAP1GAP/FBLN1/FAT1/LAMB1/UNC13D/WHRN/NRP1/PALMD/PACSIN2/MYH9/BMP7/MYH14/MET/KANK1/DNMBP/CXCL12/LIPA/CCL2/NEDD9/RIPOR2/PHACTR1/VEGFA/SPARC/BCL6/WNT5A/SPTBN1/FN1/EPHA4/RHOU/NRP2/SPP1/CLU/PTK2B/OBSL1/CPNE5/ATF4/CDHR3/PALLD/ACTN4/OLFM1/LAMA5/MATN2/CASP9/LGR6/POSTN/ANXA1/ITGA7/LAMC1/FLNB/ENPP2/SPTBN5/IQGAP1/TBCD…	170
GO:0002685	BP	GO:0002685	regulation of leukocyte migration	43/2278	190/15971	0.00120707	0.0218035	0.0190309	DAPK2/SERPINE1/RARRES2/CXCL12/CCL2/RIPOR2/VEGFA/THBS4/WNT5A/IL1R1/PTK2B/MTUS1/LGALS3/ANXA1/CCN3/THBS1/ECM1/IL34/NBL1/ABR/ITGA2/LGALS9/PDGFD/CAMK1D/GAS6/MST1L/BCR/LGMN/DOCK8/PADI2/DUSP1/THY1/JAM3/GREM1/C3AR1/C10orf99/APOD/S100A14/CCL3/TNFRSF14/KLRK1/CXCL14/S100A7	43
GO:0014896	BP	GO:0014896	muscle hypertrophy	22/2278	79/15971	0.001214	0.0218707	0.0190895	CYBA/HDAC4/LMCD1/MYH7/ERRFI1/ADRA1A/AGT/PDE5A/SORBS2/PDLIM5/PI16/SMAD3/AKAP13/CAV3/MYH6/DDX39B/CTDP1/IGFBP5/RGS2/TCAP/IL6ST/NPPA	22
GO:1990845	BP	GO:1990845	adaptive thermogenesis	34/2278	141/15971	0.00121462	0.0218707	0.0190895	IL4R/SCTR/GNAS/SCD/CAV1/VEGFA/LAMA4/NPR3/MFN2/MFAP2/ATF4/PEMT/LPIN1/IRF4/IL18/ACSL1/ACOT11/SYK/SLN/CIDEA/TRPV2/DIO2/IL18R1/FLCN/PM20D1/OXTR/ACTN3/APPL2/GATM/G0S2/ID1/FABP4/PCTP/GJA1	34
GO:0014911	BP	GO:0014911	positive regulation of smooth muscle cell migration	13/2278	37/15971	0.00121878	0.0218769	0.0190949	HDAC4/NRP1/CCN4/PDGFRB/POSTN/AGT/IQGAP1/DOCK5/ADAMTS1/ITGA2/PDGFD/LPAR1/IGFBP5	13
GO:1900026	BP	GO:1900026	positive regulation of substrate adhesion-dependent cell spreading	13/2278	37/15971	0.00121878	0.0218769	0.0190949	LIMS2/UNC13D/NRP1/NEDD9/DOCK5/DOCK1/MYADM/CIB1/P4HB/OLFM4/PREX1/DMTN/FGB	13
GO:0032652	BP	GO:0032652	regulation of interleukin-1 production	23/2278	84/15971	0.0012221	0.021902	0.0191168	SERPINB1/CASP8/GSTP1/NLRP1/GSDMD/WNT5A/ERRFI1/ANXA1/SMAD3/NOD2/LGALS9/IL16/SAA1/F2R/GAS6/SIRPA/IGHD/NLRP2/CEACAM1/LPL/CCL3/ACP5/IFI16	23
GO:0030021	MF	GO:0030021	extracellular matrix structural constituent conferring compression resistance	2278-08-01	17/15971	0.001233	0.0220628	0.0192572	VCAN/OGN/FMOD/HSPG2/PRELP/PODN/PRG4/DCN	8
GO:0044057	BP	GO:0044057	regulation of system process	102/2278	537/15971	0.00126376	0.0225779	0.0197068	TMEM98/ATP1A2/TYMP/CYBA/HDAC4/ATP1B3/LMCD1/ATP2A3/MGLL/TACR2/CST7/GNAO1/GNAS/MYH7/COMT/ITPR3/DSP/CAV1/SLC1A1/P2RX1/ERRFI1/CASQ2/KCNJ5/PTK2B/ADRA1A/POPDC2/TNNT3/AGT/BIN1/CCN3/PDE5A/DOCK5/GPD1L/ATP5PF/KCNMA1/FBXO32/MYL3/ITGA2/PI16/CACNB2/AVPR1A/SMAD3/SLN/NPTX1/GAA/HSPB7/DES/KCNE3/BAIAP2/GPR35/F2R/CAV3/ABAT/GAS6/BEGAIN/SHISA6/LRRK2/CACNA1H/ANXA6/SLC22A5/MYH6/DDX39B/GSTM2/EMP2/STRIT1/AQP1/CTDP1/SGCA/…	102
GO:0016125	BP	GO:0016125	sterol metabolic process	35/2278	147/15971	0.00131713	0.0234946	0.0205069	CYP26B1/OSBPL5/SCARB1/ACACB/FDFT1/SCD/CYP2D6/CYB5R3/PRKAG2/LIPA/FGF1/DHCR24/GPAM/CAT/POR/APOL2/FMO5/DGKQ/CYP4V2/VLDLR/LDLRAP1/LSS/CYB5R2/FASN/DHCR7/CLN8/PON1/DGAT2/APOE/CYP1B1/NPC1/LBR/CES1/EPHX2/CYP11B1	35
GO:0008207	BP	GO:0008207	C21-steroid hormone metabolic process	2278-12-01	33/15971	0.0013235	0.0235715	0.0205741	DKK3/TSPO/DGKQ/SRD5A1/AKR1C2/AKR1C1/AKR1C3/CACNA1H/DHRS2/CYP11B1/DHRS9/HSD3B2	12
GO:2000377	BP	GO:2000377	regulation of reactive oxygen species metabolic process	39/2278	169/15971	0.00135887	0.0241637	0.021091	CFLAR/ALOX5/CYBA/HDAC4/GSTP1/TSPO/BMP7/CAV1/CRYAB/PDGFRB/CLU/PTK2B/PTGIS/CDKN1A/TRAP1/AGT/THBS1/MMP3/DDAH1/HK2/ITGB2/PTX3/STK17A/SYK/SMAD3/BNIP3/BCR/AKR1C3/SIRPA/CD177/PLIN5/NQO2/KLF2/CYP1B1/MAPT/ACP5/HSP90AA1/KLRK1/HBB	39
GO:0097237	BP	GO:0097237	cellular response to toxic substance	27/2278	105/15971	0.0013666	0.0242636	0.0211781	MGST1/GSTO2/GSTP1/BMP7/SOD3/SOD2/TPO/PRDX6/CAT/PRXL2A/TXN/ALB/GPX4/NXN/GSTM2/GSTA1/SRXN1/APOE/DUOX1/ADH4/GPX1/PTGS1/GSTM3/DUOX2/HBB/GPX3/PRDX5	27
GO:0034104	BP	GO:0034104	negative regulation of tissue remodeling	2278-09-01	21/15971	0.00139122	0.0246242	0.0214928	CLDN18/GPR137B/SFRP1/AGT/ABR/BCR/CST3/TNFRSF11B/GREM1	9
GO:0090330	BP	GO:0090330	regulation of platelet aggregation	2278-09-01	21/15971	0.00139122	0.0246242	0.0214928	BLK/PDPN/SYK/ABAT/CEACAM1/ALOX12/F11R/DMTN/C1QTNF1	9
GO:0051251	BP	GO:0051251	positive regulation of lymphocyte activation	60/2278	288/15971	0.00139616	0.0246733	0.0215357	CD4/IL4R/RIF1/LILRB1/CAV1/MAP3K8/CCL2/BCL6/GPAM/PCK1/CDKN1A/ANXA1/IL18/SYK/NOD2/CCDC88B/IL7R/LGALS9/GAS6/CD55/SIRPA/IGKC/IGHG2/IGHA1/IGHG1/IGHG3/IGHD/IGHM/IGHV1-3/IGHV3-49/IGHV5-51/TFRC/DOCK8/VSIR/VNN1/CD46/THY1/CD24/TNFRSF14/PNP/IGHV4-39/IL6ST/IGHV3-53/IGHV1-69/KLRK1/IGHV1-69D/IGHA2/IGHV3-7/IGLC1/IGHV3-33/IGHV3-21/IGLC6/IGHV1-24/IGHV3-15/IGHG4/IGHV1-18/IGLC7/IGHV1-58/IGHV4-61/IGHV3-64	60
GO:0071549	BP	GO:0071549	cellular response to dexamethasone stimulus	2278-11-01	29/15971	0.00140277	0.024752	0.0216044	CFLAR/ERRFI1/PCK1/SERPINF1/CASP9/SRD5A1/FBXO32/SMYD3/AQP1/GJB2/DDIT4	11
GO:0001706	BP	GO:0001706	endoderm formation	16/2278	51/15971	0.00141221	0.0248069	0.0216523	ITGB5/MMP2/LAMB1/FN1/COL5A1/COL4A2/ITGA7/COL6A1/COL8A1/ITGB2/LAMB3/POU5F1/LAMA3/DUSP1/COL5A2/DUSP5	16
GO:1903307	BP	GO:1903307	positive regulation of regulated secretory pathway	16/2278	51/15971	0.00141221	0.0248069	0.0216523	IL4R/UNC13D/CNR1/VAMP8/ITGB2/SYK/CACNB2/SYT9/CACNA1H/CD177/DOC2B/GAB2/RAB3D/RAB15/PRRT2/NPPA	16
GO:2001057	BP	GO:2001057	reactive nitrogen species metabolic process	20/2278	70/15971	0.00141239	0.0248069	0.0216523	SLC7A2/TSPO/CAV1/CLU/PTK2B/PTGIS/POR/AGT/DDAH1/ITGB2/PTX3/SMAD3/MTARC1/SIRPA/KLF2/CYP1B1/ACP5/HSP90AA1/KLRK1/HBB	20
GO:0016628	MF	GO:0016628	oxidoreductase activity, acting on the CH-CH group of donors, NAD or NADP as acceptor	2278-10-01	25/15971	0.00143529	0.0250169	0.0218356	PTGR1/DHCR24/SRD5A1/AKR1C2/FASN/DHCR7/AKR1C1/AKR1C3/PTGR2/LBR	10
GO:0042219	BP	GO:0042219	cellular modified amino acid catabolic process	2278-10-01	25/15971	0.00143529	0.0250169	0.0218356	ABHD12/SARDH/GOT2/GGT7/DMGDH/ALDH1L1/ALDH4A1/DIO2/GGT1/BHMT	10
GO:0060343	BP	GO:0060343	trabecula formation	2278-10-01	25/15971	0.00143529	0.0250169	0.0218356	MMP2/FKBP1A/SFRP1/FHL2/EGLN1/FBN2/ADAMTS1/CAV3/COL1A1/GREM1	10
GO:0071813	MF	GO:0071813	lipoprotein particle binding	2278-10-01	25/15971	0.00143529	0.0250169	0.0218356	SCARB1/APOL2/THBS1/CDH13/VLDLR/LRP8/COLEC12/APOE/LPL/MAPT	10
GO:0071814	MF	GO:0071814	protein-lipid complex binding	2278-10-01	25/15971	0.00143529	0.0250169	0.0218356	SCARB1/APOL2/THBS1/CDH13/VLDLR/LRP8/COLEC12/APOE/LPL/MAPT	10
GO:0006641	BP	GO:0006641	triglyceride metabolic process	24/2278	90/15971	0.00144321	0.0251167	0.0219228	SCARB1/MGLL/CAV1/GPAM/CAT/PCK1/C3/LPIN1/ACSL1/FABP6/PNPLA2/CAV3/LIPI/SLC22A4/PLIN5/DGAT2/AADAC/APOE/LPL/GPX1/CYP2E1/FABP2/FABP4/LIPF	24
GO:0006812	BP	GO:0006812	cation transport	181/2278	1033/15971	0.00144627	0.0251318	0.0219359	SLC7A2/ABCC8/CD4/SLC6A7/CNTN1/ATP1A2/SYT13/HOMER3/CYBA/MCOLN3/ATP2C2/SLC9A3/KCNAB2/ATP1B3/LLGL2/ATP2A3/TACR2/TRPM3/P2RX5/FTL/FKBP1A/FXYD5/TF/ITPR3/TSPO/NKAIN4/CHRNA4/FGF14/SLC7A5/PIEZO1/SLC39A14/LILRB1/CAV1/SLC1A1/KCNT1/CXCL12/CDH23/P2RX1/CHRNE/CCL2/SLC2A9/SLC22A18/SLC12A7/PDGFRB/KLHL24/STEAP3/SLC5A9/CNR1/VAMP8/CASQ2/KCNJ5/PTK2B/ADRA1A/SLC36A1/ATP8A1/MRS2/ATF4/SLC44A2/DPP6/ACTN4/SLC6A6/LGALS3/SNA…	181
GO:0001655	BP	GO:0001655	urogenital system development	63/2278	306/15971	0.00146478	0.0254148	0.0221829	CYP26B1/CFLAR/PROM1/TNC/COL4A4/NRP1/BMP7/JAG1/CTSH/SFRP1/VEGFA/FGF1/PDGFRB/WNT5A/EPHA4/NID1/CAT/PAX8/ALDH1A2/LAMA5/SERPINF1/CASP9/ANXA1/AGT/SULF1/FRAS1/IQGAP1/SRD5A1/DLG5/ADAMTS1/HPGD/DACT2/SMAD3/COL4A3/MTSS1/PDGFD/ID4/PSAPL1/ALOX15B/TACSTD2/COL4A1/LRRK2/SULF2/KANK2/PSAP/MMP17/FMN1/PECAM1/CRLF1/PKD1/WFS1/SDC4/FLCN/ACE/GREM1/NPNT/SERPINB5/CRIP1/CD24/ITGA8/CA2/CTNNBIP1/DCN	63
GO:0001704	BP	GO:0001704	formation of primary germ layer	28/2278	111/15971	0.00154145	0.026664	0.0232733	EYA2/ITGB5/MMP2/LAMB1/BMP7/PRKAR1A/WNT5A/FN1/WLS/TWSG1/COL5A1/COL4A2/ITGA7/COL6A1/COL8A1/SFRP2/ETS2/ITGB2/ITGA2/SMAD3/LAMB3/POU5F1/LAMA3/DUSP1/COL5A2/ITGA8/DUSP5/GJA1	28
GO:1902936	MF	GO:1902936	phosphatidylinositol bisphosphate binding	28/2278	111/15971	0.00154145	0.026664	0.0232733	SCIN/RPH3A/LAPTM4B/GSDMD/GSDME/ADAP1/SH3PXD2A/PLEK/SDCBP2/HIP1/MTSS2/GSN/JPH2/OBSCN/LDLRAP1/STXBP6/SYT9/PHLDA3/SH3PXD2B/ANXA2/SVIL/CAPG/GSDMB/ACTN2/VILL/MAPT/GAB2/TULP3	28
GO:0001937	BP	GO:0001937	negative regulation of endothelial cell proliferation	13/2278	38/15971	0.00161371	0.0278718	0.0243275	ALOX5/NGFR/RGCC/CAV2/CAV1/CCL2/SPARC/ATP5IF1/SULF1/THBS1/COL4A3/APOE/GJA1	13
GO:0019370	BP	GO:0019370	leukotriene biosynthetic process	2278-07-01	14/15971	0.00162373	0.0279469	0.0243931	ALOX5/LTA4H/PLA2G5/GGT7/SYK/GGT1/GGTA1	7
GO:0031432	MF	GO:0031432	titin binding	2278-07-01	14/15971	0.00162373	0.0279469	0.0243931	ANKRD1/OBSCN/MYBPC1/ACTN2/TCAP/ANKRD2/CALM1	7
GO:0071675	BP	GO:0071675	regulation of mononuclear cell migration	15/2278	47/15971	0.00162539	0.0279469	0.0243931	SERPINE1/RARRES2/CXCL12/LGALS3/CCN3/THBS1/IL34/NBL1/PDGFD/LGMN/DUSP1/GREM1/C3AR1/S100A14/S100A7	15
GO:1903169	BP	GO:1903169	regulation of calcium ion transmembrane transport	33/2278	138/15971	0.00164878	0.0283064	0.0247069	ATP1A2/CYBA/FKBP1A/FGF14/CASQ2/PTK2B/BIN1/STAC2/JPH2/SELENON/CACNB2/SLN/HAP1/KCNE3/GPR35/F2R/CAV3/GSTM2/STRIT1/RAMP3/THY1/S100A1/GPER1/GEM/EHD3/TMEM38B/CALM1/CXCL11/NPPA/NTSR1/CRHR1/NPSR1/HPCA	33
GO:0007517	BP	GO:0007517	muscle organ development	70/2278	349/15971	0.00170434	0.0292165	0.0255012	CYP26B1/CFLAR/YBX3/GPC1/CDON/HDAC4/SPEG/FKBP1A/MYH7/DSP/SGCG/MYH14/CAV2/CAV1/MYH3/CRYAB/RIPOR2/WNT5A/SMYD1/POPDC2/GPCPD1/FGFRL1/LAMA5/ITGA7/CD164/EGLN1/FLNB/ANKRD1/TAGLN/JPH2/CHODL/BTG2/MYL3/SELENON/COL6A3/PI16/SMAD3/EEF2/CAVIN4/CAV3/NEB/FHL3/SMTN/MAFF/CACNA1H/SVIL/ADARB1/MYH6/DDX39B/CTDP1/MYOM1/SGCA/RGS2/TNNT2/TPM1/EPHB1/NRG1/MRAS/S100B/GREM1/TCAP/SMTNL1/GPX1/ACTN3/ANKRD2/ACTA1/DCN/GJA1/MYL2/XIR…	70
GO:0071260	BP	GO:0071260	cellular response to mechanical stimulus	21/2278	76/15971	0.0017269	0.0294905	0.0257404	ATP1A2/FAS/CYBA/CASP8/CNN2/HDAC4/PIEZO1/RIPOR2/IRF1/AGT/ANKRD1/BAG3/ITGA2/BNIP3/AQP1/COL1A1/MMP7/F11R/NPPA/SLC2A1/GJA1	21
GO:0106106	BP	GO:0106106	cold-induced thermogenesis	32/2278	133/15971	0.00172886	0.0294905	0.0257404	IL4R/GNAS/SCD/CAV1/VEGFA/LAMA4/NPR3/MFN2/MFAP2/ATF4/PEMT/LPIN1/IRF4/IL18/ACSL1/ACOT11/SYK/SLN/CIDEA/TRPV2/DIO2/IL18R1/FLCN/OXTR/ACTN3/APPL2/GATM/G0S2/ID1/FABP4/PCTP/GJA1	32
GO:0120161	BP	GO:0120161	regulation of cold-induced thermogenesis	32/2278	133/15971	0.00172886	0.0294905	0.0257404	IL4R/GNAS/SCD/CAV1/VEGFA/LAMA4/NPR3/MFN2/MFAP2/ATF4/PEMT/LPIN1/IRF4/IL18/ACSL1/ACOT11/SYK/SLN/CIDEA/TRPV2/DIO2/IL18R1/FLCN/OXTR/ACTN3/APPL2/GATM/G0S2/ID1/FABP4/PCTP/GJA1	32
GO:0006942	BP	GO:0006942	regulation of striated muscle contraction	22/2278	81/15971	0.00173064	0.0294905	0.0257404	ATP1A2/HDAC4/MYH7/DSP/CAV1/CASQ2/ADRA1A/TNNT3/BIN1/PDE5A/MYL3/KCNE3/CAV3/GSTM2/STRIT1/RGS2/ACTN3/EHD3/TMEM38B/CALM1/NPPA/MYL2	22
GO:0030003	BP	GO:0030003	cellular cation homeostasis	108/2278	579/15971	0.00174362	0.0296675	0.0258949	CD4/ATP1A2/HERPUD1/CYBA/MCOLN3/ATP2C2/SLC9A3/ROGDI/ATP1B3/CYBRD1/ATP2A3/P2RX5/FTL/FKBP1A/TF/ITPR3/SLC39A14/CAV2/CAV1/CXCL12/CDH23/P2RX1/C7/WNT5A/CNR1/CASQ2/PTK2B/ADRA1A/MT1G/ATF4/ATP13A3/AGT/EGLN1/ISCU/SLC39A8/RAB20/GPR17/JPH2/MCOLN2/KCNMA1/GRIN2C/TPCN2/SELENON/TRPV6/CACNB2/AVPR1A/RIC3/PRKCB/HSP90B1/SMAD3/TRPV3/SCARA5/CD52/ATP6V0E2/SAA1/HAP1/BNIP3/GPR35/F2R/CAV3/RASA3/MT1X/FPR3/TRPV2/LRRK2/CD55/A…	108
GO:0050819	BP	GO:0050819	negative regulation of coagulation	16/2278	52/15971	0.00177388	0.0301375	0.0263051	SERPINE1/TSPAN8/THBS1/SERPINF2/ANXA2/ABAT/CEACAM1/ALOX12/APOE/ANXA5/SERPINB2/PROCR/C1QTNF1/KRT1/FGB/THBD	16
GO:0002703	BP	GO:0002703	regulation of leukocyte mediated immunity	42/2278	188/15971	0.00177816	0.0301654	0.0263294	STXBP2/IL4R/RIF1/UNC13D/LILRB1/BCL6/IL1R1/VAMP8/C4BPA/C3/ADGRE2/NECTIN2/BST2/BLK/IL18/ABR/ITGB2/AZGP1/DNASE1L3/SYK/B2M/NOD2/IL7R/LGALS9/SERPINB9/CADM1/BCR/MICA/CD177/DNASE1/TFRC/CEACAM1/FCER2/IL18R1/IL18RAP/CLEC12B/GAB2/FCGR2B/RAET1E/NPPA/RAET1G/KLRK1	42
GO:0001666	BP	GO:0001666	response to hypoxia	66/2278	326/15971	0.00178552	0.030186	0.0263474	CFLAR/CYBA/MMP2/BMP7/CHRNA4/RGCC/CIAO3/SFRP1/NDRG1/CAV1/PDLIM1/CXCL12/SOD3/CRYAB/VEGFA/PTK2B/CAT/PTGIS/PCK1/HIF3A/EGLN3/ACTN4/POSTN/LOXL2/LDHA/EGLN1/THBS1/ALAD/ANKRD1/PLOD2/DDAH1/KCNMA1/HK2/AK4/CAPN2/ITGA2/CITED2/AQP3/HSP90B1/SMAD3/NDNF/BNIP3/MTHFR/AGTRAP/ABAT/P4HB/PSMD13/AQP1/CST3/CHCHD2/REG1A/TMBIM6/PAM/UBC/PSMB4/S100B/ANGPTL4/UBA52/CD24/NOP53/NPPA/MB/SLC2A1/HILPDA/PENK/DDIT4	66
GO:0071248	BP	GO:0071248	cellular response to metal ion	40/2278	177/15971	0.00180233	0.030186	0.0263474	SYT13/TF/TSPO/WNT5A/CPNE5/MT1G/ATF4/JUND/SERPINF1/IQGAP1/GSN/ALAD/SYT8/CLDN1/B2M/SYT9/BNIP3/MT1X/LRRK2/AKR1C3/CACNA1H/MT1A/MT1M/CPNE1/AQP1/AOC1/LGMN/PPIF/RASAL1/CRHBP/FBP1/MT1E/CPNE7/SLC25A23/DMTN/FABP4/MT2A/CYP11B1/MT4/HPCA	40
GO:0042542	BP	GO:0042542	response to hydrogen peroxide	31/2278	128/15971	0.00180987	0.030186	0.0263474	STK24/MET/CRYAB/PDGFRB/PTK2B/CAT/TRAP1/LDHA/ANXA1/TXN/RHOB/CAPN2/EEF2/PDGFD/NET1/BNIP3/LRRK2/PSAP/SIRPA/AQP1/CST3/PPIF/COL1A1/IL18RAP/DUSP1/KLF2/CYP1B1/GPX1/TXNIP/MB/HBB	31
GO:0006873	BP	GO:0006873	cellular ion homeostasis	110/2278	592/15971	0.00181525	0.030186	0.0263474	CD4/ATP1A2/HERPUD1/CYBA/MCOLN3/ATP2C2/SLC9A3/ROGDI/ATP1B3/CYBRD1/ATP2A3/P2RX5/FTL/FKBP1A/TF/ITPR3/SLC39A14/CAV2/CAV1/CXCL12/CDH23/P2RX1/C7/WNT5A/CNR1/CASQ2/PTK2B/ADRA1A/MT1G/ATF4/ATP13A3/AGT/EGLN1/ISCU/SLC39A8/RAB20/GPR17/JPH2/MCOLN2/KCNMA1/GRIN2C/TPCN2/SELENON/TRPV6/CACNB2/AVPR1A/CKB/RIC3/PRKCB/HSP90B1/SMAD3/TRPV3/SCARA5/CD52/ATP6V0E2/SAA1/HAP1/BNIP3/GPR35/F2R/CAV3/RASA3/MT1X/FPR3/TRPV2/LRRK2/CD…	110
GO:0004090	MF	GO:0004090	carbonyl reductase (NADPH) activity	2278-04-01	5/15971	0.00182954	0.030186	0.0263474	CBR3/DCXR/DHRS4/DHRS2	4
GO:0009233	BP	GO:0009233	menaquinone metabolic process	2278-04-01	5/15971	0.00182954	0.030186	0.0263474	CYP4F12/CYP4F3/CYP4F11/CYP4F2	4
GO:0016717	MF	GO:0016717	oxidoreductase activity, acting on paired donors, with oxidation of a pair of donors resulting in the reduction of molecular oxygen to two molecules of water	2278-04-01	5/15971	0.00182954	0.030186	0.0263474	SCD/FADS2/SCD5/FADS1	4
GO:0033591	BP	GO:0033591	response to L-ascorbic acid	2278-04-01	5/15971	0.00182954	0.030186	0.0263474	GSTP1/SPARC/CAT/ITGA2	4
GO:0036100	BP	GO:0036100	leukotriene catabolic process	2278-04-01	5/15971	0.00182954	0.030186	0.0263474	CYP4F12/CYP4F3/CYP4F11/CYP4F2	4
GO:0036101	BP	GO:0036101	leukotriene B4 catabolic process	2278-04-01	5/15971	0.00182954	0.030186	0.0263474	CYP4F12/CYP4F3/CYP4F11/CYP4F2	4
GO:0036102	BP	GO:0036102	leukotriene B4 metabolic process	2278-04-01	5/15971	0.00182954	0.030186	0.0263474	CYP4F12/CYP4F3/CYP4F11/CYP4F2	4
GO:0044362	BP	GO:0044362	negative regulation of molecular function in other organism	2278-04-01	5/15971	0.00182954	0.030186	0.0263474	CASP8/SFTPD/PTX3/ANXA2	4
GO:0044854	BP	GO:0044854	plasma membrane raft assembly	2278-04-01	5/15971	0.00182954	0.030186	0.0263474	PACSIN2/CAV2/CAV1/CAV3	4
GO:0050051	MF	GO:0050051	leukotriene-B4 20-monooxygenase activity	2278-04-01	5/15971	0.00182954	0.030186	0.0263474	CYP4F12/CYP4F3/CYP4F11/CYP4F2	4
GO:0052204	BP	GO:0052204	negative regulation of molecular function in other organism involved in symbiotic interaction	2278-04-01	5/15971	0.00182954	0.030186	0.0263474	CASP8/SFTPD/PTX3/ANXA2	4
GO:0070474	BP	GO:0070474	positive regulation of uterine smooth muscle contraction	2278-04-01	5/15971	0.00182954	0.030186	0.0263474	TACR2/ABAT/GPER1/OXTR	4
GO:0097176	BP	GO:0097176	epoxide metabolic process	2278-04-01	5/15971	0.00182954	0.030186	0.0263474	ALOX5/EPHX1/ALOX12/EPHX2	4
GO:1902564	BP	GO:1902564	negative regulation of neutrophil activation	2278-04-01	5/15971	0.00182954	0.030186	0.0263474	ABR/BCR/GRN/FCGR2B	4
GO:2001199	BP	GO:2001199	negative regulation of dendritic cell differentiation	2278-04-01	5/15971	0.00182954	0.030186	0.0263474	LILRB1/TMEM176B/TMEM176A/FCGR2B	4
GO:0032989	BP	GO:0032989	cellular component morphogenesis	133/2278	735/15971	0.0018354	0.0302392	0.0263938	CFLAR/IFRD1/GAS7/CD44/VCL/MYO16/PREX2/CYFIP2/NCKAP1/GPC1/NGFR/NGEF/WDR1/MAP3K13/NTN4/RAP1GAP/NRP1/PACSIN2/BMP7/MYH14/KANK1/CXCL12/PRKAR1A/MYH3/PMP22/PHACTR1/VEGFA/PDGFRB/WNT5A/SPTBN1/FN1/EPHA4/NRP2/CASQ2/SPP1/LDB3/OBSL1/CPNE5/PALLD/NECTIN2/OLFM1/TNNT3/LAMA5/MATN2/LGR6/POSTN/MYH11/CAPN9/ENPP2/SPTBN5/IQGAP1/RERE/CELSR2/GDF7/PHLDB2/BOC/EPHA1/VLDLR/C9orf72/ANKRD1/DPYSL4/GFRA1/FARP1/ROBO3/OBSCN/CHODL/…	133
GO:0008047	MF	GO:0008047	enzyme activator activity	89/2278	464/15971	0.00185568	0.030453	0.0265805	CFLAR/GPRC5A/PREX2/TBC1D1/ATP1B3/LLGL2/ATP2A3/RAP1GAP/FBLN1/GNAS/NLRP1/TBC1D2/NRP1/RGCC/CTSH/ADAP1/CAV1/CHN2/PRKAG2/SH3PXD2A/PITRM1/FAM20A/FN1/ERRFI1/RAB3GAP2/PTPA/DNAJC15/ARHGAP40/CDKN1A/ARHGAP22/USP6/RAP1GAP2/MTSS2/CASP9/RGS3/IQGAP1/SGSM2/TBCD/RPTOR/RGS5/DGKQ/SFRP2/TBC1D7/DOCK5/INCENP/DOCK1/ABR/SPDYA/TBC1D2B/TBC1D16/AHSA2P/SH3PXD2B/ALS2CL/ARHGAP45/GAS6/RASA3/BCR/LRRK2/ALKAL2/GM2A/PSAP/MMP17/TBC…	89
GO:0043281	BP	GO:0043281	regulation of cysteine-type endopeptidase activity involved in apoptotic process	43/2278	194/15971	0.00185684	0.030453	0.0265805	CFLAR/FAS/CD44/HERPUD1/CASP8/NGFR/ATP2A3/GRAMD4/NLRP1/BIRC7/CTSH/P2RX1/CRYAB/VEGFA/DHCR24/F3/CTSD/HIP1/POR/EGLN3/CASP9/MICAL1/MTCH1/THBS1/ARL6IP5/SFRP2/GSN/SYK/SMAD3/LGALS9/COL4A3/SERPINB9/F2R/GAS6/DAPK1/AQP1/NLRP2/ALOX12/TNFSF10/GPER1/MAPT/GPX1/PRDX5	43
GO:0006749	BP	GO:0006749	glutathione metabolic process	14/2278	43/15971	0.00185904	0.030453	0.0265805	GSTP1/GGT7/CNDP2/GSTM5/GPX4/GSTM2/GSTA1/HAGH/GGT1/GSTA4/GPX1/GSTT2B/GSTM3/GSTA2	14
GO:0042572	BP	GO:0042572	retinol metabolic process	14/2278	43/15971	0.00185904	0.030453	0.0265805	CYP2D6/ALDH1A2/RDH13/PLB1/PNPLA2/ALDH1A3/AKR1C3/ADH1C/DGAT2/CYP1B1/ADH1B/ADH4/CYP3A5/DHRS9	14
GO:0051240	BP	GO:0051240	positive regulation of multicellular organismal process	264/2278	1575/15971	0.00188308	0.0308028	0.0268858	ENPP4/CYP26B1/CFLAR/SCIN/PROM1/CD4/ALOX5/CNTN1/ATP1A2/CYBA/SERPINB3/YBX3/GPC1/CASP8/NGFR/CDON/ABCA7/HDAC4/SCARB1/MAP3K13/TACR2/ACACB/IL4R/CST7/RIF1/GNAS/TF/NLRP1/SCD/NRP1/POLR2E/TSPO/BMP7/JAG1/RGCC/SLC7A5/CTSH/CCN4/GSDMD/LILRB1/CAV1/MET/SERPINE1/SLC1A1/CXCL12/SOD2/SMOC2/TMEM30A/VEGFA/SPARC/FGF1/PDGFRB/BCL6/WNT5A/SPTBN1/FN1/IL1R1/PLEK/EPHA4/MFN2/MFAP2/F3/NRP2/CNR1/VAMP8/SPP1/GPAM/CLU/PTK2B/ADRA1A/…	264
GO:0006874	BP	GO:0006874	cellular calcium ion homeostasis	78/2278	398/15971	0.0018886	0.0308489	0.026926	CD4/ATP1A2/HERPUD1/CYBA/MCOLN3/ATP2C2/ATP2A3/P2RX5/FKBP1A/ITPR3/CAV2/CAV1/CXCL12/CDH23/P2RX1/WNT5A/CNR1/CASQ2/PTK2B/ADRA1A/ATF4/ATP13A3/AGT/GPR17/JPH2/MCOLN2/GRIN2C/TPCN2/SELENON/TRPV6/CACNB2/AVPR1A/RIC3/PRKCB/HSP90B1/SMAD3/TRPV3/CD52/SAA1/HAP1/BNIP3/GPR35/F2R/CAV3/RASA3/FPR3/TRPV2/CD55/ANXA6/LPAR1/TGM2/GSTM2/GTF2I/PKD1/WFS1/RAMP3/APOE/TMBIM6/SYPL2/ACKR3/THY1/CTRC/GPER1/C3AR1/OXTR/CD24/CCL3/TMEM3…	78
GO:0071711	BP	GO:0071711	basement membrane organization	2278-11-01	30/15971	0.00193267	0.0315237	0.027515	NTN4/NID2/LAMB1/CAV2/CAV1/NID1/PHLDB2/SPINT2/FLRT2/COL4A1/LAMB3	11
GO:0030038	BP	GO:0030038	contractile actin filament bundle assembly	25/2278	97/15971	0.0019507	0.0317273	0.0276927	ITGB5/SORBS1/NRP1/RGCC/SFRP1/MET/PDLIM1/PHACTR1/PTK2B/CGNL1/PHLDB2/EPHA1/ZYX/SMAD3/SERPINF2/SH3PXD2B/ACTG1/TACSTD2/EVL/LPAR1/SDC4/TPM1/F11R/SYNPO2L/LIMK1	25
GO:0043149	BP	GO:0043149	stress fiber assembly	25/2278	97/15971	0.0019507	0.0317273	0.0276927	ITGB5/SORBS1/NRP1/RGCC/SFRP1/MET/PDLIM1/PHACTR1/PTK2B/CGNL1/PHLDB2/EPHA1/ZYX/SMAD3/SERPINF2/SH3PXD2B/ACTG1/TACSTD2/EVL/LPAR1/SDC4/TPM1/F11R/SYNPO2L/LIMK1	25
GO:0032269	BP	GO:0032269	negative regulation of cellular protein metabolic process	165/2278	938/15971	0.00195807	0.031802	0.0277579	CFLAR/TMEM98/GPRC5A/SERPINB1/CD44/HERPUD1/ITIH4/SERPINB3/NGFR/FBLN1/CST7/LXN/GSTP1/FKBP1A/GADD45B/FBXO7/TIMP3/TSPO/RASD2/PAPLN/BMP7/BIRC7/TRIB3/RASSF2/WFDC1/SFRP1/LAPTM4B/CAV1/SERPINE1/PRKAG2/SPOCK2/PRKAR1A/CRYAB/CBL/PHACTR1/VEGFA/KAT2B/EPHA4/DHCR24/ERRFI1/IVNS1ABP/RARRES1/PTPA/ITIH5/SERPINB6/CDKN1A/C3/POR/ATF4/BST2/LGALS3/SERPINF1/SPINK5/PPP1R1A/MICAL1/AGT/NIBAN1/EIF4E2/BIN1/THBS1/RGS3/WARS1/RPT…	165
GO:0006809	BP	GO:0006809	nitric oxide biosynthetic process	18/2278	62/15971	0.00196929	0.0319389	0.0278774	SLC7A2/TSPO/CAV1/CLU/PTK2B/PTGIS/AGT/DDAH1/ITGB2/PTX3/SMAD3/SIRPA/KLF2/CYP1B1/ACP5/HSP90AA1/KLRK1/HBB	18
GO:0031348	BP	GO:0031348	negative regulation of defense response	42/2278	189/15971	0.00197767	0.0320293	0.0279563	ALOX5/CST7/GSTP1/TTLL12/WFDC1/LILRB1/PTGIS/SERPINF1/SPINK5/NT5E/CCN3/NLRC5/SIGLEC10/GPR17/ABR/SMAD3/LGALS9/SERPINB9/SAA1/A2M/METRNL/NPLOC4/BCR/SIRPA/MICB/MICA/GRN/CEACAM1/APOE/PSMB4/GPER1/PARP14/APOD/GPX1/CLEC12B/FCGR2B/ACP5/TNFAIP6/APPL2/IFI16/KRT1/FGL2	42
GO:0016651	MF	GO:0016651	oxidoreductase activity, acting on NAD(P)H	24/2278	92/15971	0.00199476	0.0322604	0.028158	CYBA/CYB5R3/CRYZ/POR/FMO5/MICAL2/MICAL1/TXN/CBR4/NDUFB9/AKR1C2/CYB5R2/NXN/AKR1C1/AKR1C3/TP53I3/NQO2/DUOX1/DCXR/ADH4/DLD/DUOX2/DHRS4/GMPR	24
GO:0030168	BP	GO:0030168	platelet activation	34/2278	145/15971	0.00201254	0.0324997	0.0283669	VCL/GNAS/ITPR3/MYH9/P2RX1/FN1/PLEK/BLK/DGKQ/GNA12/MERTK/PDPN/SYK/PRKCB/SAA1/F2R/ABAT/ACTG1/DGKD/CEACAM1/MYL12A/COMP/COL1A1/ALOX12/APOE/F11R/CSRP1/ADRA2C/DMTN/C1QTNF1/ACTB/FGB/THBD/HBB	34
GO:0046209	BP	GO:0046209	nitric oxide metabolic process	19/2278	67/15971	0.00202302	0.0324997	0.0283669	SLC7A2/TSPO/CAV1/CLU/PTK2B/PTGIS/POR/AGT/DDAH1/ITGB2/PTX3/SMAD3/SIRPA/KLF2/CYP1B1/ACP5/HSP90AA1/KLRK1/HBB	19
GO:0002716	BP	GO:0002716	negative regulation of natural killer cell mediated immunity	2278-06-01	11/15971	0.00202672	0.0324997	0.0283669	LILRB1/LGALS9/SERPINB9/MICA/CEACAM1/CLEC12B	6
GO:0009111	BP	GO:0009111	vitamin catabolic process	2278-06-01	11/15971	0.00202672	0.0324997	0.0283669	CYP26B1/CYP2W1/CYP4F12/CYP4F3/CYP4F11/CYP4F2	6
GO:1900115	BP	GO:1900115	extracellular regulation of signal transduction	2278-06-01	11/15971	0.00202672	0.0324997	0.0283669	LTBP1/FBN2/NBL1/LRPAP1/CD46/GREM1	6
GO:1900116	BP	GO:1900116	extracellular negative regulation of signal transduction	2278-06-01	11/15971	0.00202672	0.0324997	0.0283669	LTBP1/FBN2/NBL1/LRPAP1/CD46/GREM1	6
GO:0048661	BP	GO:0048661	positive regulation of smooth muscle cell proliferation	23/2278	87/15971	0.00202946	0.0324997	0.0283669	CYBA/HDAC4/MMP2/CCN4/PDGFRB/MFN2/ABCC4/AGT/THBS1/CDH13/IL18/ADAMTS1/LDLRAP1/HPGD/ITGA2/SERPINF2/PDGFD/DDX39B/TGM2/ALOX12/IGFBP5/NQO2/GJA1	23
GO:0030547	MF	GO:0030547	receptor inhibitor activity	2278-10-01	26/15971	0.00203727	0.0325793	0.0284364	DKK3/IL36RN/ESR2/LY6E/LRPAP1/SLURP2/IL1RN/LY6H/LYNX1/CLEC12B	10
GO:1901019	BP	GO:1901019	regulation of calcium ion transmembrane transporter activity	22/2278	82/15971	0.00205247	0.0326864	0.0285299	ATP1A2/FKBP1A/FGF14/CASQ2/STAC2/JPH2/SELENON/CACNB2/SLN/HAP1/KCNE3/GPR35/CAV3/GSTM2/STRIT1/S100A1/GEM/EHD3/CALM1/NPPA/CRHR1/HPCA	22
GO:0045296	MF	GO:0045296	cadherin binding	64/2278	316/15971	0.00205484	0.0326864	0.0285299	PROM1/GPRC5A/VCL/CNN2/PFKP/FXYD5/TBC1D2/ARVCF/PACSIN2/MYH9/STK24/EHD4/NDRG1/PLIN3/PDLIM1/CDH23/HSPA8/CBL/SPTBN1/PRDX6/TJP2/CALD1/LRRFIP1/CDHR3/AFDN/EPS8L1/LDHA/ANXA1/TES/FLNB/IQGAP1/CDH13/RPS2/PHLDB2/BAG3/CAST/PDLIM5/EEF2/STXBP6/FASN/BSG/BAIAP2/EPS8L2/PLEC/PDXDC1/ANXA2/SEPTIN9/RPL14/EEF1G/BAIAP2L1/CAPG/CTNNA1/PKP1/OLFM4/CD46/ESYT2/PPL/F11R/H1-10/PCMT1/MPRIP/HSPA1A/ARHGEF16/S100P	64
GO:0045104	BP	GO:0045104	intermediate filament cytoskeleton organization	15/2278	48/15971	0.00205718	0.0326864	0.0285299	DSP/KLHL24/GFAP/DES/PLEC/SYNM/KRT16/KRT14/VIM/PKP1/PPL/NES/NEFL/KRT6C/KRT2	15
GO:0005546	MF	GO:0005546	phosphatidylinositol-4,5-bisphosphate binding	21/2278	77/15971	0.00206113	0.0326864	0.0285299	SCIN/RPH3A/GSDMD/GSDME/SH3PXD2A/SDCBP2/MTSS2/GSN/JPH2/OBSCN/LDLRAP1/STXBP6/SYT9/PHLDA3/ANXA2/SVIL/CAPG/GSDMB/ACTN2/VILL/TULP3	21
GO:0014897	BP	GO:0014897	striated muscle hypertrophy	21/2278	77/15971	0.00206113	0.0326864	0.0285299	HDAC4/LMCD1/MYH7/ERRFI1/ADRA1A/AGT/PDE5A/SORBS2/PDLIM5/PI16/SMAD3/AKAP13/CAV3/MYH6/DDX39B/CTDP1/IGFBP5/RGS2/TCAP/IL6ST/NPPA	21
GO:0022617	BP	GO:0022617	extracellular matrix disassembly	21/2278	77/15971	0.00206113	0.0326864	0.0285299	CD44/MMP2/LAMC1/MMP3/SCUBE1/PDPN/CAPN2/KLK7/BSG/SH3PXD2B/A2M/DDR1/CST3/MMP7/FGFR4/KLK4/CTRB1/MMP1/PRSS1/CTRB2/PRSS2	21
GO:0016324	CC	GO:0016324	apical plasma membrane	66/2278	328/15971	0.00208987	0.0330964	0.0288877	PROM1/CD44/CYBA/SLC9A3/PLD1/STXBP2/FAT1/CEACAM6/GNAS/TF/ITPK1/JAG1/SLC7A5/SLC39A14/SLC1A1/SLC2A9/SLC22A18/RIPOR2/TMEM30A/PDGFRB/ABCC5/FN1/ECRG4/RAB17/ABCC4/BST2/SLC6A6/ANXA1/SLC39A8/SLC2A5/FRMD1/SORBS2/KCNMA1/PDPN/CLDN1/PLB1/SLC29A4/CTSB/SCNN1G/GP2/SLC19A1/MUC20/CIB1/MUC1/CYP4F12/CLDN4/GM2A/SLC22A4/SLC22A5/EMP2/AQP1/SLC12A1/CEACAM1/MLC1/DUOX1/THY1/UMODL1/OXTR/CYP4F2/SLC38A1/DUOX2/SLC16A1/SLC2A1/U…	66
GO:0014888	BP	GO:0014888	striated muscle adaptation	13/2278	39/15971	0.00210885	0.0333046	0.0290694	CFLAR/HDAC4/MYH7/ERRFI1/GSN/SMAD3/MYH6/IGFBP5/TCAP/ACTN3/ACTA1/NPPA/TNNT1	13
GO:0022627	CC	GO:0022627	cytosolic small ribosomal subunit	13/2278	39/15971	0.00210885	0.0333046	0.0290694	RPS16/RPS12/RPS6/RPS2/RPS9/RPS17/RPS23/ISG15/RPS20/RPS25/UBA52/RPS5/RPSA	13
GO:0046890	BP	GO:0046890	regulation of lipid biosynthetic process	39/2278	173/15971	0.00213787	0.0337165	0.0294289	PDK4/ELOVL5/H6PD/DKK3/SCARB1/ACACB/FDFT1/SORBS1/SCD/TSPO/TRIB3/ASAH1/PRKAG2/FGF1/GPAM/PCK1/C3/POR/ANXA1/DGKQ/CCDC3/LPCAT1/LSS/CAPN2/IGFBP7/AVPR1A/FASN/HSD17B13/DHCR7/AKR1C3/PLIN5/DGAT2/CEACAM1/APOE/FGFR4/GPER1/CES1/ORMDL3/MLXIPL	39
GO:0052126	BP	GO:0052126	movement in host environment	37/2278	162/15971	0.00215378	0.0339205	0.029607	CD4/SERPINB3/SCARB1/ITGB5/CAV2/CAV1/MET/CBL/VAMP8/CDHR3/NECTIN2/TRIM5/TRIM22/IFITM3/GSN/TPCN2/CLDN1/PTX3/ITGA2/CTSB/ANPEP/LGALS9/GAS6/SIVA1/IFITM2/P4HB/CD55/TRIM31/TFRC/CD46/NPC1/F11R/TNFRSF14/RPSA/HSPA1A/VPS37B/KRT6A	37
GO:0010876	BP	GO:0010876	lipid localization	76/2278	388/15971	0.00217331	0.0341716	0.0298262	OSBPL5/ABCA7/ATP11A/SCARB1/ACACB/GRAMD1A/TSPO/APOL4/NFKBIA/PLIN3/PLA2G4C/CAV1/PRKAG2/ABCC3/TMEM30A/SPP1/CLU/SLC66A2/ATP8A1/GOT2/ABCC4/C3/PLA2G5/APOL2/ANXA1/AGT/THBS1/ABCA8/VLDLR/ACSL1/ATP5PF/LDLRAP1/SLC51A/SYK/FABP6/SLCO2A1/CIDEA/PNPLA2/CLN8/ANXA2/AKR1C1/SERPINA5/GM2A/PSAP/CPT1B/ATP10A/PLIN5/PON1/GRAMD1B/DGAT2/CEACAM1/SLC27A6/ESYT2/APOE/NPC1/ACE/LPL/CYP4F2/APOD/CES1/NME4/PLIN2/ABCA9/ABCA10/C1QTNF…	76
GO:1901698	BP	GO:1901698	response to nitrogen compound	175/2278	1004/15971	0.0021757	0.0341716	0.0298262	CFLAR/PDK4/MGST1/HERPUD1/CYBA/NGFR/GLP2R/P2RX5/GSTP1/COL16A1/MMP2/GNAO1/GNAS/NLRP1/SORBS1/TSPO/NFKBIA/BMP7/CHRNA4/TRIB3/JAG1/SFRP1/SLC39A14/CAV2/CAV1/RARRES2/KANK1/CXCL12/P2RX1/PRKAR1A/SPARC/KAT2B/EPHA4/ERRFI1/CNR1/CASQ2/PTK2B/CAT/PDE1B/PCK1/CDKN1A/GOT2/ABCC4/PLA2G5/POR/ATF4/GDF15/JUND/RFTN1/PEMT/LPIN1/LDHA/ECHDC3/ANXA1/AGT/EGLN1/TXN/ADCY3/LHCGR/IQGAP1/CDH13/RPTOR/COL6A1/RCN3/REG3G/DGKQ/SRD5A1/SD…	175
GO:0006935	BP	GO:0006935	chemotaxis	108/2278	583/15971	0.00220031	0.0345107	0.0301222	ALOX5/TYMP/DAPK2/GPC1/NGFR/NTN4/PLD1/RAP1GAP/GSTP1/NRP1/BMP7/MET/SERPINE1/RARRES2/CXCL12/CCL2/RIPOR2/SMOC2/VEGFA/THBS4/FGF1/PDGFRB/WNT5A/SPTBN1/EPHA4/F3/NRP2/PTK2B/ADGRE2/PALLD/MTUS1/LAMA5/LGALS3/MATN2/LGR6/SFTPD/ANXA1/GPNMB/ENPP2/CCN3/THBS1/SPTBN5/CDH13/GDF7/BOC/EPHA1/VLDLR/DPYSL4/GFRA1/ROBO3/IL34/NBL1/ITGB2/JAML/CXCL16/ITGA2/DEFB1/SYK/SMAD3/LGALS9/ALCAM/PDGFD/FEZ2/PLEKHG5/BSG/IL16/SAA1/CAMK1D/G…	108
GO:0002548	BP	GO:0002548	monocyte chemotaxis	16/2278	53/15971	0.00220995	0.03452	0.0301302	SERPINE1/CXCL12/CCL2/LGALS3/ANXA1/CCN3/NBL1/LGMN/DUSP1/GREM1/S100A14/CCL3/CCL15/CCL3L1/CCL14/S100A7	16
GO:0045428	BP	GO:0045428	regulation of nitric oxide biosynthetic process	16/2278	53/15971	0.00220995	0.03452	0.0301302	TSPO/CAV1/CLU/PTK2B/PTGIS/AGT/DDAH1/ITGB2/PTX3/SMAD3/SIRPA/KLF2/ACP5/HSP90AA1/KLRK1/HBB	16
GO:0048247	BP	GO:0048247	lymphocyte chemotaxis	16/2278	53/15971	0.00220995	0.03452	0.0301302	CCL2/WNT5A/PTK2B/CXCL16/SAA1/GAS6/PADI2/C10orf99/CCL3/CXCL11/KLRK1/CCL15/CCL3L1/CCL14/CXCL14/S100A7	16
GO:0005506	MF	GO:0005506	iron ion binding	32/2278	135/15971	0.00223276	0.0347072	0.0302937	CYP26B1/ALOX5/P4HA2/CYP2W1/FTL/P3H2/TF/SCD/CYP2D6/PHYH/PTGIS/EGLN3/EGLN1/ISCU/SCD5/CYP4V2/PLOD2/ALOX15B/ADI1/CYP4F12/CYP4F3/LTF/ACO2/ALOX12/CYP1B1/CYP4B1/CYP4F11/CYP4F2/ACP5/CYP3A5/CYP2E1/CYP11B1	32
GO:0016174	MF	GO:0016174	NAD(P)H oxidase H2O2-forming activity	2278-05-01	8/15971	0.00225837	0.0347072	0.0302937	FMO5/MICAL2/MICAL1/DUOX1/DUOX2	5
GO:0042373	BP	GO:0042373	vitamin K metabolic process	2278-05-01	8/15971	0.00225837	0.0347072	0.0302937	CYP4F12/CYP4F3/VKORC1/CYP4F11/CYP4F2	5
GO:0043313	BP	GO:0043313	regulation of neutrophil degranulation	2278-05-01	8/15971	0.00225837	0.0347072	0.0302937	ABR/ITGB2/SYK/BCR/CD177	5
GO:0044857	BP	GO:0044857	plasma membrane raft organization	2278-05-01	8/15971	0.00225837	0.0347072	0.0302937	ABCA7/PACSIN2/CAV2/CAV1/CAV3	5
GO:0045759	BP	GO:0045759	negative regulation of action potential	2278-05-01	8/15971	0.00225837	0.0347072	0.0302937	CNR1/BIN1/KCNE3/GPR35/CAV3	5
GO:0051121	BP	GO:0051121	hepoxilin metabolic process	2278-05-01	8/15971	0.00225837	0.0347072	0.0302937	ALOX5/GSTP1/ALOX15B/GSTM2/ALOX12	5
GO:0051122	BP	GO:0051122	hepoxilin biosynthetic process	2278-05-01	8/15971	0.00225837	0.0347072	0.0302937	ALOX5/GSTP1/ALOX15B/GSTM2/ALOX12	5
GO:0060312	BP	GO:0060312	regulation of blood vessel remodeling	2278-05-01	8/15971	0.00225837	0.0347072	0.0302937	ABR/BCR/CEACAM1/CST3/TMBIM1	5
GO:0070472	BP	GO:0070472	regulation of uterine smooth muscle contraction	2278-05-01	8/15971	0.00225837	0.0347072	0.0302937	TACR2/ABAT/GPER1/OXTR/ADRA2C	5
GO:0097413	CC	GO:0097413	Lewy body	2278-05-01	8/15971	0.00225837	0.0347072	0.0302937	HERPUD1/FBXO7/ATF4/SQSTM1/GPX1	5
GO:1901523	BP	GO:1901523	icosanoid catabolic process	2278-05-01	8/15971	0.00225837	0.0347072	0.0302937	HPGD/CYP4F12/CYP4F3/CYP4F11/CYP4F2	5
GO:0022408	BP	GO:0022408	negative regulation of cell-cell adhesion	38/2278	168/15971	0.00227122	0.0348158	0.0303884	IL4R/FXYD5/JAG1/RGCC/FGL1/LILRB1/CXCL12/PRKAR1A/RIPOR2/VEGFA/BCL6/IRF1/TWSG1/LGALS3/SFTPD/ANXA1/GPNMB/LRRC32/PDE5A/DLG5/SPINT2/LGALS9/LGALS9C/MYADM/ABAT/MBP/CDSN/CEACAM1/VSIR/ALOX12/SDC4/IL1RN/FCGR2B/GTPBP4/TNFRSF14/C1QTNF1/FGL2/MUC21	38
GO:0048771	BP	GO:0048771	tissue remodeling	34/2278	146/15971	0.00227152	0.0348158	0.0303884	PDK4/CLDN18/GPR137B/MMP2/TF/RASSF2/JAG1/SFRP1/CAV1/LIPA/THBS4/SPP1/PTK2B/AGT/GPNMB/IL18/ABR/SYK/F2R/BCR/TGM2/PLEKHM1/TFRC/CEACAM1/CST3/IGFBP5/ACE/TNFRSF11B/GREM1/ACP5/CA2/RAB3D/TMBIM1/GJA1	34
GO:0043269	BP	GO:0043269	regulation of ion transport	115/2278	627/15971	0.00228653	0.0349988	0.0305482	CD4/CNTN1/ATP1A2/SYT13/HOMER3/CYBA/ATP2C2/ABCA7/KCNAB2/ATP1B3/WDR1/TACR2/P2RX5/FKBP1A/FXYD5/TF/TSPO/NKAIN4/CHRNA4/FGF14/LILRB1/CAV1/SFRP4/CXCL12/P2RX1/CCL2/PDGFRB/KLHL24/CNR1/VAMP8/CASQ2/KCNJ5/PTK2B/ATP8A1/ATF4/DPP6/ACTN4/LGALS3/AGT/ISCU/BIN1/THBS1/STAC2/ARL6IP5/STOM/SYT8/JPH2/GPD1L/ATP5PF/KCNMA1/CLIC6/TPCN2/SELENON/SYK/WNK2/CACNB2/AVPR1A/B2M/TRPV3/PXK/SLN/SYT9/KCNS3/IL16/GLRX/HAP1/KCNE3/CRACR2B/…	115
GO:0019216	BP	GO:0019216	regulation of lipid metabolic process	74/2278	377/15971	0.00232911	0.035603	0.0310756	PDK4/ELOVL5/H6PD/DKK3/SCARB1/ACACB/FDFT1/SORBS1/SCD/TSPO/EEF1A2/TRIB3/ASAH1/SULT2A1/WDR91/CAV1/RARRES2/PRKAG2/FGF1/PDGFRB/FHL2/ACADM/CNR1/GPAM/DNAJC15/PTK2B/PCK1/C3/POR/FMO5/GRHL1/ANXA1/AGT/DGKQ/ANKRD1/CCDC3/ACSL1/LPCAT1/LDLRAP1/LSS/CAPN2/IGFBP7/HPGD/AVPR1A/NOD2/FASN/HSD17B13/DHCR7/CIDEA/PNPLA2/PSAPL1/SERPINA3/AKR1C3/PSAP/PLIN5/DGAT2/CEACAM1/RBL2/AADAC/APOE/TIAM2/FADS1/FGFR4/GPER1/ANGPTL4/APOD/CE…	74
GO:0050777	BP	GO:0050777	negative regulation of immune response	31/2278	130/15971	0.00234719	0.0358315	0.031275	IL4R/CD59/TTLL12/LILRB1/BCL6/C4BPA/BST2/LGALS3/SPINK5/ANXA1/NLRC5/GPR17/ABR/IL7R/LGALS9/SERPINB9/A2M/BCR/CD55/MICA/GRN/CEACAM1/IL1RL1/PSMB4/PARP14/GPX1/CLEC12B/FCGR2B/TNFRSF14/IFI16/FGL2	31
GO:0006638	BP	GO:0006638	neutral lipid metabolic process	28/2278	114/15971	0.00235716	0.0358791	0.0313165	SCARB1/MGLL/ABHD12/CAV1/GPAM/CAT/PCK1/C3/LPIN1/DGKQ/ACSL1/FABP6/PNPLA2/CAV3/LIPI/SLC22A4/PLIN5/DGAT2/DGKD/AADAC/APOE/ABHD2/LPL/GPX1/CYP2E1/FABP2/FABP4/LIPF	28
GO:0006639	BP	GO:0006639	acylglycerol metabolic process	28/2278	114/15971	0.00235716	0.0358791	0.0313165	SCARB1/MGLL/ABHD12/CAV1/GPAM/CAT/PCK1/C3/LPIN1/DGKQ/ACSL1/FABP6/PNPLA2/CAV3/LIPI/SLC22A4/PLIN5/DGAT2/DGKD/AADAC/APOE/ABHD2/LPL/GPX1/CYP2E1/FABP2/FABP4/LIPF	28
GO:0002715	BP	GO:0002715	regulation of natural killer cell mediated immunity	2278-12-01	35/15971	0.002366	0.0358791	0.0313165	LILRB1/NECTIN2/LGALS9/SERPINB9/CADM1/MICA/CEACAM1/IL18RAP/CLEC12B/RAET1E/RAET1G/KLRK1	12
GO:0010543	BP	GO:0010543	regulation of platelet activation	2278-12-01	35/15971	0.002366	0.0358791	0.0313165	PLEK/BLK/PDPN/SYK/ABAT/CEACAM1/ALOX12/APOE/F11R/DMTN/C1QTNF1/THBD	12
GO:0089718	BP	GO:0089718	amino acid import across plasma membrane	2278-12-01	35/15971	0.002366	0.0358791	0.0313165	SLC7A2/ATP1A2/SLC7A5/SLC1A1/SLC36A1/SLC6A6/AGT/ARL6IP5/SLC22A4/RGS2/SLC1A4/NTSR1	12
GO:0035987	BP	GO:0035987	endodermal cell differentiation	14/2278	44/15971	0.0023741	0.0359543	0.0313821	ITGB5/MMP2/LAMB1/FN1/COL5A1/COL4A2/ITGA7/COL6A1/COL8A1/ITGB2/LAMB3/POU5F1/LAMA3/COL5A2	14
GO:0042330	BP	GO:0042330	taxis	108/2278	585/15971	0.00246606	0.0372976	0.0325546	ALOX5/TYMP/DAPK2/GPC1/NGFR/NTN4/PLD1/RAP1GAP/GSTP1/NRP1/BMP7/MET/SERPINE1/RARRES2/CXCL12/CCL2/RIPOR2/SMOC2/VEGFA/THBS4/FGF1/PDGFRB/WNT5A/SPTBN1/EPHA4/F3/NRP2/PTK2B/ADGRE2/PALLD/MTUS1/LAMA5/LGALS3/MATN2/LGR6/SFTPD/ANXA1/GPNMB/ENPP2/CCN3/THBS1/SPTBN5/CDH13/GDF7/BOC/EPHA1/VLDLR/DPYSL4/GFRA1/ROBO3/IL34/NBL1/ITGB2/JAML/CXCL16/ITGA2/DEFB1/SYK/SMAD3/LGALS9/ALCAM/PDGFD/FEZ2/PLEKHG5/BSG/IL16/SAA1/CAMK1D/G…	108
GO:0140375	MF	GO:0140375	immune receptor activity	26/2278	104/15971	0.00254633	0.0384606	0.0335698	CD4/CD44/IL17RB/IL4R/CTSH/LILRB1/LIFR/IL1R1/F3/GPR17/GFRA1/IFNGR2/IL7R/GPR35/FPR3/CRLF1/IL1RL1/IL18R1/IL18RAP/ACKR3/C3AR1/IFNLR1/FCGR2B/IL6ST/PIGR/KLRK1	26
GO:0045103	BP	GO:0045103	intermediate filament-based process	15/2278	49/15971	0.00258014	0.038895	0.033949	DSP/KLHL24/GFAP/DES/PLEC/SYNM/KRT16/KRT14/VIM/PKP1/PPL/NES/NEFL/KRT6C/KRT2	15
GO:0006766	BP	GO:0006766	vitamin metabolic process	29/2278	120/15971	0.00258189	0.038895	0.033949	CYP26B1/GSTO2/CYP2W1/CYB5R3/ALDH1A2/ALDH1L1/PDXK/CYB5A/SLC19A1/SHMT1/MTHFR/TCN2/CYP4F12/CYP4F3/AKR1C3/SLC2A3/LGMN/VNN1/VNN2/CTRC/VKORC1/CTRB1/CYP4F11/CYP4F2/ACP5/MMUT/PRSS1/SLC2A1/CTRB2	29
GO:0042269	BP	GO:0042269	regulation of natural killer cell mediated cytotoxicity	2278-11-01	31/15971	0.00261448	0.0392824	0.0342871	LILRB1/NECTIN2/LGALS9/SERPINB9/CADM1/MICA/CEACAM1/IL18RAP/CLEC12B/RAET1E/KLRK1	11
GO:0071949	MF	GO:0071949	FAD binding	2278-11-01	31/15971	0.00261448	0.0392824	0.0342871	CYB5R3/DHCR24/MICAL2/MICAL1/CYB5R2/MTHFR/D2HGDH/QSOX1/NQO2/STEAP4/MICAL3	11
GO:0042470	CC	GO:0042470	melanosome	25/2278	99/15971	0.00263476	0.0394834	0.0344625	ATP1B3/HSPA8/CTSD/ANXA11/RAB17/SERPINF1/MYH11/GPNMB/SGSM2/STOM/CTSB/HSP90B1/FASN/PDCD6IP/BSG/ANXA2/P4HB/TRPV2/ANXA6/CAPG/TFRC/PDIA4/SLC1A4/HSP90AA1/SLC2A1	25
GO:0048770	CC	GO:0048770	pigment granule	25/2278	99/15971	0.00263476	0.0394834	0.0344625	ATP1B3/HSPA8/CTSD/ANXA11/RAB17/SERPINF1/MYH11/GPNMB/SGSM2/STOM/CTSB/HSP90B1/FASN/PDCD6IP/BSG/ANXA2/P4HB/TRPV2/ANXA6/CAPG/TFRC/PDIA4/SLC1A4/HSP90AA1/SLC2A1	25
GO:0050730	BP	GO:0050730	regulation of peptidyl-tyrosine phosphorylation	48/2278	226/15971	0.0026601	0.039811	0.0347485	CD4/GPRC5A/CNTN1/CD44/NRP1/EHD4/SFRP1/CAV1/CBL/NEDD9/VEGFA/THBS4/PDGFRB/EPHA4/ERRFI1/PTK2B/ADRA1A/AGT/ENPP2/IQGAP1/DGKQ/SFRP2/IL18/LRP8/IL34/ITGB2/SYK/PDGFD/BTC/DOK7/HCLS1/GAS6/SEMA4D/ALKAL2/PECAM1/CRLF1/THY1/NRG1/ACE/GREM1/PARP14/CD24/TNFRSF14/DMTN/EFNA1/IL6ST/SPINK1/SHC1	48
GO:0001977	BP	GO:0001977	renal system process involved in regulation of blood volume	2278-07-01	15/15971	0.00267182	0.0399341	0.0348559	CYBA/F2R/GAS6/CYP4F12/EMP2/CYP4F2/GJA1	7
GO:0042802	MF	GO:0042802	identical protein binding	287/2278	1736/15971	0.00269261	0.0401923	0.0350813	CFH/CD79B/MGST1/CD4/TYMP/FAS/DAPK2/MRI1/TG/HOMER3/TMCC3/BCAT1/CASP8/GSTO2/CLDN18/PFKP/HDAC4/SCARB1/MAP3K13/MGLL/ACACB/RAP1GAP/FBLN1/CST7/PCM1/CEACAM6/FTL/LYZ/ADA2/WHRN/PACSIN2/MYH9/FAM118A/NFKBIA/SFRP1/LILRB1/PON2/CAV2/CAV1/MET/AGR2/SLC1A1/P2RX1/ENO3/CRYAB/ACCS/TPD52L1/RIPOR2/SOD2/VEGFA/NPR3/BCL6/FN1/FHL2/PLEK/EPHA4/CRYZ/ACADM/GBP3/PRDX6/CNR1/CASQ2/CCDC92/PTPA/CAT/LRRFIP1/GOT2/SDCBP2/MASP1/FGFRL1…	287
GO:0016903	MF	GO:0016903	oxidoreductase activity, acting on the aldehyde or oxo group of donors	13/2278	40/15971	0.00272237	0.040478	0.0353306	ALDH3B1/ALDH1A2/FMO5/ALDH1B1/ALDH1L1/ALDH4A1/ALDH16A1/ALDH1A3/AKR1C3/FAR2/ADH4/DLD/GAPDH	13
GO:0052372	BP	GO:0052372	modulation by symbiont of entry into host	13/2278	40/15971	0.00272237	0.040478	0.0353306	CD4/CAV1/NECTIN2/TRIM5/TRIM22/IFITM3/GSN/PTX3/LGALS9/IFITM2/P4HB/TRIM31/KRT6A	13
GO:0085029	BP	GO:0085029	extracellular matrix assembly	13/2278	40/15971	0.00272237	0.040478	0.0353306	NTN4/LAMB1/RGCC/MYH11/AGT/PHLDB2/SMAD3/TNXB/GAS6/THSD4/LAMB3/QSOX1/MFAP4	13
GO:0071385	BP	GO:0071385	cellular response to glucocorticoid stimulus	16/2278	54/15971	0.00273173	0.0405644	0.0354061	CFLAR/GSTP1/ERRFI1/PCK1/SERPINF1/CASP9/ANXA1/SRD5A1/ZFP36L2/FBXO32/AKAP13/SMYD3/AQP1/GJB2/FAM107A/DDIT4	16
GO:0050727	BP	GO:0050727	regulation of inflammatory response	65/2278	326/15971	0.00282415	0.0410167	0.0358009	SLC7A2/ALOX5/IL17RB/SBNO2/MGLL/CST7/GSTP1/NLRP1/NFKBIA/ABHD12/WFDC1/CCN4/SERPINE1/BCL6/WNT5A/IL1R1/CNR1/VAMP8/PTGIS/C3/SERPINF1/ANXA1/NT5E/AGT/CCN3/SIGLEC10/GPR17/MMP3/IL18/ZYX/ABR/DNASE1L3/ITGA2/SMAD3/NOD2/GPX4/IL16/SAA1/METRNL/BCR/LRRK2/SIRPA/TGM2/DNASE1/NEAT1/GRN/GGT1/CTSC/IL1RL1/APOE/PSMB4/GPER1/LPL/APOD/GPX1/CCL3/FCGR2B/ACP5/TNFAIP6/APPL2/PLA2G2A/IL6ST/KRT1/FABP4/NPPA	65
GO:0017171	MF	GO:0017171	serine hydrolase activity	38/2278	170/15971	0.00282667	0.0410167	0.0358009	PRSS21/MMP2/CTSH/CPVL/TPSG1/F3/SCPEP1/PCSK2/MASP1/KLK10/DPP6/MMP3/PCSK7/KLK1/KLK7/DPP7/MST1L/CFD/LTF/CTSA/CTSC/AADAC/MMP7/ACE/CTRC/KLK4/KLK11/CTRB1/OVCH1/MMP1/KLK12/CELA3A/PRSS1/PRSS45P/HPR/CTRB2/PRSS2/CELA3B	38
GO:0007263	BP	GO:0007263	nitric oxide mediated signal transduction	2278-10-01	27/15971	0.002827	0.0410167	0.0358009	RASD1/VEGFA/AGT/THBS1/PDE5A/DDAH1/NDNF/MT1M/APOE/SPINK1	10
GO:0042573	BP	GO:0042573	retinoic acid metabolic process	2278-10-01	27/15971	0.002827	0.0410167	0.0358009	CYP26B1/CYP2W1/SCPEP1/ALDH1A2/ALDH1A3/AKR1C3/ADH1C/ADH1B/CYP3A5/DHRS9	10
GO:0051393	MF	GO:0051393	alpha-actinin binding	2278-10-01	27/15971	0.002827	0.0410167	0.0358009	PDLIM1/LDB3/PALLD/PDLIM4/PDLIM3/PDLIM5/SYNPO2/NRAP/PKD2L1/XIRP2	10
GO:0009056	BP	GO:0009056	catabolic process	389/2278	2413/15971	0.00283035	0.0410167	0.0358009	ENPP4/CYP26B1/ALDH3B1/MMP25/TYMP/RNASET2/CD44/DAPK2/NSUN2/VCAN/HERPUD1/GALC/USP36/YBX3/BCAT1/GPC1/CASP8/ABCA7/CHI3L2/PFKP/HDAC4/RPL31/SCARB1/CYP2W1/MGLL/PLD1/ACACB/GPR137B/SYNJ2/PGM1/PCNP/HAL/MMP2/GRAMD1A/MAEA/NUP50/COMT/ADA2/CRAT/CDC34/CYP2D6/FBXO7/TIMP3/TSPO/RPL3/PYGB/ABHD12/EEF1A2/TRIB3/CTSH/LAPTM4B/ASAH1/RPS16/DENND3/SULT2A1/PLA2G4C/PDE4C/PON2/WDR91/CAV1/MET/RARRES2/PRKAG2/PRUNE2/OGN/PHYH/LIP…	389
GO:2001056	BP	GO:2001056	positive regulation of cysteine-type endopeptidase activity	32/2278	137/15971	0.002858	0.0410167	0.0358009	CFLAR/FAS/CYFIP2/CASP8/NGFR/ATP2A3/GRAMD4/NLRP1/CTSH/P2RX1/PERP/F3/CTSD/HIP1/EGLN3/CASP9/MTCH1/ARL6IP5/GSN/SYK/SMAD3/LGALS9/COL4A3/F2R/DAPK1/NLRP2/LGMN/ALOX12/TNFSF10/GPER1/MAPT/IFI16	32
GO:0048585	BP	GO:0048585	negative regulation of response to stimulus	251/2278	1502/15971	0.00286015	0.0410167	0.0358009	CYP26B1/CFLAR/CD22/ALOX5/GPRC5A/FAS/CD44/LTBP1/DKK3/HERPUD1/HOMER3/SERPINB3/YBX3/GPC1/CASP8/NGFR/EYA2/GRAMD4/IL4R/FBLN1/CST7/RIF1/GSTP1/CD59/NRP1/TSPAN15/CDC34/FBXO7/TIMP3/TTLL12/NFKBIA/BMP7/TRIB3/RASSF2/MGRN1/NECAB2/WFDC1/SFRP1/TLE5/LILRB1/CAV2/CAV1/MET/SERPINE1/SFRP4/KANK1/CXCL12/CCL2/CBL/RIPOR2/SOD2/BCL6/WNT5A/FHL2/PLEK/EPHA4/ERRFI1/IVNS1ABP/MFN2/CASQ2/SPP1/CLU/ADRA1A/CYREN/C4BPA/PTGIS/TRAP1/T…	251
GO:0001659	BP	GO:0001659	temperature homeostasis	36/2278	159/15971	0.00286402	0.0410167	0.0358009	IL4R/GNAS/SCD/CAV1/VEGFA/LAMA4/NPR3/MFN2/MFAP2/CNR1/ATF4/PEMT/LPIN1/IRF4/IL18/ACSL1/ACOT11/SYK/SLN/CIDEA/ABAT/TRPV2/DIO2/IL18R1/FLCN/OXTR/GPX1/ACTN3/APPL2/GATM/G0S2/ID1/FABP4/PCTP/NTSR1/GJA1	36
GO:0017157	BP	GO:0017157	regulation of exocytosis	44/2278	204/15971	0.00288233	0.0410167	0.0358009	SYT13/STXBP2/IL4R/UNC13D/CHRNA4/P2RX1/CNR1/VAMP8/ADRA1A/ADGRE2/ANXA1/MICAL1/BLK/VAMP1/CPLX2/SYT8/ABR/ITGB2/SYK/TRPV6/CACNB2/PRKCB/STXBP6/LGALS9/CPLX1/PDCD6IP/SYT9/HAP1/RPH3AL/BCR/LRRK2/CACNA1H/CD177/DOC2B/CEACAM1/SDC4/RALB/GAB2/FCGR2B/RAB3D/RAB15/PRRT2/FGB/NPPA	44
GO:0070821	CC	GO:0070821	tertiary granule membrane	18/2278	64/15971	0.0028971	0.0410167	0.0358009	CYBA/ATP11A/KCNAB2/PLD1/CD59/VAMP8/SERPINB6/SNAP25/VAMP1/STOM/ITGB2/GAA/CLEC12A/SIRPA/CD177/SLC11A1/SLC2A3/CEACAM1	18
GO:0002019	BP	GO:0002019	regulation of renal output by angiotensin	2278-03-01	3/15971	0.00289851	0.0410167	0.0358009	CYBA/AGT/ACE	3
GO:0002414	BP	GO:0002414	immunoglobulin transcytosis in epithelial cells	2278-03-01	3/15971	0.00289851	0.0410167	0.0358009	FCGRT/RAB17/PIGR	3
GO:0002428	BP	GO:0002428	antigen processing and presentation of peptide antigen via MHC class Ib	2278-03-01	3/15971	0.00289851	0.0410167	0.0358009	AZGP1/B2M/TAP2	3
GO:0004768	MF	GO:0004768	stearoyl-CoA 9-desaturase activity	2278-03-01	3/15971	0.00289851	0.0410167	0.0358009	SCD/FADS2/SCD5	3
GO:0004967	MF	GO:0004967	glucagon receptor activity	2278-03-01	3/15971	0.00289851	0.0410167	0.0358009	GLP2R/GCGR/GLP1R	3
GO:0005589	CC	GO:0005589	collagen type VI trimer	2278-03-01	3/15971	0.00289851	0.0410167	0.0358009	COL6A1/COL6A3/DCN	3
GO:0005610	CC	GO:0005610	laminin-5 complex	2278-03-01	3/15971	0.00289851	0.0410167	0.0358009	LAMA5/LAMB3/LAMA3	3
GO:0005985	BP	GO:0005985	sucrose metabolic process	2278-03-01	3/15971	0.00289851	0.0410167	0.0358009	GAA/FBP2/FBP1	3
GO:0006231	BP	GO:0006231	dTMP biosynthetic process	2278-03-01	3/15971	0.00289851	0.0410167	0.0358009	DCTD/SHMT1/TYMS	3
GO:0008823	MF	GO:0008823	cupric reductase activity	2278-03-01	3/15971	0.00289851	0.0410167	0.0358009	STEAP3/STEAP2/STEAP4	3
GO:0017018	MF	GO:0017018	myosin phosphatase activity	2278-03-01	3/15971	0.00289851	0.0410167	0.0358009	MYH3/MYH6/PPP1CB	3
GO:0018636	MF	GO:0018636	phenanthrene 9,10-monooxygenase activity	2278-03-01	3/15971	0.00289851	0.0410167	0.0358009	AKR1C2/AKR1C1/AKR1C3	3
GO:0021817	BP	GO:0021817	nucleokinesis involved in cell motility in cerebral cortex radial glia guided migration	2278-03-01	3/15971	0.00289851	0.0410167	0.0358009	SYNE2/SUN1/SUN2	3
GO:0031852	MF	GO:0031852	mu-type opioid receptor binding	2278-03-01	3/15971	0.00289851	0.0410167	0.0358009	GNAO1/GNAS/WLS	3
GO:0043259	CC	GO:0043259	laminin-10 complex	2278-03-01	3/15971	0.00289851	0.0410167	0.0358009	LAMB1/LAMA5/LAMC1	3
GO:0043578	BP	GO:0043578	nuclear matrix organization	2278-03-01	3/15971	0.00289851	0.0410167	0.0358009	SYNE1/SUN1/SUN2	3
GO:0046073	BP	GO:0046073	dTMP metabolic process	2278-03-01	3/15971	0.00289851	0.0410167	0.0358009	DCTD/SHMT1/TYMS	3
GO:0050436	MF	GO:0050436	microfibril binding	2278-03-01	3/15971	0.00289851	0.0410167	0.0358009	LTBP1/LTBP2/ADAMTSL2	3
GO:0052405	BP	GO:0052405	negative regulation by host of symbiont molecular function	2278-03-01	3/15971	0.00289851	0.0410167	0.0358009	SFTPD/PTX3/ANXA2	3
GO:0052851	MF	GO:0052851	ferric-chelate reductase (NADPH) activity	2278-03-01	3/15971	0.00289851	0.0410167	0.0358009	STEAP3/STEAP2/STEAP4	3
GO:0060313	BP	GO:0060313	negative regulation of blood vessel remodeling	2278-03-01	3/15971	0.00289851	0.0410167	0.0358009	ABR/BCR/CST3	3
GO:0090292	BP	GO:0090292	nuclear matrix anchoring at nuclear membrane	2278-03-01	3/15971	0.00289851	0.0410167	0.0358009	SYNE1/SUN1/SUN2	3
GO:0098647	CC	GO:0098647	collagen beaded filament	2278-03-01	3/15971	0.00289851	0.0410167	0.0358009	COL6A1/COL6A3/DCN	3
GO:1900158	BP	GO:1900158	negative regulation of bone mineralization involved in bone maturation	2278-03-01	3/15971	0.00289851	0.0410167	0.0358009	RFLNA/GREM1/RFLNB	3
GO:1901624	BP	GO:1901624	negative regulation of lymphocyte chemotaxis	2278-03-01	3/15971	0.00289851	0.0410167	0.0358009	CCL2/PADI2/KLRK1	3
GO:1901731	BP	GO:1901731	positive regulation of platelet aggregation	2278-03-01	3/15971	0.00289851	0.0410167	0.0358009	PDPN/F11R/DMTN	3
GO:1990037	CC	GO:1990037	Lewy body core	2278-03-01	3/15971	0.00289851	0.0410167	0.0358009	HERPUD1/FBXO7/ATF4	3
GO:0002698	BP	GO:0002698	negative regulation of immune effector process	26/2278	105/15971	0.00293459	0.0413623	0.0361025	CD22/IL4R/CD59/LILRB1/BCL6/C4BPA/BST2/LGALS3/SPINK5/ANXA1/ABR/IL7R/LGALS9/SERPINB9/A2M/NPLOC4/BCR/CD55/MICB/MICA/GRN/CEACAM1/TMBIM6/CLEC12B/FCGR2B/FGL2	26
GO:1990266	BP	GO:1990266	neutrophil migration	26/2278	105/15971	0.00293459	0.0413623	0.0361025	DAPK2/WDR1/CCL2/RIPOR2/THBS4/IL1R1/LGALS3/MCOLN2/ITGB2/JAML/SYK/GP2/SAA1/CAMK1D/CD177/ITGA1/PECAM1/JAM3/C3AR1/UMODL1/CCL3/PREX1/CXCL11/CCL15/CCL3L1/CCL14	26
GO:0003071	BP	GO:0003071	renal system process involved in regulation of systemic arterial blood pressure	2278-09-01	23/15971	0.0029591	0.0413623	0.0361025	CYBA/AGT/SERPINF2/F2R/GAS6/CYP4F12/EMP2/CYP4F2/GJA1	9
GO:0014850	BP	GO:0014850	response to muscle activity	2278-09-01	23/15971	0.0029591	0.0413623	0.0361025	GOT2/POSTN/AGT/SRD5A1/ATP5PF/ITGA2/METRNL/ADSS1/PERM1	9
GO:0030057	CC	GO:0030057	desmosome	2278-09-01	23/15971	0.0029591	0.0413623	0.0361025	B4GALT1/DSP/PERP/KLHL24/KAZN/CDSN/PKP1/PPL/JAM3	9
GO:0036296	BP	GO:0036296	response to increased oxygen levels	2278-09-01	23/15971	0.0029591	0.0413623	0.0361025	FAS/CAV1/PDGFRB/CAT/CDKN1A/PDPN/BNIP3/POLB/COL1A1	9
GO:0045109	BP	GO:0045109	intermediate filament organization	2278-09-01	23/15971	0.0029591	0.0413623	0.0361025	DSP/KLHL24/GFAP/DES/KRT14/VIM/PKP1/NEFL/KRT2	9
GO:0045932	BP	GO:0045932	negative regulation of muscle contraction	2278-09-01	23/15971	0.0029591	0.0413623	0.0361025	ATP1A2/BIN1/PDE5A/DOCK5/KCNMA1/KCNE3/RGS2/ADRA2C/TNNT1	9
GO:0071280	BP	GO:0071280	cellular response to copper ion	2278-09-01	23/15971	0.0029591	0.0413623	0.0361025	MT1G/MT1X/MT1A/MT1M/AQP1/AOC1/MT1E/MT2A/MT4	9
GO:0090025	BP	GO:0090025	regulation of monocyte chemotaxis	2278-09-01	23/15971	0.0029591	0.0413623	0.0361025	SERPINE1/CXCL12/CCN3/NBL1/LGMN/DUSP1/GREM1/S100A14/S100A7	9
GO:0002237	BP	GO:0002237	response to molecule of bacterial origin	62/2278	309/15971	0.00299468	0.0418085	0.036492	MGST1/CASP8/SBNO2/SCARB1/GSTP1/COMT/TSPO/NFKBIA/LILRB1/SERPINE1/CCL2/SPARC/WNT5A/CNR1/PCK1/AKAP12/GGT7/TRIM5/CASP9/IL36RN/IRF8/ALAD/ANKRD1/IL18/SPON2/ABR/ALPL/CAPN2/CLDN1/HPGD/B2M/NOD2/LGALS9/SSC5D/F2R/SIGIRR/BCR/PALM3/DMBT1/LITAF/CD55/SIRPA/C4B/LTF/SLC11A1/VIM/GGT1/TIMP4/GJB2/S100A14/CD24/CCL3/FCGR2B/ACP5/CXCL11/THBD/KLRK1/PENK/TAB2/DCN/GJA1/S100A7	62
GO:0002448	BP	GO:0002448	mast cell mediated immunity	14/2278	45/15971	0.00300124	0.041849	0.0365273	STXBP2/IL4R/UNC13D/CBL/VAMP8/ADGRE2/BLK/CPLX2/SPON2/SYK/LGALS9/SERPINB9/GAB2/NPPA	14
GO:0060402	BP	GO:0060402	calcium ion transport into cytosol	33/2278	143/15971	0.00304613	0.0424232	0.0370285	CD4/ATP1A2/CYBA/MCOLN3/P2RX5/FKBP1A/ITPR3/CAV1/CASQ2/PTK2B/ADRA1A/JPH2/MCOLN2/GRIN2C/TPCN2/SELENON/TRPV6/TRPV3/HAP1/F2R/RASA3/TRPV2/GSTM2/RAMP3/TMBIM6/THY1/GPER1/CCL3/TMEM38B/CALM1/CXCL11/NTSR1/NPSR1	33
GO:0042995	CC	GO:0042995	cell projection	343/2278	2110/15971	0.00307829	0.0428189	0.0373739	USH1C/SCIN/PROM1/ELOVL5/STMN4/ATP1A2/SYT13/CD44/SH3YL1/MRI1/VCAN/HOMER3/CYBA/SYNE2/CYFIP2/NCKAP1/CASP8/NGFR/ABCA7/SLC9A3/NGEF/ROGDI/KCNAB2/ATP1B3/WDR1/CYBRD1/SCARB1/TACR2/SYNJ2/PCM1/FAT1/B4GALT1/GNAO1/GNAS/RPH3A/PITPNM3/COMT/WHRN/CRTAC1/EFHC1/ABLIM1/NRP1/PALMD/FBXO7/PACSIN2/MYH9/ABHD12/CHRNA4/NECAB2/SLC7A5/PIEZO1/TTC23/LAPTM4B/MYH14/PDE4C/DNAH11/CAV1/SLC1A1/KANK1/PHYH/CDH23/SH3PXD2A/RPL28/P2RX1/C…	343
GO:0031347	BP	GO:0031347	regulation of defense response	112/2278	614/15971	0.00310912	0.0431952	0.0377023	SLC7A2/ALOX5/CYBA/IL17RB/SBNO2/MGLL/CST7/GSTP1/NLRP1/PGC/TTLL12/NFKBIA/ABHD12/WFDC1/CCN4/LILRB1/SERPINE1/BCL6/WNT5A/IL1R1/MUC5B/CNR1/VAMP8/PTGIS/IRF1/C3/PLA2G5/NECTIN2/TRIM5/SERPINF1/SPINK5/ANXA1/NT5E/AGT/CCN3/NLRC5/SIGLEC10/GPR17/MUC4/MMP3/IL18/LRP8/IFNGR2/ZYX/ABR/SIGLEC16/DNASE1L3/ITGA2/ERAP1/SYK/SMAD3/NOD2/GPX4/LGALS9/KLK7/SERPINB9/IL16/SAA1/A2M/METRNL/MUC20/NPLOC4/CADM1/MUC1/PSMD13/BCR/LRRK2/…	112
GO:0019842	MF	GO:0019842	vitamin binding	30/2278	127/15971	0.00317862	0.0441073	0.0384984	P4HA2/CYP2W1/ACACB/P3H2/PYGB/PHYH/FOLR3/ACCS/GOT2/ALDH1A2/EGLN3/EGLN1/PLOD2/PDXK/FTCD/ALB/TKT/FASN/SLC19A1/SHMT1/GLDC/PDXDC1/ABAT/TCN2/MTARC1/PYGL/PAM/TYMS/ADH4/MMUT	30
GO:0042267	BP	GO:0042267	natural killer cell mediated cytotoxicity	15/2278	50/15971	0.00320822	0.0443564	0.0387158	UNC13D/LILRB1/NECTIN2/IL18/LGALS9/SERPINB9/CADM1/MICA/CEACAM1/IL18RAP/CLEC12B/RAET1E/ULBP1/RAET1G/KLRK1	15
GO:0098632	MF	GO:0098632	cell-cell adhesion mediator activity	15/2278	50/15971	0.00320822	0.0443564	0.0387158	DSP/PDLIM1/PALLD/ANXA1/ROBO3/PDLIM5/STXBP6/BSG/BAIAP2/ANXA2/GLDN/SIRPA/BAIAP2L1/NFASC/JAM3	15
GO:1900047	BP	GO:1900047	negative regulation of hemostasis	15/2278	50/15971	0.00320822	0.0443564	0.0387158	SERPINE1/TSPAN8/THBS1/SERPINF2/ANXA2/ABAT/CEACAM1/COMP/ALOX12/APOE/SERPINB2/C1QTNF1/KRT1/FGB/THBD	15
GO:0008238	MF	GO:0008238	exopeptidase activity	23/2278	90/15971	0.00325131	0.044898	0.0391885	CPA1/CTSH/CPVL/AEBP1/LTA4H/SCPEP1/CPXM2/CNDP2/SCRN1/ERAP1/ERAP2/ANPEP/RNPEP/DPP7/MMP17/LAP3/CTSA/CTSZ/CPZ/ACE/NPEPL1/CPB1/CPA5	23
GO:0031099	BP	GO:0031099	regeneration	39/2278	177/15971	0.00327708	0.0451992	0.0394514	CFLAR/IFRD1/TNC/GSTP1/TSPO/STK24/CXCL12/ENO3/EPHA4/SPP1/CDKN1A/MATN2/LGR6/POSTN/PTGFRN/LPIN1/ANXA1/CCN3/ANXA3/GSN/RPL30/CLDN1/RGMA/GAS6/SULF2/IGF2R/GRN/CTNNA1/SGCA/REG1A/NINJ1/PTPRF/THY1/JAM3/TYMS/KREMEN1/APOD/GPX1/NEFL	39
GO:0098805	CC	GO:0098805	whole membrane	261/2278	1572/15971	0.00335033	0.0459488	0.0401058	ENPP4/CFLAR/ALDH3B1/MGST1/MMP25/CD4/CNTN1/ATP1A2/MARCO/FAS/CD44/CYBA/SYNE2/MCOLN3/GPC1/CASP8/ABCA7/ATP11A/KCNAB2/ATP1B3/CLTCL1/CYBRD1/SCARB1/PLD1/ACACB/STXBP2/GPR137B/AMPH/SYNJ2/CD59/B4GALT1/CEACAM6/RPH3A/CDIP1/TF/SORBS1/ITPR3/DSP/TSPAN15/WASHC2A/CYB5R3/PACSIN2/TSPO/EEF1A2/CLCN7/SLC7A5/EHD4/LAPTM4B/NDRG1/SLC39A14/FCGRT/PEX11G/PLIN3/WDR91/CAV2/CAV1/SLC1A1/P2RX1/PRKAR1A/HSPA8/CBL/TMEM30A/SPARC/WNT5…	261
GO:0008236	MF	GO:0008236	serine-type peptidase activity	37/2278	166/15971	0.00335077	0.0459488	0.0401058	PRSS21/MMP2/CTSH/CPVL/TPSG1/F3/SCPEP1/PCSK2/MASP1/KLK10/DPP6/MMP3/PCSK7/KLK1/KLK7/DPP7/MST1L/CFD/LTF/CTSA/CTSC/MMP7/ACE/CTRC/KLK4/KLK11/CTRB1/OVCH1/MMP1/KLK12/CELA3A/PRSS1/PRSS45P/HPR/CTRB2/PRSS2/CELA3B	37
GO:0001954	BP	GO:0001954	positive regulation of cell-matrix adhesion	16/2278	55/15971	0.00335152	0.0459488	0.0401058	COL16A1/CEACAM6/NRP1/SFRP1/VEGFA/PTK2B/IQGAP1/CDH13/EPHA1/SMAD3/CIB1/EMP2/FMN1/SDC4/NINJ1/THY1	16
GO:0035580	CC	GO:0035580	specific granule lumen	16/2278	55/15971	0.00335152	0.0459488	0.0401058	VCL/CNN2/LYZ/GSDMD/FOLR3/FRK/CTSD/CHI3L1/PDXK/PTX3/B2M/AOC1/LTF/CTSZ/OLFM4/QSOX1	16
GO:0048747	BP	GO:0048747	muscle fiber development	16/2278	55/15971	0.00335152	0.0459488	0.0401058	HDAC4/CAV2/RIPOR2/VEGFA/MYH11/MYOF/SELENON/NEB/MYH6/NRAP/COMP/TCAP/GPX1/FLNC/ACTA1/MYL2	16
GO:2000117	BP	GO:2000117	negative regulation of cysteine-type endopeptidase activity	21/2278	80/15971	0.00340898	0.0466806	0.0407445	CFLAR/CD44/HERPUD1/NGFR/CST7/BIRC7/CRYAB/VEGFA/DHCR24/POR/MICAL1/THBS1/SFRP2/CAST/SERPINB9/GAS6/AQP1/LTF/GPX1/IFI16/PRDX5	21
GO:0003300	BP	GO:0003300	cardiac muscle hypertrophy	20/2278	75/15971	0.0034605	0.0472367	0.0412299	HDAC4/LMCD1/MYH7/ERRFI1/ADRA1A/AGT/PDE5A/SORBS2/PDLIM5/PI16/SMAD3/AKAP13/CAV3/MYH6/DDX39B/CTDP1/RGS2/TCAP/IL6ST/NPPA	20
GO:0030224	BP	GO:0030224	monocyte differentiation	2278-11-01	32/15971	0.00347781	0.0472367	0.0412299	CD4/MYH9/VEGFA/PDE1B/MT1G/IL34/FASN/IRF7/THOC5/IFI16/CTNNBIP1	11
GO:0042554	BP	GO:0042554	superoxide anion generation	2278-11-01	32/15971	0.00347781	0.0472367	0.0412299	CYBA/GSTP1/AGT/ITGB2/SYK/CD177/ALOX12/DUOX1/MAPT/ACP5/DUOX2	11
GO:0043094	BP	GO:0043094	cellular metabolic compound salvage	2278-11-01	32/15971	0.00347781	0.0472367	0.0412299	TYMP/MRI1/PDXK/ADI1/BHMT/NAPRT/APIP/CDA/UPP1/PNP/GMPR	11
GO:0071709	BP	GO:0071709	membrane assembly	2278-11-01	32/15971	0.00347781	0.0472367	0.0412299	PACSIN2/CAV2/CAV1/STX2/SPTBN1/RFTN1/DMKN/CAV3/ANXA2/PSAP/EMP2	11
GO:1903131	BP	GO:1903131	mononuclear cell differentiation	2278-11-01	32/15971	0.00347781	0.0472367	0.0412299	CD4/MYH9/VEGFA/PDE1B/MT1G/IL34/FASN/IRF7/THOC5/IFI16/CTNNBIP1	11
GO:0046503	BP	GO:0046503	glycerolipid catabolic process	18/2278	65/15971	0.00348265	0.0472367	0.0412299	SCARB1/MGLL/ABHD12/PLA2G4C/PRDX6/GPCPD1/PLA2G5/ENPP2/FABP6/PNPLA2/LIPI/PLIN5/PLA2G4B/AADAC/ABHD2/LPL/FABP2/FABP4	18
GO:0050891	BP	GO:0050891	multicellular organismal water homeostasis	18/2278	65/15971	0.00348265	0.0472367	0.0412299	CYP26B1/MET/PRKAR1A/GRHL1/ADCY3/CLDN1/AQP3/SCNN1G/CYP4F12/KRT16/PRKAR1B/CLDN4/AQP1/ALOX12/WFS1/CYP4F2/FLG/KRT1	18
GO:0061045	BP	GO:0061045	negative regulation of wound healing	19/2278	70/15971	0.00348709	0.047241	0.0412336	ALOX5/WFDC1/SERPINE1/TSPAN8/THBS1/PHLDB2/SMAD3/SERPINF2/ANXA2/ABAT/CEACAM1/ALOX12/APOE/SERPINB2/C1QTNF1/KRT1/FGB/THBD/GJA1	19
GO:0050793	BP	GO:0050793	regulation of developmental process	382/2278	2374/15971	0.0035114	0.0474682	0.041432	CYP26B1/CFLAR/TMEM98/IFRD1/SCIN/PROM1/CD4/ALOX5/CNTN1/TYMP/CD44/VCL/NSUN2/TG/SERPINB3/YBX3/GPC1/CASP8/NGFR/CDON/NGEF/CLDN18/HDAC4/WDR1/LIMS2/MAP3K13/NTN4/CELSR1/ACACB/IL4R/GPR137B/FBLN1/CST7/PCM1/RIF1/GNAS/LTBP4/UNC13D/NRP1/PALMD/FBXO7/TSPO/MYH9/NFKBIA/BMP7/TCFL5/TRIB3/RASSF2/JAG1/STK24/RGCC/MEDAG/CTSH/SFRP1/CCN4/LILRB1/OLFM2/MYH14/CAV1/SERPINE1/SFRP4/RARRES2/AGR2/TMEM176B/KANK1/DNMBP/CXCL12/SPOC…	382
GO:1903409	BP	GO:1903409	reactive oxygen species biosynthetic process	25/2278	101/15971	0.00351217	0.0474682	0.041432	CFLAR/SLC7A2/ALOX5/CYBA/HDAC4/TSPO/CAV1/CLU/PTK2B/PTGIS/TRAP1/AGT/DDAH1/ITGB2/PTX3/SMAD3/SIRPA/KLF2/DUOX1/CYP1B1/ACP5/DUOX2/HSP90AA1/KLRK1/HBB	25
GO:0030100	BP	GO:0030100	regulation of endocytosis	41/2278	189/15971	0.00352048	0.0475244	0.041481	CD22/ABCA7/TF/PACSIN2/NECAB2/EHD4/LILRB1/CAV1/SERPINE1/SFRP4/CBL/VEGFA/WNT5A/SGIP1/CLU/RAB17/C3/HIP1/ACTN4/LGALS3/BIN1/CDH13/DGKQ/LDLRAP1/LRPAP1/ITGA2/SYK/B2M/RAB31/CD151/CAV3/ANXA2/LRRK2/CD177/STON1/DGKD/APOE/GREM1/PPT1/APPL2/HPCA	41
GO:0010243	BP	GO:0010243	response to organonitrogen compound	164/2278	945/15971	0.00353708	0.0476922	0.0416274	CFLAR/PDK4/MGST1/HERPUD1/CYBA/NGFR/GLP2R/P2RX5/GSTP1/COL16A1/MMP2/GNAO1/GNAS/NLRP1/SORBS1/TSPO/NFKBIA/BMP7/TRIB3/JAG1/SFRP1/SLC39A14/CAV2/CAV1/RARRES2/KANK1/CXCL12/P2RX1/PRKAR1A/SPARC/KAT2B/EPHA4/ERRFI1/CNR1/CASQ2/PTK2B/CAT/PDE1B/PCK1/CDKN1A/GOT2/ABCC4/PLA2G5/POR/ATF4/GDF15/JUND/PEMT/LPIN1/LDHA/ECHDC3/ANXA1/AGT/ADCY3/LHCGR/IQGAP1/CDH13/RPTOR/COL6A1/RCN3/REG3G/DGKQ/SRD5A1/SDK1/GSN/ALAD/MMP3/HNMT/Q…	164
GO:0002921	BP	GO:0002921	negative regulation of humoral immune response	2278-06-01	12/15971	0.00356639	0.0476937	0.0416288	CD59/C4BPA/SPINK5/A2M/CD55/FCGR2B	6
GO:0005583	CC	GO:0005583	fibrillar collagen trimer	2278-06-01	12/15971	0.00356639	0.0476937	0.0416288	COL5A3/COL16A1/COL5A1/COL27A1/COL1A1/COL5A2	6
GO:0008228	BP	GO:0008228	opsonization	2278-06-01	12/15971	0.00356639	0.0476937	0.0416288	C4BPA/PLA2G5/SPON2/PTX3/C4B/MYO18A	6
GO:0009437	BP	GO:0009437	carnitine metabolic process	2278-06-01	12/15971	0.00356639	0.0476937	0.0416288	CRAT/ACADM/POR/SHMT1/SLC22A4/CPT1B	6
GO:0098643	CC	GO:0098643	banded collagen fibril	2278-06-01	12/15971	0.00356639	0.0476937	0.0416288	COL5A3/COL16A1/COL5A1/COL27A1/COL1A1/COL5A2	6
GO:0150105	BP	GO:0150105	protein localization to cell-cell junction	2278-06-01	12/15971	0.00356639	0.0476937	0.0416288	VCL/ACTN4/DLG5/ACTG1/F11R/ACTB	6
GO:1901569	BP	GO:1901569	fatty acid derivative catabolic process	2278-06-01	12/15971	0.00356639	0.0476937	0.0416288	BDH1/HPGD/CYP4F12/CYP4F3/CYP4F11/CYP4F2	6
GO:0051048	BP	GO:0051048	negative regulation of secretion	34/2278	150/15971	0.00361431	0.048278	0.0421388	CD22/TACR2/COMT/RGCC/SFRP1/LILRB1/CNR1/VAMP8/SRGN/PNKD/ANXA1/CCN3/LRRC32/FRMD4A/ATP5PF/ABR/KALRN/STXBP6/LGALS9/CIDEA/F2R/ABAT/BCR/PIM3/CEACAM1/APOE/TMBIM6/CRHBP/NRG1/OXTR/ADRA2C/CYP4F2/FCGR2B/GJA1	34
GO:0002377	BP	GO:0002377	immunoglobulin production	32/2278	139/15971	0.00362707	0.048392	0.0422383	CD22/IL4R/RIF1/BCL6/GALNT2/IL7R/IGKC/IGLV10-54/IGLV7-46/IGLV5-45/IGKV1-9/IGLV2-8/POLB/TFRC/TMBIM6/IGKV4-1/IGLV6-57/IGLV3-25/IGLV3-21/IGLV2-14/IGKV1-6/IGKV2-30/IGKV1-5/FCGR2B/IGLV1-51/IGKV1-27/FGL2/IGLV1-47/IGLV2-23/IGLV3-10/IGKV5-2/IGKV1-16	32
GO:0006939	BP	GO:0006939	smooth muscle contraction	24/2278	96/15971	0.0036478	0.0485552	0.0423807	ATP1A2/TACR2/CAV1/P2RX1/ADRA1A/MYH11/AGT/SULF1/GRIP2/DOCK5/KCNMA1/TPCN2/ITGA2/NMUR1/F2R/ABAT/SMTN/SULF2/COMP/RGS2/GPER1/NPNT/OXTR/ADRA2C	24
GO:0022626	CC	GO:0022626	cytosolic ribosome	24/2278	96/15971	0.0036478	0.0485552	0.0423807	RPL31/RPL3/RPS16/RPL28/RPS12/RPS6/RPS2/RPL30/RPL8/RPL27A/RPS9/RPS17/RPS23/ISG15/RPL14/RPS20/RPLP0/RPS25/RPL13/APOD/UBA52/RPS5/RPL36AL/RPSA	24
GO:0009612	BP	GO:0009612	response to mechanical stimulus	43/2278	201/15971	0.00373796	0.0496397	0.0433273	ATP1A2/FAS/TNC/CYBA/CASP8/CNN2/HDAC4/WHRN/NFKBIA/ABHD12/PIEZO1/CXCL12/RIPOR2/PTK2B/IRF1/CHI3L1/POSTN/AGT/THBS1/USP53/ANKRD1/BAG3/BTG2/ITGA2/PKD1L2/BNIP3/CAV3/AQP1/PKD1/COL1A1/PPL/MMP7/F11R/SUN1/TCAP/TXNIP/LRP11/PKD2L1/ACTA1/NPPA/SLC2A1/DCN/GJA1	43
GO:0071241	BP	GO:0071241	cellular response to inorganic substance	43/2278	201/15971	0.00373796	0.0496397	0.0433273	CFLAR/SYT13/TF/TSPO/WNT5A/CPNE5/MT1G/ATF4/JUND/SERPINF1/IQGAP1/GSN/ALAD/SYT8/MMP3/CLDN1/B2M/SYT9/BNIP3/MT1X/LRRK2/AKR1C3/CACNA1H/MT1A/MT1M/CPNE1/AQP1/AOC1/DDX11/LGMN/PPIF/RASAL1/CRHBP/FBP1/MT1E/CPNE7/SLC25A23/DMTN/FABP4/MT2A/CYP11B1/MT4/HPCA	43
GO:0010043	BP	GO:0010043	response to zinc ion	14/2278	46/15971	0.00375779	0.0497874	0.0434562	TSPO/MT1G/ALAD/D2HGDH/KRT14/MT1X/MT1A/MT1M/PAM/MT1E/CRIP1/CA2/MT2A/MT4	14
GO:0061383	BP	GO:0061383	trabecula morphogenesis	14/2278	46/15971	0.00375779	0.0497874	0.0434562	SBNO2/MMP2/FKBP1A/BMP7/SFRP1/FHL2/EGLN1/FBN2/ADAMTS1/CAV3/SEMA4D/COL1A1/NRG1/GREM1	14
GO:0006614	BP	GO:0006614	SRP-dependent cotranslational protein targeting to membrane	23/2278	91/15971	0.00377604	0.0499713	0.0436168	TRAM2/RPL31/RPL3/RPS16/RPL28/RPS12/RPS6/RPS2/RPL30/RPL8/RPL27A/RPS9/RPS17/RPS23/RPL14/SNAP25-AS1/RPS20/RPLP0/RPS25/RPL13/UBA52/RPS5/RPSA	23

## Sheet: hc-Biallelic GO (all tissues)
	ONTOLOGY	ID	Description	GeneRatio	BgRatio	pvalue	p.adjust	qvalue	geneID	Count
GO:0008080	MF	GO:0008080	N-acetyltransferase activity	59/9508	72/15971	3.96e-05	0.0024655	0.00237921	KAT6A/NCOA1/NAT14/EP300/BRD1/GNPNAT1/PHF14/KAT2A/NAA40/KANSL3/EPC1/GTF3C4/HAT1/ELP3/TAF5L/EPC2/KAT7/ATAT1/BRCA2/KANSL1L/KAT14/MCM3AP/NAGS/TAF10/TADA3/ESCO2/NAT1/SUPT3H/TADA2A/CREBBP/PHF20/KAT8/NAT9/SUPT7L/NAA50/NAT10/NAA30/NAA15/NAA20/TAF9/ING3/SMARCE1/SRCAP/BRPF3/ATF2/HGSNAT/NAA16/MCRS1/NAA25/ESCO1/NAT2/KAT5/MEAF6/TAF12/KAT6B/NAT8L/GTF2B/AANAT/NAT8B	59
GO:0016410	MF	GO:0016410	N-acyltransferase activity	69/9508	92/15971	0.00134233	0.0492411	0.0475178	ALAS1/KAT6A/NCOA1/NAT14/EP300/BRD1/GNPNAT1/PHF14/KAT2A/NAA40/KANSL3/EPC1/GTF3C4/PLAAT1/HAT1/ELP3/TAF5L/EPC2/NMT1/KAT7/ATAT1/BRCA2/KANSL1L/KAT14/MCM3AP/NAGS/TAF10/TADA3/ESCO2/NAT1/CERS6/PLA2G4E/SUPT3H/TADA2A/CREBBP/PHF20/KAT8/NAT9/SUPT7L/NAA50/NAT10/NAA30/TLCD3B/NAA15/NAA20/TAF9/ING3/SMARCE1/SRCAP/BRPF3/ATF2/NMT2/HGSNAT/NAA16/MCRS1/NAA25/ESCO1/NAT2/KAT5/MEAF6/CERS1/TAF12/KAT6B/PLAAT5/NAT8L/GTF2B/G…	69
GO:0008170	MF	GO:0008170	N-methyltransferase activity	72/9508	93/15971	0.00020442	0.0100131	0.00966268	MECOM/DIMT1/VCPKMT/ANTKMT/TRMT1/EZH2/HEMK1/ASH1L/RBBP5/EEF2KMT/TRMT1L/METTL16/KMT5C/MEN1/TRMO/FBXO11/METTL5/SETD1B/PRDM16/SETDB1/SMYD2/CAMKMT/METTL21A/NSD3/ATPSCKMT/SUV39H2/WDR82/KMT2D/ZCCHC4/METTL15/SETMAR/EHMT1/PRMT3/PRMT6/EEF1AKMT2/EHMT2/CSKMT/FDXACB1/SETD1A/RNMT/DOT1L/FBL/NSD2/KMT5B/SETDB2/ETFBKMT/PNMT/CARM1/CXXC1/NSD1/SETD5/SUZ12/EED/RRNAD1/METTL18/SETD2/SETD3/KMT5A/PRMT5/KMT2A/PRMT1/TFB2M/P…	72
GO:0007049	BP	GO:0007049	cell cycle	1115/9508	1648/15971	4.27e-13	9.24e-11	8.92e-11	POLDIP2/CDC27/UPF1/LIG3/KMT2E/RALA/PAF1/CCDC124/PAFAH1B1/PSMB1/ZNF207/NCAPD2/AKAP8L/ANLN/WIZ/ERCC1/YAF2/ZMYND11/BID/PRDM11/HGF/MNAT1/MRE11/SPAST/RB1CC1/UBR2/NCAPH2/TIMP2/RFC1/USP2/CNTLN/YTHDC2/SDCCAG8/FOXC1/CUL1/MSH4/MTA3/CDK14/CDK17/WAPL/POLD1/TAF2/HIPK2/HMG20B/PKN2/MCM10/CDK13/TP53BP1/RASSF1/KIF2A/PPP2R5B/LRP6/MNT/CSNK2A2/CDC42/ZFYVE26/UBE2D1/CHFR/STK10/FBXW11/MCM2/NLE1/CLASP1/TSG101/GTSE1/RBM7…	1115
GO:0000075	BP	GO:0000075	cell cycle checkpoint	145/9508	206/15971	0.000746922	0.0306788	0.0296051	ZNF207/MRE11/TP53BP1/CHFR/GTSE1/THOC1/CNOT4/NDC80/CDC14B/BAX/AURKA/CNOT3/PCBP4/WDR76/CDC45/CDC6/KLHL22/EP300/PRPF19/CDKN1B/TIMELESS/TFDP2/GADD45A/CENPF/TEX14/MAD2L1BP/XRCC3/PCID2/PSMG2/EIF2AK4/TOP2A/VPS4A/APC/MDM2/USP44/BRIP1/MDC1/DNA2/CUL4A/TP53/INTS7/ETAA1/FANCD2/CHEK1/TAOK2/BUB3/BUB1B/CNOT11/CCAR2/DONSON/NAE1/TAOK1/ABRAXAS1/TOPBP1/CHMP4C/CDT1/CDK1/SETMAR/MUS81/PLK3/ZWILCH/AURKB/KNTC1/TFDP1/ZNF…	145
GO:0044786	BP	GO:0044786	cell cycle DNA replication	53/9508	62/15971	8.62e-06	0.000657997	0.000634969	UPF1/WIZ/RFC1/POLD1/MCM2/POLD3/FGFR1/CDC45/GINS1/RPA3/ZPR1/RFC5/MCM3/GMNN/INO80/TERF2/ORC3/DNA2/BRCA2/PRIM2/POLE3/DONSON/DBF4B/RFC4/MCM7/CDT1/NUGGC/ZNF830/POLA2/RTF2/RAD51/ZMPSTE24/E2F8/TERF1/SENP2/FEN1/CHEK2/MCM6/CDC7/MCM5/POLE2/POLD2/FBXO5/PCNA/RFC3/RFC2/MCM4/DACH1/PRIM1/DBF4/E2F7/POLD4/MCMDC2	53
GO:0044843	BP	GO:0044843	cell cycle G1/S phase transition	173/9508	250/15971	0.000910223	0.0361571	0.0348917	KMT2E/PAF1/BID/MNAT1/CUL1/CDK14/CDK17/MCM10/MCM2/GTSE1/CNOT4/BAX/AURKA/CNOT3/PCBP4/CDC45/CDC6/EP300/RBBP8/RPA3/EZH2/FBXW7/ZPR1/CDKN1B/PTPN6/MCM3/GMNN/CCND3/TFDP2/HYAL1/EIF4G1/ORC2/ORC4/GADD45A/KIF14/PKD2/MCM8/PPAT/INO80/ANKRD17/MEN1/CDC73/ORC3/ACVR1B/MDM2/RIPK1/PPP3CA/CUL4A/TP53/BRD4/TM4SF5/CCNA2/SKP2/PRIM2/CDKN2A/POLE3/NACC2/NPAT/LATS2/LSM11/APPL1/CNOT11/GFI1/ORC5/CUL5/TAF10/MCM7/CDT1/CDK1/PLRG1…	173
GO:0044839	BP	GO:0044839	cell cycle G2/M phase transition	177/9508	251/15971	0.000178241	0.00879021	0.00848258	PAFAH1B1/PSMB1/AKAP8L/MNAT1/MRE11/SDCCAG8/CUL1/MTA3/CDK14/TAF2/FBXW11/CLASP1/GTSE1/CDC14B/SMARCD3/ABCB1/PSMC5/AURKA/CDC6/PSMC6/PSMB5/MAPRE1/CEP76/PSMD7/AKAP8/PPP2R1A/CEP41/PSMD3/RAD51C/PSMD11/CEP164/PSMD9/SKP1/PSMD14/CENPF/KIF14/VPS4B/PSMA1/HAUS8/VPS4A/BORA/DCTN3/TP53/BRD4/APP/PSMB6/PLK4/DYRK3/CCNA2/SKP2/FBXL17/HAUS6/CEP78/KAT14/CHEK1/TAOK2/HAUS1/KDM8/PAXIP1/CCNB2/DONSON/PSMD4/NAE1/TAOK1/PSMC2/DB…	177
GO:0044770	BP	GO:0044770	cell cycle phase transition	390/9508	562/15971	5.28e-07	5.81e-05	5.61e-05	CDC27/UPF1/KMT2E/PAF1/PAFAH1B1/PSMB1/ZNF207/AKAP8L/ANLN/BID/MNAT1/MRE11/SPAST/SDCCAG8/CUL1/MTA3/CDK14/CDK17/TAF2/MCM10/UBE2D1/FBXW11/MCM2/CLASP1/GTSE1/CDC14A/CNOT4/NDC80/PTPRC/CDC14B/SMARCD3/ABCB1/BAX/PSMC5/AURKA/CNOT3/PCBP4/TFAP4/CDC45/CDC6/CDC23/KLHL22/EP300/PSMC6/PSMB5/MAPRE1/CHMP4B/CEP76/RBBP8/PSMD7/ERCC2/AKAP8/PPP2R1A/RPA3/EZH2/CEP41/PSMD3/RAD51C/PSMD11/PPP1R9B/FBXW7/ZPR1/CEP164/PSMD9/CDKN1B…	390
GO:0022402	BP	GO:0022402	cell cycle process	834/9508	1236/15971	1.25e-09	2.02e-07	1.95e-07	CDC27/UPF1/KMT2E/PAF1/PAFAH1B1/PSMB1/ZNF207/NCAPD2/AKAP8L/ANLN/WIZ/ERCC1/YAF2/BID/MNAT1/MRE11/SPAST/UBR2/NCAPH2/RFC1/CNTLN/YTHDC2/SDCCAG8/CUL1/MSH4/MTA3/CDK14/CDK17/WAPL/POLD1/TAF2/PKN2/MCM10/CDK13/RASSF1/KIF2A/PPP2R5B/CSNK2A2/CDC42/ZFYVE26/UBE2D1/CHFR/FBXW11/MCM2/CLASP1/TSG101/GTSE1/MLH1/USP33/POLD3/FGFR1/SMC1B/PIK3C3/CDC14A/CNOT4/NDC80/PTPRC/CDC14B/SMARCD3/XPO1/PIBF1/PDS5B/CHMP2B/ABCB1/BAX/PSMC…	834
GO:0051301	BP	GO:0051301	cell division	383/9508	551/15971	5.08e-07	5.67e-05	5.47e-05	CDC27/LIG3/RALA/CCDC124/PAFAH1B1/ZNF207/NCAPD2/ANLN/WWTR1/SPAST/CDK14/WAPL/PKN2/YBX1/KIF2A/CDC42/ZFYVE26/CHFR/TP63/CLASP1/TSG101/FGFR1/PIK3C3/CDC14A/NDC80/CDC14B/PDS5B/CHMP2B/AURKA/BIRC5/ZC3HC1/TGFB2/CDC6/CDC23/KLHL22/CECR2/TTC28/PDGFB/VRK1/CINP/RAE1/MAPRE1/CHMP4B/RBBP8/FGF9/CSPP1/ERCC2/NUMBL/WASL/LZTS2/GIT1/CEP164/MDK/TIMELESS/RAB35/RNF8/CCND3/NR3C1/SMC4/ACTR8/ECT2/GNAI2/NEK4/CHMP3/BIRC6/PARD3B/…	383
GO:0005813	CC	GO:0005813	centrosome	386/9508	553/15971	2.27e-07	2.72e-05	2.62e-05	CDC27/PAFAH1B1/CCDC88C/SPAST/USP2/BOD1L1/CNTLN/FNIP2/SDCCAG8/PKN2/KIF2A/CDC42/ZFYVE26/FBXW11/CLASP1/CAMSAP3/USP33/CDC14A/RABL2B/KEAP1/PSEN1/NDC80/CDC14B/HSPB11/TRAF5/GSK3B/PIBF1/DDHD2/RTRAF/AURKA/CDC45/KLHL22/IFT27/PSMB5/MAPRE1/CEP76/SMAD7/KATNAL1/CCDC113/RPGRIP1L/TRIP4/CSPP1/DCTN6/CEP41/LZTS2/TNKS2/ANKRD26/BCCIP/KAT2A/SLAIN2/CEP164/KRT18/MDM1/CHD4/C2CD5/MCM3/RAB23/PHF1/SKP1/ACTR8/TBCCD1/NIT2/GNA…	386
GO:0007098	BP	GO:0007098	centrosome cycle	87/9508	119/15971	0.0013513	0.0492411	0.0475178	CNTLN/SDCCAG8/USP33/NDC80/XPO1/CHMP2B/AURKA/CHMP4B/CEP76/NUBP1/TRIM37/KAT2A/CHORDC1/MDM1/CHMP3/GADD45A/SSX2IP/PKD2/VPS4B/STIL/PARD6B/XRCC3/CEP85/CHMP2A/HAUS8/KIF3A/KIAA1614/KIF11/BRCA2/PLK4/HAUS6/CHEK1/HAUS1/SASS6/FBXW5/SPICE1/MAP9/CHMP4C/TMEM67/CNTROB/CDK1/PKHD1/RTTN/HEPACAM2/UVRAG/NUP62/ARL2/UBXN2B/BRCA1/RANBP1/KIF3B/CCP110/CEP152/NEK2/ODF2/CEP131/POC1A/CEP295/C2CD3/SAC3D1/CEP135/NPM1/CEP63/CHM…	87
GO:0045023	BP	GO:0045023	G0 to G1 transition	36/9508	37/15971	1.18e-07	1.47e-05	1.41e-05	YAF2/PPP2R5B/L3MBTL2/RBBP8/EZH2/PHC1/TFDP2/EPC1/SOX15/DAB2IP/CHEK1/PCGF6/RBBP4/RRM2/PHC3/MGA/EHMT1/TFDP1/RING1/EHMT2/CDK3/PCGF2/BRCA1/RAD51/E2F1/CBX3/MED1/RHNO1/SUZ12/EED/CDC7/APAF1/RNF2/RYBP/CBX5/E2F6	36
GO:0000082	BP	GO:0000082	G1/S transition of mitotic cell cycle	163/9508	232/15971	0.000418373	0.0184939	0.0178467	KMT2E/BID/MNAT1/CUL1/CDK14/CDK17/MCM10/MCM2/GTSE1/CNOT4/BAX/AURKA/CNOT3/PCBP4/CDC45/CDC6/EP300/RBBP8/RPA3/EZH2/ZPR1/CDKN1B/PTPN6/MCM3/GMNN/CCND3/TFDP2/HYAL1/EIF4G1/ORC2/ORC4/GADD45A/KIF14/PKD2/MCM8/PPAT/INO80/ANKRD17/CDC73/ORC3/ACVR1B/MDM2/RIPK1/PPP3CA/CUL4A/TP53/BRD4/TM4SF5/SKP2/PRIM2/CDKN2A/POLE3/NACC2/NPAT/LATS2/LSM11/APPL1/CNOT11/GFI1/ORC5/CUL5/TAF10/MCM7/CDT1/CDK1/PLRG1/BCL2/RRM2/PTEN/PLK3/C…	163
GO:0000086	BP	GO:0000086	G2/M transition of mitotic cell cycle	165/9508	233/15971	0.000207831	0.0101119	0.00975802	PAFAH1B1/PSMB1/MNAT1/MRE11/SDCCAG8/CUL1/MTA3/CDK14/TAF2/FBXW11/CLASP1/SMARCD3/ABCB1/PSMC5/AURKA/CDC6/PSMC6/PSMB5/MAPRE1/CEP76/PSMD7/PPP2R1A/CEP41/PSMD3/RAD51C/PSMD11/CEP164/PSMD9/SKP1/PSMD14/CENPF/KIF14/VPS4B/PSMA1/HAUS8/VPS4A/BORA/DCTN3/BRD4/APP/PSMB6/PLK4/CCNA2/SKP2/FBXL17/HAUS6/CEP78/KAT14/TAOK2/HAUS1/KDM8/CCNB2/DONSON/PSMD4/NAE1/TAOK1/PSMC2/DBF4B/TOPBP1/CHMP4C/CEP57/BTRC/WNT10B/YWHAG/CDK1/PKI…	165
GO:0051310	BP	GO:0051310	metaphase plate congression	47/9508	59/15971	0.000844147	0.0338102	0.0326269	MLH1/NDC80/PIBF1/CHMP2B/CDC23/CHMP4B/TTL/CENPF/KIF14/VPS4B/BECN1/CHMP2A/VPS4A/CDCA8/NUMA1/KIF2C/NUF2/ANKRD53/CENPC/SPICE1/CHMP4C/CDT1/MIS12/AURKB/DYNC1H1/NUP62/KIFC1/PINX1/CUL3/SEH1L/ZW10/RAB11A/KIF18A/CCNB1/BOD1/CDCA5/CHMP7/CHMP6/MEIOC/CHMP1B/CENPQ/SPAG5/KPNB1/CHMP5/CENPE/DCTN2/CHMP4A	47
GO:0000278	BP	GO:0000278	mitotic cell cycle	657/9508	938/15971	3.98e-12	7.9e-10	7.62e-10	POLDIP2/CDC27/KMT2E/PAFAH1B1/PSMB1/ZNF207/NCAPD2/AKAP8L/ANLN/BID/HGF/MNAT1/MRE11/SPAST/NCAPH2/TIMP2/USP2/YTHDC2/SDCCAG8/FOXC1/CUL1/MTA3/CDK14/CDK17/WAPL/TAF2/PKN2/MCM10/CDK13/KIF2A/CDC42/ZFYVE26/UBE2D1/CHFR/FBXW11/MCM2/NLE1/CLASP1/GTSE1/FGFR1/CDC14A/CNOT4/NDC80/CDC14B/SMARCD3/PIBF1/PDS5B/CHMP2B/ABCB1/BAX/PSMC5/AURKA/CNOT3/BIRC5/PCBP4/TFAP4/CDC45/CDC6/CDC23/SIRT1/KLHL22/TTC28/PDGFB/EP300/PSMC6/VRK…	657
GO:0044772	BP	GO:0044772	mitotic cell cycle phase transition	367/9508	525/15971	3.52e-07	4.09e-05	3.95e-05	CDC27/KMT2E/PAFAH1B1/PSMB1/ZNF207/ANLN/BID/MNAT1/MRE11/SPAST/SDCCAG8/CUL1/MTA3/CDK14/CDK17/TAF2/MCM10/UBE2D1/FBXW11/MCM2/CLASP1/GTSE1/CDC14A/CNOT4/NDC80/CDC14B/SMARCD3/ABCB1/BAX/PSMC5/AURKA/CNOT3/PCBP4/TFAP4/CDC45/CDC6/CDC23/KLHL22/EP300/PSMC6/PSMB5/MAPRE1/CHMP4B/CEP76/RBBP8/PSMD7/ERCC2/PPP2R1A/RPA3/EZH2/CEP41/PSMD3/RAD51C/PSMD11/PPP1R9B/ZPR1/CEP164/PSMD9/CDKN1B/PTPN6/MCM3/GMNN/CCND3/SKP1/TFDP2/H…	367
GO:1903047	BP	GO:1903047	mitotic cell cycle process	561/9508	803/15971	3.12e-10	5.32e-08	5.13e-08	CDC27/KMT2E/PAFAH1B1/PSMB1/ZNF207/NCAPD2/AKAP8L/ANLN/BID/MNAT1/MRE11/SPAST/NCAPH2/SDCCAG8/CUL1/MTA3/CDK14/CDK17/TAF2/MCM10/CDK13/KIF2A/CDC42/ZFYVE26/UBE2D1/CHFR/FBXW11/MCM2/CLASP1/GTSE1/FGFR1/CDC14A/CNOT4/NDC80/CDC14B/SMARCD3/PIBF1/PDS5B/CHMP2B/ABCB1/BAX/PSMC5/AURKA/CNOT3/BIRC5/PCBP4/TFAP4/CDC45/CDC6/CDC23/KLHL22/PDGFB/EP300/PSMC6/VRK1/PSMB5/REC8/GINS1/RAE1/MAPRE1/CHMP4B/CEP76/RBBP8/PSMD7/DCTN6/E…	561
GO:0007080	BP	GO:0007080	mitotic metaphase plate congression	38/9508	46/15971	0.000714099	0.0295821	0.0285468	NDC80/PIBF1/CHMP2B/CDC23/CHMP4B/KIF14/VPS4B/BECN1/CHMP2A/VPS4A/CDCA8/KIF2C/NUF2/ANKRD53/CENPC/CHMP4C/CDT1/MIS12/AURKB/NUP62/KIFC1/PINX1/CUL3/SEH1L/ZW10/RAB11A/KIF18A/CCNB1/BOD1/CDCA5/CHMP7/CHMP6/CHMP1B/KPNB1/CHMP5/CENPE/DCTN2/CHMP4A	38
GO:0140014	BP	GO:0140014	mitotic nuclear division	194/9508	261/15971	3.19e-07	3.76e-05	3.63e-05	CDC27/ZNF207/NCAPD2/AKAP8L/ANLN/SPAST/NCAPH2/CDK13/KIF2A/CDC42/CLASP1/CDC14A/NDC80/CDC14B/PIBF1/PDS5B/CHMP2B/AURKA/BIRC5/CDC6/CDC23/KLHL22/PDGFB/VRK1/REC8/CHMP4B/AKAP8/PPP2R1A/BCCIP/PPP1R9B/CDKN1B/TENT4A/SMC4/PHF13/NSL1/CENPF/STAG1/KIF14/NEK6/VPS4B/NEK9/SLF2/TEX14/NCAPH/CENPK/MAD2L1BP/BMP4/MSTO1/XRCC3/PCID2/BECN1/DLGAP5/PIN1/PSMG2/INO80/CEP85/CHMP2A/VPS4A/SLF1/CDCA8/APC/USP44/BORA/NUMA1/KIF11/HEC…	194
GO:0000070	BP	GO:0000070	mitotic sister chromatid segregation	116/9508	147/15971	4.42e-07	5.04e-05	4.87e-05	CDC27/ZNF207/NCAPD2/AKAP8L/NCAPH2/NDC80/PIBF1/PDS5B/CHMP2B/CDC6/CDC23/KLHL22/REC8/CHMP4B/AKAP8/PPP2R1A/TENT4A/SMC4/PHF13/NSL1/CENPF/KIF14/NEK6/VPS4B/SLF2/TEX14/NCAPH/CENPK/MSTO1/XRCC3/PCID2/BECN1/DLGAP5/PSMG2/INO80/CHMP2A/VPS4A/SLF1/CDCA8/APC/USP44/NUMA1/HECW2/KIF2C/NUF2/ANKRD53/DIS3L2/CENPC/NCAPG2/NCAPD3/ANAPC1/BUB3/NSMCE2/BUB1B/SGO2/NIPBL/PTTG1/CHMP4C/CDT1/MIS12/CDC26/HASPIN/AURKB/KIF18B/ANAPC7…	116
GO:0090307	BP	GO:0090307	mitotic spindle assembly	47/9508	58/15971	0.000405859	0.0180508	0.017419	ZNF207/KIF2A/CLASP1/PIBF1/CHMP2B/BIRC5/CHMP4B/BCCIP/STAG1/VPS4B/MSTO1/CHMP2A/KIF11/CCSAP/ABRAXAS1/CLASP2/SPICE1/MAP9/CHMP4C/AURKB/RCC1/DRG1/MZT1/KIFC1/RHOA/AAAS/MISP/KIF3B/RAB11A/WRAP73/CDC20/NEK2/CHEK2/CHMP1B/SMC3/KPNB1/ABRAXAS2/PLK1/HSPA1B/CHMP5/TPX2/KIF23/CEP97/TOGARAM1/MAP10/KIFC2/RACGAP1	47
GO:0007052	BP	GO:0007052	mitotic spindle organization	80/9508	108/15971	0.00109294	0.0417016	0.0402422	ZNF207/SPAST/KIF2A/CLASP1/NDC80/PIBF1/CHMP2B/AURKA/BIRC5/RAE1/CHMP4B/DCTN6/BCCIP/STMN1/STAG1/VPS4B/STIL/MSTO1/DLGAP5/GNAI1/CHMP2A/BORA/NUMA1/KIF11/NUF2/ANKRD53/CCSAP/ABRAXAS1/CLASP2/SPICE1/MAP9/CHMP4C/VCP/AURKB/RCC1/DRG1/DYNC1H1/MZT1/NUP62/KIFC1/PARP3/INTS13/EML1/RHOA/AAAS/MISP/KIF3B/RAB11A/CEP126/TTK/WRAP73/CDC20/NEK2/SBDS/TUBG1/CCNB1/POC1A/CHEK2/CHMP1B/SMC3/KPNB1/CLTC/ABRAXAS2/PLK1/HSPA1B/CHMP5…	80
GO:0045786	BP	GO:0045786	negative regulation of cell cycle	366/9508	549/15971	0.000274536	0.012758	0.0123115	KMT2E/PSMB1/ZNF207/YAF2/MRE11/TIMP2/YTHDC2/FOXC1/CUL1/WAPL/TP53BP1/RASSF1/PPP2R5B/CHFR/NLE1/TSG101/GTSE1/THOC1/CDC14A/CNOT4/NDC80/CDC14B/BAX/PSMC5/AURKA/CNOT3/PPP1R13B/PCBP4/TFAP4/WDR76/TGFB2/CDC45/CDC6/KLHL22/EP300/L3MBTL2/PSMC6/PSMB5/CDK5RAP1/RBBP8/PSMD7/NUBP1/MED25/AKT2/TAF6/EZH2/PSMD3/TRIM37/RNF167/PSMD11/KAT2A/PPP1R9B/LAMTOR3/PRPF19/PSMD9/CDKN1B/MDM1/TIMELESS/PRKAB1/PHC1/GMNN/SKP1/TFDP2/PSMD…	366
GO:0070317	BP	GO:0070317	negative regulation of G0 to G1 transition	32/9508	33/15971	8.48e-07	8.85e-05	8.54e-05	YAF2/PPP2R5B/L3MBTL2/RBBP8/EZH2/PHC1/TFDP2/EPC1/DAB2IP/CHEK1/PCGF6/RBBP4/RRM2/PHC3/MGA/EHMT1/TFDP1/RING1/EHMT2/PCGF2/BRCA1/RAD51/E2F1/CBX3/SUZ12/EED/CDC7/APAF1/RNF2/RYBP/CBX5/E2F6	32
GO:0048285	BP	GO:0048285	organelle fission	288/9508	422/15971	0.000110695	0.00590064	0.00569413	CDC27/COX10/ZNF207/NCAPD2/AKAP8L/ANLN/MRE11/SPAST/UBR2/NCAPH2/MSH4/WAPL/CDK13/MTFR1/KIF2A/CDC42/CLASP1/MLH1/CDC14A/NDC80/CDC14B/PIBF1/PDS5B/CHMP2B/DDHD2/DNM1L/AURKA/BIRC5/MUL1/CDC6/CDC23/KLHL22/PDGFB/MIEF1/DDHD1/VRK1/REC8/CHMP4B/GDAP1/AKAP8/PPP2R1A/BCCIP/RAD51C/PPP1R9B/CDKN1B/TENT4A/MSH3/RAD50/SMC4/PHF13/NSL1/CENPF/STAG1/KIF14/NEK6/VPS4B/NEK9/MLH3/SLF2/TEX14/NCAPH/CENPK/CKS2/MAD2L1BP/BMP4/MSTO1/X…	288
GO:0045787	BP	GO:0045787	positive regulation of cell cycle	231/9508	337/15971	0.000341894	0.0156376	0.0150903	POLDIP2/CDC27/KMT2E/PAF1/PAFAH1B1/WIZ/MNAT1/SPAST/USP2/YTHDC2/MTA3/PKN2/PPP2R5B/LRP6/CDC42/GTSE1/FGFR1/THOC1/CDC14A/CNOT4/NDC80/CDC14B/SMARCD3/BAX/AURKA/CNOT3/PCBP4/TFAP4/TGFB2/CDC45/CDC6/CDC23/PDGFB/EP300/CSPP1/MED25/EZH2/RAD51C/CDKN1B/CCND3/TFDP2/HES1/ECT2/HYAL1/EIF4G1/TTL/GADD45A/ZBTB17/KIF14/PKD2/TRIM32/VPS4B/SLF2/CIT/CKS2/RPL23/XRCC3/PCID2/BECN1/DLGAP5/RNF112/INO80/SOX15/CCNT1/TRIM21/RRP8/AN…	231
GO:0071158	BP	GO:0071158	positive regulation of cell cycle arrest	57/9508	72/15971	0.000327696	0.0150356	0.0145094	PPP2R5B/GTSE1/CNOT4/BAX/AURKA/CNOT3/PCBP4/EP300/MED25/CDKN1B/TFDP2/GADD45A/ZBTB17/PKD2/RPL23/RNF112/RRP8/MDM2/DAB2IP/GATA6/TP53/CNOT11/CDK1/PLK3/CDK5R1/TFDP1/CNOT7/BRCA1/E2F1/CNOT2/CNOT6/ARID3A/E2F8/MYBBP1A/CCNB1/CNOT6L/PML/CARM1/HMGA2/CDC25C/RPL26/CHEK2/MDM4/TP73/PCNA/CNOT9/UHRF2/ATM/ZNF385A/CNOT10/PRKACA/ID2/CDK2/PRMT1/E2F7/FAP/CASP2	57
GO:0090068	BP	GO:0090068	positive regulation of cell cycle process	179/9508	252/15971	8.74e-05	0.0048938	0.00472253	CDC27/KMT2E/PAF1/WIZ/SPAST/MTA3/PKN2/PPP2R5B/CDC42/GTSE1/FGFR1/CDC14A/CNOT4/NDC80/CDC14B/SMARCD3/BAX/AURKA/CNOT3/PCBP4/CDC45/CDC6/CDC23/PDGFB/EP300/CSPP1/MED25/EZH2/RAD51C/CDKN1B/CCND3/TFDP2/ECT2/HYAL1/EIF4G1/GADD45A/ZBTB17/KIF14/PKD2/VPS4B/SLF2/CIT/RPL23/XRCC3/PCID2/BECN1/DLGAP5/RNF112/INO80/SOX15/RRP8/ANKRD17/SLF1/CDC73/MDM2/DAB2IP/NUMA1/CUL4A/GATA6/TP53/BRD4/APP/PLK4/DYRK3/PHIP/LSM11/NSMCE2/CN…	179
GO:0051726	BP	GO:0051726	regulation of cell cycle	722/9508	1068/15971	1.1e-08	1.51e-06	1.46e-06	POLDIP2/CDC27/KMT2E/PAF1/PAFAH1B1/PSMB1/ZNF207/ANLN/WIZ/YAF2/BID/PRDM11/MNAT1/MRE11/SPAST/TIMP2/USP2/YTHDC2/SDCCAG8/FOXC1/CUL1/MTA3/CDK14/CDK17/WAPL/HIPK2/PKN2/CDK13/TP53BP1/RASSF1/PPP2R5B/LRP6/MNT/CSNK2A2/CDC42/ZFYVE26/UBE2D1/CHFR/NLE1/CLASP1/TSG101/GTSE1/FGFR1/PIK3C3/THOC1/CDC14A/CNOT4/NDC80/PTPRC/CDC14B/SMARCD3/XPO1/CHMP2B/MECOM/BAX/PSMC5/AURKA/CNOT3/PPP1R13B/PCBP4/TFAP4/WDR76/TGFB2/CDC45/CDC6…	722
GO:0071156	BP	GO:0071156	regulation of cell cycle arrest	71/9508	94/15971	0.000816287	0.0331522	0.031992	PPP2R5B/GTSE1/CNOT4/BAX/AURKA/CNOT3/PCBP4/TFAP4/EP300/MED25/AKT2/CDKN1B/TFDP2/GADD45A/ZBTB17/PKD2/RPL23/RNF112/RRP8/MDM2/CDK9/DAB2IP/GATA6/TP53/CNOT11/CDK1/SETMAR/SLC25A33/PLK3/CDK5R1/TFDP1/CNOT7/BRCA1/E2F1/FOXM1/CNOT2/CNOT6/ARID3A/E2F8/MYBBP1A/CCNB1/CDK4/CNOT6L/PML/CARM1/SDE2/HMGA2/CDC25C/RPL26/CDK5/CHEK2/MDM4/FGF10/TP73/PCNA/CNOT9/UHRF2/ATM/ZNF385A/CNOT10/PRKACA/ID2/CDK2/PRMT1/EVI2B/FZD9/NEUROD…	71
GO:1901987	BP	GO:1901987	regulation of cell cycle phase transition	282/9508	412/15971	9.45e-05	0.00524949	0.00506577	CDC27/KMT2E/PAF1/PAFAH1B1/PSMB1/ZNF207/ANLN/BID/MRE11/SDCCAG8/CUL1/MTA3/UBE2D1/CLASP1/GTSE1/CDC14A/CNOT4/NDC80/CDC14B/SMARCD3/BAX/PSMC5/AURKA/CNOT3/PCBP4/TFAP4/CDC45/CDC6/CDC23/KLHL22/EP300/PSMC6/PSMB5/MAPRE1/CEP76/PSMD7/ERCC2/PPP2R1A/EZH2/CEP41/PSMD3/RAD51C/PSMD11/PPP1R9B/FBXW7/CEP164/PSMD9/CDKN1B/PTPN6/CCND3/SKP1/TFDP2/HYAL1/EIF4G1/PSMD14/GADD45A/CENPF/KIF14/PKD2/NEK6/VPS4B/TEX14/MAD2L1BP/XRCC3…	282
GO:0010564	BP	GO:0010564	regulation of cell cycle process	464/9508	673/15971	1.55e-07	1.91e-05	1.84e-05	CDC27/KMT2E/PAF1/PAFAH1B1/PSMB1/ZNF207/ANLN/WIZ/YAF2/BID/MRE11/SPAST/SDCCAG8/CUL1/MTA3/WAPL/PKN2/CDK13/PPP2R5B/CSNK2A2/CDC42/ZFYVE26/UBE2D1/CLASP1/GTSE1/FGFR1/PIK3C3/CDC14A/CNOT4/NDC80/CDC14B/SMARCD3/XPO1/CHMP2B/BAX/PSMC5/AURKA/CNOT3/PCBP4/TFAP4/CDC45/CDC6/CDC23/KLHL22/PDGFB/EP300/L3MBTL2/PSMC6/PSMB5/RAE1/CSNK2A1/MAPRE1/RPRD1B/CHMP4B/CEP76/RBBP8/PSMD7/NUBP1/CSPP1/ERCC2/MED25/AKT2/PPP2R1A/EZH2/CEP…	464
GO:0070316	BP	GO:0070316	regulation of G0 to G1 transition	35/9508	36/15971	1.94e-07	2.34e-05	2.26e-05	YAF2/PPP2R5B/L3MBTL2/RBBP8/EZH2/PHC1/TFDP2/EPC1/SOX15/DAB2IP/CHEK1/PCGF6/RBBP4/RRM2/PHC3/MGA/EHMT1/TFDP1/RING1/EHMT2/PCGF2/BRCA1/RAD51/E2F1/CBX3/MED1/RHNO1/SUZ12/EED/CDC7/APAF1/RNF2/RYBP/CBX5/E2F6	35
GO:0007346	BP	GO:0007346	regulation of mitotic cell cycle	397/9508	578/15971	2.25e-06	0.000206041	0.00019883	POLDIP2/CDC27/KMT2E/PAFAH1B1/PSMB1/ZNF207/ANLN/BID/MRE11/TIMP2/USP2/YTHDC2/SDCCAG8/FOXC1/CUL1/MTA3/PKN2/CDK13/CDC42/UBE2D1/CHFR/NLE1/CLASP1/GTSE1/FGFR1/CDC14A/CNOT4/NDC80/CDC14B/SMARCD3/CHMP2B/BAX/PSMC5/AURKA/CNOT3/PCBP4/TFAP4/CDC45/CDC6/CDC23/SIRT1/KLHL22/TTC28/PDGFB/EP300/PSMC6/PSMB5/RAE1/MAPRE1/CHMP4B/CEP76/PSMD7/ERCC2/PPP2R1A/RPA3/EZH2/CEP41/GBF1/PSMD3/RAD51C/PSMD11/PPP1R9B/CEP164/PSMD9/CDKN1…	397
GO:1901990	BP	GO:1901990	regulation of mitotic cell cycle phase transition	265/9508	382/15971	3.55e-05	0.00225735	0.00217835	CDC27/KMT2E/PAFAH1B1/PSMB1/ZNF207/ANLN/BID/MRE11/SDCCAG8/CUL1/MTA3/UBE2D1/CLASP1/GTSE1/CDC14A/CNOT4/NDC80/CDC14B/SMARCD3/BAX/PSMC5/AURKA/CNOT3/PCBP4/TFAP4/CDC45/CDC6/CDC23/KLHL22/EP300/PSMC6/PSMB5/MAPRE1/CEP76/PSMD7/ERCC2/PPP2R1A/EZH2/CEP41/PSMD3/RAD51C/PSMD11/PPP1R9B/CEP164/PSMD9/CDKN1B/PTPN6/CCND3/SKP1/TFDP2/HYAL1/EIF4G1/PSMD14/GADD45A/CENPF/KIF14/PKD2/NEK6/VPS4B/TEX14/MAD2L1BP/XRCC3/PCID2/DLGA…	265
GO:0007088	BP	GO:0007088	regulation of mitotic nuclear division	107/9508	147/15971	0.000527258	0.0226846	0.0218907	CDC27/ZNF207/ANLN/CDK13/CDC42/CDC14A/NDC80/CDC14B/CHMP2B/AURKA/CDC6/CDC23/KLHL22/PDGFB/CHMP4B/PPP1R9B/CDKN1B/CENPF/NEK6/VPS4B/SLF2/TEX14/MAD2L1BP/BMP4/XRCC3/PCID2/BECN1/DLGAP5/PIN1/PSMG2/CEP85/CHMP2A/SLF1/APC/USP44/BORA/NUMA1/KIF11/HECW2/PHIP/MKI67/CHEK1/ANAPC1/CCSAP/BUB3/NSMCE2/BUB1B/NPM2/FBXW5/LRP5/MAP9/NIPBL/PTTG1/CHMP4C/CDT1/DAPK3/CCDC8/NME6/CDC26/SH2B1/AURKB/RCC1/KNTC1/DRG1/ANAPC7/NUP62/PHB2…	107
GO:1901796	BP	GO:1901796	regulation of signal transduction by p53 class mediator	126/9508	167/15971	1.04e-05	0.000773103	0.000746047	KDM1A/MRE11/TAF2/HIPK2/CSNK2A2/TP63/KAT6A/AURKA/PPP1R13B/RFFL/SIRT1/EP300/CSNK2A1/RBBP8/PPP1R13L/YJU2/TAF6/RPA3/DDX5/RFC5/CHD4/PRKAB1/TBP/RAD50/TRIM24/EEF1E1/RPL23/DYRK2/PIN1/ELL3/PRKAA1/MDM2/TTC5/BRIP1/DNA2/TAF4B/TP53/PMAIP1/DYRK3/SMYD2/MTA2/CHEK1/JMY/DYRK1A/PRKAA2/RBBP4/PYHIN1/TOPBP1/RFC4/WRN/TAF3/SPRED1/TAF10/RNF34/BCL2/RPS7/PLK3/EXO1/CDK5R1/TOP3A/HIC1/AURKB/EHMT1/PRKAG1/PRKN/HEXIM1/NOC2L/HDAC…	126
GO:0072331	BP	GO:0072331	signal transduction by p53 class mediator	176/9508	245/15971	3.61e-05	0.0022705	0.00219104	KDM1A/MRE11/TAF2/HIPK2/BCL3/CSNK2A2/TP63/GTSE1/CNOT4/KAT6A/BAX/AURKA/CNOT3/PPP1R13B/PCBP4/TFAP4/RFFL/SIRT1/EP300/SNW1/CSNK2A1/RBBP8/PPP1R13L/YJU2/TAF6/RPA3/DDX5/CDKN1B/RFC5/CHD4/PRKAB1/TBP/RAD50/TFDP2/GADD45A/TRIM24/EEF1E1/RPL23/DYRK2/PIN1/ELL3/RRP8/PRKAA1/MDM2/TTC5/BRIP1/DNA2/BRCA2/TAF4B/TP53/PMAIP1/DYRK3/SMYD2/MTA2/CHEK1/JMY/PAXIP1/DYRK1A/CNOT11/PRKAA2/RBBP4/PYHIN1/TOPBP1/RFC4/WRN/TAF3/SPRED1/T…	176
GO:0000280	BP	GO:0000280	nuclear division	260/9508	376/15971	5.96e-05	0.00351477	0.00339177	CDC27/ZNF207/NCAPD2/AKAP8L/ANLN/MRE11/SPAST/UBR2/NCAPH2/MSH4/WAPL/CDK13/KIF2A/CDC42/CLASP1/MLH1/CDC14A/NDC80/CDC14B/PIBF1/PDS5B/CHMP2B/AURKA/BIRC5/CDC6/CDC23/KLHL22/PDGFB/VRK1/REC8/CHMP4B/AKAP8/PPP2R1A/BCCIP/RAD51C/PPP1R9B/CDKN1B/TENT4A/MSH3/RAD50/SMC4/PHF13/NSL1/CENPF/STAG1/KIF14/NEK6/VPS4B/NEK9/MLH3/SLF2/TEX14/NCAPH/CENPK/CKS2/MAD2L1BP/BMP4/MSTO1/XRCC3/PCID2/BECN1/DLGAP5/PIN1/PSMG2/INO80/CEP85/…	260
GO:0005730	CC	GO:0005730	nucleolus	612/9508	887/15971	1.26e-09	2.02e-07	1.95e-07	DHX33/REXO5/COX10/ZNF207/UTP18/PTBP1/AGPS/AKAP11/ARNTL2/RFC1/MTREX/PNKP/STAU2/LETMD1/PIK3CB/NOP58/MCM10/ZC3H15/FOXJ2/POLR1H/ZBTB11/ARFGEF1/POLR1A/KIF2A/NUCKS1/SMG6/FGF22/BUD23/HLTF/XRCC1/NLE1/GLI2/TSG101/EXOSC7/REXO2/SP140/CDC14A/PUM3/CDC14B/XPO1/KAT6A/DIMT1/NOP14/ESF1/KDM2B/GOLGA3/GEMIN2/GPATCH2/SIRT1/HNRNPM/PES1/HMOX1/VRK1/ACIN1/TLDC2/SMAD7/MRPS31/AKAP8/POP4/RPS19/DNAJC2/RBM28/SPIN1/CA9/EXOSC3/…	612
GO:0000819	BP	GO:0000819	sister chromatid segregation	135/9508	173/15971	1.76e-07	2.15e-05	2.07e-05	CDC27/ZNF207/NCAPD2/AKAP8L/MRE11/NCAPH2/WAPL/SMC1B/NDC80/PIBF1/PDS5B/CHMP2B/CDC6/CDC23/KLHL22/REC8/CHMP4B/AKAP8/PPP2R1A/RAD51C/FBXW7/TENT4A/SMC4/PHF13/NSL1/CENPF/STAG1/KIF14/NEK6/VPS4B/SLF2/TEX14/NCAPH/CENPK/MSTO1/XRCC3/PCID2/BECN1/DLGAP5/PSMG2/INO80/CHMP2A/TOP2A/VPS4A/SLF1/CDCA8/APC/USP44/NUMA1/HECW2/KIF2C/NUF2/ANKRD53/DIS3L2/CENPC/NCAPG2/NCAPD3/ANAPC1/BUB3/NSMCE2/BUB1B/SGO2/NIPBL/PTTG1/CHMP4C/C…	135
GO:0005819	CC	GO:0005819	spindle	230/9508	338/15971	0.000671572	0.0282235	0.0272358	CDC27/PAFAH1B1/ZNF207/SPAST/BOD1L1/RASSF1/KIF2A/CDC42/FRY/CLASP1/CDC14A/CDC14B/RTRAF/AURKA/BIRC5/CDC6/KLHL22/MAPK1/TTC28/CEP128/VRK1/RAE1/DIDO1/MAPRE1/KATNAL1/CSPP1/PPP2CB/ERCC2/SPIN1/BCCIP/CBX1/KAT2A/PRPF19/PPP2CA/NR3C1/TBCCD1/TFDP2/ECT2/BIRC6/ARHGEF2/MAP7D1/CENPF/STAG1/KIF14/PKD2/NEK6/INVS/VPS4B/CEP89/SEPTIN7/CLTA/MAD2L1BP/EML2/TUBGCP3/DLGAP5/TUBGCP6/INO80/TUBGCP2/CEP85/HAUS8/KIF3A/DIAPH1/VPS4A…	230
GO:0051225	BP	GO:0051225	spindle assembly	82/9508	107/15971	0.000141706	0.00733782	0.00708102	ZNF207/KIF2A/CLASP1/MLH1/PIBF1/CHMP2B/AURKA/BIRC5/MAPRE1/CHMP4B/LZTS2/BCCIP/SENP6/STAG1/NEK6/VPS4B/MSTO1/TUBGCP3/TUBGCP6/INO80/TUBGCP2/CHMP2A/HAUS8/NUMA1/TUBGCP4/KIF11/HAUS6/HAUS1/CCSAP/ABRAXAS1/CLASP2/SPICE1/MAP9/CHMP4C/WASHC5/HDAC3/AURKB/RCC1/DRG1/DYNC1H1/CENPW/MZT1/KIFC1/RNF4/RHOA/MAPRE3/AAAS/MISP/KIF3B/RAB11A/WRAP73/CDC20/NEK2/NCOR1/NEK7/SAC3D1/CEP63/CHEK2/CHMP1B/TUBGCP5/SPAG5/SMC3/KPNB1/FBXO…	82
GO:0015630	CC	GO:0015630	microtubule cytoskeleton	755/9508	1165/15971	7.12e-05	0.00407944	0.00393668	CDC27/KMT2E/CCDC124/PAFAH1B1/DNAH9/ZNF207/CCDC88C/SPAST/AKAP11/USP2/BOD1L1/STAU2/CNTLN/DTNBP1/MPHOSPH9/FNIP2/SDCCAG8/PKN2/KIF26A/RASSF1/KIF2A/CDC42/ZFYVE26/FBXW11/MCM2/FRY/CLASP1/TSG101/GTSE1/PTPN23/CAMSAP3/USP33/CDC14A/RABL2B/KEAP1/PSEN1/NDC80/CDC14B/HSPB11/TRAF5/GSK3B/PIBF1/KIF3C/WDR47/DDHD2/DNAJA1/RTRAF/DNM1L/AURKA/BIRC5/CDC45/CDC6/KLHL22/MAPK1/PLA2G3/TTC28/DNAL4/IFT27/CEP128/SLC8A3/VRK1/PPP4R…	755
GO:0000226	BP	GO:0000226	microtubule cytoskeleton organization	370/9508	554/15971	0.000205871	0.0100502	0.00969851	PAFAH1B1/ZNF207/CCDC88C/SPAST/CNTLN/SDCCAG8/RASSF1/KIF2A/GBA2/MARK2/FBXW11/CLASP1/MLH1/CAMSAP3/USP33/CDC14A/NDC80/CDC14B/GSK3B/XPO1/PIBF1/CHMP2B/WDR47/AURKA/BIRC5/PLA2G3/RAE1/MAPRE1/CHMP4B/CEP76/KATNAL1/NUBP1/RP1/DCTN6/PPP2R1A/CLIP2/CCSER2/LZTS2/BCCIP/NEURL1/TRIM37/KAT2A/SLAIN2/ZPR1/CHORDC1/TRPV4/CDKN1B/MDM1/SENP6/DNAH1/TTL/CHMP3/PARD3B/MARK1/ARHGEF2/DOCK7/GADD45A/MAP7D1/SSX2IP/STMN1/STAG1/ARMC2/…	370
GO:0005815	CC	GO:0005815	microtubule organizing center	503/9508	741/15971	9.58e-07	9.78e-05	9.44e-05	CDC27/KMT2E/CCDC124/PAFAH1B1/CCDC88C/SPAST/AKAP11/USP2/BOD1L1/CNTLN/MPHOSPH9/FNIP2/SDCCAG8/PKN2/RASSF1/KIF2A/CDC42/ZFYVE26/FBXW11/FRY/CLASP1/TSG101/PTPN23/CAMSAP3/USP33/CDC14A/RABL2B/KEAP1/PSEN1/NDC80/CDC14B/HSPB11/TRAF5/GSK3B/PIBF1/DDHD2/RTRAF/AURKA/CDC45/KLHL22/MAPK1/PLA2G3/TTC28/IFT27/CEP128/PPP4R3A/PSMB5/MAPRE1/CEP76/SMAD7/KATNAL1/CCDC113/NUBP1/RPGRIP1L/TRIP4/CSPP1/DCTN6/CEP41/LZTS2/TNKS2/ANK…	503
GO:0031023	BP	GO:0031023	microtubule organizing center organization	95/9508	130/15971	0.000851	0.0338974	0.0327111	PAFAH1B1/CNTLN/SDCCAG8/FBXW11/CLASP1/USP33/NDC80/XPO1/CHMP2B/AURKA/CHMP4B/CEP76/NUBP1/TRIM37/KAT2A/CHORDC1/MDM1/CHMP3/GADD45A/SSX2IP/PKD2/VPS4B/STIL/PARD6B/XRCC3/FOXJ1/CEP85/CHMP2A/HAUS8/KIF3A/KIAA1614/NUMA1/KIF11/BRCA2/PLK4/HAUS6/CHEK1/HAUS1/SASS6/FBXW5/CCDC78/CLASP2/SPICE1/MAP9/CHMP4C/TMEM67/CNTROB/CDK1/PKHD1/RTTN/HEPACAM2/UVRAG/NUP62/ARL2/UBXN2B/BRCA1/RANBP1/KIF3B/CCP110/CEP152/NEK2/ODF2/BCAS3…	95
GO:0007017	BP	GO:0007017	microtubule-based process	522/9508	784/15971	1.84e-05	0.0012615	0.00121735	PAFAH1B1/DNAH9/ZNF207/CCDC88C/SPAST/RAB27B/CNTLN/DTNBP1/SDCCAG8/KIF26A/RASSF1/KIF2A/GBA2/AP3M2/CDC42/MARK2/FBXW11/CLASP1/GTSE1/MLH1/CAMSAP3/USP33/CDC14A/RABL2B/RFX3/RAB21/NDC80/CDC14B/HSPB11/GSK3B/XPO1/TNPO1/PIBF1/CHMP2B/KIF3C/WDR47/AURKA/BIRC5/PLA2G3/DNAL4/CACNA1I/IFT27/RAE1/MAPRE1/CHMP4B/CEP76/KATNAL1/NUBP1/AP3B2/RP1/DCTN6/PPP2R1A/CLIP2/CCSER2/LZTS2/ARHGAP21/BCCIP/NEURL1/TRIM37/KAT2A/SLAIN2/ZPR…	522
GO:0000785	CC	GO:0000785	chromatin	950/9508	1232/15971	7.33e-42	1.33e-38	1.28e-38	NFYA/KDM1A/UPF1/MEOX1/KMT2E/ZNF195/ETV1/PAF1/TFAP2B/BAZ1B/ETV7/AKAP8L/ISL1/UBR2/HSF2/ARNTL2/IKZF2/SOX30/THAP3/BARX2/RSF1/ARID1B/FOXC1/MTA3/WAPL/DLX3/CDK13/FOXJ2/SMARCD1/NFYC/SPI1/ZBTB11/MEF2A/NUCKS1/MNT/CSNK2A2/NFATC3/XRCC1/MCM2/TP63/NFKB2/HOXA9/CIC/RFX3/TCF7/SMARCD3/KAT6A/GRHL2/PDS5B/ZNF446/NCOA1/MYNN/ZNF343/EBF4/TBX5/TFAP4/ZFHX4/HNRNPC/TOX4/WDR76/TBX15/IKZF5/SRPK1/SIRT1/MZF1/CECR2/HMGXB4/SIX4/R…	950
GO:0031497	BP	GO:0031497	chromatin assembly	93/9508	125/15971	0.000344622	0.0157128	0.0151629	PAF1/RSF1/MCM2/SART3/KAT6A/SIRT1/CENPM/SMCHD1/NAA40/DNMT3A/CENPL/CENPK/ZNFX1/H2BC11/HAT1/MIS18BP1/TRIM28/DNMT1/ZNF304/RRP8/MORC2/MBD2/PPHLN1/ANP32B/TP53/SETDB1/CENPC/SHPRH/CDKN2A/POLE3/RBBP4/TASOR/CENPN/CENPX/ATF7IP/CENPS/BEND3/SPTY2D1/NOC2L/MPHOSPH8/IPO4/PHF2/H4-16/CENPW/DAXX/BRD2/NAP1L4/H2BC8/H2BC6/H4C5/H2BC7/MBD3/HIRA/GRWD1/FAM172A/HELLS/HJURP/SETDB2/HMGA1/KNL1/BAHD1/HMGA2/SMARCA5/CENPV/NPM1/H…	93
GO:0006333	BP	GO:0006333	chromatin assembly or disassembly	114/9508	148/15971	4.97e-06	0.000402612	0.000388522	PAF1/BAZ1B/RSF1/SMARCD1/MCM2/SART3/SMARCD3/KAT6A/SIRT1/CENPM/SMCHD1/SMARCD2/NAA40/DNMT3A/CENPL/CENPK/ZNFX1/H2BC11/SMARCA4/HAT1/MIS18BP1/TRIM28/DNMT1/ZNF304/RRP8/MORC2/MBD2/PPHLN1/ANP32B/TP53/SETDB1/CENPC/SHPRH/TLK2/CDKN2A/POLE3/MTA2/SUV39H2/TAL1/RBBP4/TASOR/CENPN/CENPX/ATF7IP/SMARCC1/CENPS/BEND3/SPTY2D1/NOC2L/ARID2/MPHOSPH8/IPO4/PHF2/H4-16/TLK1/CENPW/DAXX/BRD2/NAP1L4/H2BC8/H2BC6/H4C5/H2BC7/MBD3/S…	114
GO:0003682	MF	GO:0003682	chromatin binding	396/9508	505/15971	5.01e-20	1.91e-17	1.85e-17	KDM1A/UPF1/MEOX1/PAF1/JARID2/TFAP2B/NCAPD2/SCMH1/MBTD1/ERCC1/ISL1/PRDM11/NCAPH2/BARX2/POLR2B/ARID1B/FOXC1/PRDM1/MTA3/POLD1/DLX3/TAF2/YBX1/SMARCD1/MEF2A/POLR1A/NUCKS1/MNT/NFATC3/TP63/GLI2/MLH1/MLLT10/CIC/SMARCD3/GRHL2/TDRD3/NCOA1/DNMT3B/HNRNPC/TOX4/CDC45/PATZ1/EP300/L3MBTL2/VRK1/REC8/HNF4A/NFATC2/NFAT5/TOX3/URI1/DNAJC2/ZNHIT1/EZH2/GLI3/LHX2/TLE4/TFAM/TRIM37/CBX1/SMARCD2/DDX5/KAT2A/HDAC5/NFKB1/NUP9…	396
GO:0006325	BP	GO:0006325	chromatin organization	505/9508	668/15971	3.66e-19	1.21e-16	1.16e-16	KDM1A/KMT2E/PAF1/JARID2/MPND/BAZ1B/SCMH1/AKAP8L/MBTD1/UFL1/ZMYND11/ISL1/PRDM11/UBR2/ARID4A/JADE2/RSF1/ARID1B/ATG5/MTA3/HMG20B/SMARCD1/SPI1/NUCKS1/BUD23/HLTF/MCM2/TP63/SART3/RSBN1/SMARCD3/WDR70/KAT6A/TDRD3/NCOA1/MECOM/ATXN7L3/AURKA/DNMT3B/KDM2B/RCOR1/HNRNPC/CDC45/SRPK1/SIRT1/CECR2/CENPM/EP300/L3MBTL2/BRD1/HDAC10/SNW1/VRK1/MRGBP/METTL4/SMCHD1/MAPK3/EYA1/UBR5/AKAP8/PRKD2/DNAJC2/TAF6/ZNHIT1/PHF14/EZH…	505
GO:0097549	BP	GO:0097549	chromatin organization involved in negative regulation of transcription	66/9508	86/15971	0.000578826	0.0247563	0.0238899	UBR2/CDC45/SIRT1/SMCHD1/EZH2/HDAC5/NAA40/DNMT3A/ATAD2B/ZNFX1/HAT1/TRIM28/DNMT1/ZNF304/RRP8/MORC2/MBD2/PPHLN1/SETDB1/CDKN2A/POLE3/DPY30/TASOR/H2AZ1/KMT2D/ATF7IP/BEND3/H2AC6/HMGB1/MPHOSPH8/HDAC2/PHF2/H4-16/MIER1/H4C5/PCGF2/MBD3/HIRA/DOT1L/FAM172A/PCGF1/HELLS/SETDB2/HMGA1/BAHD1/HMGA2/SMARCA5/ATAD2/CENPV/H2AW/H2AX/MSL3P1/CDKN2B-AS1/EED/SIRT6/MACROH2A2/ASF1A/NRDE2/TET1/SIN3A/SIRT2/H3-3A/EZH1/H1-3/H2AC…	66
GO:0006338	BP	GO:0006338	chromatin remodeling	131/9508	173/15971	5.04e-06	0.000406143	0.000391929	JARID2/MPND/BAZ1B/SCMH1/RSF1/ARID1B/SMARCD1/TP63/SMARCD3/HNRNPC/SIRT1/CECR2/CENPM/SMCHD1/ZNHIT1/TFAM/SMARCD2/KAT2A/HDAC5/NAA40/CHD4/HCFC2/RNF8/ACTR8/KDM5B/DR1/DNMT3A/CENPL/CENPK/BAZ2B/ZNFX1/SMARCA4/INO80/MIS18BP1/TRIM28/DNMT1/ZNF304/RRP8/KDM6B/MORC2/MBD2/PPHLN1/SETDB1/CENPC/CDKN2A/POLE3/MTA2/SUV39H2/INO80C/CHD1/NPM2/RBBP4/MYSM1/PBRM1/TASOR/CENPN/CENPX/CHD7/BPTF/ATF7IP/TADA2B/SMARCC1/CENPS/DMAP1/B…	131
GO:0031491	MF	GO:0031491	nucleosome binding	46/9508	58/15971	0.00114296	0.0431558	0.0416455	ARID1B/MLLT10/HNRNPC/VRK1/ZNHIT1/SMARCD2/CHD4/HMGN3/SMARCA4/MBD2/MTA2/RBBP4/H2AZ1/SAP30L/SMARCC1/RCC1/HMGN4/NOC2L/HDAC2/HMGN2/NAP1L4/UHRF1/RNF4/MBD3/SUPT16H/HIRA/ARID1A/ACTL6A/GLYR1/GATAD2B/HMGA2/SMARCA5/MLLT6/SMARCE1/EED/ACTR6/SUPT6H/HP1BP3/THAP7/H3-3A/SPHK2/EZH1/SSRP1/DNTTIP1/SMARCC2/H1-3	46
GO:1902275	BP	GO:1902275	regulation of chromatin organization	130/9508	168/15971	6.98e-07	7.5e-05	7.24e-05	KDM1A/KMT2E/PAF1/JARID2/AKAP8L/ISL1/ATG5/SPI1/SART3/WDR70/DNMT3B/CDC45/SIRT1/SNW1/METTL4/MAPK3/UBR5/AKAP8/PRKD2/ZNHIT1/MAPK8/KAT2A/NAA40/ZNF451/PHF1/KDM3A/ATAD2B/TRIM28/DNMT1/ZNF304/WBP2/MORC2/PPHLN1/KAT7/CDK9/ARRB1/RTF1/MYOCD/TP53/SMAD4/BRD4/MTF2/SETDB1/SNCA/CAMK2D/TLK2/NSD3/MKI67/CHEK1/TRIP12/PAXIP1/PAXBP1/ZBTB7B/ALKBH4/RPS6KA4/TAL1/GFI1/IWS1/TASOR/NIPBL/OTUB1/SDR16C5/TADA3/ATF7IP/TADA2B/SPTY2D…	130
GO:0098687	CC	GO:0098687	chromosomal region	236/9508	308/15971	1.3e-10	2.36e-08	2.27e-08	KDM1A/UPF1/PAFAH1B1/BAZ1B/ZNF207/NCAPD2/ERCC1/MRE11/BOD1L1/POLR2B/WAPL/POLD1/TP53BP1/NUP133/SMG6/FBXW11/XRCC1/MCM2/CLASP1/SMC1B/PPP2R5C/THOC1/PSEN1/NDC80/XPO1/PDS5B/AURKA/BIRC5/TOX4/CENPM/REC8/SMCHD1/DCTN6/PPP2CB/PPP2R1A/EZH2/TNKS2/CBX1/NUP98/NUP107/MCM3/RNF8/RAD50/PPP2CA/ORC2/ORC4/NSL1/CENPF/STAG1/DNMT3A/CENPL/TEX14/LRIF1/SEPTIN7/CENPK/WRNIP1/XRCC3/POT1/HAT1/MIS18BP1/TEP1/DNMT1/TERF2/KMT5C/MEN1/…	236
GO:0005694	CC	GO:0005694	chromosome	1290/9508	1693/15971	1.71e-52	1.24e-48	1.2e-48	NFYA/KDM1A/RECQL/UPF1/MEOX1/KMT2E/ZNF195/ETV1/PAF1/PAFAH1B1/TFAP2B/BAZ1B/ETV7/SPRTN/ZNF207/NCAPD2/ELOA/AKAP8L/ERCC1/UFL1/ZMYND11/ISL1/MRE11/UBR2/HSF2/NCAPH2/ARNTL2/IKZF2/RFC1/BOD1L1/SOX30/THAP3/BARX2/POLR2B/RSF1/ARID1B/FOXC1/ZFR/MSH4/MTA3/WAPL/POLD1/DLX3/HMG20B/MCM10/CDK13/FOXJ2/SMARCD1/NFYC/SPI1/ZBTB11/TP53BP1/MEF2A/NUP133/NUCKS1/SMG6/MNT/CSNK2A2/NFATC3/FBXW11/XRCC1/MCM2/TP63/CLASP1/MLH1/NFKB2/P…	1290
GO:0051276	BP	GO:0051276	chromosome organization	792/9508	1056/15971	8.09e-28	5.1e-25	4.92e-25	KDM1A/RECQL/CDC27/UPF1/KMT2E/PAF1/JARID2/MPND/BAZ1B/ZNF207/NCAPD2/SCMH1/AKAP8L/MBTD1/ERCC1/UFL1/ZMYND11/ISL1/PRDM11/MNAT1/MRE11/UBR2/NCAPH2/ARID4A/RFC1/PNKP/JADE2/RSF1/ERCC8/ARID1B/MSH4/ATG5/MTA3/WAPL/POLD1/HMG20B/SMARCD1/SPI1/NUP133/NUCKS1/SMG6/BUD23/HLTF/XRCC1/MCM2/TP63/SART3/MLH1/MAP2K7/POLD3/SMC1B/NDC80/RSBN1/SMARCD3/WDR70/KAT6A/PIBF1/TDRD3/PDS5B/CHMP2B/NCOA1/MECOM/MAP3K4/ATXN7L3/AURKA/DNMT3B…	792
GO:0007059	BP	GO:0007059	chromosome segregation	225/9508	294/15971	4.28e-10	7.21e-08	6.96e-08	CDC27/ZNF207/NCAPD2/AKAP8L/MRE11/NCAPH2/PUM2/MSH4/WAPL/CSNK2A2/CDC42/MLH1/SMC1B/NDC80/PIBF1/PDS5B/CHMP2B/BIRC5/CDC6/CDC23/SRPK1/KLHL22/REC8/CSNK2A1/CHMP4B/ERCC2/AKAP8/PPP2R1A/RAD51C/FBXW7/TENT4A/NR3C1/SMC4/ECT2/TTL/PHF13/NSL1/CENPF/STAG1/KIF14/NEK6/VPS4B/MLH3/SLF2/TEX14/NCAPH/CENPK/MSTO1/XRCC3/PCID2/BECN1/DLGAP5/PSMG2/INO80/CEP85/CHMP2A/TOP2A/VPS4A/SLF1/PUM1/CDCA8/APC/USP44/BRIP1/NUMA1/HECW2/P3H4…	225
GO:0051304	BP	GO:0051304	chromosome separation	66/9508	85/15971	0.000320636	0.0147584	0.0142419	CDC27/ZNF207/NCAPD2/NCAPH2/MSH4/CSNK2A2/MLH1/NDC80/CDC6/CDC23/KLHL22/CSNK2A1/PPP2R1A/CENPF/NEK6/TEX14/NCAPH/XRCC3/PCID2/DLGAP5/PSMG2/TOP2A/APC/USP44/NUMA1/HECW2/DIS3L2/NCAPD3/ANAPC1/BUB3/NSMCE2/BUB1B/PTTG1/CDT1/CENPX/MUS81/CENPS/CDC26/TOP3A/AURKB/FANCM/SLX4/ANAPC7/CUL3/RIOK2/TRIP13/ZW10/RECQL5/TTK/MAD2L2/CDC20/CCNB1/DYNC1LI1/SMARCAD1/ERCC4/RMI1/CORT/FBXO5/ATM/PLK1/TOP2B/CENPE/EME1/LCMT1/ANAPC5/MA…	66
GO:0000775	CC	GO:0000775	chromosome, centromeric region	138/9508	180/15971	8.37e-07	8.8e-05	8.49e-05	PAFAH1B1/BAZ1B/ZNF207/NCAPD2/BOD1L1/WAPL/TP53BP1/NUP133/FBXW11/CLASP1/SMC1B/PPP2R5C/PSEN1/NDC80/XPO1/PDS5B/AURKA/BIRC5/CENPM/REC8/DCTN6/PPP2CB/PPP2R1A/CBX1/NUP98/NUP107/PPP2CA/ORC2/NSL1/CENPF/STAG1/DNMT3A/CENPL/TEX14/SEPTIN7/CENPK/MIS18BP1/DNMT1/KMT5C/CDCA8/APC/DYNC1LI2/KAT7/DCTN3/KIF2C/NUF2/FBXO28/CENPC/NCAPD3/SUV39H2/SYCP2L/BUB3/BUB1B/SEC13/DYNC1I1/SPC24/SGO2/CLASP2/SKA3/CENPN/CDT1/MIS12/CENPX/…	138
GO:0000781	CC	GO:0000781	chromosome, telomeric region	105/9508	137/15971	1.72e-05	0.00120069	0.00115867	KDM1A/UPF1/ERCC1/MRE11/POLR2B/POLD1/TP53BP1/SMG6/XRCC1/MCM2/THOC1/TOX4/SMCHD1/EZH2/TNKS2/CBX1/MCM3/RNF8/RAD50/ORC2/ORC4/LRIF1/WRNIP1/XRCC3/POT1/HAT1/TEP1/TERF2/MEN1/CDC73/ORC3/DNA2/BRCA2/PIF1/PARP1/NHP2/HMBOX1/CHEK1/DCLRE1C/NSMCE2/DPY30/THOC7/WDR82/ORC5/WRN/MCM7/TERF2IP/DDB1/NSMCE1/CDK1/LIG4/CTC1/SLX4/XRCC6/H4-16/DCLRE1A/PINX1/EID3/H4C5/RAD51/TFIP11/DOT1L/NSMCE4A/DCLRE1B/CBX3/HNRNPA2B1/NAT10/ZGRF…	105
GO:0000777	CC	GO:0000777	condensed chromosome kinetochore	76/9508	98/15971	0.000124019	0.00653871	0.00630988	ZNF207/BOD1L1/TP53BP1/NUP133/CLASP1/NDC80/BIRC5/CENPM/REC8/DCTN6/NUP107/ORC2/NSL1/CENPF/TEX14/SEPTIN7/CENPK/MIS18BP1/DCTN3/KIF2C/NUF2/FBXO28/CENPC/BUB3/BUB1B/DYNC1I1/SPC24/SGO2/CLASP2/SKA3/CENPN/CDT1/MIS12/CENPX/ZWILCH/CENPS/SKA2/SS18L1/KNTC1/PELI1/PHF2/CENPW/MEIKIN/PINX1/SEH1L/ZW10/NEK2/ZWINT/HJURP/CCNB1/KNL1/DYNC1LI1/BOD1/GPATCH11/AHCTF1/PMF1/CENPV/NUDCD2/HSF1/SPAG5/CENPT/CSNK1A1/NUP43/PLK1/SGO…	76
GO:0000779	CC	GO:0000779	condensed chromosome, centromeric region	86/9508	111/15971	4.82e-05	0.0029265	0.00282408	ZNF207/NCAPD2/BOD1L1/TP53BP1/NUP133/CLASP1/NDC80/AURKA/BIRC5/CENPM/REC8/DCTN6/NUP107/ORC2/NSL1/CENPF/TEX14/SEPTIN7/CENPK/MIS18BP1/KMT5C/DCTN3/KIF2C/NUF2/FBXO28/CENPC/NCAPD3/SYCP2L/BUB3/BUB1B/DYNC1I1/SPC24/SGO2/CLASP2/SKA3/CENPN/CDT1/MIS12/CENPX/ZWILCH/CENPS/AURKB/SKA2/SS18L1/KNTC1/PELI1/PHF2/CENPW/MEIKIN/PINX1/SEH1L/ZW10/KMT5B/NEK2/CBX3/ZWINT/HJURP/CCNB1/KNL1/DYNC1LI1/BOD1/GPATCH11/AHCTF1/PMF1/CE…	86
GO:0006323	BP	GO:0006323	DNA packaging	117/9508	163/15971	0.000729367	0.0300429	0.0289915	PAF1/NCAPD2/AKAP8L/NCAPH2/RSF1/WAPL/MCM2/SART3/KAT6A/SRPK1/SIRT1/CENPM/ACIN1/SMCHD1/AKAP8/NAA40/RNF8/TENT4A/SMC4/PHF13/DNMT3A/CENPL/NCAPH/CENPK/ZNFX1/H2BC11/HAT1/MIS18BP1/TRIM28/DNMT1/TOP2A/ZNF304/RRP8/MORC2/MBD2/PPHLN1/ANP32B/TP53/SETDB1/CENPC/SHPRH/NCAPG2/CDKN2A/POLE3/NCAPD3/RBBP4/TASOR/NIPBL/CENPN/CENPX/CDK1/ATF7IP/CENPS/BANF1/BEND3/SPTY2D1/NOC2L/MPHOSPH8/IPO4/PHF2/H4-16/CENPW/DAXX/BRD2/NAP1L4…	117
GO:0006310	BP	GO:0006310	DNA recombination	188/9508	257/15971	2.99e-06	0.000261584	0.000252429	RAD52/KDM1A/RECQL/LIG3/ERCC1/MRE11/UBR2/MSH4/TP53BP1/NUCKS1/ZFYVE26/XRCC1/MCM2/MLH1/THOC1/TCF7/PTPRC/CDC45/HDAC10/REC8/SMCHD1/RBBP8/ERCC2/IL27RA/TFPT/RPA3/EXOSC3/RAD51C/TIMELESS/MCM3/RNF8/CCR6/MSH3/RAD50/ACTR8/KPNA1/WDR48/INO80D/PSMD14/MSH6/MLH3/SHLD2/MCM8/XRCC3/BCL11B/INO80/RPAIN/TEP1/TOP2A/TERF2/KMT5C/FBH1/RNF138/BRIP1/ZNF365/BRCA2/PIF1/PARP1/FANCD2/MMS22L/GINS4/CHEK1/KIN/XRCC4/DCLRE1C/INO80C/M…	188
GO:0000776	CC	GO:0000776	kinetochore	98/9508	127/15971	1.98e-05	0.00135355	0.00130618	PAFAH1B1/ZNF207/BOD1L1/TP53BP1/NUP133/FBXW11/CLASP1/PSEN1/NDC80/XPO1/BIRC5/CENPM/REC8/DCTN6/NUP98/NUP107/ORC2/NSL1/CENPF/TEX14/SEPTIN7/CENPK/MIS18BP1/APC/DYNC1LI2/DCTN3/KIF2C/NUF2/FBXO28/CENPC/BUB3/BUB1B/SEC13/DYNC1I1/SPC24/SGO2/CLASP2/SKA3/CENPN/CDT1/MIS12/CENPX/ZWILCH/CENPS/AURKB/SKA2/SS18L1/KNTC1/SUMO3/PELI1/PHF2/CENPW/MEIKIN/PINX1/NUP160/SEH1L/ZW10/KAT8/TTK/NEK2/KIF18A/ZWINT/HJURP/CCNB1/KNL1/…	98
GO:0051383	BP	GO:0051383	kinetochore organization	20/9508	22/15971	0.00135168	0.0492411	0.0475178	NDC80/SENP6/SMC4/CENPF/CENPK/DLGAP5/NUF2/CENPC/CENPN/CDT1/MIS12/CENPX/CENPS/CENPW/RNF4/POGZ/CENPT/CENPE/CENPA/CENPH	20
GO:2001251	BP	GO:2001251	negative regulation of chromosome organization	97/9508	124/15971	7.72e-06	0.000595102	0.000574275	KDM1A/JARID2/ZNF207/ERCC1/MNAT1/ATG5/WAPL/SPI1/SMG6/XRCC1/MCM2/NDC80/DNMT3B/HNRNPC/SIRT1/KLHL22/UBR5/TNKS2/ZNF451/PHF1/RAD50/KDM3A/CENPF/ATAD2B/TEX14/XRCC3/PCID2/POT1/PSMG2/DNMT1/TOP2A/TERF2/APC/HNRNPA1/USP44/PIF1/MTF2/PARP1/SNCA/TRIP12/BUB3/BUB1B/PTTG1/TERF2IP/CDT1/OTUB1/SETMAR/SDR16C5/DCP2/CTC1/AURKB/SLX4/NOC2L/PHF2/PRMT6/PINX1/BRCA1/TRIP13/ZW10/OTUB2/TTK/XRN1/MAD2L2/CDC20/TENT4B/TWIST1/CCNB1/N…	97
GO:2001252	BP	GO:2001252	positive regulation of chromosome organization	121/9508	166/15971	0.000213227	0.0103053	0.00994462	KDM1A/CDC27/KMT2E/PAF1/JARID2/AKAP8L/ERCC1/ISL1/MRE11/PNKP/SART3/MAP2K7/MAP3K4/DNMT3B/CDC23/SIRT1/MAPK1/SNW1/MAPK3/AKAP8/PRKD2/TNKS2/KAT2A/PHF1/RAD50/SLF2/BECN1/DLGAP5/POT1/TRIM28/DNMT1/ZNF304/WBP2/SLF1/MORC2/PPHLN1/HNRNPA1/PKIB/KAT7/CDK9/ARRB1/NUMA1/RTF1/HNRNPD/PARN/TP53/SMAD4/BRD4/MTF2/SETDB1/NAF1/CCT6A/HMBOX1/NSD3/NSMCE2/PAXIP1/PAXBP1/ZBTB7B/RPS6KA4/TAL1/TASOR/NIPBL/CDT1/SDR16C5/ATF7IP/TADA2B/…	121
GO:0033044	BP	GO:0033044	regulation of chromosome organization	243/9508	314/15971	1.13e-11	2.18e-09	2.1e-09	KDM1A/CDC27/UPF1/KMT2E/PAF1/JARID2/ZNF207/AKAP8L/ERCC1/ISL1/MNAT1/MRE11/PNKP/ATG5/WAPL/SPI1/SMG6/XRCC1/MCM2/SART3/MAP2K7/NDC80/WDR70/MAP3K4/DNMT3B/HNRNPC/CDC45/CDC6/CDC23/SIRT1/KLHL22/MAPK1/SNW1/METTL4/MAPK3/UBR5/AKAP8/PRKD2/ZNHIT1/MAPK8/TNKS2/KAT2A/NAA40/ZNF451/PHF1/SENP6/RAD50/KDM3A/CENPF/NEK6/YLPM1/ATAD2B/SLF2/TEX14/XRCC3/PCID2/BECN1/DLGAP5/POT1/PSMG2/TRIM28/DNMT1/TOP2A/ZNF304/WBP2/TERF2/SLF1/…	243
GO:0003690	MF	GO:0003690	double-stranded DNA binding	1085/9508	1424/15971	1.05e-43	2.17e-40	2.09e-40	NFYA/DHX33/MEOX1/ZNF195/ETV1/GTF2IRD1/JARID2/TFAP2B/ETV7/ZMYND11/ISL1/MRE11/RNF10/HSF2/ARNTL2/IKZF2/SARS1/ARID4A/RFC1/SOX30/PNKP/BARX2/THRAP3/FOXC1/MSH4/PRDM1/DLX3/TAF2/MCM10/FOXJ2/YBX1/NFYC/SPI1/ZBTB11/MEF2A/NUCKS1/BCL3/MNT/HLTF/NFATC3/MCM2/TP63/GLI2/TXK/ZNF37A/MLH1/NFKB2/HOXA9/RFX3/TCF7/GRHL2/ZNF446/ZNF264/MYNN/MECOM/ZNF343/KDM2B/TBX5/ZBTB25/TFAP4/ZFHX4/HNRNPC/TBX15/CDC45/CDC6/IKZF5/HIVEP1/ZNF1…	1085
GO:0043565	MF	GO:0043565	sequence-specific DNA binding	1100/9508	1443/15971	1.65e-44	3.98e-41	3.84e-41	NFYA/UPF1/DHX33/MEOX1/ZNF195/ETV1/GTF2IRD1/JARID2/TFAP2B/ETV7/ISL1/RNF10/HSF2/ARNTL2/IKZF2/SARS1/ARID4A/RFC1/SOX30/BARX2/THRAP3/FOXC1/PRDM1/MTA3/DLX3/TAF2/MCM10/FOXJ2/YBX1/NFYC/SPI1/ZBTB11/TP53BP1/MEF2A/BCL3/SMG6/MNT/HLTF/NFATC3/MCM2/TP63/GLI2/TXK/ZNF37A/NFKB2/HOXA9/RFX3/TCF7/GRHL2/ZNF446/ZNF264/MYNN/MECOM/ZNF343/KDM2B/TBX5/ZBTB25/TFAP4/ZFHX4/HNRNPC/TBX15/CDC45/CDC6/IKZF5/HIVEP1/ZNF184/SIRT1/MZF1…	1100
GO:1990837	MF	GO:1990837	sequence-specific double-stranded DNA binding	1027/9508	1346/15971	9.61e-42	1.55e-38	1.49e-38	NFYA/DHX33/MEOX1/ZNF195/ETV1/GTF2IRD1/JARID2/TFAP2B/ETV7/ISL1/RNF10/HSF2/ARNTL2/IKZF2/SARS1/ARID4A/SOX30/BARX2/THRAP3/FOXC1/PRDM1/DLX3/TAF2/MCM10/FOXJ2/YBX1/NFYC/SPI1/ZBTB11/MEF2A/BCL3/MNT/HLTF/NFATC3/MCM2/TP63/GLI2/TXK/ZNF37A/NFKB2/HOXA9/RFX3/TCF7/GRHL2/ZNF446/ZNF264/MYNN/MECOM/ZNF343/KDM2B/TBX5/ZBTB25/TFAP4/ZFHX4/HNRNPC/TBX15/CDC45/CDC6/IKZF5/HIVEP1/ZNF184/SIRT1/MZF1/PATZ1/EP300/SIX4/HNF4A/NFAT…	1027
GO:0006974	BP	GO:0006974	cellular response to DNA damage stimulus	570/9508	783/15971	1.41e-15	3.41e-13	3.29e-13	RAD52/BAD/POLDIP2/KDM1A/RECQL/UPF1/LIG3/BAZ1B/SPRTN/ERCC1/UFL1/BID/MNAT1/MRE11/RFC1/BOD1L1/PNKP/POLR2B/ERCC8/FNIP2/FAM168A/MSH4/POLD1/HIPK2/MCM10/TNFRSF1A/TP53BP1/NUCKS1/BCL3/ZFYVE26/XRCC1/MCM2/TP63/GTSE1/MLH1/XAB2/POLD3/THOC1/CNOT4/PSEN1/CDC14B/WDR70/PDS5B/BAX/AURKA/CNOT3/PCBP4/TFAP4/ALKBH5/WDR76/CDC45/SIRT1/MAPK1/HMOX1/ASCC2/EP300/HDAC10/ALKBH1/SNW1/CINP/REC8/NFATC2/SMCHD1/RBBP8/MAPK3/POLR2C/MP…	570
GO:2001020	BP	GO:2001020	regulation of response to DNA damage stimulus	161/9508	213/15971	5.29e-07	5.81e-05	5.61e-05	RAD52/KDM1A/ERCC1/BID/PNKP/ERCC8/FAM168A/TP53BP1/XRCC1/THOC1/WDR70/WDR76/SIRT1/HDAC10/SMCHD1/EYA1/UBR5/PIAS4/YJU2/DDX5/TIMELESS/RNF8/OGG1/FXR1/NEK4/TRIM32/SLF2/SHLD2/WRNIP1/DEK/EEF1E1/POT1/ELL3/FXR2/TRIM28/TERF2/KMT5C/SLF1/FBH1/MDM2/DHX9/KAT7/CDK9/ZNF365/PARP9/CUL4A/TP53/PMAIP1/DYRK3/SMYD2/PARP1/ETAA1/NACC2/CHEK1/TRIP12/MMS19/FMN2/PAXIP1/DYRK1A/CCAR2/UBQLN4/USP1/ABRAXAS1/PYHIN1/PPP4R2/DTX3L/PRKCD…	161
GO:0071103	BP	GO:0071103	DNA conformation change	193/9508	268/15971	1.2e-05	0.000871899	0.000841386	RECQL/PAF1/NCAPD2/AKAP8L/MNAT1/MRE11/NCAPH2/RSF1/ERCC8/WAPL/MCM2/SART3/KAT6A/SRPK1/SIRT1/CENPM/ACIN1/SMCHD1/ERCC2/AKAP8/TWNK/NAA40/GTF2H1/GTF2H3/RFC5/CHD4/MCM3/RNF8/ASCC3/TENT4A/RAD50/SMC4/PHF13/DNMT3A/CENPL/NCAPH/CENPK/CHD6/ZNFX1/WRNIP1/H2BC11/MCM8/CHTF18/POT1/HAT1/MIS18BP1/TRIM28/DNMT1/TOP2A/ZNF304/RRP8/MORC2/MBD2/PPHLN1/FBH1/DDB2/DHX9/BRIP1/XPA/ANP32B/DNA2/SMARCAL1/CUL4A/PIF1/TP53/SETDB1/PARP1…	193
GO:0031570	BP	GO:0031570	DNA integrity checkpoint	108/9508	150/15971	0.000959132	0.0378923	0.0365661	MRE11/TP53BP1/GTSE1/THOC1/CNOT4/CDC14B/BAX/AURKA/CNOT3/PCBP4/WDR76/CDC45/CDC6/EP300/PRPF19/CDKN1B/TIMELESS/TFDP2/GADD45A/EIF2AK4/TOP2A/MDM2/BRIP1/MDC1/DNA2/CUL4A/TP53/INTS7/ETAA1/FANCD2/CHEK1/TAOK2/CNOT11/CCAR2/DONSON/NAE1/TAOK1/ABRAXAS1/TOPBP1/CDT1/CDK1/SETMAR/MUS81/PLK3/TFDP1/ZNF830/CNOT7/GIGYF2/TRIM39/BRCA1/USP28/E2F1/DOT1L/BABAM1/CNOT2/MAPK14/CNOT6/RAD1/NEK11/ARID3A/E2F8/CCNB1/RINT1/RNASEH2B/…	108
GO:0003684	MF	GO:0003684	damaged DNA binding	50/9508	64/15971	0.0013155	0.048533	0.0468345	ERCC1/PNKP/POLD1/TP53BP1/XRCC1/TP63/EP300/RBBP8/MPG/ERCC2/RPA3/NEIL3/OGG1/MSH6/CRY2/POT1/DDB2/REV1/XPA/APTX/DCLRE1C/ERCC3/WRN/DDB1/HMGB1/XRCC6/DCLRE1A/FANCG/LOC100133315/CREBBP/BRCA1/POLQ/RAD18/RAD1/DCLRE1B/POLK/TDG/SDE2/RECQL4/FEN1/ERCC4/RAD23A/KDM4D/H2AX/APEX1/PCNA/MUTYH/NEIL1/UNG/POLH	50
GO:0036297	BP	GO:0036297	interstrand cross-link repair	42/9508	50/15971	0.000177521	0.00878456	0.00847712	ERCC1/NUCKS1/RPA3/RNF8/WDR48/FANCL/MSH6/MCM8/XRCC3/FAAP24/XPA/FANCI/FANCD2/DCLRE1C/FANCC/FAAP20/USP1/CENPX/MUS81/CENPS/FAAP100/FANCM/SLX4/DCLRE1A/FANCG/RAD51/MCM9/FANCE/DCLRE1B/HROB/RPS27A/EXO5/ATRIP/ATR/ERCC4/ERCC6L2/RAD51AP1/RAD51D/EME1/UBE2T/POLN/FANCF	42
GO:0000726	BP	GO:0000726	non-recombinational repair	70/9508	85/15971	5.35e-06	0.000426286	0.000411368	RAD52/LIG3/ERCC1/MRE11/PNKP/ERCC8/TP53BP1/XRCC1/MLH1/SMCHD1/RBBP8/PIAS4/PRPF19/RNF8/RAD50/OGG1/PSMD14/SHLD2/DEK/POT1/HERC2/KMT5C/RNF138/MDC1/SMARCAL1/PARP9/PAXX/XRCC4/DCLRE1C/PAXIP1/ABRAXAS1/DTX3L/SETMAR/SHLD1/KDM2A/LIG4/ZBTB7A/SLX4/XRCC6/H4-16/UVRAG/DCLRE1A/SHLD3/H4C5/BRCA1/PARP3/POLQ/TFIP11/BABAM1/NSD2/KMT5B/MAD2L2/DCLRE1B/WRAP53/HMGA2/BABAM2/POLL/ERCC4/UBE2N/HMCES/HSF1/KDM4D/H2AX/SUMO1/ATM/UBE…	70
GO:2001022	BP	GO:2001022	positive regulation of response to DNA damage stimulus	79/9508	101/15971	5.35e-05	0.00318404	0.00307261	PNKP/ERCC8/FAM168A/XRCC1/SIRT1/HDAC10/SMCHD1/EYA1/PIAS4/DDX5/TIMELESS/RNF8/FXR1/SLF2/SHLD2/EEF1E1/FXR2/TRIM28/KMT5C/SLF1/FBH1/DHX9/PARP9/PMAIP1/PARP1/NACC2/MMS19/FMN2/PAXIP1/CCAR2/ABRAXAS1/PYHIN1/DTX3L/PRKCD/SPRED1/APBB1/NKX3-1/NSMCE1/SETMAR/SHLD1/HIC1/ARID2/HMGB1/SPRED2/SHLD3/EID3/BRCA1/PARP3/BABAM1/NSMCE4A/KMT5B/FOXM1/MAD2L2/SKIL/WRAP53/CBX8/HMGA2/CEBPG/BABAM2/EYA3/ANKLE1/RPL26/RAD9A/ATR/UBE2N/…	79
GO:0000725	BP	GO:0000725	recombinational repair	97/9508	128/15971	7.84e-05	0.0044251	0.00427023	RAD52/KDM1A/RECQL/LIG3/MRE11/TP53BP1/NUCKS1/ZFYVE26/XRCC1/MCM2/CDC45/REC8/SMCHD1/RBBP8/RPA3/RAD51C/TIMELESS/MCM3/RAD50/WDR48/PSMD14/SHLD2/MCM8/XRCC3/INO80/FBH1/RNF138/ZNF365/BRCA2/PARP1/MMS22L/GINS4/CHEK1/MMS19/SFR1/NSMCE2/UBQLN4/HELQ/PPP4R2/NIPBL/WRN/MCM7/TERF2IP/NSMCE1/SHLD1/MUS81/MAGEF1/FIGN/FANCM/SLX4/ARID2/SHLD3/FIGNL2/BRCA1/RAD51/POLQ/EXD2/RECQL5/MCM9/MAD2L2/HROB/AP5S1/FIGNL1/WRAP53/PPP4C/R…	97
GO:0006282	BP	GO:0006282	regulation of DNA repair	97/9508	124/15971	7.72e-06	0.000595102	0.000574275	RAD52/KDM1A/PNKP/ERCC8/FAM168A/TP53BP1/XRCC1/WDR70/SIRT1/HDAC10/SMCHD1/EYA1/UBR5/TIMELESS/RNF8/OGG1/SLF2/SHLD2/WRNIP1/DEK/POT1/TRIM28/TERF2/KMT5C/SLF1/FBH1/DHX9/KAT7/CDK9/ZNF365/PARP9/CUL4A/PARP1/CHEK1/TRIP12/MMS19/FMN2/UBQLN4/USP1/ABRAXAS1/PPP4R2/DTX3L/APBB1/TERF2IP/OTUB1/AXIN2/SETMAR/SHLD1/MAGEF1/FIGN/ARID2/HMGB1/UBE2V1/SHLD3/FIGNL2/BRCA1/PARP3/RAD51/POLQ/OTUB2/TFIP11/BABAM1/RECQL5/NSD2/KMT5B/F…	97
GO:2000779	BP	GO:2000779	regulation of double-strand break repair	62/9508	78/15971	0.000145587	0.00748535	0.00722339	KDM1A/PNKP/TP53BP1/WDR70/SMCHD1/UBR5/TIMELESS/OGG1/SLF2/SHLD2/DEK/POT1/KMT5C/SLF1/FBH1/ZNF365/PARP9/PARP1/CHEK1/TRIP12/MMS19/FMN2/UBQLN4/PPP4R2/DTX3L/TERF2IP/OTUB1/SETMAR/SHLD1/MAGEF1/FIGN/ARID2/SHLD3/FIGNL2/PARP3/RAD51/POLQ/OTUB2/TFIP11/RECQL5/NSD2/KMT5B/FOXM1/MAD2L2/TWIST1/FIGNL1/PML/WRAP53/PPP4C/HMGA2/HSF1/PARPBP/KDM4D/SIRT6/RAD51AP1/SETD2/SPIDR/FUS/SIRT7/PRKDC/NUDT16/TEX15	62
GO:0006260	BP	GO:0006260	DNA replication	207/9508	260/15971	3.04e-12	6.3e-10	6.08e-10	RECQL/UPF1/LIG3/WIZ/MRE11/RFC1/BOD1L1/PNKP/WAPL/POLD1/MCM10/MAP2K4/NUCKS1/CDC42/MCM2/GLI2/POLD3/FGFR1/THOC1/CDC45/CDC6/CINP/GINS1/METTL4/RBBP8/DNAJA3/PPP2R1A/DNAJC2/RPA3/TWNK/TNFAIP1/ZPR1/RFC5/TIMELESS/MCM3/GMNN/MSH3/RAD50/PPP2CA/ORC2/ORC4/CACYBP/RBBP6/ATF1/WRNIP1/TTF1/DTD1/MGME1/MCM8/CHTF18/INO80/DUT/RPAIN/ANKRD17/TERF2/FBH1/ORC3/DHX9/REV1/BRIP1/KAT7/CDK9/ZNF365/DNA2/SMARCAL1/BRCA2/PIF1/TP53/NFI…	207
GO:0006261	BP	GO:0006261	DNA-dependent DNA replication	118/9508	145/15971	1.34e-08	1.81e-06	1.75e-06	RECQL/UPF1/LIG3/WIZ/MRE11/RFC1/BOD1L1/PNKP/POLD1/MCM10/NUCKS1/MCM2/POLD3/FGFR1/THOC1/CDC45/CDC6/GINS1/METTL4/DNAJA3/RPA3/TWNK/ZPR1/RFC5/TIMELESS/MCM3/GMNN/MSH3/ORC2/ORC4/WRNIP1/MGME1/CHTF18/INO80/RPAIN/TERF2/FBH1/ORC3/KAT7/CDK9/ZNF365/DNA2/SMARCAL1/BRCA2/ETAA1/PRIM2/MMS22L/GINS4/POLE3/DONSON/DBF4B/TOPBP1/RFC4/PRIMPOL/ORC5/WRN/MCM7/CDT1/CENPX/SETMAR/CENPS/CCNE2/FANCM/NUGGC/MCMBP/WDHD1/ZNF830/POLG2…	118
GO:0004386	MF	GO:0004386	helicase activity	116/9508	150/15971	2.9e-06	0.000254864	0.000245945	RECQL/UPF1/DHX33/MRE11/MTREX/YTHDC2/DDX20/HLTF/MCM2/DHX32/DICER1/ERCC2/DDX49/TWNK/DDX5/DHX58/DDX25/DDX55/RFC5/CHD4/MCM3/ASCC3/RAD50/ACTR8/IFIH1/TTF2/DDX59/CHD6/DDX27/WRNIP1/DDX31/MCM8/CHTF18/SMARCA4/INO80/HELZ2/DHX30/FBH1/DHX34/DHX9/DDX56/BRIP1/DDX60/DNA2/SMARCAL1/PIF1/DHX38/SNRNP200/G3BP1/SHPRH/GINS4/DHX37/CHD1/SUPV3L1/EIF4A2/EIF4A1/ERCC3/HELQ/RFC4/WRN/MCM7/DDX19A/CHD7/CHD2/CHD9/DDX10/RUVBL2/DDX…	116
GO:0033260	BP	GO:0033260	nuclear DNA replication	48/9508	57/15971	5.31e-05	0.00318404	0.00307261	UPF1/WIZ/RFC1/POLD1/MCM2/POLD3/FGFR1/CDC45/GINS1/RPA3/RFC5/MCM3/GMNN/INO80/TERF2/ORC3/DNA2/BRCA2/PRIM2/POLE3/DONSON/DBF4B/RFC4/MCM7/CDT1/NUGGC/ZNF830/POLA2/RTF2/RAD51/ZMPSTE24/TERF1/FEN1/CHEK2/MCM6/CDC7/MCM5/POLE2/POLD2/PCNA/RFC3/RFC2/MCM4/DACH1/PRIM1/DBF4/POLD4/MCMDC2	48
GO:0017111	MF	GO:0017111	nucleoside-triphosphatase activity	483/9508	741/15971	0.000702609	0.0292733	0.0282489	CFTR/ARF5/RECQL/UPF1/DHX33/RALA/MYH13/DNAH9/ATP2C1/MRE11/SPAST/ABCC2/ABCF2/RFC1/MTREX/RAB27B/YTHDC2/MSH4/DDX20/KIF26A/KIF2A/ABCC9/PFN2/CDC42/HLTF/RHOBTB1/MCM2/ABCB11/NSF/RAB7A/MLH1/GNB1/SAR1A/RABL2B/RAB21/KIF3C/ABCB1/PSMC5/DNM1L/DHX32/MYO3A/DNAL4/IFT27/PSMC6/DICER1/ACIN1/SRP54/ARFRP1/SMCHD1/VWA8/KATNAL1/ERCC2/DDX49/TWNK/RAD51C/DDX5/DHX58/EFTUD2/DDX25/DDX55/RERGL/RFC5/CHD4/RAB35/MCM3/MDN1/RAB23/AS…	483
GO:0006275	BP	GO:0006275	regulation of DNA replication	83/9508	105/15971	1.69e-05	0.00118117	0.00113984	LIG3/WIZ/WAPL/MAP2K4/NUCKS1/CDC42/GLI2/FGFR1/CDC6/METTL4/PPP2R1A/TNFAIP1/RFC5/TIMELESS/GMNN/MSH3/PPP2CA/CACYBP/RBBP6/ATF1/WRNIP1/TTF1/CHTF18/INO80/ANKRD17/TERF2/FBH1/ORC3/DHX9/KAT7/ZNF365/DNA2/SMARCAL1/BRCA2/TP53/CCNA2/NPM2/DONSON/DBF4B/RFC4/ORC5/CDT1/CDK1/ESCO2/KCTD13/ZBTB38/CTC1/FAF1/NUGGC/ZNF830/EHMT2/POLG2/ZMPSTE24/E2F8/TICRR/TERF1/RAD17/S100A11/SENP2/ATR/CHEK2/BRPF3/CDC7/SMC3/FBXO5/PDS5A/ZRA…	83
GO:0090329	BP	GO:0090329	regulation of DNA-dependent DNA replication	43/9508	50/15971	4.61e-05	0.00282206	0.0027233	LIG3/WIZ/FGFR1/METTL4/RFC5/TIMELESS/GMNN/MSH3/WRNIP1/CHTF18/INO80/TERF2/FBH1/KAT7/ZNF365/SMARCAL1/BRCA2/DONSON/DBF4B/RFC4/CDT1/NUGGC/ZNF830/POLG2/ZMPSTE24/E2F8/TICRR/TERF1/SENP2/CHEK2/CDC7/FBXO5/ZRANB3/PCNA/RFC3/STOML2/ATG7/RFC2/CDK2/DACH1/DBF4/E2F7/CHTF8	43
GO:0032204	BP	GO:0032204	regulation of telomere maintenance	59/9508	73/15971	8.67e-05	0.00487124	0.00470076	UPF1/ERCC1/MRE11/PNKP/SMG6/XRCC1/MAP2K7/MAP3K4/HNRNPC/MAPK1/MAPK3/TNKS2/RAD50/YLPM1/POT1/TERF2/HNRNPA1/PKIB/HNRNPD/PIF1/PARN/PARP1/NAF1/CCT6A/HMBOX1/TERF2IP/DCP2/CTC1/AURKB/USP7/SLX4/PINX1/XRN1/CCT4/NEK2/TCP1/TENT4B/HNRNPA2B1/NAT10/PML/TERF1/NEK7/CCT8/SMG1/CCT3/CCT2/ATR/ERCC4/PPP1R10/SIRT6/ACD/ATM/EXOSC10/MAPKAPK5/MYC/FBXO4/SRC/TEN1/NABP2	59
GO:0005657	CC	GO:0005657	replication fork	57/9508	68/15971	1.4e-05	0.000998142	0.00096321	BAZ1B/MRE11/RFC1/POLD1/MCM10/TP53BP1/POLD3/CDC45/RPA3/RAD51C/PRPF19/RFC5/TIMELESS/MCM3/XRCC3/DNMT1/ERCC5/XPA/SMARCAL1/PIF1/TP53/ETAA1/PRIM2/MMS22L/PURB/GINS4/DONSON/RFC4/PRIMPOL/WRN/PLRG1/DMAP1/WDHD1/UHRF1/POLA2/RTF2/RAD18/BCAS2/SMARCA5/SMARCAD1/HMCES/H2AX/CDC5L/POLD2/ZRANB3/GINS2/PCNA/RFC3/RAD51D/XRCC2/TOP1/RFC2/PURA/UBE2B/POLH/PRIM1/POLD4	57
GO:0016233	BP	GO:0016233	telomere capping	35/9508	42/15971	0.000847722	0.0338598	0.0326748	ERCC1/MRE11/PNKP/SMG6/XRCC1/MAP2K7/MAP3K4/MAPK1/MAPK3/TNKS2/RAD50/POT1/TERF2/PKIB/HNRNPD/DCLRE1C/TERF2IP/CTC1/AURKB/USP7/H4-16/DCLRE1A/H4C5/TFIP11/NEK2/DCLRE1B/TERF1/NEK7/ERCC4/ACD/ATM/MAPKAPK5/TEN1/PRKDC/NABP2	35
GO:0000723	BP	GO:0000723	telomere maintenance	107/9508	140/15971	1.79e-05	0.00123365	0.00119047	UPF1/ERCC1/MRE11/RFC1/PNKP/POLD1/SMG6/XRCC1/MAP2K7/POLD3/MAP3K4/HNRNPC/MAPK1/MAPK3/RPA3/TNKS2/RAD51C/RFC5/RAD50/YLPM1/XRCC3/POT1/TEP1/TERF2/HNRNPA1/PKIB/ZNF365/DNA2/SMARCAL1/HNRNPD/BRCA2/PIF1/PARN/PARP1/NAF1/NHP2/PRIM2/CCT6A/HMBOX1/POLE3/DCLRE1C/NSMCE2/RFC4/WRN/TERF2IP/DCP2/EXO1/CCNE2/CTC1/AURKB/USP7/SLX4/XRCC6/H4-16/DCLRE1A/PINX1/H4C5/POLA2/PARP3/RAD51/TFIP11/CCNE1/XRN1/CCT4/NEK2/DCLRE1B/TCP1/TE…	107
GO:0032200	BP	GO:0032200	telomere organization	109/9508	145/15971	5.29e-05	0.00318404	0.00307261	UPF1/ERCC1/MRE11/RFC1/PNKP/POLD1/SMG6/XRCC1/MAP2K7/POLD3/MAP3K4/HNRNPC/MAPK1/MAPK3/RPA3/TNKS2/RAD51C/RFC5/RAD50/YLPM1/XRCC3/POT1/TEP1/TERF2/HNRNPA1/PKIB/ZNF365/DNA2/SMARCAL1/HNRNPD/BRCA2/PIF1/PARN/PARP1/NAF1/NHP2/PRIM2/CCT6A/HMBOX1/POLE3/DCLRE1C/NSMCE2/RFC4/WRN/TERF2IP/DCP2/EXO1/CCNE2/CTC1/AURKB/USP7/SLX4/XRCC6/H4-16/DCLRE1A/PINX1/H4C5/POLA2/PARP3/RAD51/TFIP11/DOT1L/CCNE1/XRN1/CCT4/NEK2/DCLRE1B/T…	109
GO:0006259	BP	GO:0006259	DNA metabolic process	598/9508	833/15971	2.72e-14	6.26e-12	6.04e-12	RAD52/POLDIP2/KDM1A/RECQL/UPF1/LIG3/KMT2E/SPRTN/ERCC1/HGF/MNAT1/MRE11/UBR2/RFC1/BOD1L1/PNKP/POLR2B/ERCC8/FAM168A/MSH4/POLD1/MCM10/SPI1/TP53BP1/NUCKS1/SMG6/ZFYVE26/XRCC1/MCM2/MLH1/XAB2/MAP2K7/POLD3/THOC1/TCF7/PTPRC/CDC14B/WDR70/GRHL2/PDS5B/MAP3K4/BAX/DNMT3B/ALKBH5/HNRNPC/CDC45/CDC6/SIRT1/CECR2/MAPK1/PDGFB/ASCC2/EP300/HDAC10/ALKBH1/DICER1/CINP/REC8/GINS1/METTL4/SMCHD1/RBBP8/CDADC1/MAPK3/POLR2C/MPG/…	598
GO:0006304	BP	GO:0006304	DNA modification	74/9508	99/15971	0.00107521	0.041133	0.0396935	KMT2E/SPI1/GRHL2/DNMT3B/ALKBH5/ASCC2/ALKBH1/METTL4/CDADC1/MPG/EZH2/EXOSC3/ASCC3/OGG1/HEMK1/DNMT3A/SMUG1/APOBEC2/APOBEC3A/PARP2/TRIM28/DNMT1/MBD2/PIWIL4/ASCC1/PARP1/MTA2/ALKBH4/KDM1B/ALKBH3/TET2/ATF7IP/DMAP1/BEND3/EHMT1/TDRKH/USP7/TET3/MPHOSPH8/TOX/EHMT2/APOBEC3G/APOBEC3C/BRCA1/PARP3/NTHL1/MBD3/ZMPSTE24/PICK1/HELLS/PIK3CA/APOBEC3F/MBD4/TDG/MBD1/OTUD4/APOBEC3D/EXOSC5/APEX1/CTCF/RLF/MUTYH/TET1/NEIL1…	74
GO:0006281	BP	GO:0006281	DNA repair	387/9508	506/15971	2.46e-16	6.25e-14	6.03e-14	RAD52/POLDIP2/KDM1A/RECQL/UPF1/LIG3/SPRTN/ERCC1/MNAT1/MRE11/RFC1/BOD1L1/PNKP/POLR2B/ERCC8/FAM168A/MSH4/POLD1/TP53BP1/NUCKS1/ZFYVE26/XRCC1/MCM2/MLH1/XAB2/POLD3/CDC14B/WDR70/PDS5B/ALKBH5/CDC45/SIRT1/ASCC2/EP300/HDAC10/ALKBH1/CINP/REC8/SMCHD1/RBBP8/POLR2C/MPG/EYA1/UBE2W/UBR5/ERCC2/PIAS4/TFPT/RPA3/BCCIP/RAD51C/NEIL3/PRPF19/CEP164/GTF2H1/GTF2H3/RFC5/TIMELESS/COPS7A/MCM3/RNF8/ASCC3/TENT4A/MSH3/RAD50/AC…	387
GO:0006302	BP	GO:0006302	double-strand break repair	178/9508	231/15971	1.15e-08	1.57e-06	1.51e-06	RAD52/KDM1A/RECQL/LIG3/ERCC1/MRE11/PNKP/ERCC8/TP53BP1/NUCKS1/ZFYVE26/XRCC1/MCM2/MLH1/WDR70/CDC45/REC8/SMCHD1/RBBP8/EYA1/UBR5/PIAS4/RPA3/RAD51C/PRPF19/TIMELESS/MCM3/RNF8/TENT4A/RAD50/ACTR8/OGG1/WDR48/PSMD14/SLF2/SHLD2/DEK/MCM8/XRCC3/POT1/HERC2/INO80/PARP2/KMT5C/SLF1/FBH1/RNF138/BRIP1/APTX/MDC1/ZNF365/DNA2/SMARCAL1/PARP9/BRCA2/TP53/PARP1/FANCD2/MMS22L/GINS4/PAXX/CHEK1/XRCC4/DCLRE1C/TRIP12/MMS19/FMN…	178
GO:0000724	BP	GO:0000724	double-strand break repair via homologous recombination	95/9508	126/15971	0.000129395	0.00679746	0.00655957	RAD52/KDM1A/RECQL/LIG3/MRE11/TP53BP1/NUCKS1/ZFYVE26/XRCC1/MCM2/CDC45/REC8/SMCHD1/RBBP8/RPA3/RAD51C/TIMELESS/MCM3/RAD50/WDR48/PSMD14/SHLD2/MCM8/XRCC3/INO80/FBH1/RNF138/ZNF365/BRCA2/PARP1/MMS22L/GINS4/CHEK1/MMS19/SFR1/NSMCE2/UBQLN4/HELQ/PPP4R2/NIPBL/WRN/MCM7/TERF2IP/NSMCE1/SHLD1/MUS81/MAGEF1/FIGN/FANCM/SLX4/ARID2/SHLD3/FIGNL2/BRCA1/RAD51/POLQ/EXD2/RECQL5/MCM9/MAD2L2/AP5S1/FIGNL1/WRAP53/PPP4C/RECQL4…	95
GO:0006303	BP	GO:0006303	double-strand break repair via nonhomologous end joining	65/9508	79/15971	1.23e-05	0.00088669	0.000855658	LIG3/ERCC1/MRE11/PNKP/ERCC8/TP53BP1/XRCC1/MLH1/SMCHD1/PIAS4/PRPF19/RNF8/RAD50/PSMD14/SHLD2/DEK/POT1/HERC2/KMT5C/MDC1/SMARCAL1/PARP9/PAXX/XRCC4/DCLRE1C/PAXIP1/ABRAXAS1/DTX3L/SETMAR/SHLD1/KDM2A/LIG4/ZBTB7A/XRCC6/H4-16/UVRAG/DCLRE1A/SHLD3/H4C5/BRCA1/PARP3/POLQ/TFIP11/BABAM1/NSD2/KMT5B/MAD2L2/DCLRE1B/WRAP53/HMGA2/BABAM2/POLL/ERCC4/UBE2N/HMCES/HSF1/KDM4D/H2AX/SUMO1/ATM/UBE2V2/KAT5/NHEJ1/SIRT7/PRKDC	65
GO:0016796	MF	GO:0016796	exonuclease activity, active with either ribo- or deoxyribonucleic acids and producing 5'-phosphomonoesters	44/9508	55/15971	0.00104502	0.0404283	0.0390134	ANGEL1/POLD1/EXOSC7/REXO2/DIS3/CNOT3/EXOSC3/ERI3/EXOSC9/MGME1/APTX/PNPT1/PARN/DIS3L2/TATDN1/DCLRE1C/DIS3L/DCP2/EXO1/ANGEL2/PDE12/CNOT7/DCLRE1A/EXD2/XRN2/CNOT2/CNOT6/RAD1/XRN1/DCLRE1B/CNOT6L/NOCT/EXO5/FEN1/RAD9A/EXOSC5/APEX1/PAN2/PAN3/EXOSC10/USB1/EXOSC2/ISG20L2/PLD4	44
GO:0004518	MF	GO:0004518	nuclease activity	132/9508	185/15971	0.000519938	0.0224362	0.021651	REXO5/ERCC1/ANGEL1/MRE11/PNKP/POLD1/SMG6/XRCC1/EXOSC7/REXO2/N4BP2/REXO1/DIS3/CNOT3/DICER1/PRORP/RBBP8/POP4/EXOSC3/RAD51C/ENDOU/DROSHA/RAD50/OGG1/TSNAX/ERI3/CPSF3/PMS2/EXOSC9/AGO2/RPP40/MGME1/XRCC3/HELZ2/ERCC5/RNASEL/MRPL44/APTX/PNPT1/DBR1/DNA2/PARN/NOB1/DIS3L2/G3BP1/LACTB2/TATDN1/RPP30/DCLRE1C/PELO/TSEN2/TATDN2/EXOG/ZC3H12A/WRN/DIS3L/ENDOG/POP5/SETMAR/TSEN34/RNASEH1/MUS81/DCP2/ENDOV/EXO1/ANGEL2/P…	132
GO:0090305	BP	GO:0090305	nucleic acid phosphodiester bond hydrolysis	194/9508	274/15971	6.14e-05	0.00360206	0.003476	REXO5/ERCC1/ANGEL1/MRE11/RFC1/PNKP/POLD1/POLR1H/SMG6/EXOSC7/REXO2/POLD3/N4BP2/REXO1/DIS3/BAX/NOP14/CNOT3/CECR2/DICER1/PRORP/RBBP8/ERCC2/POP4/RPA3/EXOSC3/GTF2H1/GTF2H3/ENDOU/RFC5/CPSF6/DROSHA/RAD50/OGG1/KPNA1/TSNAX/ERI3/CPSF3/UTP20/PMS2/EXOSC9/AGO2/RPP40/MGME1/HELZ2/FBH1/DDB2/PIWIL4/ERCC5/RNASEL/MRPL44/XPA/NCBP1/APTX/PNPT1/DBR1/DNA2/CUL4A/PARN/NOB1/PARP1/DIS3L2/FIP1L1/G3BP1/NHP2/ABT1/LACTB2/TATDN1…	194
GO:0006289	BP	GO:0006289	nucleotide-excision repair	75/9508	101/15971	0.00137383	0.0499227	0.0481756	RAD52/LIG3/ERCC1/MNAT1/RFC1/PNKP/POLR2B/ERCC8/POLD1/XRCC1/XAB2/POLD3/SIRT1/EP300/POLR2C/ERCC2/RPA3/NEIL3/PRPF19/GTF2H1/GTF2H3/RFC5/COPS7A/OGG1/COPS5/DDB2/ERCC5/BRIP1/KAT7/XPA/BRCA2/CUL4A/TP53/PARP1/MMS19/RNF111/FANCC/ERCC3/POLR2H/RFC4/COPS2/DDB1/POLR2G/COMMD1/LIG4/POLR2A/USP7/SLX4/ZNF830/GTF2H4/GTF2H5/AQR/NTHL1/POLK/USP45/CDK7/RPS27A/COPS7B/POLR2K/POLL/ERCC4/RAD23A/TCEA1/POLR2F/RBX1/POLD2/PCNA/RF…	75
GO:0000987	MF	GO:0000987	cis-regulatory region sequence-specific DNA binding	757/9508	982/15971	3.71e-33	2.69e-30	2.6e-30	NFYA/MEOX1/ZNF195/ETV1/GTF2IRD1/TFAP2B/ISL1/HSF2/ARNTL2/IKZF2/SARS1/THRAP3/PRDM1/DLX3/FOXJ2/YBX1/NFYC/SPI1/ZBTB11/MEF2A/BCL3/HLTF/NFATC3/GLI2/TXK/ZNF37A/NFKB2/HOXA9/RFX3/TCF7/ZNF446/ZNF264/MYNN/MECOM/KDM2B/TBX5/ZBTB25/TFAP4/ZFHX4/HNRNPC/TBX15/IKZF5/HIVEP1/ZNF184/SIRT1/MZF1/PATZ1/EP300/SIX4/HNF4A/NFATC2/ZNF516/SMAD7/KLF5/NFAT5/ZNF423/ZNF821/ZNF500/ZNF174/TOX3/SP4/TFEC/HOXA5/ZKSCAN1/NRF1/EZH2/AHR/G…	757
GO:0016569	BP	GO:0016569	covalent chromatin modification	327/9508	418/15971	1.81e-16	4.69e-14	4.53e-14	KDM1A/KMT2E/PAF1/JARID2/BAZ1B/AKAP8L/UFL1/ISL1/PRDM11/UBR2/ARID4A/JADE2/RSF1/ATG5/MTA3/SPI1/SART3/WDR70/KAT6A/NCOA1/MECOM/ATXN7L3/AURKA/DNMT3B/KDM2B/RCOR1/SIRT1/EP300/BRD1/HDAC10/SNW1/VRK1/MRGBP/MAPK3/EYA1/UBR5/AKAP8/PRKD2/TAF6/ZNHIT1/PHF14/EZH2/MAPK8/TRIM37/KAT2A/HDAC5/NAA40/PRDM4/SUDS3/PHC1/RNF8/ZNF451/PHF1/BRD8/SKP1/KANSL3/KDM3A/ASH1L/KDM5B/RBBP5/DR1/RCOR3/DNMT3A/ENY2/EPC1/TRERF1/GTF3C4/YEATS4…	327
GO:0003677	MF	GO:0003677	DNA binding	1589/9508	2097/15971	6.42e-63	9.31e-59	8.98e-59	NFYA/RAD52/RBM5/POLDIP2/RECQL/UPF1/DHX33/MEOX1/LIG3/ZNF195/ETV1/PHTF2/GTF2IRD1/JARID2/TFAP2B/ETV7/SPRTN/ZNF207/HIVEP2/AKAP8L/ERCC1/POLR3B/YAF2/ZMYND11/ISL1/ZFP64/MRE11/RNF10/HSF2/ARNTL2/IKZF2/SARS1/ARID4A/RFC1/SOX30/PNKP/THAP3/BARX2/POLR2B/ZNF800/ARID1B/THRAP3/FOXC1/ZFR/MSH4/PRDM1/MTA3/GPBP1/POLD1/DLX3/TAF2/DDX20/HMG20B/MCM10/SPEN/FOXJ2/YBX1/NFYC/SPI1/ZBTB11/TP53BP1/MEF2A/POLR1A/NUCKS1/BCL3/SMG6/…	1589
GO:0016458	BP	GO:0016458	gene silencing	160/9508	221/15971	4.09e-05	0.00253315	0.0024445	SCMH1/UBR2/POLR2B/PUM2/ELAVL1/NUP133/TUT7/SRRT/CNOT3/TNRC6A/CDC45/NUP188/SIRT1/TNRC6B/DICER1/RAE1/SMCHD1/NUP93/POLR2C/EZH2/DDX5/HDAC5/SOX6/NUP98/NUP107/DROSHA/NUP155/FXR1/EIF4G1/TSNAX/ATAD2B/ZC3H7A/AGO2/XPO5/NUP153/BMP4/HAT1/DNMT1/PPARG/PIWIL4/PUM1/TUT4/DHX9/MRPL44/NUP42/NCBP1/RIPK1/PPP3CA/NUP58/TP53/CELF1/NUP205/SEC13/CNOT11/PUS10/DPY30/NUP35/ZC3H12A/SNIP1/POLR2H/H2AZ1/METTL3/KMT2D/POLR2G/MAP2K1…	160
GO:0035195	BP	GO:0035195	gene silencing by miRNA	103/9508	138/15971	0.000136926	0.00714134	0.00689141	POLR2B/PUM2/ELAVL1/NUP133/TUT7/SRRT/TNRC6A/NUP188/TNRC6B/DICER1/RAE1/NUP93/POLR2C/DDX5/NUP98/NUP107/DROSHA/NUP155/FXR1/EIF4G1/ZC3H7A/AGO2/XPO5/NUP153/BMP4/PPARG/PUM1/TUT4/DHX9/MRPL44/NUP42/RIPK1/PPP3CA/NUP58/TP53/NUP205/SEC13/PUS10/NUP35/ZC3H12A/SNIP1/POLR2H/METTL3/POLR2G/MAP2K1/SMAD1/POLR2A/NCOR2/MIRLET7BHG/H4-16/CNOT7/NUP62/MIR17HG/MIR34AHG/POM121C/H4C5/NUP160/ZMPSTE24/SEH1L/AAAS/CNOT6/HNRNPA2B…	103
GO:0031047	BP	GO:0031047	gene silencing by RNA	118/9508	164/15971	0.000596427	0.0252854	0.0244004	POLR2B/PUM2/ELAVL1/NUP133/TUT7/SRRT/CNOT3/TNRC6A/NUP188/TNRC6B/DICER1/RAE1/NUP93/POLR2C/DDX5/NUP98/NUP107/DROSHA/NUP155/FXR1/EIF4G1/TSNAX/ZC3H7A/AGO2/XPO5/NUP153/BMP4/PPARG/PIWIL4/PUM1/TUT4/DHX9/MRPL44/NUP42/NCBP1/RIPK1/PPP3CA/NUP58/TP53/CELF1/NUP205/SEC13/CNOT11/PUS10/NUP35/ZC3H12A/SNIP1/POLR2H/METTL3/POLR2G/MAP2K1/SMAD1/POLR2A/TDRKH/NCOR2/MIRLET7BHG/H4-16/CNOT7/NUP62/MIR17HG/MIR34AHG/POM121C/H4…	118
GO:0000792	CC	GO:0000792	heterochromatin	59/9508	68/15971	8.96e-07	9.25e-05	8.92e-05	BAZ1B/FOXC1/WDR76/SIRT1/SALL4/CBX1/ORC2/DNMT3A/TRIM28/DNMT1/RRP8/KMT5C/MORC2/MBD2/CENPC/CDKN2A/NCAPD3/TASOR/H2AZ1/ESCO2/BEND3/SATB1/CBX6/MPHOSPH8/RING1/UHRF1/PCGF2/MBD3/SALL1/HELLS/TCP1/CBX3/HMGA1/PML/CBX8/HMGA2/RRP1B/SMARCAD1/CBX2/SUZ12/HSF1/IKZF1/KDM4D/EED/RNF40/SUMO1/SNAI1/UHRF2/SIRT2/TOP2B/DDX6/RNF2/EME1/RNF20/CBX5/CENPA/UBE2B/ZBTB18/BAZ2A	59
GO:0031507	BP	GO:0031507	heterochromatin assembly	38/9508	44/15971	0.000107082	0.00582866	0.00562468	SIRT1/SMCHD1/NAA40/DNMT3A/ZNFX1/TRIM28/DNMT1/ZNF304/RRP8/MORC2/MBD2/PPHLN1/SETDB1/CDKN2A/POLE3/TASOR/ATF7IP/BEND3/MPHOSPH8/PHF2/H4-16/H4C5/MBD3/FAM172A/HELLS/SETDB2/HMGA1/BAHD1/HMGA2/SMARCA5/CENPV/SIRT6/NRDE2/TET1/SIRT2/H3-3A/EZH1/BAZ2A	38
GO:0070828	BP	GO:0070828	heterochromatin organization	43/9508	52/15971	0.000303741	0.0140253	0.0135345	MECOM/SIRT1/SMCHD1/NAA40/DNMT3A/ZNFX1/TRIM28/DNMT1/ZNF304/RRP8/MORC2/MBD2/PPHLN1/PRDM16/SETDB1/CDKN2A/POLE3/TASOR/ATF7IP/BEND3/MPHOSPH8/HDAC2/PHF2/H4-16/H4C5/MBD3/FAM172A/HELLS/SETDB2/HMGA1/BAHD1/HMGA2/SMARCA5/CENPV/SIRT6/NRDE2/SNAI1/HP1BP3/TET1/SIRT2/H3-3A/EZH1/BAZ2A	43
GO:0016573	BP	GO:0016573	histone acetylation	112/9508	141/15971	3.71e-07	4.27e-05	4.12e-05	ISL1/JADE2/RSF1/ATG5/SPI1/KAT6A/NCOA1/SIRT1/EP300/BRD1/MRGBP/MAPK3/TAF6/PHF14/KAT2A/NAA40/ZNF451/BRD8/KANSL3/DR1/EPC1/GTF3C4/YEATS4/HAT1/WBP2/DPF2/MAP3K7/TAF5L/EPC2/KAT7/ARRB1/BRCA2/MYOCD/SMAD4/KANSL1L/SNCA/POLE3/KAT14/CHEK1/MBIP/PAXIP1/MCM3AP/RPS6KA4/IWS1/APBB1/TAF10/SDR16C5/TADA3/TADA2B/MSL2/SGF29/DMAP1/BEND3/GATA2/RUVBL2/MSL1/NOC2L/SUPT3H/TRRAP/TADA2A/PCGF2/CREBBP/DPF1/BRCA1/PHF20/MBD3/ZMPSTE2…	112
GO:0000123	CC	GO:0000123	histone acetyltransferase complex	61/9508	74/15971	2.04e-05	0.00138721	0.00133866	JADE2/TAF2/KAT6A/ATXN7L3/EP300/BRD1/MRGBP/TAF6/PHF14/KAT2A/BRD8/KANSL3/DR1/ENY2/EPC1/YEATS4/MAP3K7/TAF5L/EPC2/KAT7/KANSL1L/POLE3/KAT14/MBIP/TAF10/TADA3/TADA2B/MSL2/SGF29/DMAP1/RUVBL2/MSL1/SUPT3H/TRRAP/TADA2A/CREBBP/PHF20/SUPT20H/KAT8/ING4/SUPT7L/ACTL6A/UBAP2L/TADA1/TAF6L/TAF7/EP400/MSL3P1/TAF9/ING3/BRPF3/PHF20L1/MCRS1/ZZZ3/KAT5/MEAF6/JADE1/TAF12/KAT6B/TAF5/ACTL6B	61
GO:0042393	MF	GO:0042393	histone binding	160/9508	197/15971	4.82e-11	9.2e-09	8.88e-09	KMT2E/MPND/BAZ1B/NCAPD2/SCMH1/MBTD1/ZMYND11/RSF1/TP53BP1/MCM2/SART3/MLLT10/KAT6A/TDRD3/SIRT1/L3MBTL2/BRD1/VRK1/ZMYND8/DNAJC2/PHF14/SPIN1/PHC1/RNF8/PHF1/MSH6/PHF13/KDM5B/RBBP5/ATAD2B/TRIM24/CKS2/DEK/YEATS4/SMARCA4/INO80/RRP8/KMT5C/DPF2/PWP1/KAT7/ANP32B/PARP9/ANP32A/CBX4/BRD4/MTF2/SNCA/PHIP/NCAPG2/NCAPD3/CDYL/CHD1/L3MBTL4/KDM8/CD1D/NPM2/MCM3AP/RBBP4/MYSM1/DTX3L/SFMBT1/PBRM1/SAP30L/KDM1B/APBB1/CDYL2…	160
GO:0042826	MF	GO:0042826	histone deacetylase binding	86/9508	102/15971	5.22e-08	6.58e-06	6.35e-06	AKAP8L/PRDM1/MTA3/DDX20/UHRF1BP1/PKN2/MEF2A/DNMT3B/TFAP4/HDAC10/AKAP8/ZNHIT1/GLI3/MAPK8/KAT2A/HDAC5/CHD4/SUDS3/GMNN/HES1/NR2C1/TOP2A/HEY2/CIR1/HNRNPD/MYOCD/ZMYND15/TP53/PARP1/NACC2/MTA2/USF1/ZBTB7B/NACC1/TAL1/RBBP4/NIPBL/ANKRA2/YWHAB/NUDT21/NKX3-1/PHB/SP2/HDAC3/RELA/BRMS1/HIC1/NRIP1/MTA1/PRKN/KCTD21/NCOR2/HDAC2/MIER1/BORCS8-MEF2B/RFXANK/MEF2C/YWHAE/CDC20/TCF21/PKN1/RARA/NCOR1/MIER3/CEBPB/RAD9A/TR…	86
GO:0000118	CC	GO:0000118	histone deacetylase complex	60/9508	69/15971	6.1e-07	6.6e-05	6.36e-05	MTA3/MECOM/RCOR1/HDAC10/CSNK2A1/ZNHIT1/HDAC5/CHD4/SUDS3/BRD8/KDM3A/RCOR3/TRERF1/SIN3B/MBD2/HEY2/SAP130/MTA2/SAP18/MIDEAS/TAL1/RBBP4/SAP30L/HINT1/HDAC3/BRMS1/TBL1XR1/DMAP1/ZBTB7A/NRIP1/MTA1/RUVBL2/TRRAP/NCOR2/HDAC2/MBD3/KDM3B/PHF21A/NCOR1/GATAD2B/TAF6L/HDAC11/JMJD1C/EP400/ING3/ACTR6/SRCAP/BRMS1L/SATB2/ANP32E/GATAD2A/ING2/SIN3A/ZNF217/KAT5/CBX5/PHF12/CHD3/DNTTIP1/SINHCAF	60
GO:0033522	BP	GO:0033522	histone H2A ubiquitination	20/9508	22/15971	0.00135168	0.0492411	0.0475178	UBR2/KDM2B/UBR5/TRIM37/RNF8/SKP1/DDB2/TRIP12/PCGF6/DTX3L/OTUB1/DDB1/PCGF5/RING1/PCGF2/OTUB2/PCGF1/RNF2/RYBP/UBE2B	20
GO:0051568	BP	GO:0051568	histone H3-K4 methylation	37/9508	45/15971	0.00100169	0.0390417	0.0376753	KDM1A/KMT2E/ARID4A/DNMT3B/SNW1/ASH1L/RBBP5/DNMT1/RTF1/SETD1B/SMAD4/PAXIP1/GFI1/DPY30/WDR82/KMT2D/TET2/SETMAR/BEND3/TET3/WDR5B/CTR9/PRMT6/BRCA1/SETD1A/CXXC1/AUTS2/ZNF335/NELFE/RLF/SETD3/KMT2A/PAGR1/KMT2B/KMT2C/MYB/H1-3	37
GO:0034968	BP	GO:0034968	histone lysine methylation	76/9508	98/15971	0.000124019	0.00653871	0.00630988	KDM1A/KMT2E/JARID2/ARID4A/MECOM/DNMT3B/SIRT1/SNW1/EZH2/PHF1/KDM3A/ASH1L/RBBP5/DNMT1/ZNF304/KMT5C/MEN1/PWP1/RTF1/SETD1B/SMAD4/BRD4/PRDM16/MTF2/SETDB1/SMYD2/NSD3/SUV39H2/PAXIP1/GFI1/DPY30/IWS1/WDR82/KMT2D/TET2/SETMAR/BEND3/EHMT1/TET3/WDR5B/CTR9/PRMT6/EHMT2/BRCA1/ARID4B/SETD1A/DOT1L/NSD2/KMT5B/PHF19/SETDB2/CXXC1/AUTS2/NSD1/SETD5/SUZ12/KDM4D/ZNF335/NELFE/MLLT6/EED/SUPT6H/RLF/ZNF274/SETD2/SETD3/KMT5A/…	76
GO:0016571	BP	GO:0016571	histone methylation	94/9508	122/15971	3.24e-05	0.00207793	0.00200521	KDM1A/KMT2E/PAF1/JARID2/PRDM11/ARID4A/MECOM/DNMT3B/SIRT1/SNW1/EZH2/PRDM4/PHF1/KDM3A/ASH1L/RBBP5/DNMT1/ZNF304/KMT5C/MEN1/PWP1/RTF1/SETD1B/SMAD4/BRD4/PRDM16/MTF2/SETDB1/SMYD2/NSD3/NTMT1/SUV39H2/PAXIP1/PAXBP1/GFI1/DPY30/IWS1/WDR82/KMT2D/TET2/SETMAR/BEND3/EHMT1/SATB1/TET3/WDR5B/CTR9/PRMT6/EHMT2/CREBBP/BRCA1/ARID4B/SETD1A/DOT1L/FBL/NSD2/KMT5B/PHF19/SETDB2/CARM1/CXXC1/AUTS2/NSD1/SETD5/SUZ12/KDM4D/ZNF33…	94
GO:0042054	MF	GO:0042054	histone methyltransferase activity	43/9508	52/15971	0.000303741	0.0140253	0.0135345	PRDM11/MECOM/EZH2/PRDM4/ASH1L/RBBP5/KMT5C/MEN1/SETD1B/PRDM16/SETDB1/SMYD2/NSD3/NTMT1/SUV39H2/WDR82/KMT2D/SETMAR/EHMT1/PRMT6/EHMT2/SETD1A/DOT1L/FBL/NSD2/KMT5B/SETDB2/CARM1/CXXC1/NSD1/SETD5/SUZ12/EED/SETD2/SETD3/KMT5A/PRMT5/KMT2A/PRMT1/EZH1/PRMT8/KMT2B/KMT2C	43
GO:0035097	CC	GO:0035097	histone methyltransferase complex	56/9508	65/15971	2.81e-06	0.0002498	0.000241058	JARID2/SIRT1/PRPF31/TAF6/EZH2/TRIM37/PRDM4/HCFC2/PHF1/KDM5B/RBBP5/KDM6B/MEN1/TEX10/AEBP2/SETD1B/PELP1/MTF2/INO80C/PAXIP1/SENP3/RBBP4/DPY30/WDR82/KMT2D/MGA/RUVBL2/HDAC2/WDR5B/C17orf49/PHF20/KDM4A/SETD1A/CHD8/KAT8/PHF19/CXXC1/SUZ12/TAF7/KDM4D/ZNF335/TAF9/KDM5A/EED/MCRS1/EPOP/PRMT5/KMT2A/RNF2/NCOA6/PAGR1/CBX5/EZH1/KMT2B/E2F6/KMT2C	56
GO:0016570	BP	GO:0016570	histone modification	317/9508	407/15971	1.62e-15	3.85e-13	3.71e-13	KDM1A/KMT2E/PAF1/JARID2/BAZ1B/AKAP8L/UFL1/ISL1/PRDM11/UBR2/ARID4A/JADE2/RSF1/ATG5/MTA3/SPI1/SART3/WDR70/KAT6A/NCOA1/MECOM/ATXN7L3/AURKA/DNMT3B/KDM2B/RCOR1/SIRT1/EP300/BRD1/HDAC10/SNW1/VRK1/MRGBP/MAPK3/EYA1/UBR5/AKAP8/PRKD2/TAF6/ZNHIT1/PHF14/EZH2/MAPK8/TRIM37/KAT2A/HDAC5/NAA40/PRDM4/SUDS3/PHC1/RNF8/ZNF451/PHF1/BRD8/SKP1/KANSL3/KDM3A/ASH1L/KDM5B/RBBP5/DR1/RCOR3/ENY2/EPC1/TRERF1/GTF3C4/YEATS4/SIN3B/…	317
GO:0010390	BP	GO:0010390	histone monoubiquitination	24/9508	26/15971	0.000232914	0.0110722	0.0106847	PAF1/ATXN7L3/KDM2B/TRIM37/SKP1/CDC73/DDB2/PCGF6/DTX3L/DDB1/UBE2E1/PCGF5/CTR9/RING1/UHRF1/PCGF2/PCGF1/LEO1/WAC/RNF40/RNF2/RNF20/RYBP/RAG1	24
GO:0016574	BP	GO:0016574	histone ubiquitination	38/9508	42/15971	9.47e-06	0.000711642	0.000686737	KDM1A/PAF1/UBR2/WDR70/ATXN7L3/KDM2B/UBR5/TRIM37/PHC1/RNF8/SKP1/CDC73/DDB2/CDK9/TRIP12/PCGF6/DTX3L/OTUB1/DDB1/UBE2E1/PCGF5/CTR9/RING1/UHRF1/PCGF2/OTUB2/PCGF1/CBX8/LEO1/UBE2N/SUZ12/WAC/RNF40/RNF2/RNF20/RYBP/UBE2B/RAG1	38
GO:0018024	MF	GO:0018024	histone-lysine N-methyltransferase activity	34/9508	39/15971	0.000168875	0.00856127	0.00826165	MECOM/EZH2/ASH1L/RBBP5/KMT5C/MEN1/SETD1B/PRDM16/SETDB1/SMYD2/NSD3/SUV39H2/WDR82/KMT2D/SETMAR/EHMT1/EHMT2/SETD1A/DOT1L/NSD2/KMT5B/SETDB2/CXXC1/NSD1/SETD5/SUZ12/EED/SETD2/SETD3/KMT5A/KMT2A/EZH1/KMT2B/KMT2C	34
GO:0035064	MF	GO:0035064	methylated histone binding	48/9508	54/15971	2.05e-06	0.000191766	0.000185055	KMT2E/MBTD1/ZMYND11/TP53BP1/TDRD3/L3MBTL2/ZMYND8/SPIN1/PHF1/MSH6/PHF13/RBBP5/RRP8/DPF2/PWP1/CBX4/MTF2/NCAPG2/NCAPD3/CDYL/CHD1/KDM8/CDYL2/PYGO1/BPTF/SGF29/MPHOSPH8/PHF2/JMJD7/UHRF1/KDM4A/CHD8/KAT8/ING4/PHF19/GLYR1/CBX8/CXXC1/CBX2/SUZ12/TAF7/ING3/KDM5A/ING2/THAP7/ING1/RAG2/CBX5	48
GO:0032259	BP	GO:0032259	methylation	239/9508	328/15971	2.45e-07	2.91e-05	2.81e-05	KDM1A/KMT2E/PAF1/JARID2/PRDM11/ARID4A/METTL24/PRDM1/TARBP1/SPI1/BUD23/GRHL2/MECOM/DIMT1/DNMT3B/TRMT6/SIRT1/MTAP/VCPKMT/SNW1/PRORP/NDUFAF5/METTL4/ANTKMT/TRMT1/CBLL1/EZH2/TRDMT1/PRDM4/COQ5/PHF1/HEMK1/KDM3A/THADA/ASH1L/PRDM2/RBBP5/EEF2KMT/DNMT3A/FAM98A/TRMT1L/TRMT13/METTL8/METTL16/TRIM28/DNMT1/ZNF304/RRP8/KMT5C/MEN1/MBD2/PIWIL4/MTO1/SMYD5/PWP1/TRMO/ALKBH8/RTF1/THUMPD2/FBXO11/METTL5/SETD1B/SMAD4/BRD4…	239
GO:0140034	MF	GO:0140034	methylation-dependent protein binding	48/9508	54/15971	2.05e-06	0.000191766	0.000185055	KMT2E/MBTD1/ZMYND11/TP53BP1/TDRD3/L3MBTL2/ZMYND8/SPIN1/PHF1/MSH6/PHF13/RBBP5/RRP8/DPF2/PWP1/CBX4/MTF2/NCAPG2/NCAPD3/CDYL/CHD1/KDM8/CDYL2/PYGO1/BPTF/SGF29/MPHOSPH8/PHF2/JMJD7/UHRF1/KDM4A/CHD8/KAT8/ING4/PHF19/GLYR1/CBX8/CXXC1/CBX2/SUZ12/TAF7/ING3/KDM5A/ING2/THAP7/ING1/RAG2/CBX5	48
GO:0008168	MF	GO:0008168	methyltransferase activity	149/9508	201/15971	9.33e-06	0.000704323	0.000679674	PRDM11/METTL24/PRDM1/TARBP1/BUD23/MECOM/DIMT1/DNMT3B/TRMT6/VCPKMT/NDUFAF5/METTL4/ANTKMT/TRMT1/EZH2/TRDMT1/PRDM4/COQ5/HEMK1/ASH1L/PRDM2/RBBP5/EEF2KMT/DNMT3A/FAM98A/TRMT1L/TRMT13/METTL8/METTL16/DNMT1/RRP8/KMT5C/MEN1/SMYD5/TRMO/ALKBH8/THUMPD2/FBXO11/METTL5/SETD1B/PRDM16/SETDB1/SMYD2/CAMKMT/METTL21A/ECE2/TRMT10A/NSD3/NTMT1/ATPSCKMT/SUV39H2/CARNMT1/WDR82/BMT2/METTL2B/TRMT10B/METTL17/METTL3/TRMT61A/KMT…	149
GO:0034708	CC	GO:0034708	methyltransferase complex	81/9508	93/15971	5.32e-09	7.63e-07	7.36e-07	JARID2/CLNS1A/TRMT6/SIRT1/PRPF31/CBLL1/TAF6/EZH2/TRIM37/PRDM4/HCFC2/PHF1/WDR77/KDM5B/RBBP5/SNRPD2/KDM6B/MEN1/TEX10/AEBP2/SETD1B/PELP1/MTF2/SNRPG/WTAP/INO80C/PAXIP1/SENP3/RBBP4/RBM15/DPY30/WDR82/METTL3/TRMT61A/KMT2D/TRMT61B/MGA/SNRPE/RUVBL2/HDAC2/WDR5B/C17orf49/RBM15B/PHF20/KDM4A/SETD1A/CHD8/RNMT/KAT8/PHF19/RIOK1/METTL14/CXXC1/VIRMA/SUZ12/TAF7/KDM4D/ZNF335/TAF9/KDM5A/EED/ZC3H13/SNRPB/MCRS1/EPOP/PR…	81
GO:0035198	MF	GO:0035198	miRNA binding	25/9508	28/15971	0.000598448	0.0252971	0.0244118	PUM2/YBX1/ELAVL1/TUT7/ZNF346/ZC3H7A/AGO2/PUM1/TUT4/HNRNPA1/RC3H1/PNPT1/ZC3H12A/HNRNPA2B1/TRIM71/MATR3/ZC3H7B/DDX21/RBM4/AGO1/AGO3/AGO4/ZC3H10/SOX2/TARBP2	25
GO:0140030	MF	GO:0140030	modification-dependent protein binding	101/9508	132/15971	2.8e-05	0.00184805	0.00178337	KMT2E/SPRTN/MBTD1/ZMYND11/TP53BP1/ANKRD13A/TDRD3/L3MBTL2/ZMYND8/DNAJC2/SPIN1/PTPN6/PHF1/MSH6/PHF13/RBBP5/ATAD2B/IDE/TRIM24/YEATS4/SMARCA4/MINDY2/RRP8/AGAP3/DPF2/PWP1/CBX4/BRD4/MTF2/ANK2/PHIP/NCAPG2/NCAPD3/CDYL/CHD1/KDM8/PSMD4/UBQLN4/UBXN1/FAAP20/ABRAXAS1/PBRM1/VCP/CDYL2/OTUD7A/BRD3/PYGO1/BPTF/SGF29/SHARPIN/MPHOSPH8/PHF2/ANKRD13B/DZIP3/DAXX/BRD2/BAG6/JMJD7/UHRF1/KDM4A/RAD18/ZFAND6/CHD8/KAT8/ING4/P…	101
GO:0010629	BP	GO:0010629	negative regulation of gene expression	1309/9508	1924/15971	1.48e-16	3.96e-14	3.82e-14	KDM1A/UPF1/GTF2IRD1/PAF1/PSMB1/JARID2/TFAP2B/PGLYRP1/CSDE1/ETV7/HFE/SCMH1/FYN/MBTD1/PTBP1/TYROBP/YAF2/ZMYND11/ISL1/WWTR1/PRDM11/HGF/STRAP/ABCC2/UBR2/DEPDC1/SARS1/ARID4A/RFC1/USP2/SOX30/BARX2/POLR2B/RSF1/FNIP2/THRAP3/FOXC1/PUM2/PRDM1/MTA3/SFSWAP/CDH3/U2AF2/HIPK2/DDX20/SPEN/YBX1/ELAVL1/SPI1/MEF2A/NUP133/BCL3/SMG6/MNT/UBE2D1/NFATC3/FBXW11/TP63/IGF2BP2/GLI2/TSG101/EXOSC7/MLH1/FGFR1/CBFA2T2/RUNX1T1/CI…	1309
GO:0050686	BP	GO:0050686	negative regulation of mRNA processing	26/9508	29/15971	0.000394459	0.0175977	0.0169818	PTBP1/SFSWAP/U2AF2/PCBP4/HNRNPL/C1QBP/SRSF9/SRSF4/SRSF6/RBM42/CCNT1/CDK9/SAP18/SRSF12/DYRK1A/SUPT5H/CTR9/RNPS1/HNRNPA2B1/SRSF10/NELFE/ZC3H14/RNF40/SRSF7/RNF20/CELF4	26
GO:0000122	BP	GO:0000122	negative regulation of transcription by RNA polymerase II	597/9508	818/15971	1.19e-16	3.25e-14	3.14e-14	KDM1A/GTF2IRD1/PAF1/JARID2/TFAP2B/ETV7/ISL1/WWTR1/STRAP/SARS1/RFC1/USP2/SOX30/BARX2/FNIP2/FOXC1/PRDM1/MTA3/HIPK2/DDX20/SPEN/YBX1/SPI1/MEF2A/MNT/UBE2D1/NFATC3/TP63/GLI2/FGFR1/CBFA2T2/CIC/PSEN1/TCF7/XPO1/DNMT3B/ZNF343/KDM2B/TBX5/ZFHX4/TBX15/IKZF5/HIVEP1/SIRT1/MZF1/PDGFB/EP300/HDAC10/SNW1/DICER1/NFATC2/SALL4/SMAD7/KLF5/FGF9/ZNF174/DNAJA3/TRPS1/PPP1R13L/MED25/URI1/PIAS4/TFEC/PHF14/EZH2/AHR/GLI3/TLE4/…	597
GO:0045892	BP	GO:0045892	negative regulation of transcription, DNA-templated	801/9508	1111/15971	1.1e-19	3.79e-17	3.66e-17	KDM1A/GTF2IRD1/PAF1/JARID2/TFAP2B/ETV7/SCMH1/MBTD1/YAF2/ZMYND11/ISL1/WWTR1/PRDM11/STRAP/UBR2/DEPDC1/SARS1/ARID4A/RFC1/USP2/SOX30/BARX2/RSF1/FNIP2/FOXC1/PRDM1/MTA3/HIPK2/DDX20/SPEN/YBX1/SPI1/MEF2A/BCL3/MNT/UBE2D1/NFATC3/FBXW11/TP63/GLI2/TSG101/FGFR1/CBFA2T2/RUNX1T1/CIC/RFX3/PSEN1/TCF7/ATP8B1/XPO1/KAT6A/MECOM/WNT11/PSMC5/DNMT3B/ZNF343/KDM2B/TBX5/BIRC5/RCOR1/TFAP4/ZFHX4/TBX15/CDC45/IKZF5/HIVEP1/SIRT…	801
GO:0005720	CC	GO:0005720	nuclear heterochromatin	27/9508	30/15971	0.000259116	0.0121583	0.0117328	FOXC1/SIRT1/CBX1/DNMT3A/TRIM28/KMT5C/CENPC/NCAPD3/H2AZ1/ESCO2/BEND3/SATB1/MPHOSPH8/RING1/UHRF1/PCGF2/TCP1/CBX3/SUZ12/IKZF1/EED/UHRF2/SIRT2/RNF2/EME1/CBX5/CENPA	27
GO:1990841	MF	GO:1990841	promoter-specific chromatin binding	42/9508	50/15971	0.000177521	0.00878456	0.00847712	KDM1A/ERCC1/ISL1/FOXC1/PRDM1/GLI2/EZH2/DDX5/NUP98/GADD45A/TRIM28/DNMT1/ZNF304/DHX9/TP53/ZNF750/SETDB1/ERCC3/NIPBL/TAF10/CHD7/POLR2A/HDAC2/EHMT2/PCGF2/PCGF1/GTF2F1/MED1/NRL/USP3/ERCC4/SUZ12/HSF1/RBL1/EGR1/KLF4/ZNF609/IKZF3/STAT1/ZNF683/FOXC2/GTF2B	42
GO:0031056	BP	GO:0031056	regulation of histone modification	100/9508	130/15971	2.07e-05	0.00140241	0.00135333	KDM1A/KMT2E/PAF1/JARID2/AKAP8L/ISL1/ATG5/SPI1/SART3/WDR70/DNMT3B/SIRT1/SNW1/MAPK3/UBR5/AKAP8/PRKD2/ZNHIT1/MAPK8/KAT2A/ZNF451/PHF1/KDM3A/DNMT1/ZNF304/WBP2/KAT7/CDK9/ARRB1/RTF1/MYOCD/TP53/SMAD4/BRD4/MTF2/SNCA/CAMK2D/NSD3/CHEK1/TRIP12/PAXIP1/PAXBP1/ZBTB7B/RPS6KA4/GFI1/IWS1/NIPBL/OTUB1/SDR16C5/TADA3/TADA2B/GATA2/RUVBL2/NOC2L/CTR9/PRMT6/TADA2A/BRCA1/SREBF1/ZMPSTE24/OTUB2/RPS6KA5/PHF19/TWIST1/CCNB1/GLY…	100
GO:0006357	BP	GO:0006357	regulation of transcription by RNA polymerase II	1596/9508	2190/15971	1.23e-44	3.57e-41	3.44e-41	NFYA/KDM1A/MEOX1/ETV1/GTF2IRD1/PAF1/PSMB1/JARID2/TFAP2B/MPND/BAZ1B/ETV7/ELOA/AKAP8L/ERCC1/ZMYND11/ISL1/WWTR1/HGF/ZFP64/MNAT1/RNF10/STRAP/HSF2/KPNA6/ARNTL2/IKZF2/SARS1/ARID4A/RFC1/USP2/SOX30/THAP3/BARX2/RSF1/ARID1B/HEXB/FNIP2/THRAP3/FOXC1/PRDM1/MTA3/TARBP1/DLX3/HIPK2/DDX20/SPEN/CDK13/FOXJ2/YBX1/SMARCD1/NFYC/SPI1/TNFRSF1A/TP53BP1/HYAL2/MEF2A/PPP2R5B/NUCKS1/BCL3/LRP6/MNT/ZXDC/HLTF/UBE2D1/NFATC3/TP63…	1596
GO:0006355	BP	GO:0006355	regulation of transcription, DNA-templated	2051/9508	2914/15971	4e-41	5.28e-38	5.09e-38	NFYA/KDM1A/DHX33/MEOX1/KMT2E/ZNF195/ETV1/GTF2IRD1/PAF1/PSMB1/JARID2/TFAP2B/MPND/BAZ1B/ETV7/ZNF207/SCMH1/ELOA/AKAP8L/MBTD1/WIZ/ERCC1/UFL1/YAF2/ZMYND11/ISL1/WWTR1/PRDM11/HGF/ZFP64/MNAT1/RNF10/STRAP/UBR2/DEPDC1/HSF2/KPNA6/PRKCH/ARNTL2/IKZF2/SARS1/ARID4A/RFC1/USP2/CDH1/SOX30/THAP3/BARX2/RSF1/ARID1B/HEXB/ARHGEF5/FNIP2/THRAP3/FOXC1/PRDM1/PITHD1/MTA3/USP13/CDK14/TARBP1/CDK17/GPBP1/DLX3/HIPK2/DDX20/SPEN/…	2051
GO:0001067	MF	GO:0001067	regulatory region nucleic acid binding	966/9508	1271/15971	5.71e-38	4.87e-35	4.7e-35	NFYA/MEOX1/ZNF195/ETV1/GTF2IRD1/JARID2/TFAP2B/ETV7/ISL1/RNF10/HSF2/ARNTL2/IKZF2/SARS1/ARID4A/BARX2/THRAP3/FOXC1/PRDM1/DLX3/TAF2/FOXJ2/YBX1/NFYC/SPI1/ZBTB11/MEF2A/BCL3/MNT/HLTF/NFATC3/TP63/GLI2/TXK/ZNF37A/NFKB2/HOXA9/RFX3/TCF7/GRHL2/ZNF446/ZNF264/MYNN/MECOM/ZNF343/KDM2B/TBX5/ZBTB25/TFAP4/ZFHX4/HNRNPC/TBX15/IKZF5/HIVEP1/ZNF184/SIRT1/MZF1/PATZ1/EP300/SIX4/HNF4A/NFATC2/SALL4/ZNF516/SMAD7/KLF5/NFAT5/Z…	966
GO:1990904	CC	GO:1990904	ribonucleoprotein complex	447/9508	625/15971	1.36e-10	2.43e-08	2.35e-08	RBM5/UPF1/AKAP8L/UTP18/ZCCHC8/MTREX/WDR37/NOP58/SNRNP40/U2AF2/YBX1/ELAVL1/ARFGEF1/SMG6/DAZAP1/SART3/GPATCH1/XAB2/SNRPA/MRPL22/XPO1/WBP11/NOP14/DHX32/TNRC6A/HNRNPC/GEMIN2/HNRNPM/SF3A1/PES1/ZMAT5/EIF3D/SNW1/DICER1/PABPN1/SRP54/PRORP/PNN/NFATC2/PRPF6/CRNKL1/MRPS31/EIF3E/ESRP1/HNRNPL/CCDC130/POP4/YJU2/CACTIN/RPS19/PRPF31/RBM28/LSM5/EIF3A/CPEB3/LARP4B/UTP6/DDX5/LUC7L3/EFTUD2/RPL34/FRG1/PRPF19/RPS13/NU…	447
GO:0022618	BP	GO:0022618	ribonucleoprotein complex assembly	131/9508	178/15971	5.67e-05	0.00335696	0.00323947	RBM5/STRAP/SFSWAP/DDX20/NLE1/CLNS1A/SART3/XAB2/GEMIN5/YTHDC1/GEMIN2/SRPK1/SF3A1/EIF3D/DICER1/PRPF6/CRNKL1/EIF3E/RPS19/PRPF31/EIF3A/LUC7L3/PRPF19/CPSF6/SRSF9/MDN1/SF3B1/WDR77/ZNHIT6/PRPF3/FASTKD2/AGO2/SRSF6/SNRPC/SNRPD2/EIF2S2/LSM4/PPAN/EIF3G/DHX30/CDC73/SRPK2/DHX9/NCBP1/SCAF11/GEMIN7/EIF2D/SNRPG/SNRNP200/SHQ1/NAF1/ABT1/EIF3M/CELF1/CPSF7/GEMIN6/SRSF12/CELF3/SLU7/NUDT21/CD2BP2/MRPL11/EIF3F/SART1/PU…	131
GO:0043021	MF	GO:0043021	ribonucleoprotein complex binding	91/9508	120/15971	0.000123783	0.00653871	0.00630988	DHX33/LETMD1/SMG6/SNRPA/GEMIN5/PES1/SRP54/PRPF6/TIMM50/PRPF31/EZH2/CPEB3/C1QBP/DDX5/CPSF6/EIF1B/IFIH1/SNRPC/XPO5/SNRPB2/PTCD3/UNK/MDM2/RNASEL/DHX9/OLA1/WDR12/EFL1/SRP9/NVL/EIF2A/MRRF/YTHDF1/SRP19/IMPACT/LARP1/MALSU1/ZC3H12A/LETM2/NOLC1/SRP68/ZNF598/LETM1/CD2BP2/PRMT3/SECISBP2/CSNK2B/BAG6/CPEB1/SLFN14/NME1/HSPA5/MTIF2/GCN1/MRPS27/RPN2/ETF1/SBDS/GUF1/MAIP1/NAA15/ABCE1/NMD3/PYM1/PPP1CA/NPM1/SRPRA/LT…	91
GO:0022613	BP	GO:0022613	ribonucleoprotein complex biogenesis	299/9508	413/15971	2.3e-08	3e-06	2.89e-06	RBM5/UTP18/STRAP/MTREX/NOP58/SFSWAP/DDX20/BUD23/NLE1/CLNS1A/SART3/EXOSC7/XAB2/MRPL22/GEMIN5/XPO1/DIS3/YTHDC1/WBP11/DIMT1/NOP14/ESF1/GEMIN2/SRPK1/SF3A1/PES1/EIF3D/DICER1/PRPF6/CRNKL1/EIF3E/ERCC2/POP4/RPS19/PRPF31/DDX49/EXOSC3/EIF3A/C1QBP/UTP6/LUC7L3/FRG1/PRPF19/CPSF6/SRSF9/MDN1/DROSHA/WDR75/SF3B1/WDR77/RPF1/ZNHIT6/PRPF3/ERI3/UTP25/FASTKD2/WDR55/UTP20/EXOSC9/AGO2/SRSF6/DDX27/SNRPC/RPP40/DDX31/SNRPD…	299
GO:0071426	BP	GO:0071426	ribonucleoprotein complex export from nucleus	90/9508	116/15971	2.94e-05	0.00191694	0.00184985	UPF1/AKAP8L/U2AF2/NUP133/SMG6/THOC1/XPO1/YTHDC1/ALKBH5/NUP188/PABPN1/RAE1/NUP93/DDX25/NUP98/MAGOHB/NUP107/SRSF9/NUP155/SRSF4/CPSF3/ENY2/FYTTD1/SRSF6/NUP153/SYMPK/PCID2/SRRM1/LTV1/NUP42/NCBP1/NUP58/DHX38/FIP1L1/UPF2/NUP205/SEC13/MCM3AP/MAGOH/NUP35/IWS1/THOC7/SLBP/SLU7/CDC40/DDX19A/XPOT/RNPS1/NUP62/RBM15B/POM121C/NUP160/ZC3H11A/RIOK2/SEH1L/AAAS/POLDIP3/SRSF11/GLE1/HNRNPA2B1/DDX39A/WDR33/SMG1/NXF1/A…	90
GO:0071166	BP	GO:0071166	ribonucleoprotein complex localization	91/9508	117/15971	2.23e-05	0.00150107	0.00144853	UPF1/AKAP8L/U2AF2/NUP133/SMG6/THOC1/XPO1/YTHDC1/ALKBH5/NUP188/PABPN1/RAE1/NUP93/PRPF31/DDX25/NUP98/MAGOHB/NUP107/SRSF9/NUP155/SRSF4/CPSF3/ENY2/FYTTD1/SRSF6/NUP153/SYMPK/PCID2/SRRM1/LTV1/NUP42/NCBP1/NUP58/DHX38/FIP1L1/UPF2/NUP205/SEC13/MCM3AP/MAGOH/NUP35/IWS1/THOC7/SLBP/SLU7/CDC40/DDX19A/XPOT/RNPS1/NUP62/RBM15B/POM121C/NUP160/ZC3H11A/RIOK2/SEH1L/AAAS/POLDIP3/SRSF11/GLE1/HNRNPA2B1/DDX39A/WDR33/SMG1…	91
GO:0071826	BP	GO:0071826	ribonucleoprotein complex subunit organization	137/9508	185/15971	2.3e-05	0.00153664	0.00148287	RBM5/STRAP/SFSWAP/DDX20/NLE1/CLNS1A/SART3/XAB2/GEMIN5/YTHDC1/GEMIN2/SRPK1/SF3A1/EIF3D/DICER1/PRPF6/CRNKL1/EIF3E/RPS19/PRPF31/EIF3A/LUC7L3/PRPF19/CPSF6/SRSF9/MDN1/SF3B1/WDR77/ZNHIT6/PRPF3/FASTKD2/AGO2/SRSF6/SNRPC/SNRPD2/EIF2S2/LSM4/PPAN/EIF3G/DHX30/CDC73/SRPK2/DHX9/NCBP1/SCAF11/GEMIN7/DYRK3/EIF2D/SNRPG/SNRNP200/SHQ1/NAF1/ABT1/EIF3M/CELF1/CPSF7/GEMIN6/SRSF12/CELF3/SLU7/VCP/NUDT21/CD2BP2/KIF5B/MRPL1…	137
GO:0031124	BP	GO:0031124	mRNA 3'-end processing	71/9508	90/15971	7.69e-05	0.00435539	0.00420296	PAF1/U2AF2/SNRPA/THOC1/TUT7/PAPOLA/PABPN1/CSTF1/RPRD1B/CPEB3/MTPAP/MAGOHB/CPSF6/SRSF9/SRSF4/CPSF3/SRSF6/SYMPK/CCNT1/SRRM1/CDC73/TUT4/CDK9/NCBP1/PNPT1/DHX38/APP/FIP1L1/CPSF7/LSM11/MAGOH/RPRD2/THOC7/SLBP/TENT2/SLU7/NUDT21/CDC40/AHCYL1/SUPT5H/CTR9/RNPS1/CPEB1/ZC3H11A/POLDIP3/SRSF11/TENT4B/DDX39A/CCNB1/WDR33/RPRD1A/VIRMA/PCF11/CPSF2/LEO1/CSTF2T/HSF1/NELFE/SARNP/ZC3H14/RNF40/PAPOLG/SRSF7/CSTF3/SCAF8/S…	71
GO:0003729	MF	GO:0003729	mRNA binding	192/9508	264/15971	4.48e-06	0.000370934	0.000357952	RBM5/DHX33/PTBP1/PUM2/YBX1/ELAVL1/DAZAP1/IGF2BP2/NCBP3/PUM3/GEMIN5/YTHDC1/PCBP4/HNRNPC/HNRNPM/RBFOX2/EIF3D/ESRP1/HNRNPL/NOVA2/FUBP3/EIF3A/CPEB3/C1QBP/DDX5/LUC7L3/RPS13/NUP98/CPSF6/RBM24/KHDRBS2/FXR1/EIF4G1/NCL/SF3B6/SF3B1/TIA1/SRSF4/FYTTD1/EXOSC9/AGO2/SRSF6/SNRPC/XPO5/EIF2S2/NSRP1/FXR2/KHDRBS3/CLUH/UNK/MBD2/PUM1/SYNCRIP/DHX9/RC3H1/IREB2/TRA2B/NCBP1/HNRNPD/RBM26/NOVA1/PARN/TP53/EIF2A/G3BP1/PURB/RP…	192
GO:0006402	BP	GO:0006402	mRNA catabolic process	238/9508	340/15971	3.39e-05	0.00216219	0.00208652	UPF1/PSMB1/CSDE1/THRAP3/PUM2/YBX1/ELAVL1/SMG6/IGF2BP2/EXOSC7/MLH1/CNOT4/XPO1/TUT7/TNPO1/DIS3/PSMC5/CNOT3/PCBP4/TNRC6A/ALKBH5/HNRNPC/HNRNPM/TNRC6B/PSMC6/PSMB5/PSMD7/EIF3E/RPS19/PPP2R1A/LSM5/EXOSC3/CPEB3/MTPAP/PSMD3/DDX5/PSMD11/RPL34/RPS13/PSMD9/MAGOHB/RBM24/TENT5A/TENT4A/PPP2CA/FXR1/EIF4G1/PSMD14/RPL22/FASTKD2/EXOSC9/AGO2/FASTKD3/RPL23/PCID2/METTL16/PSMA1/FXR2/LSM4/HELZ2/RPL27/CTIF/PUM1/TUT4/DHX34…	238
GO:0006406	BP	GO:0006406	mRNA export from nucleus	77/9508	100/15971	0.000170817	0.00856982	0.0082699	UPF1/AKAP8L/U2AF2/NUP133/SMG6/THOC1/YTHDC1/ALKBH5/NUP188/PABPN1/RAE1/NUP93/DDX25/NUP98/MAGOHB/NUP107/SRSF9/NUP155/SRSF4/CPSF3/ENY2/FYTTD1/SRSF6/NUP153/SYMPK/PCID2/SRRM1/NUP42/NCBP1/NUP58/DHX38/FIP1L1/UPF2/NUP205/SEC13/MCM3AP/MAGOH/NUP35/IWS1/THOC7/SLBP/SLU7/CDC40/DDX19A/RNPS1/NUP62/RBM15B/POM121C/NUP160/ZC3H11A/SEH1L/AAAS/POLDIP3/SRSF11/GLE1/HNRNPA2B1/DDX39A/WDR33/SMG1/NXF1/CPSF2/POM121/SARNP/SUP…	77
GO:0016071	BP	GO:0016071	mRNA metabolic process	581/9508	760/15971	6.15e-24	3.3e-21	3.18e-21	RBM5/KDM1A/UPF1/PAF1/PSMB1/CSDE1/AKAP8L/PTBP1/MNAT1/STRAP/ZCCHC8/MTREX/POLR2B/THRAP3/PUM2/SNRNP40/SFSWAP/U2AF2/SUGP2/DDX20/SPEN/CDK13/YBX1/ELAVL1/POLR1H/SMG6/DAZAP1/IGF2BP2/CLNS1A/NCBP3/SART3/EXOSC7/RBM7/MLH1/GPATCH1/XAB2/SNRPA/THOC1/CNOT4/GEMIN5/XPO1/TUT7/TNPO1/DIS3/YTHDC1/WBP11/CHERP/SRRT/PSMC5/CNOT3/TRMT6/PAPOLA/PCBP4/TNRC6A/ALKBH5/HNRNPC/GEMIN2/SRPK1/HNRNPM/SF3A1/ZMAT5/RBFOX2/TNRC6B/RBM23/PSM…	581
GO:0016556	BP	GO:0016556	mRNA modification	21/9508	22/15971	0.000175453	0.00874549	0.00843942	TRMT6/CBLL1/PUS3/METTL8/APOBEC2/METTL16/WTAP/A1CF/METTL3/TRUB1/TRMT61A/TRMT61B/TRMT10C/CMTR2/PUS7/PCIF1/METTL14/VIRMA/PUS1/ZC3H13/CMTR1	21
GO:0006378	BP	GO:0006378	mRNA polyadenylation	39/9508	44/15971	2.3e-05	0.00153664	0.00148287	PAF1/SNRPA/TUT7/PAPOLA/CPEB3/MTPAP/CPSF6/CPSF3/SYMPK/CCNT1/CDC73/TUT4/CDK9/PNPT1/APP/FIP1L1/CPSF7/TENT2/NUDT21/AHCYL1/SUPT5H/CTR9/CPEB1/TENT4B/WDR33/VIRMA/PCF11/CPSF2/LEO1/HSF1/NELFE/ZC3H14/RNF40/PAPOLG/CSTF3/SCAF8/RNF20/TUT1/GRSF1	39
GO:0006397	BP	GO:0006397	mRNA processing	375/9508	458/15971	2e-25	1.16e-22	1.12e-22	RBM5/KDM1A/PAF1/AKAP8L/PTBP1/MNAT1/STRAP/ZCCHC8/MTREX/POLR2B/THRAP3/SNRNP40/SFSWAP/U2AF2/SUGP2/DDX20/SPEN/CDK13/YBX1/ELAVL1/DAZAP1/CLNS1A/NCBP3/SART3/RBM7/GPATCH1/XAB2/SNRPA/THOC1/GEMIN5/TUT7/YTHDC1/WBP11/CHERP/SRRT/PAPOLA/PCBP4/ALKBH5/HNRNPC/GEMIN2/SRPK1/HNRNPM/SF3A1/ZMAT5/RBFOX2/RBM23/SNW1/ACIN1/PABPN1/PNN/CSTF1/PRPF6/CRNKL1/RPRD1B/POLR2C/ESRP1/HNRNPL/CLASRP/ERCC2/NOVA2/YJU2/CACTIN/PRPF31/RBM28…	375
GO:0000398	BP	GO:0000398	mRNA splicing, via spliceosome	254/9508	311/15971	2.47e-17	7.09e-15	6.84e-15	RBM5/KDM1A/PTBP1/STRAP/ZCCHC8/MTREX/POLR2B/THRAP3/SNRNP40/SFSWAP/U2AF2/DDX20/SPEN/CDK13/YBX1/ELAVL1/DAZAP1/CLNS1A/SART3/RBM7/GPATCH1/XAB2/SNRPA/GEMIN5/YTHDC1/WBP11/CHERP/SRRT/PAPOLA/PCBP4/HNRNPC/GEMIN2/SRPK1/HNRNPM/SF3A1/ZMAT5/RBFOX2/RBM23/SNW1/PABPN1/PNN/CSTF1/PRPF6/CRNKL1/POLR2C/HNRNPL/NOVA2/CACTIN/PRPF31/LSM5/C1QBP/DDX5/LUC7L3/EFTUD2/FRG1/PRPF19/NUP98/MAGOHB/SRSF9/RBM24/KHDRBS2/PRPF4B/PPWD1/FX…	254
GO:0051028	BP	GO:0051028	mRNA transport	94/9508	129/15971	0.00105748	0.0406696	0.0392463	UPF1/AKAP8L/MVP/U2AF2/NUP133/SMG6/IGF2BP2/NCBP3/THOC1/XPO1/YTHDC1/ALKBH5/NUP188/PABPN1/RAE1/NUP93/DDX25/NUP98/MAGOHB/PARP11/NUP107/SRSF9/NUP155/SRSF4/CPSF3/ENY2/FYTTD1/SRSF6/NUP153/SYMPK/PCID2/SRRM1/HNRNPA1/DHX9/NUP42/NCBP1/LRPPRC/NUP58/DHX38/FIP1L1/UPF2/NUP205/SEC13/MCM3AP/MAGOH/NUP35/IWS1/THOC7/SLBP/SLU7/CDC40/DDX19A/RNPS1/NUP62/RBM15B/POM121C/NUP160/ZC3H11A/SEH1L/KHSRP/AAAS/POLDIP3/SRSF11/GLE1…	94
GO:0071427	BP	GO:0071427	mRNA-containing ribonucleoprotein complex export from nucleus	77/9508	100/15971	0.000170817	0.00856982	0.0082699	UPF1/AKAP8L/U2AF2/NUP133/SMG6/THOC1/YTHDC1/ALKBH5/NUP188/PABPN1/RAE1/NUP93/DDX25/NUP98/MAGOHB/NUP107/SRSF9/NUP155/SRSF4/CPSF3/ENY2/FYTTD1/SRSF6/NUP153/SYMPK/PCID2/SRRM1/NUP42/NCBP1/NUP58/DHX38/FIP1L1/UPF2/NUP205/SEC13/MCM3AP/MAGOH/NUP35/IWS1/THOC7/SLBP/SLU7/CDC40/DDX19A/RNPS1/NUP62/RBM15B/POM121C/NUP160/ZC3H11A/SEH1L/AAAS/POLDIP3/SRSF11/GLE1/HNRNPA2B1/DDX39A/WDR33/SMG1/NXF1/CPSF2/POM121/SARNP/SUP…	77
GO:0035194	BP	GO:0035194	post-transcriptional gene silencing by RNA	108/9508	145/15971	0.000109948	0.00588244	0.00567657	POLR2B/PUM2/ELAVL1/NUP133/TUT7/SRRT/TNRC6A/NUP188/TNRC6B/DICER1/RAE1/NUP93/POLR2C/DDX5/NUP98/NUP107/DROSHA/NUP155/FXR1/EIF4G1/TSNAX/ZC3H7A/AGO2/XPO5/NUP153/BMP4/PPARG/PUM1/TUT4/DHX9/MRPL44/NUP42/RIPK1/PPP3CA/NUP58/TP53/CELF1/NUP205/SEC13/PUS10/NUP35/ZC3H12A/SNIP1/POLR2H/METTL3/POLR2G/MAP2K1/SMAD1/POLR2A/NCOR2/MIRLET7BHG/H4-16/CNOT7/NUP62/MIR17HG/MIR34AHG/POM121C/H4C5/NUP160/ZMPSTE24/SEH1L/AAAS/CN…	108
GO:0016441	BP	GO:0016441	posttranscriptional gene silencing	110/9508	147/15971	6.83e-05	0.00399549	0.00385565	POLR2B/PUM2/ELAVL1/NUP133/TUT7/SRRT/TNRC6A/NUP188/TNRC6B/DICER1/RAE1/NUP93/POLR2C/DDX5/NUP98/NUP107/DROSHA/NUP155/FXR1/EIF4G1/TSNAX/ZC3H7A/AGO2/XPO5/NUP153/BMP4/PPARG/PUM1/TUT4/DHX9/MRPL44/NUP42/RIPK1/PPP3CA/NUP58/TP53/CELF1/NUP205/SEC13/PUS10/NUP35/ZC3H12A/SNIP1/POLR2H/METTL3/POLR2G/MAP2K1/SMAD1/POLR2A/NCOR2/MIRLET7BHG/H4-16/CNOT7/GIGYF2/NUP62/MIR17HG/MIR34AHG/POM121C/H4C5/NUP160/ZMPSTE24/SEH1L/…	110
GO:0010608	BP	GO:0010608	posttranscriptional regulation of gene expression	407/9508	575/15971	7.62e-09	1.07e-06	1.04e-06	UPF1/PSMB1/PTBP1/POLR2B/THRAP3/PUM2/YBX1/ELAVL1/NUP133/BCL3/IGF2BP2/EXOSC7/PUM3/JMJD4/GEMIN5/XPO1/TUT7/TNPO1/DIS3/YTHDC1/SRRT/PSMC5/CNOT3/PCBP4/AARS1/TNRC6A/ALKBH5/HNRNPC/NUP188/HNRNPM/MAPK1/EIF3D/TNRC6B/GZMB/PSMC6/ALKBH1/DICER1/PSMB5/RAE1/CDK5RAP1/MAPK3/NUP93/POLR2C/PSMD7/EIF3E/HNRNPL/AKT2/DDX49/EXOSC3/TRDMT1/CPEB3/LARP4B/NEURL1/PSMD3/C1QBP/DDX5/PSMD11/SEPSECS/DDX25/NUP98/PSMD9/NUP107/GCNT2/RBM2…	407
GO:0071011	CC	GO:0071011	precatalytic spliceosome	40/9508	49/15971	0.000829291	0.0333997	0.0322308	SF3A1/PRPF6/PRPF31/LSM5/EFTUD2/MAGOHB/SF3B6/SF3B1/PRPF3/WBP4/SMU1/SNRPD2/SNRPB2/LSM8/LSM4/SNRPA1/BUD13/MFAP1/SNRPG/SNRNP200/ZMAT2/CWC27/SNIP1/SRRM2/LSM3/SART1/SNRPE/SF3B3/TXNL4A/PHF5A/SF3A2/SNRPB/PRPF38A/DHX16/SF3B4/CWC22/SNRPD3/SNRPD1/LSM2/PRPF38B	40
GO:0000381	BP	GO:0000381	regulation of alternative mRNA splicing, via spliceosome	55/9508	65/15971	1.11e-05	0.000816403	0.000787831	RBM5/PTBP1/THRAP3/SART3/RBM7/YTHDC1/RBFOX2/HNRNPL/NOVA2/DDX5/SRSF9/RBM24/KHDRBS2/FXR1/SRSF4/SMU1/SRSF6/NSRP1/FXR2/KHDRBS3/RBM17/HNRNPA1/TRA2B/MBNL2/NOVA1/WTAP/CELF1/SAP18/SRSF12/DYRK1A/CELF3/MAGOH/RBM15/ZBTB7A/PUF60/RNPS1/RBM15B/FAM172A/RBM25/RBFOX3/SRSF10/SRSF8/REST/SRSF7/CELF6/SREK1/RBM4/SRSF5/SRRM4/SF1/CELF4/CELF5/KHDRBS1/ZC3H10/RBM4B	55
GO:0061980	MF	GO:0061980	regulatory RNA binding	31/9508	36/15971	0.000537389	0.0230521	0.0222453	PUM2/YBX1/ELAVL1/TUT7/DICER1/ZNF346/ZC3H7A/AGO2/MBD2/PIWIL4/PUM1/TUT4/HNRNPA1/DHX9/RC3H1/PNPT1/ZC3H12A/TLR9/FAM172A/HNRNPA2B1/TRIM71/MATR3/ZC3H7B/DDX21/RBM4/AGO1/AGO3/AGO4/ZC3H10/SOX2/TARBP2	31
GO:0001216	MF	GO:0001216	DNA-binding transcription activator activity	345/9508	444/15971	1.7e-16	4.48e-14	4.32e-14	NFYA/MEOX1/ETV1/TFAP2B/ISL1/HSF2/SOX30/BARX2/FOXC1/DLX3/FOXJ2/YBX1/SMARCD1/NFYC/SPI1/MEF2A/NUCKS1/HLTF/NFATC3/TP63/GLI2/TXK/NFKB2/HOXA9/TCF7/SMARCD3/GRHL2/MECOM/EBF4/TFAP4/MZF1/PATZ1/SIX4/HNF4A/NFATC2/SMAD7/KLF5/NFAT5/TFEC/HOXA5/NRF1/LHX2/FUBP3/TLX1/EBF3/SMARCD2/HLF/FOXN1/NFKB1/PRDM4/CSRNP2/ELK3/NR3C1/SMAD5/TFDP2/OTX1/NFE2L2/PRDM2/ZBTB17/NR5A2/ATF6/CREB1/KLF7/HOXB5/ELF1/NFYB/ZNF639/ATF1/HOXC13/HO…	345
GO:0001228	MF	GO:0001228	DNA-binding transcription activator activity, RNA polymerase II-specific	342/9508	441/15971	3.89e-16	9.73e-14	9.39e-14	NFYA/MEOX1/ETV1/TFAP2B/ISL1/HSF2/SOX30/BARX2/FOXC1/DLX3/FOXJ2/YBX1/SMARCD1/NFYC/SPI1/MEF2A/NUCKS1/HLTF/NFATC3/TP63/GLI2/TXK/NFKB2/HOXA9/TCF7/SMARCD3/GRHL2/MECOM/EBF4/TFAP4/MZF1/PATZ1/SIX4/HNF4A/NFATC2/SMAD7/KLF5/NFAT5/TFEC/HOXA5/NRF1/LHX2/FUBP3/TLX1/EBF3/SMARCD2/HLF/FOXN1/NFKB1/PRDM4/CSRNP2/ELK3/NR3C1/SMAD5/TFDP2/OTX1/NFE2L2/PRDM2/ZBTB17/NR5A2/ATF6/CREB1/KLF7/HOXB5/ELF1/NFYB/ZNF639/ATF1/HOXC13/HO…	342
GO:0003700	MF	GO:0003700	DNA-binding transcription factor activity	987/9508	1288/15971	1.82e-41	2.64e-38	2.55e-38	NFYA/MEOX1/ZNF195/ETV1/GTF2IRD1/JARID2/TFAP2B/ETV7/ZNF207/WIZ/ISL1/HSF2/ARNTL2/IKZF2/SOX30/THAP3/BARX2/FOXC1/PRDM1/DLX3/FOXJ2/YBX1/SMARCD1/NFYC/SPI1/ZBTB11/MEF2A/NUCKS1/BCL3/MNT/ZXDC/HLTF/NFATC3/TP63/GLI2/TXK/ZNF37A/NFKB2/HOXA9/CIC/RFX3/TCF7/SMARCD3/GRHL2/ZNF446/ZNF264/NCOA1/MYNN/MECOM/ZNF343/EBF4/TBX5/ZBTB25/RCOR1/TFAP4/ZFHX4/TBX15/IKZF5/HIVEP1/ZNF184/MZF1/PATZ1/SIX4/HNF4A/NFATC2/SALL4/ZNF516/AD…	987
GO:0000981	MF	GO:0000981	DNA-binding transcription factor activity, RNA polymerase II-specific	941/9508	1231/15971	1.03e-38	9.99e-36	9.64e-36	NFYA/MEOX1/ZNF195/ETV1/GTF2IRD1/JARID2/TFAP2B/ETV7/ISL1/HSF2/ARNTL2/SOX30/THAP3/BARX2/FOXC1/PRDM1/DLX3/FOXJ2/YBX1/SMARCD1/NFYC/SPI1/ZBTB11/MEF2A/NUCKS1/MNT/HLTF/NFATC3/TP63/GLI2/TXK/ZNF37A/NFKB2/HOXA9/CIC/RFX3/TCF7/SMARCD3/GRHL2/ZNF446/ZNF264/NCOA1/MYNN/MECOM/ZNF343/EBF4/TBX5/ZBTB25/RCOR1/TFAP4/ZFHX4/TBX15/IKZF5/HIVEP1/ZNF184/MZF1/PATZ1/SIX4/HNF4A/NFATC2/SALL4/ZNF516/ADNP2/SMAD7/KLF5/NFAT5/ZNF423…	941
GO:0140297	MF	GO:0140297	DNA-binding transcription factor binding	225/9508	323/15971	8.94e-05	0.00498715	0.00481262	KDM1A/DHX33/ISL1/THRAP3/MTA3/HIPK2/DDX20/SPI1/TP53BP1/MEF2A/SMARCD3/GSK3B/NCOA1/DNAJA1/SIRT1/EP300/SNW1/ZMYND8/HNF4A/PRPF6/RBBP8/KLF5/TRIP4/MED25/AKAP8/CRTC1/TAF6/TLE4/MED13/DDX5/HDAC5/GTF2H1/PSMD9/VDR/CHD4/NCOA7/GMNN/TBP/BRD8/TCERG1/FOXP1/KDM3A/NFE2L2/CREB1/HMGN3/TRIM32/NEK6/NFYB/LRIF1/TRIM24/EXOSC9/TRERF1/RUNX2/SMARCA4/FOXP2/MAP3K10/PPARG/WBP2/ARNTL/OASL/MDFIC/HEY2/MED4/ARRB1/BBS7/CRTC3/TGFB1I1…	225
GO:0001217	MF	GO:0001217	DNA-binding transcription repressor activity	227/9508	301/15971	3.74e-09	5.6e-07	5.4e-07	GTF2IRD1/JARID2/ETV7/SOX30/PRDM1/SPI1/MNT/NFATC3/TCF7/ZNF343/ZBTB25/TBX15/IKZF5/HIVEP1/MZF1/PATZ1/NFATC2/TFEC/DLX4/NFKB1/SOX6/ELK3/BACH2/NR3C1/SMAD5/HES1/PRDM2/ZBTB17/KLF12/BCL11A/NR2C1/ZNF205/GZF1/ZNF133/OVOL2/NR1D1/FOXP2/KLF16/ZNF557/ZNF337/CC2D1A/PPARG/HEY2/AEBP2/ZNF614/RORC/SOX13/PURB/HMBOX1/NACC2/MKX/FOXO1/ZNF599/PCGF6/ZNF19/CREB3L1/NR2F6/NACC1/BCL6B/GFI1/ZNF281/ZNF148/HEY1/FOXK1/CDX2/ZNF202…	227
GO:0001227	MF	GO:0001227	DNA-binding transcription repressor activity, RNA polymerase II-specific	226/9508	300/15971	4.78e-09	7.01e-07	6.76e-07	GTF2IRD1/JARID2/ETV7/SOX30/PRDM1/SPI1/MNT/NFATC3/TCF7/ZNF343/ZBTB25/TBX15/IKZF5/HIVEP1/MZF1/PATZ1/NFATC2/TFEC/DLX4/NFKB1/SOX6/ELK3/BACH2/NR3C1/SMAD5/HES1/PRDM2/ZBTB17/KLF12/BCL11A/NR2C1/ZNF205/GZF1/ZNF133/OVOL2/NR1D1/FOXP2/KLF16/ZNF557/ZNF337/CC2D1A/PPARG/HEY2/AEBP2/ZNF614/RORC/PURB/HMBOX1/NACC2/MKX/FOXO1/ZNF599/PCGF6/ZNF19/CREB3L1/NR2F6/NACC1/BCL6B/GFI1/ZNF281/ZNF148/HEY1/FOXK1/CDX2/ZNF202/SP2/Z…	226
GO:0008094	MF	GO:0008094	DNA-dependent ATPase activity	76/9508	99/15971	0.000223281	0.01066	0.0102869	RECQL/MRE11/RFC1/MSH4/HLTF/MCM2/ERCC2/TWNK/RAD51C/RFC5/CHD4/MCM3/ASCC3/MSH3/RAD50/ACTR8/MSH6/TTF2/CHD6/WRNIP1/MCM8/XRCC3/CHTF18/SMARCA4/INO80/TOP2A/FBH1/DHX9/BRIP1/DNA2/SMARCAL1/PIF1/G3BP1/GINS4/CHD1/SUPV3L1/RBBP4/ERCC3/HELQ/RFC4/PBRM1/WRN/MCM7/CHD7/BPTF/CHD2/CHD9/RUVBL2/FANCM/XRCC6/MSH5/RAD51/POLQ/BTAF1/CHD8/RECQL5/MCM9/CDK7/DQX1/RAD17/SMARCA5/RECQL4/SMARCAD1/GTF2F2/MCM6/MCM5/ZRANB3/GINS2/RFC3/R…	76
GO:0000428	CC	GO:0000428	DNA-directed RNA polymerase complex	77/9508	93/15971	1.19e-06	0.000117124	0.000113025	PAF1/POLR3B/MNAT1/POLR2B/TAF2/POLR1H/POLR1A/RPRD1B/POLR2C/ERCC2/TAF6/KAT2A/GTF2H1/GTF2H3/MCM3/TBP/POLR3G/RPAP2/CDC73/TAF5L/TAF8/RTF1/TAF4B/TP53/PRIM2/POLR3A/GTF2E1/MMS19/RPRD2/ERCC3/POLR2H/PEX2/TAF3/TAF10/POLR2G/TADA3/POLR1C/POLR2A/SUPT3H/TRRAP/MYO6/GTF2E2/TAF13/CTR9/GTF2H4/POLR2M/GTF2H5/POLA2/TBPL1/POLR3E/TAF11/POLR3H/RECQL5/POLR1G/GTF2F1/POLR3F/CDK7/RPRD1A/POLR2K/TAF6L/GTF2A1/LEO1/SETD5/POLR3D/…	77
GO:0006354	BP	GO:0006354	DNA-templated transcription, elongation	81/9508	105/15971	0.000104063	0.00571519	0.00551517	PAF1/ELOA/ZMYND11/MNAT1/POLR2B/CDK13/POLR1H/POLR1A/THOC1/POLR2C/ELOB/ERCC2/EZH2/ELP4/GTF2H1/GTF2H3/RNF8/TBP/TCERG1/ENY2/TSFM/PCID2/ELL3/CCNT1/MLLT1/CDC73/KAT7/CDK9/NCBP1/RTF1/BRD4/EAF2/ELOC/CCAR2/ERCC3/IWS1/WDR43/POLR2H/POLR2G/POLR1C/TCEA2/TEFM/POLR2A/NELFA/SUPT5H/CTR9/GTF2H4/GTF2H5/AFF4/CCNK/SUPT16H/RECQL5/POLR1G/GTF2F1/ELOF1/CDK7/TAF1A/POLR2K/SHH/TAF1D/LEO1/SETD5/MLLT3/TCEA1/GTF2F2/NELFE/SUPT4H…	81
GO:0006352	BP	GO:0006352	DNA-templated transcription, initiation	164/9508	222/15971	4.79e-06	0.000392391	0.000378658	ERCC1/WWTR1/MNAT1/POLR2B/RSF1/TAF2/POLR1H/POLR1A/BAX/PSMC5/TBX5/NAT14/PSMC6/SNW1/HNF4A/MAPK3/POLR2C/ERCC2/MED25/TAF6/TFAM/MED13/MED31/GTF2H1/GTF2H3/VDR/CAND1/ZNF451/CCNC/TBP/NR3C1/NR5A2/DR1/CREB1/NR2C1/ZNF45/MED20/RUNX2/GTF3C4/THRA/NR1D1/SMARCA4/TRIM28/PPARG/MED10/MED6/HNF1A/HEY2/MED4/CDK9/NR5A1/XPA/TAF8/TAF4B/TP53/NR1I3/RORC/NR1I2/BDP1/NR6A1/THRB/NR4A2/GTF2E1/MED7/PAXIP1/MED8/NR2F6/MAML1/PSMC2/E…	164
GO:0051236	BP	GO:0051236	establishment of RNA localization	129/9508	174/15971	3.6e-05	0.0022705	0.00219104	UPF1/AKAP8L/MVP/U2AF2/YBX1/NUP133/SMG6/SIDT1/IGF2BP2/NCBP3/THOC1/XPO1/YTHDC1/RTRAF/ALKBH5/NUP188/PABPN1/RAE1/NUP93/DDX25/NUP98/MAGOHB/PARP11/NUP107/CPSF6/SRSF9/NUP155/SRSF4/CPSF3/ENY2/FYTTD1/SRSF6/XPO5/NUP153/SYMPK/PCID2/TST/TERF2/SRRM1/HNRNPA1/LTV1/DHX9/NUP42/NCBP1/PNPT1/LRPPRC/NUP58/RBM26/DHX38/FIP1L1/UPF2/NUP205/SEC13/MCM3AP/MAGOH/RFTN2/NUP35/IWS1/THOC7/SLBP/SLU7/PHAX/CDC40/DDX19A/XPOT/RNPS1/N…	129
GO:1903507	BP	GO:1903507	negative regulation of nucleic acid-templated transcription	824/9508	1145/15971	7.05e-20	2.56e-17	2.47e-17	KDM1A/GTF2IRD1/PAF1/JARID2/TFAP2B/ETV7/SCMH1/MBTD1/YAF2/ZMYND11/ISL1/WWTR1/PRDM11/STRAP/UBR2/DEPDC1/SARS1/ARID4A/RFC1/USP2/SOX30/BARX2/RSF1/FNIP2/FOXC1/PRDM1/MTA3/HIPK2/DDX20/SPEN/YBX1/SPI1/MEF2A/BCL3/MNT/UBE2D1/NFATC3/FBXW11/TP63/GLI2/TSG101/FGFR1/CBFA2T2/RUNX1T1/CIC/RFX3/PSEN1/TCF7/ATP8B1/XPO1/KAT6A/MECOM/WNT11/PSMC5/DNMT3B/ZNF343/KDM2B/TBX5/BIRC5/RCOR1/TFAP4/ZFHX4/TBX15/CDC45/IKZF5/HIVEP1/SIRT…	824
GO:0055029	CC	GO:0055029	nuclear DNA-directed RNA polymerase complex	77/9508	92/15971	4.91e-07	5.56e-05	5.36e-05	PAF1/POLR3B/MNAT1/POLR2B/TAF2/POLR1H/POLR1A/RPRD1B/POLR2C/ERCC2/TAF6/KAT2A/GTF2H1/GTF2H3/MCM3/TBP/POLR3G/RPAP2/CDC73/TAF5L/TAF8/RTF1/TAF4B/TP53/PRIM2/POLR3A/GTF2E1/MMS19/RPRD2/ERCC3/POLR2H/PEX2/TAF3/TAF10/POLR2G/TADA3/POLR1C/POLR2A/SUPT3H/TRRAP/MYO6/GTF2E2/TAF13/CTR9/GTF2H4/POLR2M/GTF2H5/POLA2/TBPL1/POLR3E/TAF11/POLR3H/RECQL5/POLR1G/GTF2F1/POLR3F/CDK7/RPRD1A/POLR2K/TAF6L/GTF2A1/LEO1/SETD5/POLR3D/…	77
GO:0010628	BP	GO:0010628	positive regulation of gene expression	1303/9508	1990/15971	3.43e-09	5.23e-07	5.05e-07	FGR/NFYA/KDM1A/DHX33/MEOX1/KMT2E/ETV1/PAF1/TFAP2B/MPND/BAZ1B/HFE/AKAP8L/TYROBP/ERCC1/POLR3B/CD6/YAF2/ISL1/WWTR1/PRDM11/HGF/ZFP64/MRE11/RNF10/HSF2/KPNA6/IFNGR1/ARNTL2/ARID4A/RFC1/TBC1D23/FLT4/CDH1/SOX30/THAP3/BARX2/DTNBP1/RSF1/ARID1B/HEXB/PIK3CB/THRAP3/FOXC1/PUM2/PRDM1/PITHD1/CDH3/GPBP1/U2AF2/DLX3/HIPK2/CDK13/FOXJ2/YBX1/ELAVL1/SMARCD1/NFYC/SPI1/POLR1H/TNFRSF1A/TP53BP1/HYAL2/MEF2A/POLR1A/PPP2R5B/NU…	1303
GO:1903508	BP	GO:1903508	positive regulation of nucleic acid-templated transcription	994/9508	1400/15971	7.48e-21	2.93e-18	2.83e-18	NFYA/KDM1A/DHX33/MEOX1/KMT2E/ETV1/TFAP2B/MPND/AKAP8L/ERCC1/YAF2/ISL1/WWTR1/PRDM11/HGF/ZFP64/RNF10/HSF2/KPNA6/ARNTL2/ARID4A/RFC1/CDH1/SOX30/THAP3/BARX2/RSF1/ARID1B/HEXB/THRAP3/FOXC1/PITHD1/MTA3/GPBP1/DLX3/HIPK2/CDK13/FOXJ2/YBX1/SMARCD1/NFYC/SPI1/TNFRSF1A/TP53BP1/HYAL2/MEF2A/PPP2R5B/NUCKS1/BCL3/LRP6/ZXDC/HLTF/NFATC3/FBXW11/TP63/GLI2/TSG101/TXK/MAP2K7/NFKB2/HOXA9/MLLT10/THOC1/RFX3/PSEN1/TCF7/SMARCD3…	994
GO:0045944	BP	GO:0045944	positive regulation of transcription by RNA polymerase II	749/9508	1045/15971	2.07e-17	6.27e-15	6.05e-15	NFYA/KDM1A/MEOX1/ETV1/TFAP2B/MPND/AKAP8L/ERCC1/ISL1/WWTR1/HGF/ZFP64/RNF10/HSF2/KPNA6/ARNTL2/ARID4A/SOX30/THAP3/BARX2/RSF1/HEXB/THRAP3/FOXC1/DLX3/HIPK2/CDK13/FOXJ2/YBX1/SMARCD1/NFYC/SPI1/TNFRSF1A/TP53BP1/HYAL2/MEF2A/PPP2R5B/NUCKS1/BCL3/LRP6/HLTF/NFATC3/TP63/GLI2/TXK/NFKB2/HOXA9/MLLT10/RFX3/TCF7/SMARCD3/KAT6A/GRHL2/NCOA1/PSMC5/RTRAF/EBF4/TBX5/TFAP4/TBX15/TGFB2/IL11/HIVEP1/SIRT1/MZF1/PATZ1/PDGFB/EP3…	749
GO:0045893	BP	GO:0045893	positive regulation of transcription, DNA-templated	945/9508	1331/15971	7.93e-20	2.8e-17	2.71e-17	NFYA/KDM1A/DHX33/MEOX1/KMT2E/ETV1/TFAP2B/MPND/AKAP8L/ERCC1/YAF2/ISL1/WWTR1/PRDM11/HGF/ZFP64/RNF10/HSF2/KPNA6/ARNTL2/ARID4A/RFC1/CDH1/SOX30/THAP3/BARX2/RSF1/ARID1B/HEXB/THRAP3/FOXC1/PITHD1/GPBP1/DLX3/HIPK2/CDK13/FOXJ2/YBX1/SMARCD1/NFYC/SPI1/TNFRSF1A/TP53BP1/HYAL2/MEF2A/PPP2R5B/NUCKS1/BCL3/LRP6/ZXDC/HLTF/NFATC3/FBXW11/TP63/GLI2/TXK/MAP2K7/NFKB2/HOXA9/MLLT10/THOC1/RFX3/PSEN1/TCF7/SMARCD3/KAT6A/GRHL2…	945
GO:1903506	BP	GO:1903506	regulation of nucleic acid-templated transcription	2082/9508	2964/15971	6.88e-41	8.32e-38	8.03e-38	NFYA/KDM1A/DHX33/MEOX1/KMT2E/ZNF195/ETV1/GTF2IRD1/PAF1/PSMB1/JARID2/TFAP2B/MPND/BAZ1B/ETV7/ZNF207/SCMH1/ELOA/AKAP8L/MBTD1/WIZ/ERCC1/UFL1/YAF2/ZMYND11/ISL1/WWTR1/PRDM11/HGF/ZFP64/MNAT1/RNF10/STRAP/UBR2/DEPDC1/HSF2/KPNA6/PRKCH/ARNTL2/IKZF2/SARS1/ARID4A/RFC1/USP2/CDH1/SOX30/THAP3/BARX2/RSF1/ARID1B/HEXB/ARHGEF5/FNIP2/THRAP3/FOXC1/PRDM1/PITHD1/MTA3/USP13/CDK14/TARBP1/CDK17/GPBP1/DLX3/HIPK2/DDX20/SPEN/…	2082
GO:0030880	CC	GO:0030880	RNA polymerase complex	80/9508	97/15971	1.01e-06	0.000102239	9.87e-05	PAF1/POLR3B/MNAT1/POLR2B/TAF2/POLR1H/POLR1A/RPRD1B/POLR2C/ERCC2/TAF6/KAT2A/GTF2H1/GTF2H3/MCM3/TBP/POLR3G/RPAP2/ZNFX1/CDC73/TAF5L/TAF8/RTF1/TAF4B/TP53/PRIM2/POLR3A/GTF2E1/MMS19/RPRD2/ERCC3/POLR2H/TENT2/PEX2/TAF3/TAF10/POLR2G/TADA3/POLR1C/POLR2A/SUPT3H/TRRAP/MYO6/GTF2E2/TAF13/CTR9/GTF2H4/POLR2M/GTF2H5/POLA2/TBPL1/POLR3E/TAF11/POLR3H/RECQL5/POLR1G/GTF2F1/POLR3F/CDK7/RPRD1A/POLR2K/TAF6L/GTF2A1/LEO1/S…	80
GO:0043175	MF	GO:0043175	RNA polymerase core enzyme binding	37/9508	45/15971	0.00100169	0.0390417	0.0376753	PAF1/RTRAF/RPRD1B/URI1/ELP4/RPAP2/AGO2/CDC73/ERCC5/DHX9/RTF1/BRD4/SMYD2/GTF2E1/CCAR2/RPRD2/WDR43/NOLC1/SPTY2D1/CTR9/PCIF1/RECQL5/ESRRB/SCAF1/ELOF1/RPRD1A/SCAF4/PCF11/LEO1/SUPT4H1/WAC/ERBB2/ZNF326/SCAF8/AGO1/TCOF1/GTF2B	37
[truncated: 201 more rows]

## Sheet: hc-RAE GO (brain tissues)
	ONTOLOGY	ID	Description	GeneRatio	BgRatio	pvalue	p.adjust	qvalue	geneID	Count
[truncated: 217 more rows]

## Sheet: hc-Biallelic GO (brain tissues)
	ONTOLOGY	ID	Description	GeneRatio	BgRatio	pvalue	p.adjust	qvalue	geneID	Count
[truncated: 57 more rows]

[truncated: 2 more sheets: hc-RAE GO (body tissues), hc-Biallelic GO (body tissues)]
