# Supplementary material for: Random allelic expression in the adult human body
Source: Cell Rep. Author manuscript; Available in PMC 2023 Sep 7. (PMC10484211; doi:10.1016/j.celrep.2022.111945)
Supplement: 6 [file NIHMS1870509-supplement-6.xlsx]

## Sheet: hc-RAE DO (all tissues)
	ID	Description	GeneRatio	BgRatio	pvalue	p.adjust	qvalue	geneID	Count
DOID:1287	DOID:1287	cardiovascular system disease	308/1237	1167/6623	4.01396e-13	4.9452e-10	3.95481e-10	CFH/CFLAR/ACSM3/PROM1/FMO3/IL32/ALOX5/ATP1A2/TYMP/FAS/CD44/VCL/VCAN/TNC/CYBA/CASP8/NGFR/SLC9A3/HDAC4/SPEG/SCARB1/SDHA/ATP2A3/MCAM/PGM1/ITGB5/P2RX5/GSTP1/CD59/MMP2/GNAS/LTBP4/LYZ/TF/MYH7/COMT/SORBS1/SCD/CYP2D6/TIMP3/TSPO/NFKBIA/PYGB/BMP7/TRIB3/JAG1/CCN4/CKM/PON2/CAV1/SERPINE1/PRKAG2/SLC1A1/PTGDS/CXCL12/MAP3K8/P2RX1/CCL2/SOD3/SLC2A9/CRYAB/HSPA8/MGP/SOD2/VEGFA/LAMA4/THBS4/FGF1/KAT2B/WNT5A/FN1/IL1R1/…	308
DOID:17	DOID:17	musculoskeletal system disease	290/1237	1103/6623	4.35009e-12	2.67965e-09	2.14299e-09	CFH/CFLAR/PROM1/IL32/CD4/CD22/ALOX5/CNTN1/FAS/CD44/VCL/TNC/CYBA/SYNE2/SERPINB3/GPC1/CASP8/NGFR/P4HA2/SDHA/IL4R/PGM1/ITGB5/B4GALT1/FTL/MMP2/TF/NLRP1/MYH7/COL9A3/UNC13D/COMT/ITPR3/POLRMT/GADD45B/CYP2D6/TIMP3/NFKBIA/PYGB/BMP7/TRIB3/JAG1/SGCG/COTL1/CLCN7/CCN4/CKM/LILRB1/CAV1/MET/VIPR2/SERPINE1/PRKAG2/SLC1A1/PTGDS/CXCL12/CHRNE/CCL2/PRKAR1A/MYH3/SLC2A9/CRYAB/NEDD9/SOD2/VEGFA/SPARC/PDGFRB/WNT5A/FN1/IL1R…	290
DOID:178	DOID:178	vascular disease	261/1237	994/6623	8.94224e-11	2.87498e-08	2.2992e-08	CFH/ACSM3/PROM1/FMO3/IL32/ALOX5/ATP1A2/TYMP/FAS/CD44/VCAN/TNC/CYBA/CASP8/NGFR/SLC9A3/SPEG/SCARB1/MCAM/ITGB5/P2RX5/GSTP1/CD59/MMP2/GNAS/LTBP4/LYZ/TF/COMT/SORBS1/SCD/CYP2D6/TIMP3/TSPO/NFKBIA/BMP7/TRIB3/CCN4/CKM/PON2/CAV1/SERPINE1/SLC1A1/PTGDS/CXCL12/MAP3K8/P2RX1/CCL2/SOD3/SLC2A9/HSPA8/MGP/SOD2/VEGFA/THBS4/FGF1/KAT2B/WNT5A/FN1/MFN2/F3/CTSD/CNR1/VAMP8/SPP1/CLU/PTK2B/ADRA1A/CAT/PTGIS/CDKN1A/LRRFIP1/IR…	261
DOID:423	DOID:423	myopathy	110/1237	334/6623	1.1668e-10	2.87498e-08	2.2992e-08	CFLAR/PROM1/CNTN1/FAS/VCL/TNC/SYNE2/GPC1/SDHA/PGM1/B4GALT1/MMP2/MYH7/COL9A3/COMT/POLRMT/PYGB/SGCG/CKM/LILRB1/CAV1/MET/SERPINE1/PRKAG2/CHRNE/CCL2/MYH3/CRYAB/SOD2/VEGFA/F3/SPP1/ADRA1A/LDB3/OBSL1/CDKN1A/USP6/SHBG/DPP6/JUND/SYNE1/LPIN1/ITGA7/ISCU/BIN1/TXN/THBS1/ESR2/COL6A1/COL6A2/GSN/ANKRD1/PAMR1/JPH2/MMP3/BAG3/CAST/OBSCN/PDLIM3/IFNGR2/MYL3/SQSTM1/SELENON/SDC3/CAPN2/COL6A3/PTX3/DES/TMEM70/PNPLA2/PLEC…	110
DOID:66	DOID:66	muscle tissue disease	110/1237	334/6623	1.1668e-10	2.87498e-08	2.2992e-08	CFLAR/PROM1/CNTN1/FAS/VCL/TNC/SYNE2/GPC1/SDHA/PGM1/B4GALT1/MMP2/MYH7/COL9A3/COMT/POLRMT/PYGB/SGCG/CKM/LILRB1/CAV1/MET/SERPINE1/PRKAG2/CHRNE/CCL2/MYH3/CRYAB/SOD2/VEGFA/F3/SPP1/ADRA1A/LDB3/OBSL1/CDKN1A/USP6/SHBG/DPP6/JUND/SYNE1/LPIN1/ITGA7/ISCU/BIN1/TXN/THBS1/ESR2/COL6A1/COL6A2/GSN/ANKRD1/PAMR1/JPH2/MMP3/BAG3/CAST/OBSCN/PDLIM3/IFNGR2/MYL3/SQSTM1/SELENON/SDC3/CAPN2/COL6A3/PTX3/DES/TMEM70/PNPLA2/PLEC…	110
DOID:0050828	DOID:0050828	artery disease	226/1237	843/6623	2.97454e-10	5.5514e-08	4.4396e-08	CFH/ACSM3/PROM1/FMO3/IL32/ALOX5/ATP1A2/FAS/CD44/VCAN/TNC/CYBA/CASP8/SLC9A3/SPEG/SCARB1/MCAM/ITGB5/GSTP1/CD59/MMP2/GNAS/LTBP4/LYZ/COMT/SORBS1/SCD/CYP2D6/TIMP3/TSPO/BMP7/TRIB3/CCN4/CKM/PON2/CAV1/SERPINE1/PTGDS/CXCL12/CCL2/SOD3/SLC2A9/HSPA8/MGP/SOD2/VEGFA/THBS4/FGF1/KAT2B/WNT5A/FN1/MFN2/F3/CTSD/CNR1/VAMP8/SPP1/CLU/PTK2B/ADRA1A/CAT/PTGIS/LRRFIP1/C3/PCSK2/PALLD/GDF15/CHI3L1/POSTN/MYH11/SFTPD/LYVE1/FAD…	226
DOID:0080000	DOID:0080000	muscular disease	111/1237	343/6623	3.15421e-10	5.5514e-08	4.4396e-08	CFLAR/PROM1/CNTN1/FAS/VCL/TNC/SYNE2/GPC1/SDHA/PGM1/B4GALT1/MMP2/MYH7/COL9A3/COMT/POLRMT/PYGB/SGCG/CKM/LILRB1/CAV1/MET/SERPINE1/PRKAG2/CHRNE/CCL2/MYH3/CRYAB/SOD2/VEGFA/F3/SPP1/ADRA1A/LDB3/OBSL1/CDKN1A/USP6/SHBG/DPP6/JUND/SYNE1/LPIN1/ITGA7/AGT/ISCU/BIN1/TXN/THBS1/ESR2/COL6A1/COL6A2/GSN/ANKRD1/PAMR1/JPH2/MMP3/BAG3/CAST/OBSCN/PDLIM3/IFNGR2/MYL3/SQSTM1/SELENON/SDC3/CAPN2/COL6A3/PTX3/DES/TMEM70/PNPLA2/…	111
DOID:0050687	DOID:0050687	cell type cancer	327/1237	1396/6623	3.14878e-07	4.84911e-05	3.87797e-05	CFLAR/SKAP2/PROM1/IL32/CD4/GPRC5A/TYMP/FAS/RNASET2/CD44/VCAN/TNC/LTBP1/DKK3/SERPINB3/CASP8/NGFR/CLDN18/LIMS2/ATP2A3/PLD1/MCAM/RAP1GAP/IL4R/GSTP1/CD59/CD82/FTL/MMP2/GNAS/FXYD5/LAMB1/PGC/NRP1/TIMP3/TSPO/NFKBIA/PYGB/NINL/BMP7/BIRC7/CDC25B/RASSF2/JAG1/SLC7A5/SFRP1/CCN4/NDRG1/ASAH1/CAV2/CAV1/MET/SERPINE1/SFRP4/CXCL12/CCL2/PRKAR1A/CRYAB/HSPA8/NEDD9/SOD2/CRYBG1/RPS12/PERP/VEGFA/LAMA4/SPARC/PDGFRB/WNT5A/…	327
DOID:557	DOID:557	kidney disease	116/1237	407/6623	4.03092e-07	5.4793e-05	4.38194e-05	CFH/ACSM3/CD4/FAS/DKK3/CYBA/NGFR/SLC9A3/ACACB/MCAM/PGM1/COL4A4/GSTP1/CD59/MMP2/MYH9/MET/SERPINE1/PTGDS/PITRM1/CCL2/SLC2A9/MGP/SOD2/VEGFA/FN1/IL1R1/F3/SPP1/CLU/ADRA1A/CDKN1A/C3/PCSK2/ACTN4/JUND/AKAP12/LGALS3/CHI3L1/POSTN/AGT/THBS1/PDE5A/ANKRD1/IL18/MERTK/DDAH1/DNAAF1/ATP5PF/TFF1/ITGB2/CXCL16/ALPL/FCGR3B/ALB/PTX3/PRKCB/B2M/SCNN1G/SMAD3/KLK1/COL4A3/MYO7B/PDGFD/CFL1/HPSE2/SLC19A1/MTHFR/DDN/ANXA2/COL4…	116
DOID:193	DOID:193	reproductive organ cancer	172/1237	659/6623	4.44748e-07	5.4793e-05	4.38194e-05	CFLAR/PROM1/CD4/TYMP/FAS/CD44/VCAN/SERPINB3/CASP8/STAG3/ATP2A3/MCAM/SYNJ2/GSTP1/CD82/CEACAM6/MMP2/LAMB1/COMT/SCD/TIMP3/NFKBIA/BMP7/JAG1/WFDC1/LAPTM4B/NDRG1/ASAH1/CAV1/MET/SERPINE1/SFRP4/AGR2/CXCL12/CCL2/SOD3/SOD2/RPS12/VEGFA/FGF1/PDGFRB/WNT5A/FHL2/ELAPOR1/F3/SPP1/CDKN1A/ABCC4/PAX8/SHBG/ACTN4/GDF15/JUND/LAMA5/LGALS3/CHI3L1/POSTN/ITGA7/LAMC1/TXN/THBS1/LHCGR/ESR2/IQGAP1/MUC4/SERPINH1/MMP3/IL18/AKR1C…	172
DOID:10952	DOID:10952	nephritis	49/1237	136/6623	1.07705e-06	0.000116507	9.3174e-05	CFH/ACSM3/CD4/PGM1/COL4A4/MMP2/MYH9/MET/SERPINE1/CCL2/SOD2/VEGFA/SPP1/CLU/CDKN1A/ACTN4/JUND/LGALS3/AGT/ANKRD1/IL18/CXCL16/FCGR3B/PTX3/PRKCB/SMAD3/KLK1/COL4A3/PDGFD/ANXA2/MT1A/DNASE1/C4B/TNFRSF6B/PECAM1/SLC12A1/CD46/DUSP1/TNFSF10/APOE/IGHMBP2/IL1RN/IGFBP3/ACE/GREM1/C3AR1/PTGS1/FGB/MT2A	49
DOID:305	DOID:305	carcinoma	194/1237	771/6623	1.21951e-06	0.000116507	9.3174e-05	CFLAR/SKAP2/IL32/CD4/TYMP/FAS/CD44/DKK3/SERPINB3/CASP8/NGFR/CLDN18/ATP2A3/RAP1GAP/GSTP1/CD82/MMP2/LAMB1/TIMP3/TSPO/PYGB/NINL/BMP7/CDC25B/RASSF2/SLC7A5/SFRP1/CCN4/NDRG1/ASAH1/CAV2/CAV1/MET/SERPINE1/CXCL12/CCL2/CRYAB/NEDD9/SOD2/RPS12/VEGFA/LAMA4/SPARC/WNT5A/FN1/TPO/PRDX6/CTSD/SPP1/RARRES1/ECRG4/CLU/CAT/CDKN1A/TGM3/MASP1/KLK10/LGALS3/SERPINF1/CHI3L1/POSTN/LOXL2/REG4/EMP1/ANXA1/EGLN1/NIBAN1/TXN/RPS6/…	194
DOID:18	DOID:18	urinary system disease	118/1237	424/6623	1.22938e-06	0.000116507	9.3174e-05	CFH/ACSM3/CD4/FAS/DKK3/CYBA/ITIH4/NGFR/SLC9A3/ACACB/MCAM/PGM1/COL4A4/GSTP1/CD59/MMP2/MYH9/MET/SERPINE1/PTGDS/PITRM1/CCL2/SLC2A9/MGP/SOD2/VEGFA/FN1/IL1R1/F3/SPP1/CLU/ADRA1A/CDKN1A/C3/PCSK2/ACTN4/JUND/AKAP12/LGALS3/CHI3L1/POSTN/AGT/THBS1/PDE5A/ANKRD1/IL18/MERTK/DDAH1/DNAAF1/ATP5PF/TFF1/ITGB2/CXCL16/ALPL/FCGR3B/ALB/PTX3/PRKCB/B2M/SCNN1G/SMAD3/KLK1/COL4A3/MYO7B/PDGFD/CFL1/HPSE2/SLC19A1/MTHFR/DDN/ANXA…	118
DOID:114	DOID:114	heart disease	124/1237	452/6623	1.47165e-06	0.000129505	0.000103569	CFH/CFLAR/PROM1/ALOX5/FAS/VCL/TNC/CYBA/HDAC4/SCARB1/SDHA/ATP2A3/PGM1/MMP2/MYH7/CYP2D6/TIMP3/PYGB/JAG1/PON2/SERPINE1/PRKAG2/CCL2/SOD3/CRYAB/HSPA8/MGP/VEGFA/LAMA4/KAT2B/FN1/IL1R1/F3/CNR1/VAMP8/SPP1/ADRA1A/LDB3/C3/ALDH1A2/GDF15/LGALS3/CHI3L1/MYH11/PPP1R1A/AGT/TXN/THBS1/PDE5A/ESR2/EPHX1/ANKRD1/JPH2/MMP3/IL18/BAG3/OBSCN/ATP5PF/IFNGR2/MYL3/CXCL16/SELENON/FCGR3B/FSTL1/ALB/PTX3/KLK1/SLN/BSG/DES/TMEM70/MT…	124
DOID:65	DOID:65	connective tissue disease	217/1237	884/6623	1.81794e-06	0.000149313	0.00011941	CFH/CFLAR/IL32/CD4/CD22/ALOX5/FAS/CD44/CYBA/SERPINB3/CASP8/NGFR/P4HA2/IL4R/ITGB5/B4GALT1/FTL/MMP2/TF/NLRP1/UNC13D/COMT/ITPR3/GADD45B/CYP2D6/TIMP3/NFKBIA/BMP7/TRIB3/JAG1/COTL1/CLCN7/CCN4/LILRB1/CAV1/MET/VIPR2/SERPINE1/SLC1A1/PTGDS/CXCL12/CCL2/PRKAR1A/MYH3/SLC2A9/CRYAB/NEDD9/SOD2/VEGFA/SPARC/PDGFRB/WNT5A/FN1/IL1R1/FHL2/PLEK/F3/NRP2/CNR1/SPP1/CLU/PTK2B/CAT/ANXA11/PTGIS/CDKN1A/POR/USP6/SHBG/GDF15/TNN…	217
DOID:3393	DOID:3393	coronary artery disease	90/1237	308/6623	2.79748e-06	0.00020668	0.000165287	CFH/PROM1/ALOX5/CYBA/MMP2/TIMP3/CKM/PON2/SERPINE1/CXCL12/CCL2/SOD3/SLC2A9/HSPA8/MGP/SOD2/VEGFA/THBS4/KAT2B/FN1/F3/CTSD/VAMP8/SPP1/PTGIS/LRRFIP1/C3/PCSK2/GDF15/POSTN/SFTPD/FADS2/AGT/THBS1/ESR2/EPHX1/GSN/MMP3/IL18/ATP5PF/KCNMA1/LRP8/CXCL16/ALB/PTX3/ITGA2/MTHFR/F2R/THBS2/GJA4/DDX39B/DNASE1/C4B/MIAT/ADH1C/PECAM1/PON1/LAMA3/GGT1/CST3/TNNT2/APOE/IL1RN/NPC1/IGFBP3/ACE/S100B/ANXA5/TNFRSF11B/VKORC1/ANGPTL…	90
DOID:1749	DOID:1749	squamous cell carcinoma	166/1237	649/6623	2.85191e-06	0.00020668	0.000165287	CFLAR/IL32/CD4/TYMP/FAS/CD44/DKK3/SERPINB3/CASP8/NGFR/ATP2A3/RAP1GAP/GSTP1/CD82/MMP2/TIMP3/TSPO/NINL/BMP7/RASSF2/SLC7A5/SFRP1/CCN4/NDRG1/CAV2/CAV1/MET/SERPINE1/CXCL12/CCL2/CRYAB/NEDD9/SOD2/RPS12/VEGFA/SPARC/WNT5A/FN1/PRDX6/CTSD/SPP1/RARRES1/ECRG4/CLU/CAT/CDKN1A/TGM3/MASP1/LGALS3/SERPINF1/CHI3L1/POSTN/LOXL2/EMP1/ANXA1/EGLN1/NIBAN1/TXN/RPS6/THBS1/LOXL4/FBN2/TAPBPL/ESR2/CDH13/EPHX1/ARL6IP5/SFRP2/SER…	166
DOID:1579	DOID:1579	respiratory system disease	129/1237	490/6623	9.11756e-06	0.000620471	0.000496208	CFLAR/IFRD1/FAS/CD44/TNC/SERPINB3/CASP8/GSTO2/TACR2/MCAM/IL4R/GSTP1/MMP2/MAEA/NLRP1/CYP2D6/TIMP3/NFKBIA/CTSH/CCN4/CAV1/MET/SERPINE1/AEBP1/CXCL12/CCL2/SOD3/STX2/SOD2/VEGFA/SPARC/F3/MUC5B/SPP1/CAT/IRF1/ATF4/LAMA5/LGALS3/CHI3L1/SFTPD/ANXA1/AGT/TXN/EPHX1/MUC4/ADAM33/MMP3/IL18/FBXO32/ITGB2/PDPN/FCGR3B/PTX3/DEFB1/SCNN1G/SMAD3/NOD2/LGALS9/COL4A3/KRT19/BSG/IL16/MTHFR/F2R/COL18A1/MUC1/TRPV2/DMBT1/CLDN4/SE…	129
DOID:0050700	DOID:0050700	cardiomyopathy	45/1237	130/6623	9.97654e-06	0.000620471	0.000496208	FAS/VCL/TNC/SDHA/PGM1/MMP2/MYH7/PYGB/SERPINE1/PRKAG2/CCL2/CRYAB/F3/SPP1/LDB3/TXN/ESR2/ANKRD1/JPH2/MMP3/BAG3/OBSCN/IFNGR2/MYL3/PTX3/DES/TMEM70/MYBPC1/MYH6/RBM20/MYOM1/CD46/TNNT2/TNFSF10/TPM1/IGFBP3/ACE/TNFRSF11B/TCAP/ADRA2C/MMP1/NPPA/TNNT1/GJA1/MYL2	45
DOID:2730	DOID:2730	epidermolysis bullosa	12/1237	18/6623	1.04292e-05	0.000620471	0.000496208	LAMA5/SERPINH1/PLEC/KRT5/KRT14/LAMB3/VIM/LAMA3/COL1A1/IGFBP3/MMP1/LAMC2	12
DOID:0050161	DOID:0050161	lower respiratory tract disease	119/1237	446/6623	1.05762e-05	0.000620471	0.000496208	CFLAR/IFRD1/FAS/CD44/TNC/SERPINB3/CASP8/GSTO2/TACR2/IL4R/GSTP1/MMP2/MAEA/NLRP1/TIMP3/NFKBIA/CTSH/CCN4/CAV1/MET/SERPINE1/AEBP1/CXCL12/CCL2/SOD3/STX2/SOD2/VEGFA/SPARC/F3/MUC5B/SPP1/CAT/IRF1/ATF4/LAMA5/LGALS3/CHI3L1/SFTPD/ANXA1/AGT/TXN/EPHX1/ADAM33/MMP3/IL18/FBXO32/ITGB2/PDPN/FCGR3B/PTX3/DEFB1/SCNN1G/SMAD3/NOD2/LGALS9/COL4A3/KRT19/BSG/IL16/MTHFR/F2R/COL18A1/MUC1/TRPV2/DMBT1/CLDN4/SERPINA1/TAP2/MICA/…	119
DOID:850	DOID:850	lung disease	116/1237	436/6623	1.58647e-05	0.000888422	0.000710495	CFLAR/IFRD1/FAS/CD44/TNC/SERPINB3/CASP8/GSTO2/TACR2/IL4R/GSTP1/MMP2/MAEA/NLRP1/TIMP3/NFKBIA/CTSH/CCN4/CAV1/MET/SERPINE1/AEBP1/CXCL12/CCL2/SOD3/STX2/SOD2/VEGFA/SPARC/F3/MUC5B/SPP1/CAT/IRF1/ATF4/LAMA5/LGALS3/CHI3L1/SFTPD/ANXA1/AGT/TXN/EPHX1/ADAM33/MMP3/IL18/FBXO32/ITGB2/PDPN/FCGR3B/PTX3/DEFB1/SMAD3/NOD2/LGALS9/COL4A3/KRT19/BSG/IL16/MTHFR/F2R/COL18A1/MUC1/TRPV2/DMBT1/CLDN4/SERPINA1/MICA/DDR1/AQP1/TN…	116
DOID:11984	DOID:11984	hypertrophic cardiomyopathy	23/1237	52/6623	1.92217e-05	0.00102962	0.000823411	VCL/MMP2/MYH7/PYGB/PRKAG2/CCL2/JPH2/OBSCN/MYL3/DES/TMEM70/MYBPC1/MYH6/MYOM1/TNNT2/TPM1/IGFBP3/ACE/TCAP/NPPA/TNNT1/GJA1/MYL2	23
DOID:5844	DOID:5844	myocardial infarction	73/1237	249/6623	2.19307e-05	0.00112577	0.000900311	CFH/PROM1/ALOX5/MMP2/TIMP3/CKM/SERPINE1/CXCL12/CCL2/SOD3/SLC2A9/VEGFA/THBS4/FN1/F3/CTSD/VAMP8/PTGIS/LRRFIP1/C3/PCSK2/GDF15/POSTN/FADS2/AGT/THBS1/EPHX1/GSN/MMP3/IL18/ATP5PF/KCNMA1/LRP8/ALB/PTX3/ITGA2/MTHFR/F2R/THBS2/GJA4/DDX39B/DNASE1/C4B/MIAT/ADH1C/PECAM1/PON1/LAMA3/CST3/TNNT2/APOE/IL1RN/ACE/S100B/ANXA5/TNFRSF11B/LPL/CYP4F2/MAPT/MMP1/ADH1B/SERPINB2/GPX1/PTGS1/PROCR/EPHX2/IL6ST/FGB/NPPA/THBD/MB/TN…	73
DOID:2731	DOID:2731	vesiculobullous skin disease	12/1237	19/6623	2.34999e-05	0.00115808	0.000926145	LAMA5/SERPINH1/PLEC/KRT5/KRT14/LAMB3/VIM/LAMA3/COL1A1/IGFBP3/MMP1/LAMC2	12
DOID:0080001	DOID:0080001	bone disease	185/1237	767/6623	3.80319e-05	0.00180213	0.00144121	CFH/CFLAR/IL32/CD4/ALOX5/FAS/CD44/CYBA/NGFR/P4HA2/IL4R/B4GALT1/FTL/MMP2/TF/NLRP1/UNC13D/COMT/GADD45B/CYP2D6/TIMP3/NFKBIA/BMP7/TRIB3/JAG1/COTL1/CLCN7/CCN4/LILRB1/VIPR2/SERPINE1/SLC1A1/PTGDS/CXCL12/CCL2/PRKAR1A/MYH3/SLC2A9/CRYAB/NEDD9/SOD2/VEGFA/SPARC/WNT5A/FN1/IL1R1/FHL2/PLEK/F3/NRP2/CNR1/SPP1/CLU/PTK2B/CAT/ANXA11/PTGIS/CDKN1A/POR/USP6/SHBG/GDF15/TNNT3/PDLIM4/CHI3L1/SFTPD/ANXA1/ADAMTS7/SULF1/THBS1…	185
DOID:170	DOID:170	endocrine gland cancer	118/1237	454/6623	4.20604e-05	0.00187335	0.00149817	CFLAR/SKAP2/TYMP/FAS/TNC/TG/CASP8/LLGL2/RAP1GAP/IL4R/SCTR/CEACAM6/MMP2/TF/NRP1/CDC25B/NDRG1/CAV1/MET/SFRP4/CXCL12/CCL2/ABCC3/SOD2/PRPH2/VEGFA/SPARC/LIFR/BCL6/WNT5A/ABCC5/EFEMP1/FN1/TPO/EPHA4/DHCR24/F3/NRP2/SPP1/CDKN1A/MT1G/ABCC4/PAX8/C3/PALLD/KLK10/ACTN4/AKAP12/LGALS3/POSTN/REG4/ANXA1/TXN/ENPP2/THBS1/LHCGR/ESR2/RHOB/MUC4/SFRP2/EPHA1/IL18/GFRA1/ZFP36L2/KLF10/CXCL16/SDC3/CLDN1/ITGA2/CTSB/SYK/NDRG2/…	118
DOID:0060036	DOID:0060036	intrinsic cardiomyopathy	40/1237	117/6623	4.25761e-05	0.00187335	0.00149817	FAS/VCL/TNC/SDHA/PGM1/MMP2/MYH7/PYGB/SERPINE1/PRKAG2/CCL2/CRYAB/LDB3/ESR2/ANKRD1/JPH2/MMP3/BAG3/OBSCN/MYL3/DES/TMEM70/MYBPC1/MYH6/RBM20/MYOM1/CD46/TNNT2/TNFSF10/TPM1/IGFBP3/ACE/TNFRSF11B/TCAP/ADRA2C/MMP1/NPPA/TNNT1/GJA1/MYL2	40
DOID:9884	DOID:9884	muscular dystrophy	32/1237	88/6623	6.38387e-05	0.00271204	0.00216889	CFLAR/PROM1/SYNE2/GPC1/MMP2/MYH7/SGCG/VEGFA/SPP1/OBSL1/SYNE1/ITGA7/COL6A1/COL6A2/PAMR1/BAG3/PDLIM3/SELENON/SDC3/CAPN2/COL6A3/PLEC/SYNM/CAV3/TGM2/GGT1/CRYM/SGCA/HSPG2/MAPT/ACTA1/CAVIN1	32
DOID:3119	DOID:3119	gastrointestinal system cancer	263/1237	1155/6623	6.80377e-05	0.00279408	0.0022345	CFLAR/PROM1/MMP25/ALOX5/SYT13/TYMP/FAS/CD44/DKK3/SERPINB3/BCAT1/GPC1/CASP8/ST3GAL6/NGFR/MCAM/SCTR/GSTP1/CD82/B4GALT1/MMP2/GNAS/TF/COMT/ITPR3/NRP1/POLR2E/GADD45B/FBXO7/TIMP3/NFKBIA/BMP7/BIRC7/EEF1A2/RASSF2/JAG1/CTSH/SFRP1/LAPTM4B/CCN4/NDRG1/FGL1/SULT2A1/CAV2/CAV1/MET/SERPINE1/CXCL12/CCL2/ABCC3/PMP22/HSPA8/SOD2/VEGFA/SPARC/LIFR/BCL6/WNT5A/ABCC5/STEAP3/EFEMP1/ERRFI1/MFN2/CTSD/CNR1/SPP1/RARRES1/ECRG4…	263
DOID:1074	DOID:1074	kidney failure	45/1237	140/6623	8.08083e-05	0.00321148	0.0025683	CFH/CYBA/MCAM/COL4A4/SERPINE1/PTGDS/CCL2/SLC2A9/VEGFA/FN1/F3/SPP1/ADRA1A/CDKN1A/C3/AGT/IL18/MERTK/ATP5PF/ITGB2/FCGR3B/PTX3/B2M/KLK1/COL4A3/SLC19A1/MTHFR/PON1/TFRC/SLC12A1/CST3/APOE/IL1RN/CRHBP/ACE/TNFRSF11B/MMP1/ITGA8/MSLN/HSPA1A/IL6ST/CCL15/SLC2A1/SHC1/CRHR1	45
DOID:0060056	DOID:0060056	hypersensitivity reaction disease	146/1237	595/6623	0.000116608	0.00448511	0.00358687	CFH/ST3GAL1/CD4/CD22/FAS/CD44/TNC/TG/SERPINB3/CASP8/IL4R/ITGB5/GSTP1/CD59/MMP2/GNAS/TF/NLRP1/COMT/ITPR3/CYP2D6/NFKBIA/COTL1/PON2/CAV2/CAV1/MET/CXCL12/CHRNE/CCL2/SOD3/SOD2/SMOC2/VEGFA/PDGFRB/FN1/GNLY/TPO/CNR1/SPP1/ADRA1A/CAT/ANXA11/CDKN1A/ABCC4/IRF1/C3/GFAP/CHI3L1/SFTPD/SAA2/CD164/AGT/BLK/IL36RN/TXN/ENPP2/ALDH1B1/THBS1/CENPO/ESR2/SERPINH1/HNMT/IL18/PLOD2/MX1/IFNGR2/CXCL16/FCGR3B/PTX3/DEFB1/SMAD3/N…	146
DOID:37	DOID:37	skin disease	80/1237	292/6623	0.00012156	0.00448511	0.00358687	IL32/ALOX5/FAS/TG/CASP8/NGFR/IL4R/GSTP1/MMP2/DSP/CAV1/MET/CCL2/SOD2/VEGFA/TPO/F3/CAT/CDKN1A/C3/LAMA5/SPINK5/LPIN1/SERPINH1/ADAM33/MMP3/HNMT/IL18/SQSTM1/ALB/DEFB1/SYK/AQP3/ANPEP/SMAD3/NOD2/KLK1/IL7R/KLK7/IL16/PLEC/F2R/ANXA2/KRT5/KRT14/LAMB3/DIO2/LTF/VIM/LAMA3/TFRC/PEBP1/COL1A1/IL1RL1/CSTA/IL1RN/IGFBP3/ACE/GJB2/KRT10/MMP1/GPX1/CCL3/LAMC2/NOP53/FLG/TNFRSF14/KRT6C/IL6ST/IVL/KRT1/CAVIN1/CCL3L1/CCL3L3/…	80
DOID:0050686	DOID:0050686	organ system cancer	584/1237	2816/6623	0.0001262	0.00448511	0.00358687	CFLAR/SKAP2/PROM1/GAS7/CD79B/MGST1/MMP25/IL32/CD4/CD22/ALOX5/CNTN1/SYT13/TYMP/FAS/CD44/VCAN/TNC/TG/DKK3/CYBA/SYNE2/SERPINB3/BCAT1/GPC1/CASP8/ST3GAL6/NGFR/EYA2/GSTO2/STAG3/HDAC4/LLGL2/ATP2A3/TACR2/PLD1/MCAM/RAP1GAP/IL4R/FBLN1/SYNJ2/PCM1/SCTR/P2RX5/GSTP1/CD59/CD82/B4GALT1/CEACAM6/FTL/MMP2/GNAS/LYZ/LAMB1/TF/UNC13D/COMT/ITPR3/DSP/SCD/NRP1/POLR2E/GADD45B/CYP2D6/FBXO7/TIMP3/MYH9/NFKBIA/PYGB/NINL/BMP7/B…	584
DOID:417	DOID:417	hypersensitivity reaction type II disease	126/1237	503/6623	0.000138138	0.00448511	0.00358687	CFH/ST3GAL1/CD4/CD22/FAS/CD44/TG/SERPINB3/CASP8/IL4R/ITGB5/GSTP1/CD59/MMP2/GNAS/NLRP1/COMT/ITPR3/CYP2D6/NFKBIA/PON2/CAV2/CAV1/MET/CXCL12/CHRNE/CCL2/SOD3/SOD2/SMOC2/VEGFA/PDGFRB/FN1/GNLY/TPO/CNR1/SPP1/CAT/CDKN1A/ABCC4/IRF1/C3/GFAP/SFTPD/SAA2/BLK/IL36RN/TXN/ENPP2/THBS1/CENPO/ESR2/SERPINH1/IL18/PLOD2/MX1/IFNGR2/CXCL16/FCGR3B/PTX3/SMAD3/IL7R/KRT8/KRT19/IL16/SAA1/DOK7/MTHFR/ARHGAP45/ANXA2/MUC1/KRT14/S…	126
DOID:552	DOID:552	pneumonia	33/1237	95/6623	0.000138204	0.00448511	0.00358687	CFLAR/TNC/IL4R/MMP2/SERPINE1/CXCL12/CCL2/SOD3/STX2/VEGFA/MUC5B/SPP1/SFTPD/TXN/IL18/NOD2/LGALS9/MUC1/SERPINA1/DDR1/COL1A1/IGFBP5/APOE/IL1RN/MMP7/IGFBP3/ACE/SFTPC/MMP1/IL6ST/NPPA/THBD/SFTPA2	33
DOID:10283	DOID:10283	prostate cancer	98/1237	374/6623	0.000138779	0.00448511	0.00358687	CFLAR/TYMP/FAS/CASP8/MCAM/SYNJ2/GSTP1/CD82/MMP2/LAMB1/COMT/SCD/BMP7/WFDC1/NDRG1/ASAH1/CAV1/MET/SERPINE1/SFRP4/AGR2/CXCL12/CCL2/SOD3/SOD2/VEGFA/FGF1/PDGFRB/WNT5A/F3/SPP1/CDKN1A/ABCC4/GDF15/JUND/LAMA5/LGALS3/ITGA7/LAMC1/MUC4/IL18/AKR1C2/KCNMA1/TFF1/AZGP1/SQSTM1/CXCL16/IGFBP7/ADAMTS9/ITGA2/AQP3/B2M/SMAD3/SPINT2/PSCA/FASN/PDGFD/IL16/HPSE2/MTHFR/ALOX15B/ANXA2/CSMD1/MUC1/PTMA/SERPINA3/AKR1C3/CACNA1H/IG…	98
DOID:2921	DOID:2921	glomerulonephritis	28/1237	76/6623	0.000139167	0.00448511	0.00358687	CFH/ACSM3/COL4A4/MMP2/MYH9/SERPINE1/CCL2/SOD2/CLU/ACTN4/JUND/AGT/ANKRD1/IL18/CXCL16/PTX3/PRKCB/SMAD3/KLK1/COL4A3/TNFRSF6B/PECAM1/SLC12A1/CD46/APOE/IGHMBP2/IGFBP3/ACE	28
DOID:11054	DOID:11054	urinary bladder cancer	34/1237	99/6623	0.00014198	0.00448511	0.00358687	CFLAR/GSTP1/CD82/MMP2/BIRC7/CAV1/SOD2/VEGFA/CDKN1A/IRF1/LGALS3/POSTN/ANXA1/ARL6IP5/ID4/DES/MTHFR/CSMD1/SMTN/MUC1/IGF2R/UCA1/VIM/CEACAM1/RALB/TNFRSF11B/ANGPTL4/SNCG/MMP1/SERPINB5/EFNA1/ID1/FABP4/SLC2A1	34
DOID:2994	DOID:2994	germ cell cancer	93/1237	352/6623	0.000149406	0.00460171	0.00368011	PROM1/CD4/GPRC5A/FAS/TNC/SERPINB3/CASP8/MCAM/RAP1GAP/CD59/CD82/FTL/MMP2/BMP7/SFRP1/NDRG1/CAV1/MET/SERPINE1/SFRP4/CXCL12/SOD2/CAT/CALD1/ITIH5/CDKN1A/IRF1/PCSK2/ATF4/MTUS1/LGALS3/POSTN/GPNMB/RHOB/MUC4/SFRP2/IL18/GFRA1/MERTK/CBR3/PCNT/SQSTM1/PDPN/CLDN1/NDRG2/B2M/SMAD3/PSCA/MAT2A/KRT8/PDGFD/KRT19/ID4/HPSE2/SHMT1/MTHFR/SIVA1/SMYD3/MUC1/SEMA4D/IGF2R/MICB/POU5F1/GSTM2/AQP1/SLC11A1/CEACAM1/PEBP1/RBL2/IL1…	93
DOID:4928	DOID:4928	intrahepatic cholangiocarcinoma	15/1237	31/6623	0.000159575	0.0046447	0.00371449	PROM1/MET/SPP1/ANXA1/TFF1/KRT19/CD151/PTP4A3/MUC1/AQP1/VIM/DUSP1/CD24/PRSS1/S100P	15
DOID:11723	DOID:11723	Duchenne muscular dystrophy	11/1237	19/6623	0.000159699	0.0046447	0.00371449	PROM1/GPC1/MMP2/SGCG/SPP1/PAMR1/SDC3/CAPN2/SYNM/TGM2/HSPG2	11
DOID:3082	DOID:3082	interstitial lung disease	47/1237	152/6623	0.000162112	0.0046447	0.00371449	CFLAR/FAS/SERPINB3/CASP8/GSTP1/MMP2/NLRP1/TIMP3/NFKBIA/CCN4/CAV1/AEBP1/CXCL12/CCL2/SOD3/STX2/SOD2/VEGFA/SPARC/MUC5B/CAT/SFTPD/ANXA1/AGT/MMP3/IL18/FCGR3B/NOD2/F2R/COL18A1/MUC1/SERPINA1/MICA/DDR1/SRXN1/IGFBP5/IL1RN/MMP7/IGFBP3/ACE/GREM1/SFTPC/MMP1/IL6ST/KLRK1/HBB/SFTPA2	47
DOID:0060072	DOID:0060072	benign neoplasm	127/1237	511/6623	0.000187165	0.00505815	0.00404514	CFLAR/ALOX5/FAS/CD44/VCAN/CASP8/NGFR/SLC9A3/ACACB/MCAM/FBLN1/GSTP1/MMP2/GNAS/LAMB1/COMT/NRP1/TSPO/SLC7A5/NDRG1/CAV1/MET/SERPINE1/SFRP4/OGN/CXCL12/SOD2/PRPH2/VEGFA/FGF1/PDGFRB/TPO/CNR1/SPP1/KCNJ5/CLU/CDKN1A/SCGB1D2/PAX8/SHBG/GDF15/COL5A1/GFAP/LGALS3/SNAP25/MYH11/REG4/TNS3/TXN/THBS1/LHCGR/VAMP1/ESR2/CDH13/EPHX1/RHOB/SFRP2/GSN/SERPINH1/MMP3/TFF1/CXCL16/FRZB/CLDN1/ITGA2/CTSB/SMAD3/GPX4/TNXB/FABP6/AKA…	127
DOID:4766	DOID:4766	embryoma	83/1237	309/6623	0.000188124	0.00505815	0.00404514	PROM1/CD4/GPRC5A/FAS/TNC/SERPINB3/CASP8/MCAM/RAP1GAP/CD82/MMP2/BMP7/SFRP1/NDRG1/CAV1/MET/SERPINE1/SFRP4/CXCL12/SOD2/CAT/CALD1/ITIH5/CDKN1A/IRF1/PCSK2/ATF4/MTUS1/LGALS3/POSTN/GPNMB/RHOB/MUC4/SFRP2/IL18/MERTK/CBR3/PCNT/SQSTM1/PDPN/CLDN1/NDRG2/B2M/SMAD3/MAT2A/KRT8/PDGFD/KRT19/ID4/HPSE2/SHMT1/MTHFR/SIVA1/SMYD3/MUC1/SEMA4D/IGF2R/MICB/SLC11A1/CEACAM1/PEBP1/RBL2/IL1RL1/LGALS8/APOE/MMP7/IGFBP3/TM4SF1/SNC…	83
DOID:299	DOID:299	adenocarcinoma	46/1237	149/6623	0.000197532	0.00505815	0.00404514	SKAP2/CLDN18/ATP2A3/MMP2/PYGB/CDC25B/NDRG1/ASAH1/CAV1/SOD2/VEGFA/CAT/CDKN1A/LGALS3/REG4/MUC4/PDPN/CLDN1/ITGA2/AQP3/KRT8/KRT19/KRT13/ID4/NET1/SHMT1/MTHFR/MUC1/KRT5/PTMA/AQP1/CAPG/PEBP1/REG1A/KRT7/MMP7/THY1/MMP1/LAMC2/MSLN/S100A2/SLC2A1/HILPDA/S100A4/GPX3/S100P	46
DOID:2349	DOID:2349	arteriosclerosis	84/1237	314/6623	0.000199687	0.00505815	0.00404514	CFH/IL32/ALOX5/TNC/CYBA/SPEG/SCARB1/MCAM/ITGB5/GSTP1/CD59/MMP2/LYZ/SCD/TSPO/TRIB3/PON2/SERPINE1/PTGDS/CXCL12/CCL2/MGP/SOD2/VEGFA/WNT5A/FN1/F3/CNR1/SPP1/CAT/PALLD/CHI3L1/AGT/TXN/ESR2/RGS5/ADAM33/MMP3/IL18/MERTK/CXCL16/ALB/PTX3/ITGA2/CTSB/B2M/KLK1/IL7R/PDGFD/BSG/SAA1/MTHFR/GAS6/GJA4/PECAM1/PON1/GRN/CAPG/CA12/GGT1/CST3/TNNT2/TNFSF10/KLF2/APOE/IL1RN/HSPG2/IGFBP3/NRG1/ACE/TNFRSF11B/JAM3/LPL/MMP1/CA2/P…	84
DOID:4607	DOID:4607	biliary tract cancer	50/1237	166/6623	0.000208407	0.00505815	0.00404514	CFLAR/PROM1/TYMP/FAS/SCTR/CD82/MMP2/GNAS/LAPTM4B/CCN4/CAV1/MET/CXCL12/VEGFA/SPP1/CDKN1A/LGALS3/POSTN/REG4/ANXA1/ESR2/MUC4/MMP3/TFF1/LRPAP1/KRT19/CD151/ANXA2/TACSTD2/PTP4A3/MUC1/DAPK1/LAMB3/SERPINA1/MICA/AQP1/VIM/DUSP1/TNFSF10/APOE/MMP7/MMP1/CD24/LAMC2/RPSA/PRSS1/KLRK1/SLC2A1/S100P/PRSS2	50
DOID:1091	DOID:1091	tooth disease	42/1237	133/6623	0.000214308	0.00505815	0.00404514	PROM1/CD44/CYBA/MMP2/LYZ/SERPINE1/CCL2/FAM20A/VEGFA/SPARC/MFN2/SFTPD/AGT/MMP3/IL18/PDPN/ALPL/FCGR3B/DEFB1/AQP3/CASP7/NOD2/IL16/C4B/PECAM1/LTF/COL1A1/CTSC/TNFSF10/IL1RN/HSPG2/ACE/TNFRSF11B/KLK4/MUC7/MMP1/CCL3/FCGR2B/FGB/CCL3L1/CCL3L3/FCGR3A	42
DOID:77	DOID:77	gastrointestinal system disease	189/1237	809/6623	0.000215654	0.00505815	0.00404514	SLC7A2/PROM1/IL32/CD4/ALOX5/TYMP/FAS/CD44/H6PD/CYBA/SERPINB3/CASP8/SLC9A3/SCARB1/IL4R/GSTP1/CD59/B4GALT1/CEACAM6/MMP2/GNAS/OAS1/LYZ/COMT/PGC/CYP2D6/BMP7/JAG1/SFRP1/CAV2/CAV1/MET/VIPR2/SERPINE1/RARRES2/CXCL12/CCL2/ABCC3/FAM20A/CBL/SOD2/VEGFA/SPARC/BCL6/WNT5A/STEAP3/FN1/GNLY/IL1R1/MFN2/F3/CNR1/SPP1/PTPA/CLU/CDKN1A/ABCC4/IRF1/PLA2G5/SHBG/SERPINF1/MATN2/CHI3L1/POSTN/MYH11/SFTPD/LOXL2/LDHA/AGT/IL36RN/…	189
DOID:11162	DOID:11162	respiratory failure	21/1237	52/6623	0.000215772	0.00505815	0.00404514	FAS/TNC/SERPINE1/SOD2/VEGFA/F3/SFTPD/PTX3/TRPV2/DMBT1/CLDN4/AQP1/TNFRSF6B/SGCA/ACE/SFTPC/PLA2G2A/HSPA1A/SFTPB/PI3/NPSR1	21
DOID:5041	DOID:5041	esophageal cancer	41/1237	129/6623	0.000217494	0.00505815	0.00404514	FAS/CD44/SERPINB3/MMP2/BMP7/BIRC7/SFRP1/NDRG1/CAV2/CAV1/MET/SERPINE1/CCL2/SOD2/VEGFA/RARRES1/ECRG4/CDKN1A/AKAP12/ARL6IP5/MUC4/MMP3/IL18/PDPN/CLDN1/ADAMTS9/HSP90B1/SHMT1/MTHFR/MUC1/DAPK1/SLC11A1/CD46/IGFBP3/SNCG/MMP1/MAN2C1/ID1/S100A2/S100A4/MT2A	41
DOID:3390	DOID:3390	palmoplantar keratosis	9/1237	14/6623	0.000217599	0.00505815	0.00404514	DSP/GJB2/CCL3/KRT6C/KRT1/CCL3L1/CCL3L3/KRT6A/GJA1	9
DOID:4606	DOID:4606	bile duct cancer	41/1237	130/6623	0.000261653	0.00586103	0.00468722	PROM1/TYMP/FAS/SCTR/GNAS/LAPTM4B/CCN4/CAV1/MET/CXCL12/VEGFA/SPP1/CDKN1A/LGALS3/POSTN/ANXA1/ESR2/MUC4/MMP3/TFF1/KRT19/CD151/ANXA2/PTP4A3/MUC1/DAPK1/SERPINA1/MICA/AQP1/VIM/DUSP1/TNFSF10/APOE/MMP7/MMP1/CD24/RPSA/PRSS1/KLRK1/S100P/PRSS2	41
DOID:4897	DOID:4897	bile duct carcinoma	41/1237	130/6623	0.000261653	0.00586103	0.00468722	PROM1/TYMP/FAS/SCTR/GNAS/LAPTM4B/CCN4/CAV1/MET/CXCL12/VEGFA/SPP1/CDKN1A/LGALS3/POSTN/ANXA1/ESR2/MUC4/MMP3/TFF1/KRT19/CD151/ANXA2/PTP4A3/MUC1/DAPK1/SERPINA1/MICA/AQP1/VIM/DUSP1/TNFSF10/APOE/MMP7/MMP1/CD24/RPSA/PRSS1/KLRK1/S100P/PRSS2	41
DOID:16	DOID:16	integumentary system disease	86/1237	327/6623	0.000311894	0.00686167	0.00548746	IL32/ALOX5/FAS/TG/CASP8/NGFR/IL4R/GSTP1/MMP2/DSP/CAV1/MET/CCL2/SOD2/VEGFA/TPO/F3/CAT/CDKN1A/C3/LAMA5/SPINK5/LPIN1/IL36RN/SERPINH1/ADAM33/MMP3/HNMT/IL18/SQSTM1/PDPN/ALB/DEFB1/SYK/AQP3/ANPEP/SMAD3/NOD2/KLK1/IL7R/KLK7/KRT15/IL16/PLEC/F2R/ANXA2/KRT5/KRT14/LAMB3/MICA/CDSN/DIO2/LTF/VIM/LAMA3/TRAF1/TFRC/PEBP1/COL1A1/IL1RL1/CSTA/IL1RN/IGFBP3/ACE/GJB2/KRT10/MMP1/GPX1/CCL3/LAMC2/NOP53/FLG/TNFRSF14/KRT6C/IL…	86
DOID:3856	DOID:3856	male reproductive organ cancer	98/1237	382/6623	0.000319175	0.00689865	0.00551703	CFLAR/TYMP/FAS/CASP8/MCAM/SYNJ2/GSTP1/CD82/MMP2/LAMB1/COMT/SCD/BMP7/WFDC1/NDRG1/ASAH1/CAV1/MET/SERPINE1/SFRP4/AGR2/CXCL12/CCL2/SOD3/SOD2/VEGFA/FGF1/PDGFRB/WNT5A/F3/SPP1/CDKN1A/ABCC4/GDF15/JUND/LAMA5/LGALS3/ITGA7/LAMC1/MUC4/IL18/AKR1C2/KCNMA1/TFF1/AZGP1/SQSTM1/CXCL16/IGFBP7/ADAMTS9/ITGA2/AQP3/B2M/SMAD3/SPINT2/PSCA/FASN/PDGFD/IL16/HPSE2/MTHFR/ALOX15B/ANXA2/CSMD1/MUC1/PTMA/SERPINA3/AKR1C3/CACNA1H/IG…	98
DOID:1107	DOID:1107	esophageal carcinoma	36/1237	111/6623	0.000334359	0.00710226	0.00567986	FAS/CD44/SERPINB3/MMP2/BIRC7/SFRP1/NDRG1/CAV2/CAV1/MET/SERPINE1/CCL2/SOD2/VEGFA/RARRES1/ECRG4/CDKN1A/AKAP12/ARL6IP5/MUC4/MMP3/IL18/PDPN/HSP90B1/SHMT1/MTHFR/MUC1/DAPK1/CD46/IGFBP3/SNCG/MMP1/MAN2C1/ID1/S100A2/S100A4	36
DOID:3342	DOID:3342	bone inflammation disease	153/1237	643/6623	0.000383351	0.00800488	0.00640172	CFH/CFLAR/IL32/CD4/ALOX5/FAS/CD44/CYBA/NGFR/P4HA2/IL4R/B4GALT1/FTL/MMP2/TF/NLRP1/UNC13D/GADD45B/CYP2D6/TIMP3/NFKBIA/BMP7/TRIB3/JAG1/COTL1/CLCN7/CCN4/LILRB1/VIPR2/SERPINE1/PTGDS/CXCL12/CCL2/SLC2A9/CRYAB/NEDD9/SOD2/VEGFA/SPARC/WNT5A/FN1/IL1R1/FHL2/F3/NRP2/CNR1/SPP1/CLU/CAT/PTGIS/CDKN1A/GDF15/CHI3L1/SFTPD/ANXA1/ADAMTS7/SULF1/THBS1/ADAMTS14/ESR2/RPTOR/COL6A1/RHOB/GSN/SERPINH1/MMP3/IL18/ROBO3/ITGB2/CX…	153
DOID:120	DOID:120	female reproductive organ cancer	104/1237	412/6623	0.000399485	0.00820276	0.00655997	CFLAR/PROM1/CD4/TYMP/FAS/CD44/VCAN/SERPINB3/STAG3/ATP2A3/MCAM/GSTP1/CD82/CEACAM6/MMP2/TIMP3/NFKBIA/JAG1/LAPTM4B/NDRG1/CAV1/MET/SERPINE1/CXCL12/SOD2/RPS12/VEGFA/PDGFRB/WNT5A/FHL2/ELAPOR1/CDKN1A/PAX8/SHBG/ACTN4/GDF15/CHI3L1/POSTN/TXN/THBS1/LHCGR/ESR2/IQGAP1/SERPINH1/MMP3/IL18/ETS2/CBR3/PDPN/ANPEP/C19orf33/KLK1/KLK7/ALCAM/KRT19/BSG/CFL1/HPSE2/MTHFR/F2R/TACSTD2/SMYD3/MUC1/SEMA4D/TGM2/POU5F1/DDR1/DIO2…	104
DOID:2348	DOID:2348	arteriosclerotic cardiovascular disease	80/1237	303/6623	0.000441091	0.00890858	0.00712443	CFH/IL32/ALOX5/TNC/CYBA/SCARB1/ITGB5/GSTP1/CD59/MMP2/LYZ/SCD/TSPO/TRIB3/PON2/SERPINE1/PTGDS/CXCL12/CCL2/MGP/SOD2/VEGFA/WNT5A/FN1/F3/CNR1/SPP1/CAT/PALLD/CHI3L1/AGT/TXN/ESR2/RGS5/ADAM33/MMP3/IL18/MERTK/CXCL16/ALB/PTX3/ITGA2/CTSB/IL7R/PDGFD/BSG/SAA1/MTHFR/GAS6/GJA4/PECAM1/PON1/GRN/CAPG/CA12/GGT1/CST3/TNNT2/TNFSF10/KLF2/APOE/IL1RN/HSPG2/IGFBP3/NRG1/ACE/TNFRSF11B/JAM3/LPL/MMP1/CA2/PLIN2/TNFRSF14/PLA2G…	80
DOID:3996	DOID:3996	urinary system cancer	111/1237	446/6623	0.000455189	0.00904505	0.00723357	CFLAR/ALOX5/CD44/TNC/CASP8/IL4R/GSTP1/CD82/MMP2/NRP1/BMP7/BIRC7/JAG1/SFRP1/NDRG1/CAV1/MET/SERPINE1/CXCL12/CCL2/ST3GAL4/SOD2/VEGFA/LAMA4/SPP1/CLU/CDKN1A/MT1G/IRF1/PAX8/BST2/SLC6A6/LGALS3/POSTN/ANXA1/AGT/CCN3/THBS1/SLC2A5/ARL6IP5/SFRP2/MMP3/IL18/CXCL16/FCGR3B/FRZB/CLDN1/NDRG2/B2M/SPINT2/C19orf33/COL4A3/ALCAM/ID4/BSG/IL16/DES/MTHFR/CD151/COL18A1/GAS6/CSMD1/SMTN/MUC1/PRAME/SERPINA5/AKR1C3/DAPK1/IGF2R…	111
DOID:1793	DOID:1793	pancreatic cancer	77/1237	290/6623	0.000468419	0.00916019	0.00732565	CFLAR/SKAP2/TYMP/FAS/CASP8/LLGL2/RAP1GAP/IL4R/CEACAM6/MMP2/NRP1/NDRG1/CAV1/MET/CXCL12/ABCC3/SOD2/VEGFA/SPARC/LIFR/WNT5A/ABCC5/EFEMP1/EPHA4/F3/NRP2/ABCC4/C3/PALLD/KLK10/ACTN4/AKAP12/LGALS3/POSTN/ANXA1/THBS1/MUC4/EPHA1/IL18/KLF10/CXCL16/SDC3/CLDN1/ITGA2/SYK/NDRG2/FASN/PDGFD/BNIP3/MTHFR/CD151/CADM1/MUC1/PDIA2/TGM2/ITGA1/CTNNA1/CCN5/PEBP1/QSOX1/TNFSF10/MMP7/CYP1B1/RALB/TYMS/SERPINB5/TXNIP/LAMC2/MSLN/…	77
DOID:3388	DOID:3388	periodontal disease	36/1237	113/6623	0.000491177	0.00945515	0.00756154	PROM1/CD44/CYBA/MMP2/LYZ/SERPINE1/CCL2/VEGFA/SPARC/SFTPD/AGT/MMP3/IL18/PDPN/FCGR3B/DEFB1/AQP3/CASP7/NOD2/IL16/C4B/PECAM1/LTF/CTSC/TNFSF10/IL1RN/HSPG2/ACE/TNFRSF11B/MMP1/CCL3/FCGR2B/FGB/CCL3L1/CCL3L3/FCGR3A	36
DOID:3213	DOID:3213	demyelinating disease	43/1237	142/6623	0.000499924	0.00947548	0.00757779	CD4/FAS/IL4R/VIPR2/SERPINE1/SLC1A1/CXCL12/CCL2/CRYAB/C7/CNR1/CAT/IRF1/C3/NECTIN2/CHI3L1/AGT/IRF8/MMP3/IL18/MX1/ITGB2/FCGR3B/CKB/NOD2/IL7R/A2M/CFD/MBP/MICB/ITGA1/SLC11A1/GRN/CD46/APOE/IL1RN/ACE/S100B/MAPT/CD24/FCGR2B/GAPDH/FCGR3A	43
DOID:403	DOID:403	mouth disease	47/1237	159/6623	0.000511455	0.00954716	0.00763512	PROM1/IL32/CD44/CYBA/MMP2/LYZ/SERPINE1/CCL2/FAM20A/VEGFA/SPARC/WNT5A/MFN2/SFTPD/AGT/MMP3/IL18/PDPN/ALPL/FCGR3B/DEFB1/AQP3/CASP7/HSP90B1/NOD2/IL16/TGM2/C4B/PECAM1/LTF/COL1A1/CTSC/TNFSF10/IL1RN/HSPG2/ACE/TNFRSF11B/KLK4/MUC7/MMP1/CCL3/FCGR2B/SPINK1/FGB/CCL3L1/CCL3L3/FCGR3A	47
DOID:10763	DOID:10763	hypertension	126/1237	519/6623	0.000559248	0.0102016	0.00815851	CFH/ACSM3/FMO3/ATP1A2/FAS/VCAN/TNC/CYBA/CASP8/SLC9A3/GSTP1/MMP2/GNAS/LYZ/COMT/SORBS1/CYP2D6/BMP7/CCN4/CAV1/SERPINE1/CXCL12/CCL2/SOD3/SOD2/VEGFA/MFN2/F3/CNR1/CLU/PTK2B/ADRA1A/CAT/PTGIS/C3/GDF15/LYVE1/AGT/ENPP2/CCN3/PDE5A/ESR2/SLC2A5/RGS5/EPHX1/TPBG/SLC22A3/SDK1/ALAD/MMP3/IL18/MAT1A/DDAH1/ATP5PF/KCNMA1/IFNGR2/ACTG2/PTX3/ERAP1/ERAP2/CACNB2/AVPR1A/RIC3/ANPEP/SCNN1G/NOD2/GPX4/C19orf33/KLK1/IL16/MTHFR/…	126
DOID:2916	DOID:2916	hypersensitivity reaction type IV disease	26/1237	74/6623	0.000563077	0.0102016	0.00815851	FAS/TNC/IL4R/TF/NFKBIA/CCL2/VEGFA/SPP1/ANXA11/CDKN1A/CHI3L1/IL18/NOD2/IL7R/DDR1/IGKC/IGHG1/PON1/SLC11A1/COL1A1/IL18R1/IL1RN/ACE/GREM1/CD24/CCL3	26
DOID:4896	DOID:4896	bile duct adenocarcinoma	37/1237	118/6623	0.000581469	0.0102338	0.00818428	PROM1/TYMP/FAS/SCTR/GNAS/LAPTM4B/CCN4/MET/CXCL12/VEGFA/SPP1/LGALS3/POSTN/ANXA1/MUC4/MMP3/TFF1/KRT19/CD151/ANXA2/PTP4A3/MUC1/DAPK1/SERPINA1/MICA/AQP1/VIM/DUSP1/TNFSF10/MMP7/MMP1/CD24/RPSA/PRSS1/KLRK1/S100P/PRSS2	37
DOID:4947	DOID:4947	cholangiocarcinoma	37/1237	118/6623	0.000581469	0.0102338	0.00818428	PROM1/TYMP/FAS/SCTR/GNAS/LAPTM4B/CCN4/MET/CXCL12/VEGFA/SPP1/LGALS3/POSTN/ANXA1/MUC4/MMP3/TFF1/KRT19/CD151/ANXA2/PTP4A3/MUC1/DAPK1/SERPINA1/MICA/AQP1/VIM/DUSP1/TNFSF10/MMP7/MMP1/CD24/RPSA/PRSS1/KLRK1/S100P/PRSS2	37
DOID:1686	DOID:1686	glaucoma	31/1237	94/6623	0.000614846	0.0105457	0.00843364	FAS/SFRP1/CAV2/CAV1/SERPINE1/SOD2/VEGFA/SPARC/LTBP2/CLU/CDKN1A/PEX5/ESR2/ADAMTS17/COL8A1/MMP3/MTHFR/TAP2/CPNE1/AQP1/PON1/CA12/PADI2/APOE/IL1RN/CYP1B1/GREM1/MMP1/ANGPTL7/NPPA/GJA1	31
DOID:657	DOID:657	adenoma	78/1237	297/6623	0.000616305	0.0105457	0.00843364	ALOX5/FAS/CD44/CASP8/SLC9A3/GSTP1/MMP2/GNAS/TSPO/MET/OGN/CXCL12/VEGFA/TPO/KCNJ5/CLU/CDKN1A/SCGB1D2/PAX8/GDF15/SNAP25/MYH11/REG4/TNS3/THBS1/LHCGR/VAMP1/ESR2/CDH13/EPHX1/SFRP2/GSN/MMP3/TFF1/FRZB/CLDN1/CTSB/SMAD3/GPX4/TNXB/FABP6/AKAP13/KRT19/MTHFR/PLEC/ALOX15B/MUC1/THBS2/SULT1A1/IGF2R/LPAR1/MICA/DDR1/DIO2/AMACR/ADH1C/PECAM1/CTNNA1/ALOX12/LGALS8/TNFSF10/NES/KRT7/MMP7/IGFBP3/S100A1/FGFR4/MMP1/GPX1/PTG…	78
DOID:1936	DOID:1936	atherosclerosis	79/1237	302/6623	0.000647886	0.0109342	0.00874436	CFH/IL32/ALOX5/TNC/CYBA/SCARB1/ITGB5/GSTP1/CD59/MMP2/SCD/TSPO/TRIB3/PON2/SERPINE1/PTGDS/CXCL12/CCL2/MGP/SOD2/VEGFA/WNT5A/FN1/F3/CNR1/SPP1/CAT/PALLD/CHI3L1/AGT/TXN/ESR2/RGS5/ADAM33/MMP3/IL18/MERTK/CXCL16/ALB/PTX3/ITGA2/CTSB/IL7R/PDGFD/BSG/SAA1/MTHFR/GAS6/GJA4/PECAM1/PON1/GRN/CAPG/CA12/GGT1/CST3/TNNT2/TNFSF10/KLF2/APOE/IL1RN/HSPG2/IGFBP3/NRG1/ACE/TNFRSF11B/JAM3/LPL/MMP1/CA2/PLIN2/TNFRSF14/PLA2G2A/E…	79
DOID:11335	DOID:11335	sarcoidosis	25/1237	71/6623	0.000688567	0.0113008	0.00903759	FAS/TNC/IL4R/TF/NFKBIA/CCL2/VEGFA/SPP1/ANXA11/CDKN1A/CHI3L1/IL18/NOD2/IL7R/DDR1/IGKC/IGHG1/PON1/SLC11A1/COL1A1/IL18R1/ACE/GREM1/CD24/CCL3	25
DOID:576	DOID:576	proteinuria	21/1237	56/6623	0.000707282	0.0113008	0.00903759	SLC9A3/ACACB/COL4A4/CD59/CCL2/VEGFA/F3/C3/ACTN4/CHI3L1/AGT/THBS1/PDE5A/PTX3/COL4A3/CFL1/HPSE2/CD55/DDR1/C4B/ACE	21
DOID:1612	DOID:1612	breast cancer	118/1237	484/6623	0.00070873	0.0113008	0.00903759	SKAP2/TYMP/FAS/CD44/TNC/CASP8/PLD1/FBLN1/GSTP1/CD82/MMP2/GNAS/COMT/NRP1/CYP2D6/CDC25B/RASSF2/NDRG1/CAV2/CAV1/MET/SERPINE1/AGR2/CXCL12/CCL2/SOD2/VEGFA/SPARC/PRDX6/SPP1/CLU/ITIH5/CDKN1A/SCGB1D2/IRF1/SH2D3A/SHBG/GDF15/LGALS3/LOXL2/ANXA1/EGLN1/BIN1/TXN/THBS1/LHCGR/PDE5A/ESR2/CDH13/ECM1/EPHX1/SRD5A1/ADAM33/MMP3/ADAMTS1/BTG2/TFF1/SQSTM1/ALPL/CLDN1/ITGA2/CITED2/SYK/TRPV6/HSP90B1/SMAD3/FASN/KRT8/KRT19/BN…	118
DOID:5093	DOID:5093	thoracic cancer	118/1237	484/6623	0.00070873	0.0113008	0.00903759	SKAP2/TYMP/FAS/CD44/TNC/CASP8/PLD1/FBLN1/GSTP1/CD82/MMP2/GNAS/COMT/NRP1/CYP2D6/CDC25B/RASSF2/NDRG1/CAV2/CAV1/MET/SERPINE1/AGR2/CXCL12/CCL2/SOD2/VEGFA/SPARC/PRDX6/SPP1/CLU/ITIH5/CDKN1A/SCGB1D2/IRF1/SH2D3A/SHBG/GDF15/LGALS3/LOXL2/ANXA1/EGLN1/BIN1/TXN/THBS1/LHCGR/PDE5A/ESR2/CDH13/ECM1/EPHX1/SRD5A1/ADAM33/MMP3/ADAMTS1/BTG2/TFF1/SQSTM1/ALPL/CLDN1/ITGA2/CITED2/SYK/TRPV6/HSP90B1/SMAD3/FASN/KRT8/KRT19/BN…	118
DOID:2797	DOID:2797	idiopathic interstitial pneumonia	13/1237	28/6623	0.000722585	0.0113008	0.00903759	MMP2/CCL2/SOD3/IL18/NOD2/MUC1/DDR1/IGFBP5/MMP7/IGFBP3/SFTPC/MMP1/IL6ST	13
DOID:688	DOID:688	embryonal cancer	84/1237	326/6623	0.000734015	0.0113008	0.00903759	PROM1/CD4/GPRC5A/FAS/TNC/SERPINB3/CASP8/MCAM/RAP1GAP/CD82/MMP2/BMP7/SFRP1/NDRG1/CAV1/MET/SERPINE1/SFRP4/CXCL12/SOD2/CAT/CALD1/ITIH5/CDKN1A/IRF1/PCSK2/ATF4/MTUS1/LGALS3/POSTN/GPNMB/RHOB/MUC4/SFRP2/IL18/MERTK/CBR3/PCNT/SQSTM1/PDPN/CLDN1/NDRG2/B2M/SMAD3/MAT2A/KRT8/PDGFD/KRT19/ID4/HPSE2/SHMT1/MTHFR/SIVA1/SMYD3/MUC1/SEMA4D/IGF2R/MICB/POU5F1/SLC11A1/CEACAM1/PEBP1/RBL2/IL1RL1/LGALS8/APOE/MMP7/IGFBP3/TM4…	84
DOID:2377	DOID:2377	multiple sclerosis	41/1237	136/6623	0.000739227	0.0113008	0.00903759	CD4/FAS/IL4R/VIPR2/SERPINE1/SLC1A1/CXCL12/CCL2/CRYAB/C7/CNR1/CAT/IRF1/C3/NECTIN2/CHI3L1/AGT/IRF8/MMP3/IL18/MX1/FCGR3B/CKB/NOD2/IL7R/A2M/CFD/MBP/MICB/ITGA1/SLC11A1/GRN/CD46/APOE/IL1RN/ACE/MAPT/CD24/FCGR2B/GAPDH/FCGR3A	41
DOID:6713	DOID:6713	cerebrovascular disease	33/1237	103/6623	0.000742994	0.0113008	0.00903759	CYBA/MMP2/TIMP3/CCL2/SOD3/FGF1/F3/SPP1/ANXA1/AGT/FBN2/MMP3/DDAH1/CTSB/MTHFR/BCR/COL4A1/PON1/CST3/APOE/IL1RN/IGFBP3/ACE/S100B/TNFRSF11B/LPL/CYP4F2/ADH1B/GPX1/LIMK1/FABP2/FGB/THBD	33
DOID:0060084	DOID:0060084	cell type benign neoplasm	104/1237	419/6623	0.0007612	0.0113643	0.00908834	CFLAR/ALOX5/FAS/CD44/VCAN/CASP8/SLC9A3/MCAM/GSTP1/MMP2/GNAS/LAMB1/COMT/NRP1/TSPO/SLC7A5/MET/SFRP4/OGN/CXCL12/SOD2/VEGFA/FGF1/PDGFRB/TPO/SPP1/KCNJ5/CLU/CDKN1A/SCGB1D2/PAX8/GDF15/COL5A1/SNAP25/MYH11/REG4/TNS3/THBS1/LHCGR/VAMP1/ESR2/CDH13/EPHX1/SFRP2/GSN/MMP3/TFF1/FRZB/CLDN1/ITGA2/CTSB/SMAD3/GPX4/TNXB/FABP6/AKAP13/KRT19/MTHFR/PLEC/ALOX15B/CADM1/MUC1/THBS2/SULT1A1/DAPK1/IGF2R/LPAR1/MICA/DDR1/DIO2/AQP…	104
DOID:28	DOID:28	endocrine system disease	85/1237	331/6623	0.000765615	0.0113643	0.00908834	ABCC8/ST3GAL1/CD4/FAS/CD44/TG/CASP8/IL4R/GSTP1/GNAS/TF/NLRP1/SORBS1/CDC25B/MET/SERPINE1/CCL2/PRKAR1A/SOD2/VEGFA/PDE8B/TPO/F3/CASQ2/SPP1/WDR11/CDKN1A/IRF1/PAX8/SHBG/LGALS3/LHCGR/ESR2/GNA12/ALAD/IL18/SDC3/LMOD1/LRPAP1/CTSB/DEFB1/GP2/KRT8/KRT19/IL16/A2M/MTHFR/PNPLA2/GAS6/AKR1C3/SERPINA1/TAP2/MICA/DIO2/PON1/LTF/SLC2A3/ST6GAL1/COL1A1/WFS1/REG1A/TNNT2/TNFSF10/APOE/IL1RN/DUOX1/IGFBP3/ACE/CTRC/TNFRSF11B/…	85
DOID:8398	DOID:8398	osteoarthritis	50/1237	175/6623	0.000814309	0.0119432	0.00955129	FAS/CYBA/P4HA2/IL4R/MMP2/BMP7/TRIB3/JAG1/CCN4/SERPINE1/PTGDS/CXCL12/CRYAB/SOD2/VEGFA/IL1R1/FHL2/CNR1/SPP1/CHI3L1/SULF1/ADAMTS14/ESR2/RHOB/MMP3/ITGB2/FRZB/CTSB/B2M/SMAD3/SULF2/LPAR1/DIO2/SPON1/PON1/VIM/COMP/COL1A1/SDC4/IL1RN/TIMP4/PADI4/ACE/TNFRSF11B/MMP1/TNFAIP6/CALM1/SLC2A1/PRG4/PRDX5	50
DOID:12554	DOID:12554	hemolytic-uremic syndrome	10/1237	19/6623	0.000889328	0.01289	0.0103085	CFH/IL4R/F3/CLU/C4BPA/CDKN1A/C3/A4GALT/CD46/THBD	10
DOID:381	DOID:381	arthropathy	27/1237	80/6623	0.000908811	0.0130193	0.0104118	FAS/FTL/MMP2/CYP2D6/NFKBIA/BMP7/CCL2/SOD2/VEGFA/SPARC/PTGIS/COL6A1/MMP3/IL18/ALPL/ERAP1/ERAP2/NOD2/SAA1/MICA/NLRP2/TNFSF10/IL1RN/PADI4/ACE/TNFRSF11B/MMP1	27
DOID:684	DOID:684	hepatocellular carcinoma	179/1237	784/6623	0.00107637	0.0150692	0.0120513	PROM1/ALOX5/FAS/CD44/DKK3/SERPINB3/GPC1/CASP8/NGFR/SCTR/GSTP1/CD82/B4GALT1/MMP2/TF/COMT/POLR2E/GADD45B/FBXO7/NFKBIA/BMP7/BIRC7/EEF1A2/RASSF2/JAG1/CTSH/SFRP1/LAPTM4B/CCN4/NDRG1/FGL1/SULT2A1/CAV1/MET/SERPINE1/CXCL12/CCL2/ABCC3/SOD2/VEGFA/SPARC/LIFR/WNT5A/ABCC5/STEAP3/EFEMP1/ERRFI1/MFN2/CNR1/SPP1/PTK2B/CAT/CDKN1A/MT1G/IRF1/SHBG/KLK10/LAMA5/CHD1L/LGALS3/SERPINF1/MATN2/CASP9/LYVE1/ENPP2/RPS6/THBS1/PAP…	179
DOID:686	DOID:686	liver carcinoma	179/1237	784/6623	0.00107637	0.0150692	0.0120513	PROM1/ALOX5/FAS/CD44/DKK3/SERPINB3/GPC1/CASP8/NGFR/SCTR/GSTP1/CD82/B4GALT1/MMP2/TF/COMT/POLR2E/GADD45B/FBXO7/NFKBIA/BMP7/BIRC7/EEF1A2/RASSF2/JAG1/CTSH/SFRP1/LAPTM4B/CCN4/NDRG1/FGL1/SULT2A1/CAV1/MET/SERPINE1/CXCL12/CCL2/ABCC3/SOD2/VEGFA/SPARC/LIFR/WNT5A/ABCC5/STEAP3/EFEMP1/ERRFI1/MFN2/CNR1/SPP1/PTK2B/CAT/CDKN1A/MT1G/IRF1/SHBG/KLK10/LAMA5/CHD1L/LGALS3/SERPINF1/MATN2/CASP9/LYVE1/ENPP2/RPS6/THBS1/PAP…	179
DOID:848	DOID:848	arthritis	143/1237	610/6623	0.00117116	0.016212	0.0129652	CFH/CFLAR/IL32/CD4/ALOX5/FAS/CD44/CYBA/NGFR/P4HA2/IL4R/B4GALT1/MMP2/TF/NLRP1/UNC13D/GADD45B/TIMP3/NFKBIA/BMP7/TRIB3/JAG1/COTL1/CCN4/LILRB1/VIPR2/SERPINE1/PTGDS/CXCL12/CCL2/SLC2A9/CRYAB/NEDD9/SOD2/VEGFA/WNT5A/FN1/IL1R1/FHL2/F3/NRP2/CNR1/SPP1/CLU/CAT/CDKN1A/GDF15/CHI3L1/SFTPD/ANXA1/ADAMTS7/SULF1/THBS1/ADAMTS14/ESR2/RPTOR/RHOB/GSN/SERPINH1/MMP3/IL18/ROBO3/ITGB2/CXCL16/FCGR3B/FRZB/FSTL1/CTSB/SYK/CASP…	143
DOID:1123	DOID:1123	spondyloarthropathy	22/1237	62/6623	0.00126062	0.0170669	0.0136488	FAS/CYP2D6/NFKBIA/CCL2/SOD2/SPARC/PTGIS/COL6A1/MMP3/IL18/ALPL/ERAP1/ERAP2/NOD2/SAA1/MICA/NLRP2/TNFSF10/IL1RN/PADI4/ACE/TNFRSF11B	22
DOID:784	DOID:784	chronic kidney failure	22/1237	62/6623	0.00126062	0.0170669	0.0136488	CYBA/MCAM/COL4A4/SERPINE1/CCL2/ADRA1A/AGT/IL18/ATP5PF/FCGR3B/PTX3/KLK1/COL4A3/SLC19A1/MTHFR/PON1/IL1RN/CRHBP/ACE/CCL15/SHC1/CRHR1	22
DOID:3571	DOID:3571	liver cancer	180/1237	792/6623	0.0013081	0.0175172	0.014009	PROM1/ALOX5/SYT13/FAS/CD44/DKK3/SERPINB3/GPC1/CASP8/NGFR/SCTR/GSTP1/CD82/B4GALT1/MMP2/TF/COMT/POLR2E/GADD45B/FBXO7/NFKBIA/BMP7/BIRC7/EEF1A2/RASSF2/JAG1/CTSH/SFRP1/LAPTM4B/CCN4/NDRG1/FGL1/SULT2A1/CAV1/MET/SERPINE1/CXCL12/CCL2/ABCC3/SOD2/VEGFA/SPARC/LIFR/WNT5A/ABCC5/STEAP3/EFEMP1/ERRFI1/MFN2/CNR1/SPP1/PTK2B/CAT/CDKN1A/MT1G/IRF1/SHBG/KLK10/LAMA5/CHD1L/LGALS3/SERPINF1/MATN2/CASP9/LYVE1/ENPP2/RPS6/THB…	180
DOID:4079	DOID:4079	heart valve disease	16/1237	40/6623	0.00135365	0.0179323	0.0143409	ALOX5/VEGFA/IL1R1/CNR1/SPP1/AGT/CXCL16/PON1/GGT1/APOE/IL1RN/ACE/TNFRSF11B/VKORC1/CD24/FGB	16
DOID:12930	DOID:12930	dilated cardiomyopathy	27/1237	82/6623	0.00138595	0.0181647	0.0145268	FAS/TNC/SDHA/PGM1/MYH7/SERPINE1/CRYAB/LDB3/ESR2/ANKRD1/MMP3/BAG3/DES/MYBPC1/MYH6/RBM20/MYOM1/CD46/TNNT2/TNFSF10/TPM1/ACE/TNFRSF11B/TCAP/ADRA2C/MMP1/NPPA	27
DOID:1070	DOID:1070	primary open angle glaucoma	17/1237	44/6623	0.00152431	0.0197679	0.0158089	FAS/CAV2/CAV1/SERPINE1/SPARC/CDKN1A/ESR2/COL8A1/MTHFR/TAP2/CPNE1/AQP1/PON1/PADI2/APOE/IL1RN/CYP1B1	17
DOID:3480	DOID:3480	uveal disease	15/1237	37/6623	0.00161884	0.0207752	0.0166145	CFH/FAS/CCL2/SOD2/CLU/SERPINF1/MMP3/CKB/NOD2/MTHFR/SERPINA1/PON1/APOE/MMP1/IL6ST	15
DOID:10652	DOID:10652	Alzheimer's disease	96/1237	391/6623	0.00174964	0.0222222	0.0177717	CFH/IL32/ALOX5/FAS/DKK3/GPC1/NGFR/TACR2/GSTP1/GNAS/FKBP1A/TF/COMT/CYP2D6/CHRNA4/ADAP1/CAV1/PTGDS/DNMBP/CCL2/CRYAB/FRK/NEDD9/SOD2/VEGFA/PDE8B/FGF1/DHCR24/PRDX6/CTSD/CLU/PCK1/C3/SHBG/GFAP/SERPINF1/LAMC1/BIN1/LHCGR/ESR2/GSN/HNMT/IL18/CAST/KALRN/SQSTM1/NDRG2/CKB/LRRC15/BSG/A2M/MTHFR/BACE2/COL18A1/SEMA4D/LRRK2/SERPINA3/DAPK1/IGF2R/SERPINA1/MBP/DDX39B/AQP1/PON1/LTF/GRN/SLC2A3/POLB/CHGB/CST3/ALOX12/TNFS…	96
DOID:13809	DOID:13809	familial combined hyperlipidemia	11/1237	24/6623	0.00210977	0.0265228	0.021211	SCD/SERPINE1/FN1/C3/PNPLA2/PON1/APOE/LPL/TXNIP/FABP2/FABP4	11
DOID:0060158	DOID:0060158	acquired metabolic disease	181/1237	806/6623	0.00226616	0.0282011	0.0225532	CFH/ACSM3/ABCC8/PROM1/CD4/ATP1A2/FAS/H6PD/CASP8/PFKP/CLTCL1/ACACB/MCAM/IL4R/PCM1/FDFT1/CD59/MMP2/GNAS/OAS1/LYZ/TF/COMT/ITPR3/SCD/NRP1/CYP2D6/NFKBIA/TRIB3/JAG1/PON2/SERPINE1/RARRES2/AEBP1/CXCL12/P2RX1/CCL2/SOD3/SLC2A9/MGP/SOD2/VEGFA/SPARC/PASK/MFN2/F3/PRDX6/CNR1/SPP1/KCNJ5/CLU/CAT/CALD1/PTGIS/PCK1/C3/PCSK2/SHBG/GDF15/LGALS3/SERPINF1/PEMT/CNDP2/SFTPD/LPIN1/SAA2/FADS2/AGT/ISCU/TXN/ENPP2/TCF19/ADCY3/…	181
DOID:4989	DOID:4989	pancreatitis	31/1237	101/6623	0.00229747	0.0283049	0.0226361	CD4/CD44/GSTP1/TF/CCL2/SOD2/VEGFA/F3/SPP1/IL18/CTSB/DEFB1/GP2/KRT8/A2M/MTHFR/GAS6/SERPINA1/PON1/LTF/REG1A/TNFSF10/ACE/CTRC/LPL/ADH1B/CA2/CYP2E1/SPINK1/PRSS1/PRSS2	31
DOID:3083	DOID:3083	chronic obstructive pulmonary disease	54/1237	201/6623	0.00240386	0.0293223	0.0234499	FAS/GSTO2/TACR2/IL4R/GSTP1/MMP2/MAEA/MET/SERPINE1/CCL2/SOD3/SOD2/VEGFA/F3/MUC5B/SPP1/CAT/ATF4/CHI3L1/SFTPD/EPHX1/ADAM33/MMP3/IL18/FBXO32/ITGB2/DEFB1/SMAD3/COL4A3/IL16/SERPINA1/SLC11A1/COL1A1/IL1RL1/TNNT2/CSTA/IL1RN/DUOX1/CYP1B1/FLCN/ACE/TNFRSF11B/SFTPC/C3AR1/MMP1/CYP2E1/DUOX2/HSP90AA1/SFTPB/CXCL11/KLRK1/HBB/PI3/FGL2	54
DOID:680	DOID:680	tauopathy	96/1237	395/6623	0.00244955	0.0295283	0.0236146	CFH/IL32/ALOX5/FAS/DKK3/GPC1/NGFR/TACR2/GSTP1/GNAS/FKBP1A/TF/COMT/CYP2D6/CHRNA4/ADAP1/CAV1/PTGDS/DNMBP/CCL2/CRYAB/FRK/NEDD9/SOD2/VEGFA/PDE8B/FGF1/DHCR24/PRDX6/CTSD/CLU/PCK1/C3/SHBG/GFAP/SERPINF1/LAMC1/BIN1/LHCGR/ESR2/GSN/HNMT/IL18/CAST/KALRN/SQSTM1/NDRG2/CKB/LRRC15/BSG/A2M/MTHFR/BACE2/COL18A1/SEMA4D/LRRK2/SERPINA3/DAPK1/IGF2R/SERPINA1/MBP/DDX39B/AQP1/PON1/LTF/GRN/SLC2A3/POLB/CHGB/CST3/ALOX12/TNFS…	96
DOID:3770	DOID:3770	pulmonary fibrosis	34/1237	114/6623	0.00246868	0.0295283	0.0236146	CFLAR/FAS/SERPINB3/MMP2/NLRP1/TIMP3/CCN4/CAV1/AEBP1/CXCL12/CCL2/SOD3/STX2/VEGFA/SPARC/MUC5B/ANXA1/AGT/IL18/FCGR3B/NOD2/F2R/COL18A1/MUC1/MICA/SRXN1/IGFBP5/MMP7/IGFBP3/MMP1/IL6ST/KLRK1/HBB/SFTPA2	34
DOID:0014667	DOID:0014667	disease of metabolism	211/1237	957/6623	0.00251937	0.0298041	0.0238351	CFH/ACSM3/ABCC8/PROM1/CD4/ATP1A2/FAS/H6PD/CASP8/PFKP/CLTCL1/SCARB1/ACACB/MCAM/IL4R/PCM1/FDFT1/GSTP1/CD59/FTL/MMP2/GNAS/OAS1/LYZ/TF/COMT/ITPR3/SCD/NRP1/CYP2D6/NFKBIA/TRIB3/JAG1/PON2/MET/SERPINE1/RARRES2/AEBP1/PHYH/CXCL12/P2RX1/CCL2/SOD3/SLC2A9/MGP/SOD2/VEGFA/SPARC/FN1/PASK/MFN2/F3/PRDX6/CNR1/SPP1/KCNJ5/CLU/CAT/CALD1/PTGIS/PCK1/C3/PCSK2/A4GALT/IVD/SHBG/GDF15/LGALS3/SERPINF1/PEMT/CNDP2/SFTPD/LOXL2/L…	211
DOID:12571	DOID:12571	phacogenic glaucoma	7/1237	6623-12-01	0.00256431	0.0298041	0.0238351	SOD2/CLU/MMP3/MTHFR/PON1/APOE/MMP1	7
DOID:13641	DOID:13641	exfoliation syndrome	7/1237	6623-12-01	0.00256431	0.0298041	0.0238351	SOD2/CLU/MMP3/MTHFR/PON1/APOE/MMP1	7
DOID:0060085	DOID:0060085	organ system benign neoplasm	62/1237	238/6623	0.00266462	0.0306805	0.024536	FAS/CD44/VCAN/NGFR/ACACB/FBLN1/MMP2/GNAS/LAMB1/COMT/NDRG1/CAV1/SERPINE1/CXCL12/PRPH2/VEGFA/PDGFRB/TPO/CNR1/CLU/CDKN1A/SCGB1D2/PAX8/SHBG/COL5A1/GFAP/LGALS3/SNAP25/TXN/LHCGR/VAMP1/ESR2/RHOB/SERPINH1/CXCL16/ITGA2/CTSB/TNXB/SAA1/MTHFR/MUC1/MICA/DDR1/AMACR/PECAM1/CTNNA1/RBL2/COL1A1/NES/ACKR3/IGFBP3/FLCN/S100A1/FGFR4/OXTR/ANKRD2/SFTPB/KLRK1/SLC2A1/GJA1/S100P/S100A7	62
DOID:583	DOID:583	hemolytic anemia	18/1237	50/6623	0.00283292	0.0320197	0.025607	CFH/H6PD/IL4R/CD59/CYB5R3/F3/CLU/C4BPA/CDKN1A/C3/A4GALT/CD55/SIRPA/TFRC/CD46/THBD/HBB/SLC2A1	18
DOID:720	DOID:720	normocytic anemia	18/1237	50/6623	0.00283292	0.0320197	0.025607	CFH/H6PD/IL4R/CD59/CYB5R3/F3/CLU/C4BPA/CDKN1A/C3/A4GALT/CD55/SIRPA/TFRC/CD46/THBD/HBB/SLC2A1	18
DOID:10286	DOID:10286	prostate carcinoma	33/1237	111/6623	0.00300122	0.0336136	0.0268817	CFLAR/TYMP/CASP8/GSTP1/MMP2/COMT/SCD/BMP7/CAV1/MET/SOD2/VEGFA/FGF1/F3/SPP1/TFF1/SQSTM1/PSCA/PDGFD/MTHFR/ALOX15B/CSMD1/SERPINA3/AKR1C3/MMP17/AMACR/VIM/ACO2/COL1A1/TNFSF10/TMBIM6/TXNIP/HSPA1A	33
DOID:1909	DOID:1909	melanoma	147/1237	644/6623	0.00311601	0.0345849	0.0276584	CFLAR/PROM1/FAS/RNASET2/CD44/VCAN/TNC/DKK3/CASP8/NGFR/PLD1/MCAM/RAP1GAP/GSTP1/CD82/FTL/MMP2/GNAS/FXYD5/PGC/NRP1/TIMP3/TSPO/NFKBIA/BMP7/BIRC7/CAV1/MET/SERPINE1/CXCL12/CCL2/PRKAR1A/CRYAB/NEDD9/CRYBG1/PERP/VEGFA/LAMA4/SPARC/WNT5A/FN1/DHCR24/F3/SPP1/LTBP2/CLU/CAT/CDKN1A/TSPAN8/GDF15/LAMA5/LGALS3/SERPINF1/POSTN/LDHA/NT5E/EGLN1/GPNMB/BIN1/CCN3/IRF4/PDE5A/MFGE8/CDH13/MMP3/IL18/ROBO3/ADAMTS1/ITGB2/IGFBP7…	147
DOID:866	DOID:866	vein disease	13/1237	32/6623	0.00320222	0.0352244	0.0281699	P2RX5/SERPINE1/P2RX1/MGP/VEGFA/NT5E/MMP3/BNIP3/MTHFR/SERPINA1/ACE/VKORC1/PCTP	13
DOID:10320	DOID:10320	asbestosis	5/1237	6623-07-01	0.00338782	0.0369362	0.0295389	GSTP1/SOD3/SOD2/CAT/SERPINA1	5
DOID:2320	DOID:2320	obstructive lung disease	68/1237	268/6623	0.00344269	0.0372052	0.029754	FAS/TNC/SERPINB3/GSTO2/TACR2/IL4R/GSTP1/MMP2/MAEA/MET/SERPINE1/CCL2/SOD3/SOD2/VEGFA/F3/MUC5B/SPP1/CAT/IRF1/ATF4/LAMA5/LGALS3/CHI3L1/SFTPD/EPHX1/ADAM33/MMP3/IL18/FBXO32/ITGB2/DEFB1/SMAD3/NOD2/COL4A3/IL16/MTHFR/SERPINA1/SLC11A1/COL1A1/IL1RL1/IL18R1/IL18RAP/TNNT2/CSTA/IL1RN/DUOX1/CYP1B1/FLCN/ACE/TNFRSF11B/SFTPC/C3AR1/MMP1/CYP2E1/DUOX2/TNFRSF14/HSPA1A/HSP90AA1/PPP1R15A/SFTPB/CXCL11/THBD/KLRK1/HBB/PI3…	68
DOID:9588	DOID:9588	encephalitis	18/1237	51/6623	0.00362937	0.0385752	0.0308496	CFLAR/IL32/VEGFA/PTX3/ISG15/MYBPC1/MBP/LTF/GRN/OAS3/TNFSF10/APOE/IL1RN/MAPT/APOD/CCL3/RPSA/IL6ST	18
DOID:0060119	DOID:0060119	pharynx cancer	14/1237	36/6623	0.00363208	0.0385752	0.0308496	BCAT1/MMP2/MET/CCL2/WNT5A/CDKN1A/POSTN/ADAMTS9/LGALS9/HPSE2/DDR1/LTF/RBL2/MMP1	14
DOID:26	DOID:26	pancreas disease	41/1237	147/6623	0.00374615	0.0394467	0.0315465	ABCC8/CD4/CD44/GSTP1/TF/SERPINE1/CCL2/SOD2/VEGFA/F3/SPP1/SHBG/IL18/CTSB/DEFB1/GP2/KRT8/A2M/MTHFR/PNPLA2/GAS6/SERPINA1/PON1/LTF/SLC2A3/REG1A/TNFSF10/APOE/ACE/CTRC/TNFRSF11B/LPL/ADH1B/CA2/CYP2E1/SLC16A1/SPINK1/PRSS1/SLC2A1/PRSS2/CELA3B	41
DOID:10871	DOID:10871	age related macular degeneration	21/1237	63/6623	0.00385342	0.0398943	0.0319045	CFH/PROM1/SCARB1/GSTP1/TF/TIMP3/CCL2/SOD2/PRPH2/VEGFA/EFEMP1/C3/SERPINF1/VLDLR/CFD/PON1/CST3/APOE/MMP7/ACE/GPX3	21
DOID:2007	DOID:2007	degeneration of macula and posterior pole	21/1237	63/6623	0.00385342	0.0398943	0.0319045	CFH/PROM1/SCARB1/GSTP1/TF/TIMP3/CCL2/SOD2/PRPH2/VEGFA/EFEMP1/C3/SERPINF1/VLDLR/CFD/PON1/CST3/APOE/MMP7/ACE/GPX3	21
DOID:854	DOID:854	collagen disease	47/1237	174/6623	0.00398176	0.0408794	0.0326924	CFH/CD22/FAS/SERPINB3/CASP8/ITGB5/MMP2/CYP2D6/CAV1/MET/CCL2/VEGFA/PDGFRB/SPP1/COL5A1/SFTPD/BLK/ENPP2/THBS1/CENPO/PLOD2/MX1/CXCL16/PTX3/SMAD3/TNXB/MUC1/SERPINA5/TAP2/COL15A1/SLC11A1/COMP/COL1A1/IL1RN/PTPRF/LBR/IGFBP3/TIMP4/ACE/MMP1/SERPINB2/COL5A2/SFTPB/FGB/TMSB10/DCN/S100A7	47
DOID:4451	DOID:4451	renal carcinoma	83/1237	340/6623	0.0041459	0.0422128	0.0337587	ALOX5/CD44/TNC/CASP8/IL4R/MMP2/NRP1/BMP7/BIRC7/JAG1/SFRP1/NDRG1/CAV1/MET/SERPINE1/CXCL12/CCL2/ST3GAL4/SOD2/VEGFA/LAMA4/SPP1/CLU/CDKN1A/MT1G/PAX8/BST2/AGT/CCN3/THBS1/SLC2A5/SFRP2/MMP3/IL18/CXCL16/FCGR3B/FRZB/CLDN1/NDRG2/B2M/SPINT2/C19orf33/COL4A3/ALCAM/BSG/IL16/MTHFR/CD151/COL18A1/GAS6/MUC1/SERPINA5/AKR1C3/DAPK1/TAP2/C4B/AQP1/AMACR/PECAM1/LTF/IGFBP5/DUSP1/APOE/KRT7/MMP7/CYP1B1/ACKR3/IGFBP3/F11R/AC…	83
DOID:783	DOID:783	end stage renal failure	13/1237	33/6623	0.00439593	0.0443917	0.0355012	CYBA/SERPINE1/CCL2/ADRA1A/AGT/ATP5PF/FCGR3B/KLK1/SLC19A1/MTHFR/IL1RN/ACE/SHC1	13
DOID:4248	DOID:4248	coronary stenosis	8/1237	16/6623	0.00447688	0.0448416	0.035861	CYBA/MMP2/SERPINE1/CCL2/SPP1/SFTPD/MMP3/APOE	8
DOID:3459	DOID:3459	breast carcinoma	87/1237	360/6623	0.00454389	0.0451458	0.0361043	SKAP2/TYMP/CD44/CASP8/PLD1/GSTP1/MMP2/GNAS/COMT/NRP1/CYP2D6/CDC25B/NDRG1/CAV2/CAV1/MET/SERPINE1/AGR2/CXCL12/CCL2/SOD2/VEGFA/SPARC/PRDX6/CLU/ITIH5/CDKN1A/SCGB1D2/SHBG/GDF15/LGALS3/LOXL2/ANXA1/TXN/LHCGR/ESR2/CDH13/EPHX1/SRD5A1/ADAM33/ADAMTS1/BTG2/TFF1/SQSTM1/ALPL/SYK/TRPV6/HSP90B1/FASN/KRT8/KRT19/FUT2/MTHFR/F2R/CSMD1/PTP4A3/MUC1/KRT5/ISG15/CD55/DAPK1/SIRPA/MICA/VIM/CA12/CEACAM1/WFS1/IGFBP5/TNFSF10/…	87
DOID:4448	DOID:4448	macular degeneration	21/1237	64/6623	0.00474911	0.0463151	0.0370394	CFH/PROM1/SCARB1/GSTP1/TF/TIMP3/CCL2/SOD2/PRPH2/VEGFA/EFEMP1/C3/SERPINF1/VLDLR/CFD/PON1/CST3/APOE/MMP7/ACE/GPX3	21
DOID:326	DOID:326	ischemia	50/1237	189/6623	0.00476999	0.0463151	0.0370394	IL32/TYMP/FAS/CD44/NGFR/P2RX5/TF/CKM/PON2/SLC1A1/CXCL12/MAP3K8/CCL2/SOD2/VEGFA/FGF1/CLU/C3/TRAP1/LDHA/AGT/EGLN1/TXN/THBS1/MFGE8/KCNMA1/ALB/SLC29A4/KLK1/MTHFR/GAS6/SERPINA3/PON1/LGMN/CST3/COL1A1/TNNT2/APOE/NES/IL1RN/F11R/ACE/S100B/ANXA5/TNFRSF11B/ANGPTL4/MAPT/CCL3/CYP2E1/THBD	50
DOID:824	DOID:824	periodontitis	29/1237	97/6623	0.00477437	0.0463151	0.0370394	PROM1/CD44/CYBA/MMP2/LYZ/SERPINE1/CCL2/VEGFA/SFTPD/AGT/MMP3/IL18/PDPN/FCGR3B/DEFB1/AQP3/CASP7/NOD2/IL16/C4B/LTF/CTSC/IL1RN/ACE/TNFRSF11B/MMP1/FCGR2B/FGB/FCGR3A	29
DOID:184	DOID:184	bone cancer	57/1237	221/6623	0.00488765	0.0469048	0.037511	FAS/CD44/TNC/DKK3/CASP8/GSTP1/FTL/MMP2/BIRC7/NDRG1/CAV1/MET/CXCL12/SOD2/VEGFA/PDGFRB/BCL6/WNT5A/FN1/SPP1/CDKN1A/GFAP/LGALS3/TRIM22/SERPINF1/CCN3/ESR2/MMP3/SQSTM1/PDPN/DNASE1L3/CTSB/SYK/HSP90B1/SLC19A1/MTHFR/ANXA2/MUC1/IGF2R/LPAR1/MICB/MICA/COL1A1/DUSP1/TGFBI/IGFBP3/PLXDC1/ANXA5/TNFRSF11B/MMP1/CD24/GSTM3/EFNA1/KLRK1/SLC2A1/S100A4/DCN	57
DOID:2151	DOID:2151	malignant ovarian surface epithelial-stromal neoplasm	65/1237	258/6623	0.00498744	0.0469048	0.037511	CFLAR/TYMP/FAS/CD44/VCAN/STAG3/MCAM/GSTP1/CEACAM6/MMP2/NFKBIA/JAG1/LAPTM4B/CAV1/SERPINE1/VEGFA/FHL2/ELAPOR1/CDKN1A/PAX8/ACTN4/GDF15/CHI3L1/POSTN/TXN/THBS1/ESR2/IQGAP1/IL18/CBR3/PDPN/ANPEP/KLK1/KLK7/ALCAM/BSG/CFL1/F2R/TACSTD2/TGM2/POU5F1/DDR1/SPON1/PON1/GRN/CAPG/SLC2A3/RBL2/DUSP1/MMP7/IGFBP3/THY1/KLK11/SNCG/TYMS/MMP1/SERPINB5/GAB2/WFDC2/MSLN/KLRK1/SLC2A1/HILPDA/S100A4/HSD3B2	65
DOID:2152	DOID:2152	ovary epithelial cancer	65/1237	258/6623	0.00498744	0.0469048	0.037511	CFLAR/TYMP/FAS/CD44/VCAN/STAG3/MCAM/GSTP1/CEACAM6/MMP2/NFKBIA/JAG1/LAPTM4B/CAV1/SERPINE1/VEGFA/FHL2/ELAPOR1/CDKN1A/PAX8/ACTN4/GDF15/CHI3L1/POSTN/TXN/THBS1/ESR2/IQGAP1/IL18/CBR3/PDPN/ANPEP/KLK1/KLK7/ALCAM/BSG/CFL1/F2R/TACSTD2/TGM2/POU5F1/DDR1/SPON1/PON1/GRN/CAPG/SLC2A3/RBL2/DUSP1/MMP7/IGFBP3/THY1/KLK11/SNCG/TYMS/MMP1/SERPINB5/GAB2/WFDC2/MSLN/KLRK1/SLC2A1/HILPDA/S100A4/HSD3B2	65
DOID:4001	DOID:4001	ovarian carcinoma	65/1237	258/6623	0.00498744	0.0469048	0.037511	CFLAR/TYMP/FAS/CD44/VCAN/STAG3/MCAM/GSTP1/CEACAM6/MMP2/NFKBIA/JAG1/LAPTM4B/CAV1/SERPINE1/VEGFA/FHL2/ELAPOR1/CDKN1A/PAX8/ACTN4/GDF15/CHI3L1/POSTN/TXN/THBS1/ESR2/IQGAP1/IL18/CBR3/PDPN/ANPEP/KLK1/KLK7/ALCAM/BSG/CFL1/F2R/TACSTD2/TGM2/POU5F1/DDR1/SPON1/PON1/GRN/CAPG/SLC2A3/RBL2/DUSP1/MMP7/IGFBP3/THY1/KLK11/SNCG/TYMS/MMP1/SERPINB5/GAB2/WFDC2/MSLN/KLRK1/SLC2A1/HILPDA/S100A4/HSD3B2	65
DOID:2691	DOID:2691	myoma	4/1237	6623-05-01	0.00515741	0.0477739	0.038206	CAV1/CDKN1A/SHBG/OXTR	4
DOID:3209	DOID:3209	junctional epidermolysis bullosa	4/1237	6623-05-01	0.00515741	0.0477739	0.038206	LAMA5/LAMB3/LAMA3/LAMC2	4
DOID:2394	DOID:2394	ovarian cancer	70/1237	282/6623	0.00535333	0.0492187	0.0393615	CFLAR/PROM1/TYMP/FAS/CD44/VCAN/STAG3/MCAM/GSTP1/CEACAM6/MMP2/NFKBIA/JAG1/LAPTM4B/CAV1/SERPINE1/VEGFA/FHL2/ELAPOR1/CDKN1A/PAX8/ACTN4/GDF15/CHI3L1/POSTN/TXN/THBS1/ESR2/IQGAP1/IL18/CBR3/PDPN/ANPEP/C19orf33/KLK1/KLK7/ALCAM/BSG/CFL1/F2R/TACSTD2/TGM2/POU5F1/DDR1/SPON1/PON1/GRN/CAPG/SLC2A3/RBL2/DUSP1/KRT7/MMP7/IGFBP3/THY1/KLK11/SNCG/TYMS/MMP1/SERPINB5/GAB2/WFDC2/MSLN/ID1/KLRK1/SLC2A1/HILPDA/S100A4/S100P…	70

## Sheet: hc-RAE DO (brain tissues)
	ID	Description	GeneRatio	BgRatio	pvalue	p.adjust	qvalue	geneID	Count
DOID:1561	DOID:1561	cognitive disorder	142/740	707/5823	2.01737e-09	2.14648e-06	1.99826e-06	NRXN3/RNH1/PER3/CAMK2B/CAMK2A/SNCB/ACTB/PCM1/FAT1/GSTP1/GNAS/RPH3A/CHGB/PEBP1/TF/DPYSL2/SORBS1/ARVCF/TSPO/MLC1/CHGA/CST3/NCS1/SEPTIN4/B3GAT1/HSPA8/SLC1A2/GAPDH/OPRM1/SOD2/MDGA1/PDE1A/SLC1A4/PADI2/CREB1/CLU/NPY/CIT/APOL2/SHBG/APOE/SULT4A1/DNAJB1/DLG4/CHI3L1/CHL1/NAPG/AHI1/KIAA0513/AGT/GLUL/TPM1/IGF1R/ADCYAP1/TRPM2/HES6/TAGLN3/CPLX2/VLDLR/NTRK2/FEZ1/QDPR/INPP1/S100B/KCNJ9/CARTPT/PRNP/CNTNAP2/PLEC/E…	142
DOID:150	DOID:150	disease of mental health	165/740	899/5823	7.69424e-08	4.09334e-05	3.81068e-05	ATP1A2/NRXN3/RNH1/PER3/CAMK2B/CAMK2A/SNCB/ACTB/RBFOX1/PCM1/FAT1/GSTP1/GNAS/RPH3A/CHGB/PEBP1/TF/DPYSL2/SORBS1/ARVCF/TSPO/MLC1/CHGA/CST3/NCS1/SEPTIN4/B3GAT1/HSPA8/SLC1A2/GAPDH/OPRM1/SOD2/MDGA1/PDE1A/SLC1A4/PADI2/CREB1/CLU/NPY/CIT/APOL2/SHBG/APOE/SULT4A1/DNAJB1/DLG4/CHI3L1/CHL1/NAPG/AHI1/KCNMB4/KIAA0513/AGT/GLUL/TPM1/IGF1R/ADCYAP1/TRPM2/HES6/TAGLN3/CPLX2/VLDLR/NTRK2/FEZ1/QDPR/INPP1/COPG2/S100B/KCNJ9…	165
DOID:5419	DOID:5419	schizophrenia	107/740	542/5823	7.1917e-07	0.000253772	0.000236248	NRXN3/RNH1/PER3/CAMK2B/CAMK2A/ACTB/PCM1/GSTP1/GNAS/CHGB/PEBP1/TF/DPYSL2/SORBS1/ARVCF/MLC1/CHGA/NCS1/SEPTIN4/B3GAT1/HSPA8/SLC1A2/GAPDH/OPRM1/SOD2/MDGA1/SLC1A4/PADI2/CLU/NPY/CIT/APOL2/APOE/SULT4A1/DNAJB1/DLG4/CHI3L1/CHL1/AHI1/KIAA0513/GLUL/TPM1/ADCYAP1/TAGLN3/CPLX2/VLDLR/NTRK2/FEZ1/QDPR/S100B/KCNJ9/CARTPT/PRNP/CNTNAP2/PLEC/ERBB4/NRXN1/GRIN2A/ACTG1/MBP/TPM2/NOS1AP/HSPA1A/DDR1/VAMP2/CHRNA3/FTL/CYP2D6…	107
DOID:2468	DOID:2468	psychotic disorder	107/740	545/5823	9.5403e-07	0.000253772	0.000236248	NRXN3/RNH1/PER3/CAMK2B/CAMK2A/ACTB/PCM1/GSTP1/GNAS/CHGB/PEBP1/TF/DPYSL2/SORBS1/ARVCF/MLC1/CHGA/NCS1/SEPTIN4/B3GAT1/HSPA8/SLC1A2/GAPDH/OPRM1/SOD2/MDGA1/SLC1A4/PADI2/CLU/NPY/CIT/APOL2/APOE/SULT4A1/DNAJB1/DLG4/CHI3L1/CHL1/AHI1/KIAA0513/GLUL/TPM1/ADCYAP1/TAGLN3/CPLX2/VLDLR/NTRK2/FEZ1/QDPR/S100B/KCNJ9/CARTPT/PRNP/CNTNAP2/PLEC/ERBB4/NRXN1/GRIN2A/ACTG1/MBP/TPM2/NOS1AP/HSPA1A/DDR1/VAMP2/CHRNA3/FTL/CYP2D6…	107
DOID:7	DOID:7	disease of anatomical entity	429/740	2977/5823	3.78404e-05	0.00805245	0.00749639	SLC7A2/ABCC8/IFRD1/ALOX5/CNTN1/ATP1A2/CPS1/CD44/TMSB10/TG/MAP4/CELF2/H6PD/RCN1/HEXB/MAPK9/GPC1/SLC9A3/CAMK2A/SNCB/KCNQ2/ACTB/MCAM/RAP1GAP/IL4R/RBFOX1/RAPGEF3/GSTP1/CD59/GNAS/FKBP1A/RPH3A/CHGB/PEBP1/LTBP4/LAMB1/TF/NLRP1/MYH7/DPYSL2/SORBS1/EFHC1/SCD/HCN2/NEFH/TSPO/MLC1/CHGA/ABHD12/CST3/FGF14/COTL1/CLCN7/CTSH/SFRP1/SCN1B/CAV2/CAV1/KANK1/UNC5B/CDH23/PITRM1/SEPTIN4/ASIC2/B3GAT1/HSPA8/CBL/SLC1A2/MGP/GA…	429
DOID:863	DOID:863	nervous system disease	212/740	1336/5823	6.54772e-05	0.0116113	0.0108095	ALOX5/ATP1A2/CD44/CELF2/HEXB/GPC1/CAMK2A/SNCB/KCNQ2/ACTB/IL4R/GSTP1/GNAS/FKBP1A/RPH3A/CHGB/LAMB1/TF/NLRP1/DPYSL2/EFHC1/HCN2/NEFH/TSPO/MLC1/CHGA/ABHD12/CST3/FGF14/SFRP1/SCN1B/CAV2/CAV1/CDH23/SEPTIN4/ASIC2/HSPA8/CBL/SLC1A2/GAPDH/OPRM1/SOD2/PACRG/SPARC/FGF1/ABCC5/FN1/DHCR24/PADI2/CD46/CREB1/CLU/NPY/CHN1/ARPP19/SHBG/ATP1B2/APOE/DPP6/LGALS3/DLG4/CHI3L1/DTNA/APLNR/AHI1/KCNMB4/AGT/GLUL/LAMC1/ITGAV/SEPTI…	212
DOID:1289	DOID:1289	neurodegenerative disease	120/740	694/5823	0.000121857	0.0133537	0.0124316	ALOX5/CELF2/GPC1/CAMK2A/SNCB/IL4R/GSTP1/GNAS/FKBP1A/RPH3A/CHGB/TF/NLRP1/NEFH/CHGA/CST3/FGF14/CAV1/SEPTIN4/ASIC2/SLC1A2/GAPDH/SOD2/PACRG/FGF1/DHCR24/CD46/CREB1/CLU/NPY/ARPP19/SHBG/APOE/DPP6/LGALS3/DLG4/CHI3L1/AGT/GLUL/LAMC1/ITGAV/SEPTIN11/TRPM2/SUMF1/NTRK2/PAK1/MX1/S100B/CARTPT/CTSB/BDKRB2/LINGO1/PRNP/CALB2/BSG/LPL/ALS2CL/BACE2/COL18A1/GRIN2A/SEPTIN9/P4HB/WWOX/MBP/FAS/CHRNA3/CYP2D6/CHRNA4/PDYN/PON…	120
DOID:423	DOID:423	myopathy	60/740	297/5823	0.000123219	0.0133537	0.0124316	CNTN1/CELF2/GPC1/MYH7/CHGA/CST3/CAV1/OPRM1/SOD2/CD46/SHBG/APOE/DPP6/JUND/DTNA/ISCU/TPM1/IGF1R/COL6A1/COL6A2/BAG3/IFNGR2/CAPN2/SDC2/CAVIN1/PNPLA2/PLEC/BACE2/CAV3/DNM3/TPM2/KLHL9/CFLAR/FAS/SDHA/PYGB/LILRB1/MET/SPP1/ITPR2/LPIN1/BIN1/THBS1/OBSCN/DES/TMEM70/MAPT/TNC/POLRMT/CKM/SERPINE1/ACTA1/NPPA/OXTR/YTHDC1/CRYM/SYNM/TNFRSF11B/CXCL8/CTH	60
DOID:66	DOID:66	muscle tissue disease	60/740	297/5823	0.000123219	0.0133537	0.0124316	CNTN1/CELF2/GPC1/MYH7/CHGA/CST3/CAV1/OPRM1/SOD2/CD46/SHBG/APOE/DPP6/JUND/DTNA/ISCU/TPM1/IGF1R/COL6A1/COL6A2/BAG3/IFNGR2/CAPN2/SDC2/CAVIN1/PNPLA2/PLEC/BACE2/CAV3/DNM3/TPM2/KLHL9/CFLAR/FAS/SDHA/PYGB/LILRB1/MET/SPP1/ITPR2/LPIN1/BIN1/THBS1/OBSCN/DES/TMEM70/MAPT/TNC/POLRMT/CKM/SERPINE1/ACTA1/NPPA/OXTR/YTHDC1/CRYM/SYNM/TNFRSF11B/CXCL8/CTH	60
DOID:331	DOID:331	central nervous system disease	157/740	953/5823	0.000125505	0.0133537	0.0124316	ALOX5/ATP1A2/CD44/CELF2/HEXB/GPC1/CAMK2A/SNCB/KCNQ2/ACTB/IL4R/GSTP1/GNAS/FKBP1A/RPH3A/CHGB/LAMB1/TF/NLRP1/DPYSL2/EFHC1/HCN2/NEFH/TSPO/MLC1/CHGA/CST3/FGF14/SCN1B/CAV1/SEPTIN4/ASIC2/HSPA8/SLC1A2/GAPDH/OPRM1/SOD2/PACRG/FGF1/ABCC5/DHCR24/CD46/CREB1/CLU/NPY/ARPP19/SHBG/APOE/DPP6/LGALS3/DLG4/CHI3L1/KCNMB4/AGT/GLUL/LAMC1/ITGAV/SEPTIN11/TRPM2/SUMF1/NTRK2/PAK1/DLG2/LGI4/MX1/DPYSL5/S100B/CARTPT/CTSB/BDKRB2…	157
DOID:0080000	DOID:0080000	muscular disease	61/740	305/5823	0.000145573	0.0140808	0.0131085	CNTN1/CELF2/GPC1/MYH7/CHGA/CST3/CAV1/OPRM1/SOD2/CD46/SHBG/APOE/DPP6/JUND/DTNA/AGT/ISCU/TPM1/IGF1R/COL6A1/COL6A2/BAG3/IFNGR2/CAPN2/SDC2/CAVIN1/PNPLA2/PLEC/BACE2/CAV3/DNM3/TPM2/KLHL9/CFLAR/FAS/SDHA/PYGB/LILRB1/MET/SPP1/ITPR2/LPIN1/BIN1/THBS1/OBSCN/DES/TMEM70/MAPT/TNC/POLRMT/CKM/SERPINE1/ACTA1/NPPA/OXTR/YTHDC1/CRYM/SYNM/TNFRSF11B/CXCL8/CTH	61
DOID:10652	DOID:10652	Alzheimer's disease	70/740	364/5823	0.000167918	0.0148887	0.0138606	ALOX5/CELF2/GPC1/CAMK2A/GSTP1/GNAS/FKBP1A/CHGB/TF/CHGA/CST3/CAV1/SLC1A2/GAPDH/SOD2/FGF1/DHCR24/CLU/NPY/ARPP19/SHBG/APOE/DLG4/GLUL/LAMC1/ITGAV/PAK1/S100B/CARTPT/BDKRB2/PRNP/BSG/LPL/BACE2/COL18A1/MBP/FAS/CHRNA3/CYP2D6/CHRNA4/PDYN/ADAP1/PDE8B/RGS4/GFAP/SERPINF1/GOLM1/BIN1/NRG1/NDRG2/CKB/MAPT/SEMA4D/SERPINA3/SERPINA1/LTF/GAB2/TIMP2/NGFR/QPCT/APOD/NEFL/PCK1/HSPB8/AQP1/CXCL8/IDE/NACA/NEFM/TET1	70
DOID:3627	DOID:3627	aortic aneurysm	15/740	44/5823	0.000204791	0.0167614	0.0156039	CD44/CD59/LTBP4/FN1/APOE/AGT/CAPN2/PRKCB/SERPINA5/TIMP2/TGFBR1/MYH11/TNFRSF11B/CXCL8/IGKC	15
DOID:680	DOID:680	tauopathy	70/740	368/5823	0.000236403	0.0179666	0.016726	ALOX5/CELF2/GPC1/CAMK2A/GSTP1/GNAS/FKBP1A/CHGB/TF/CHGA/CST3/CAV1/SLC1A2/GAPDH/SOD2/FGF1/DHCR24/CLU/NPY/ARPP19/SHBG/APOE/DLG4/GLUL/LAMC1/ITGAV/PAK1/S100B/CARTPT/BDKRB2/PRNP/BSG/LPL/BACE2/COL18A1/MBP/FAS/CHRNA3/CYP2D6/CHRNA4/PDYN/ADAP1/PDE8B/RGS4/GFAP/SERPINF1/GOLM1/BIN1/NRG1/NDRG2/CKB/MAPT/SEMA4D/SERPINA3/SERPINA1/LTF/GAB2/TIMP2/NGFR/QPCT/APOD/NEFL/PCK1/HSPB8/AQP1/CXCL8/IDE/NACA/NEFM/TET1	70
DOID:520	DOID:520	aortic disease	15/740	45/5823	0.000271743	0.0192756	0.0179446	CD44/CD59/LTBP4/FN1/APOE/AGT/CAPN2/PRKCB/SERPINA5/TIMP2/TGFBR1/MYH11/TNFRSF11B/CXCL8/IGKC	15
DOID:3119	DOID:3119	gastrointestinal system cancer	160/740	995/5823	0.000372796	0.0247909	0.023079	ALOX5/CPS1/CD44/CELF2/PER3/MAPK9/GPC1/MCAM/GSTP1/GNAS/PEBP1/TF/FBXO7/MLC1/EEF1A2/CST3/RBL2/CTSH/SFRP1/LAPTM4B/CAV2/CAV1/UNC5B/SEPTIN4/HSPA8/SOD2/SPARC/PLXNA1/ABCC5/PRDM2/CD46/EPCAM/TEK/PTK2B/NPY/ACO1/CIT/CCDC136/SHBG/APOE/AKAP12/CHD1L/LGALS3/DNAJB1/CHI3L1/GLUL/SPRY2/ITGAV/SEPTIN11/IGF1R/CDH13/ADCYAP1/SAT2/HES6/ALAD/CNDP1/IFNGR2/JAK1/IGFBP7/PTPN13/CA3/PRKCB/BDKRB2/MAT2A/SDC2/DCXR/ID4/BSG/HPSE2/BNI…	160
DOID:12217	DOID:12217	Lewy body dementia	12/740	34/5823	0.000615549	0.0385261	0.0358657	SNCB/RPH3A/CST3/APOE/CARTPT/CYP2D6/CHRNA4/SPP1/MAPT/TH/SNCG/AQP1	12
DOID:3095	DOID:3095	germ cell and embryonal cancer	7/740	14/5823	0.000794812	0.0469822	0.0437379	CD59/KRT10/GSTM2/FTL/GFRA1/POU5F1/PSCA	7

## Sheet: hc-RAE DO (body tissues)
	ID	Description	GeneRatio	BgRatio	pvalue	p.adjust	qvalue	geneID	Count
DOID:1287	DOID:1287	cardiovascular system disease	275/1061	1152/6519	9.57673e-14	1.15208e-10	9.06261e-11	CFH/ACSM3/PROM1/LTF/SLC11A1/ATP1A2/TYMP/FAS/CD44/GRN/VCL/VCAN/TNC/CAPG/CYBA/LAMA3/CASP8/NGFR/SLC9A3/HDAC4/SCARB1/SDHA/ATP2A3/CA12/MCAM/PGM1/ITGB5/P2RX5/GSTP1/MMP2/GNAS/CHGB/LTBP4/TF/COMT/PTGS1/SORBS1/SCD/GGT1/CYP2D6/TIMP3/TSPO/LGMN/NFKBIA/TRIB3/JAG1/CST3/MYOM1/CA2/CCN4/CKM/CAV1/SERPINE1/PRKAG2/CXCL12/MAP3K8/P2RX1/CCL2/COL1A1/ALOX12/SLC2A9/CRYAB/MGP/SOD2/LAMA4/KAT2B/FN1/IGFBP5/IL1R1/IL1RL1/RGS2/SL…	275
DOID:17	DOID:17	musculoskeletal system disease	259/1061	1093/6519	1.72738e-12	1.03902e-09	8.17323e-10	CFH/PROM1/CD4/CD22/LTF/CNTN1/SLC11A1/NLRP2/VIM/FAS/CD44/GRN/VCL/TNC/CYBA/SYNE2/SERPINB3/GPC1/CASP8/NGFR/P4HA2/SDHA/IL4R/PGM1/ITGB5/B4GALT1/FTL/MMP2/TF/NLRP1/COL9A3/UNC13D/COMT/PTGS1/ITPR3/POLRMT/GADD45B/GGT1/CYP2D6/TIMP3/NFKBIA/TRIB3/JAG1/CST3/MYOM1/SGCG/COTL1/CCN4/CKM/CAV1/LFNG/VIPR2/SERPINE1/PRKAG2/CXCL12/CCL2/COL1A1/PRKAR1A/MYH3/SLC2A9/CRYAB/NEDD9/SOD2/PDGFRB/FN1/IL1R1/IL18RAP/FHL2/PRG4/PADI2/…	259
DOID:423	DOID:423	myopathy	103/1061	332/6519	5.07033e-12	1.5249e-09	1.19953e-09	PROM1/CNTN1/FAS/VCL/TNC/SYNE2/GPC1/SDHA/PGM1/B4GALT1/MMP2/COL9A3/COMT/POLRMT/GGT1/CST3/MYOM1/SGCG/CKM/CAV1/SERPINE1/PRKAG2/CCL2/MYH3/CRYAB/SOD2/TNNT2/SPP1/TNFSF10/LDB3/ACADS/OBSL1/SHBG/APOE/DPP6/JUND/IGHMBP2/LPIN1/ISCU/BIN1/TXN/THBS1/ESR2/TPM1/COL6A1/COL6A2/HSPG2/ACTA1/IGFBP3/GSN/ANKRD1/PAMR1/JPH2/CAST/OBSCN/PDLIM3/IFNGR2/ACE/SQSTM1/SDC3/CAPN2/TCAP/NPPA/CAVIN1/PNPLA2/PLEC/OXTR/BACE2/CAV3/NEB/MAPT…	103
DOID:66	DOID:66	muscle tissue disease	103/1061	332/6519	5.07033e-12	1.5249e-09	1.19953e-09	PROM1/CNTN1/FAS/VCL/TNC/SYNE2/GPC1/SDHA/PGM1/B4GALT1/MMP2/COL9A3/COMT/POLRMT/GGT1/CST3/MYOM1/SGCG/CKM/CAV1/SERPINE1/PRKAG2/CCL2/MYH3/CRYAB/SOD2/TNNT2/SPP1/TNFSF10/LDB3/ACADS/OBSL1/SHBG/APOE/DPP6/JUND/IGHMBP2/LPIN1/ISCU/BIN1/TXN/THBS1/ESR2/TPM1/COL6A1/COL6A2/HSPG2/ACTA1/IGFBP3/GSN/ANKRD1/PAMR1/JPH2/CAST/OBSCN/PDLIM3/IFNGR2/ACE/SQSTM1/SDC3/CAPN2/TCAP/NPPA/CAVIN1/PNPLA2/PLEC/OXTR/BACE2/CAV3/NEB/MAPT…	103
DOID:0080000	DOID:0080000	muscular disease	104/1061	341/6519	1.26882e-11	3.05277e-09	2.4014e-09	PROM1/CNTN1/FAS/VCL/TNC/SYNE2/GPC1/SDHA/PGM1/B4GALT1/MMP2/COL9A3/COMT/POLRMT/GGT1/CST3/MYOM1/SGCG/CKM/CAV1/SERPINE1/PRKAG2/CCL2/MYH3/CRYAB/SOD2/TNNT2/SPP1/TNFSF10/LDB3/ACADS/OBSL1/SHBG/APOE/DPP6/JUND/IGHMBP2/LPIN1/AGT/ISCU/BIN1/TXN/THBS1/ESR2/TPM1/COL6A1/COL6A2/HSPG2/ACTA1/IGFBP3/GSN/ANKRD1/PAMR1/JPH2/CAST/OBSCN/PDLIM3/IFNGR2/ACE/SQSTM1/SDC3/CAPN2/TCAP/NPPA/CAVIN1/PNPLA2/PLEC/OXTR/BACE2/CAV3/NEB/…	104
DOID:178	DOID:178	vascular disease	230/1061	979/6519	1.21589e-10	2.43786e-08	1.91769e-08	CFH/ACSM3/PROM1/SLC11A1/ATP1A2/TYMP/FAS/CD44/GRN/VCAN/TNC/CAPG/CYBA/LAMA3/CASP8/NGFR/SLC9A3/SCARB1/CA12/MCAM/ITGB5/P2RX5/GSTP1/MMP2/GNAS/CHGB/LTBP4/TF/COMT/PTGS1/SORBS1/SCD/GGT1/CYP2D6/TIMP3/TSPO/LGMN/NFKBIA/TRIB3/CST3/CA2/CCN4/CKM/CAV1/SERPINE1/CXCL12/MAP3K8/P2RX1/CCL2/COL1A1/ALOX12/SLC2A9/MGP/SOD2/KAT2B/FN1/IGFBP5/IL1RL1/RGS2/TNNT2/SPP1/CLU/PTK2B/EPHX2/CAT/TNFSF10/PTGIS/LRRFIP1/C3/PCSK2/TRAP1/K…	230
DOID:0050828	DOID:0050828	artery disease	197/1061	829/6519	1.41489e-09	2.43158e-07	1.91276e-07	CFH/ACSM3/PROM1/ATP1A2/FAS/CD44/GRN/VCAN/TNC/CAPG/CYBA/LAMA3/CASP8/SLC9A3/SCARB1/CA12/MCAM/ITGB5/GSTP1/MMP2/GNAS/CHGB/LTBP4/COMT/PTGS1/SORBS1/SCD/GGT1/CYP2D6/TIMP3/TSPO/TRIB3/CST3/CA2/CCN4/CKM/CAV1/SERPINE1/CXCL12/CCL2/ALOX12/SLC2A9/MGP/SOD2/KAT2B/FN1/IGFBP5/RGS2/TNNT2/SPP1/CLU/PTK2B/EPHX2/CAT/TNFSF10/PTGIS/LRRFIP1/C3/PCSK2/KLF2/PALLD/APOE/GDF15/POSTN/MYH11/SFTPD/GSTM3/FADS2/AGT/TXN/ENPP2/IER3/TH…	197
DOID:0050687	DOID:0050687	cell type cancer	298/1061	1383/6519	3.58462e-09	5.39037e-07	4.24023e-07	PROM1/HHATL/CD4/GPRC5A/SLC11A1/RNH1/TYMP/VIM/FAS/RNASET2/CD44/GRN/GAB2/VCAN/TNC/CAPG/LTBP1/DKK3/LAMA3/SERPINB3/CASP8/NGFR/CLDN18/KLF6/LIMS2/TFRC/ST6GAL1/ATP2A3/PLD1/MCAM/IL4R/CEACAM1/PKP1/GSTP1/CD82/PPP1R15A/FTL/MMP2/GNAS/PEBP1/FXYD5/LAMB1/PTGS1/NRP1/TIMP3/TSPO/LGMN/NFKBIA/BIRC7/JAG1/SLC7A5/SFRP1/CCN4/NDRG1/UPK1A/CAV2/CAV1/SERPINE1/SFRP4/DOCK8/CXCL12/CCL2/ALOX12/PRKAR1A/CRYAB/NEDD9/SOD2/CRYBG1/RP…	298
DOID:305	DOID:305	carcinoma	179/1061	764/6519	3.00224e-08	4.013e-06	3.15674e-06	HHATL/CD4/TYMP/VIM/FAS/CD44/GRN/CAPG/DKK3/SERPINB3/CASP8/NGFR/CLDN18/TFRC/ST6GAL1/ATP2A3/CEACAM1/PKP1/GSTP1/CD82/MMP2/PEBP1/LAMB1/PTGS1/TIMP3/TSPO/SLC7A5/SFRP1/CCN4/NDRG1/UPK1A/CAV2/CAV1/SERPINE1/DOCK8/CXCL12/CCL2/ALOX12/CRYAB/NEDD9/SOD2/RPS12/LAMA4/FN1/TPO/SLC2A1/PRDX6/SPP1/PPL/CLU/CAT/TGM3/MASP1/KLK10/POSTN/LOXL2/GSTM3/EMP1/KRT7/NIBAN1/TXN/RPS6/THBS1/LOXL4/FBN2/ESR2/CDH13/IRF8/EPHX1/MUC4/IGFBP3…	179
DOID:193	DOID:193	reproductive organ cancer	157/1061	656/6519	5.73925e-08	6.90431e-06	5.43114e-06	PROM1/CD4/TYMP/VIM/FAS/CD44/GRN/GAB2/VCAN/CAPG/SERPINB3/CASP8/KLF6/ST6GAL1/ATP2A3/MCAM/CEACAM1/PKP1/GSTP1/CD82/MMP2/PEBP1/LAMB1/COMT/SCD/TIMP3/NFKBIA/JAG1/WFDC1/LAPTM4B/NDRG1/CAV1/SERPINE1/SFRP4/AGR2/CXCL12/CCL2/COL1A1/SOD2/RPS12/PDGFRB/IGFBP5/FHL2/ELAPOR1/SLC2A1/SPP1/DUSP1/TNFSF10/ABCC4/PAX8/SHBG/APOE/GDF15/JUND/LAMA5/POSTN/KRT7/TXN/THBS1/LHCGR/TMBIM6/ESR2/IQGAP1/HSPG2/MUC4/IGFBP3/PLIN2/IL18/AKR…	157
DOID:1749	DOID:1749	squamous cell carcinoma	153/1061	644/6519	1.45008e-07	1.58587e-05	1.24749e-05	HHATL/CD4/TYMP/VIM/FAS/CD44/GRN/DKK3/SERPINB3/CASP8/NGFR/TFRC/ST6GAL1/ATP2A3/CEACAM1/PKP1/GSTP1/CD82/MMP2/PEBP1/PTGS1/TIMP3/TSPO/SLC7A5/SFRP1/CCN4/NDRG1/UPK1A/CAV2/CAV1/SERPINE1/DOCK8/CXCL12/CCL2/ALOX12/CRYAB/NEDD9/SOD2/RPS12/FN1/SLC2A1/PRDX6/SPP1/PPL/CLU/CAT/TGM3/MASP1/POSTN/LOXL2/GSTM3/EMP1/KRT7/NIBAN1/TXN/RPS6/THBS1/LOXL4/FBN2/ESR2/CDH13/EPHX1/IGFBP3/IL18/DHRS4/ETS2/FGFR4/CLDN1/ALB/ERAP1/DEFB1…	153
DOID:114	DOID:114	heart disease	114/1061	449/6519	1.97115e-07	1.97607e-05	1.55444e-05	CFH/PROM1/LTF/FAS/VCL/TNC/CYBA/HDAC4/SCARB1/SDHA/ATP2A3/PGM1/MMP2/GGT1/CYP2D6/TIMP3/JAG1/CST3/MYOM1/SERPINE1/PRKAG2/CCL2/CRYAB/MGP/LAMA4/KAT2B/FN1/IL1R1/IL1RL1/SLC2A1/TNNT2/SPP1/DUSP1/EPHX2/TNFSF10/LDB3/C3/ALDH1A2/APOE/GDF15/MYH11/PPP1R1A/AGT/TXN/THBS1/PDE5A/ESR2/TPM1/EPHX1/IGFBP3/ANKRD1/JPH2/IL18/OBSCN/NRG1/IFNGR2/ACE/S100B/CXCL16/FCGR3B/FSTL1/ALB/ANXA5/VKORC1/ANGPTL4/FABP4/TCAP/ABO/NPPA/LPL/THB…	114
DOID:0050700	DOID:0050700	cardiomyopathy	43/1061	129/6519	1.18943e-06	0.000110068	8.6583e-05	FAS/VCL/TNC/SDHA/PGM1/MMP2/MYOM1/SERPINE1/PRKAG2/CCL2/CRYAB/TNNT2/SPP1/TNFSF10/LDB3/TXN/ESR2/TPM1/IGFBP3/ANKRD1/JPH2/OBSCN/IFNGR2/ACE/TCAP/NPPA/MYBPC1/MYH7/PYGB/CD46/F3/BAG3/TNFRSF11B/DES/TMEM70/MYH6/RBM20/TNNT1/MMP3/GJA1/MMP1/MYL3/MYL2	43
DOID:557	DOID:557	kidney disease	101/1061	400/6519	1.37038e-06	0.000117755	9.26295e-05	CFH/ACSM3/CD4/FAS/DKK3/CYBA/NGFR/SLC9A3/TFRC/ACACB/MCAM/ITGA8/PGM1/COL4A4/GSTP1/MMP2/PTGS1/GGT1/MYH9/CST3/CA2/SERPINE1/PITRM1/CCL2/SLC2A9/MGP/SOD2/FN1/IL1R1/IL1RL1/RGS2/SLC2A1/SPP1/DUSP1/CLU/TNFSF10/C3/PCSK2/APOE/JUND/AKAP12/IGHMBP2/POSTN/AGT/THBS1/PDE5A/IGFBP3/ANKRD1/IL18/MERTK/ACE/CXCL16/FCGR3B/ALB/GREM1/SMAD3/MYO7B/PDGFD/HPSE2/SLC19A1/ANXA2/COL4A1/IGF2R/DDR1/MT1A/DNASE1/TNFRSF6B/PECAM1/CD24/AC…	101
DOID:11984	DOID:11984	hypertrophic cardiomyopathy	23/1061	52/6519	1.73345e-06	0.000139023	0.000109359	VCL/MMP2/MYOM1/PRKAG2/CCL2/TNNT2/TPM1/IGFBP3/JPH2/OBSCN/ACE/TCAP/NPPA/MYBPC1/MYH7/PYGB/DES/TMEM70/MYH6/TNNT1/GJA1/MYL3/MYL2	23
DOID:3393	DOID:3393	coronary artery disease	81/1061	305/6519	1.99566e-06	0.000150049	0.000118033	CFH/PROM1/CYBA/LAMA3/MMP2/PTGS1/GGT1/TIMP3/CST3/CKM/SERPINE1/CXCL12/CCL2/SLC2A9/MGP/SOD2/KAT2B/FN1/TNNT2/SPP1/EPHX2/PTGIS/LRRFIP1/C3/PCSK2/APOE/GDF15/POSTN/SFTPD/FADS2/AGT/THBS1/ESR2/EPHX1/IGFBP3/GSN/IL18/KCNMA1/ACE/S100B/CXCL16/ALB/ANXA5/ITGA2/VKORC1/ANGPTL4/FABP4/ABO/NPPA/LPL/THBD/THBS2/MAPT/ADH1B/MB/DNASE1/MIAT/GPX1/ADH1C/PECAM1/PROCR/HSPA8/VEGFA/THBS4/F3/CTSD/VAMP8/PI3/IL1RN/TNFRSF11B/CYP4F2/…	81
DOID:10952	DOID:10952	nephritis	44/1061	136/6519	2.23735e-06	0.000155089	0.000121998	CFH/ACSM3/CD4/PGM1/COL4A4/MMP2/PTGS1/MYH9/SERPINE1/CCL2/SOD2/SPP1/DUSP1/CLU/TNFSF10/APOE/JUND/IGHMBP2/AGT/IGFBP3/ANKRD1/IL18/ACE/CXCL16/FCGR3B/GREM1/SMAD3/PDGFD/ANXA2/MT1A/DNASE1/TNFRSF6B/PECAM1/VEGFA/CD46/CDKN1A/MT2A/ACTN4/LGALS3/IL1RN/KLK1/COL4A3/C3AR1/SLC12A1	44
DOID:2730	DOID:2730	epidermolysis bullosa	12/1061	18/6519	2.32054e-06	0.000155089	0.000121998	VIM/LAMA3/COL1A1/LAMA5/IGFBP3/PLEC/LAMB3/SERPINH1/KRT5/KRT14/LAMC2/MMP1	12
DOID:18	DOID:18	urinary system disease	103/1061	416/6519	2.83282e-06	0.000176372	0.00013874	CFH/ACSM3/CD4/FAS/DKK3/CYBA/NGFR/SLC9A3/TFRC/ACACB/MCAM/ITGA8/PGM1/COL4A4/GSTP1/MMP2/PTGS1/GGT1/MYH9/CST3/CA2/SERPINE1/PITRM1/CCL2/SLC2A9/MGP/SOD2/FN1/IL1R1/IL1RL1/RGS2/SLC2A1/SPP1/DUSP1/CLU/TNFSF10/C3/PCSK2/APOE/JUND/AKAP12/IGHMBP2/POSTN/AGT/THBS1/PDE5A/IGFBP3/ANKRD1/IL18/MERTK/ACE/CXCL16/FCGR3B/ALB/GREM1/SMAD3/MYO7B/PDGFD/HPSE2/SLC19A1/ANXA2/MUC1/COL4A1/IGF2R/DDR1/MT1A/DNASE1/TNFRSF6B/PECAM1/CD…	103
DOID:0060036	DOID:0060036	intrinsic cardiomyopathy	39/1061	116/6519	2.93221e-06	0.000176372	0.00013874	FAS/VCL/TNC/SDHA/PGM1/MMP2/MYOM1/SERPINE1/PRKAG2/CCL2/CRYAB/TNNT2/TNFSF10/LDB3/ESR2/TPM1/IGFBP3/ANKRD1/JPH2/OBSCN/ACE/TCAP/NPPA/MYBPC1/MYH7/PYGB/CD46/BAG3/TNFRSF11B/DES/TMEM70/MYH6/RBM20/TNNT1/MMP3/GJA1/MMP1/MYL3/MYL2	39
DOID:65	DOID:65	connective tissue disease	190/1061	875/6519	3.53226e-06	0.000202348	0.000159173	CFH/CD4/CD22/LTF/SLC11A1/NLRP2/VIM/FAS/CD44/GRN/CYBA/SERPINB3/CASP8/NGFR/P4HA2/IL4R/ITGB5/B4GALT1/FTL/MMP2/TF/NLRP1/UNC13D/COMT/PTGS1/ITPR3/GADD45B/CYP2D6/TIMP3/NFKBIA/TRIB3/JAG1/CST3/COTL1/CCN4/CAV1/LFNG/VIPR2/SERPINE1/CXCL12/CCL2/COL1A1/PRKAR1A/MYH3/SLC2A9/CRYAB/NEDD9/SOD2/PDGFRB/FN1/IL1R1/IL18RAP/FHL2/PRG4/PADI2/SLC2A1/SPP1/TGFBI/CLU/PTK2B/CAT/TNFSF10/ANXA11/SDC4/PTGIS/PRDX5/POR/SHBG/APOE/GDF1…	190
DOID:1579	DOID:1579	respiratory system disease	116/1061	486/6519	4.45805e-06	0.000243774	0.00019176	IFRD1/SLC11A1/FAS/CD44/TNC/SERPINB3/CASP8/TACR2/MCAM/IL4R/GSTP1/PPP1R15A/MMP2/MAEA/NLRP1/PTGS1/CYP2D6/TIMP3/NFKBIA/CST3/CTSH/CCN4/CAV1/SERPINE1/AEBP1/CXCL12/CCL2/COL1A1/STX2/SOD2/IGFBP5/IL1RL1/IL18R1/IL18RAP/MUC5B/TNNT2/SPP1/CSTA/CAT/APOE/LAMA5/SFTPD/AGT/TXN/DUOX1/CYP1B1/EPHX1/MUC4/IGFBP3/ADAM33/IL18/FBXO32/ACE/S100B/FCGR3B/DEFB1/GREM1/SMAD3/SFTPC/MUC7/KRT19/NPPA/LPL/THBD/COL18A1/IFNLR1/MUC1/DMBT…	116
DOID:2731	DOID:2731	vesiculobullous skin disease	12/1061	19/6519	5.3667e-06	0.000280702	0.000220808	VIM/LAMA3/COL1A1/LAMA5/IGFBP3/PLEC/LAMB3/SERPINH1/KRT5/KRT14/LAMC2/MMP1	12
DOID:0060072	DOID:0060072	benign neoplasm	119/1061	505/6519	6.46278e-06	0.000323947	0.000254826	FAS/CD44/VCAN/CASP8/NGFR/SLC9A3/ACACB/MCAM/FBLN1/CEACAM1/GSTP1/MMP2/GNAS/LAMB1/COMT/PTGS1/NRP1/TSPO/SLC7A5/NDRG1/CAV1/SERPINE1/SFRP4/OGN/CXCL12/COL1A1/ALOX12/SOD2/PRPH2/PDGFRB/TPO/LGALS8/SLC2A1/SPP1/KCNJ5/CLU/CSTA/TNFSF10/SCGB1D2/PAX8/SHBG/GDF15/COL5A1/GFAP/SNAP25/NES/MYH11/KRT7/TXN/THBS1/LHCGR/ESR2/CDH13/EPHX1/ACKR3/IGFBP3/GSN/ACE/FGFR4/CXCL16/FRZB/CLDN1/S100P/ITGA2/CTSB/SMAD3/GPX4/TNXB/AKAP13/K…	119
DOID:3082	DOID:3082	interstitial lung disease	46/1061	150/6519	6.79165e-06	0.000326814	0.000257082	FAS/SERPINB3/CASP8/GSTP1/MMP2/NLRP1/TIMP3/NFKBIA/CCN4/CAV1/AEBP1/CXCL12/CCL2/STX2/SOD2/IGFBP5/MUC5B/CAT/SFTPD/AGT/IGFBP3/IL18/ACE/FCGR3B/GREM1/SFTPC/COL18A1/MUC1/SERPINA1/DDR1/KLRK1/CFLAR/VEGFA/SPARC/IL1RN/MICA/ANXA1/MMP3/HBB/SRXN1/SOD3/IL6ST/MMP7/SFTPA2/F2R/MMP1	46
DOID:0050161	DOID:0050161	lower respiratory tract disease	106/1061	443/6519	1.06009e-05	0.00048292	0.000379879	IFRD1/SLC11A1/FAS/CD44/TNC/SERPINB3/CASP8/TACR2/IL4R/GSTP1/PPP1R15A/MMP2/MAEA/NLRP1/PTGS1/TIMP3/NFKBIA/CST3/CTSH/CCN4/CAV1/SERPINE1/AEBP1/CXCL12/CCL2/COL1A1/STX2/SOD2/IGFBP5/IL1RL1/IL18R1/IL18RAP/MUC5B/TNNT2/SPP1/CSTA/CAT/APOE/LAMA5/SFTPD/AGT/TXN/DUOX1/CYP1B1/EPHX1/IGFBP3/ADAM33/IL18/FBXO32/ACE/S100B/FCGR3B/DEFB1/GREM1/SMAD3/SFTPC/KRT19/NPPA/THBD/COL18A1/MUC1/DMBT1/SERPINA1/TAP2/DDR1/KLRK1/AQP1/T…	106
DOID:850	DOID:850	lung disease	104/1061	433/6519	1.08386e-05	0.00048292	0.000379879	IFRD1/SLC11A1/FAS/CD44/TNC/SERPINB3/CASP8/TACR2/IL4R/GSTP1/PPP1R15A/MMP2/MAEA/NLRP1/PTGS1/TIMP3/NFKBIA/CST3/CTSH/CCN4/CAV1/SERPINE1/AEBP1/CXCL12/CCL2/COL1A1/STX2/SOD2/IGFBP5/IL1RL1/IL18R1/IL18RAP/MUC5B/TNNT2/SPP1/CSTA/CAT/APOE/LAMA5/SFTPD/AGT/TXN/DUOX1/CYP1B1/EPHX1/IGFBP3/ADAM33/IL18/FBXO32/ACE/FCGR3B/DEFB1/GREM1/SMAD3/SFTPC/KRT19/NPPA/THBD/COL18A1/MUC1/DMBT1/SERPINA1/DDR1/KLRK1/AQP1/TNFRSF6B/CCL…	104
DOID:4607	DOID:4607	biliary tract cancer	48/1061	163/6519	1.46142e-05	0.00062789	0.000493917	PROM1/TYMP/VIM/FAS/SCTR/CD82/MMP2/GNAS/LAPTM4B/CCN4/CAV1/CXCL12/SLC2A1/SPP1/DUSP1/TNFSF10/APOE/POSTN/ESR2/MUC4/LRPAP1/S100P/RPSA/KRT19/ANXA2/TACSTD2/PTP4A3/MUC1/LAMB3/SERPINA1/PRSS1/KLRK1/AQP1/CD24/CFLAR/VEGFA/CDKN1A/LGALS3/CD151/MICA/ANXA1/MMP3/LAMC2/MMP7/TFF1/PRSS2/REG4/MMP1	48
DOID:3119	DOID:3119	gastrointestinal system cancer	235/1061	1147/6519	1.90725e-05	0.000777961	0.000611968	PROM1/LTF/SLC11A1/SYT13/TYMP/VIM/FAS/CD44/GRN/DKK3/SERPINB3/BCAT1/GPC1/CASP8/ST3GAL6/NGFR/KLF6/POLB/TFRC/ST6GAL1/MCAM/CEACAM1/SCTR/GSTP1/CD82/B4GALT1/MMP2/GNAS/PEBP1/TF/COMT/ITPR3/NRP1/GADD45B/GGT1/FBXO7/TIMP3/NFKBIA/BIRC7/EEF1A2/JAG1/CST3/OLFM4/CTSH/SFRP1/LAPTM4B/CCN4/NDRG1/USF2/CAV2/CAV1/SERPINE1/DOCK8/CXCL12/CCL2/ABCC3/SOD2/BCL6/ABCC5/STEAP3/EFEMP1/ERRFI1/SLC2A1/SPP1/DUSP1/TGFBI/PTK2B/CAT/TNFS…	235
DOID:5844	DOID:5844	myocardial infarction	66/1061	249/6519	1.94005e-05	0.000777961	0.000611968	CFH/PROM1/LAMA3/MMP2/PTGS1/TIMP3/CST3/CKM/SERPINE1/CXCL12/CCL2/SLC2A9/FN1/TNNT2/EPHX2/PTGIS/LRRFIP1/C3/PCSK2/APOE/GDF15/POSTN/FADS2/AGT/THBS1/EPHX1/GSN/IL18/KCNMA1/ACE/S100B/ALB/ANXA5/ITGA2/NPPA/LPL/THBD/THBS2/MAPT/ADH1B/MB/DNASE1/MIAT/GPX1/ADH1C/PECAM1/PROCR/VEGFA/THBS4/F3/CTSD/VAMP8/PI3/IL1RN/TNFRSF11B/CYP4F2/PON1/TNNT1/MMP3/LRP8/SOD3/IL6ST/ATP5PF/F2R/MMP1/SERPINB2	66
DOID:552	DOID:552	pneumonia	32/1061	95/6519	2.158e-05	0.000837443	0.000658758	TNC/IL4R/MMP2/SERPINE1/CXCL12/CCL2/COL1A1/STX2/IGFBP5/MUC5B/SPP1/APOE/SFTPD/TXN/IGFBP3/IL18/ACE/SFTPC/NPPA/THBD/MUC1/SERPINA1/DDR1/CFLAR/VEGFA/IL1RN/LGALS9/SOD3/IL6ST/MMP7/SFTPA2/MMP1	32
DOID:417	DOID:417	hypersensitivity reaction type II disease	115/1061	502/6519	3.65691e-05	0.00137477	0.00108144	CFH/ST3GAL1/CD4/CD22/SLC11A1/FAS/CD44/TG/SERPINB3/CASP8/TFRC/ST6GAL1/IL4R/CEACAM1/ITGB5/GSTP1/MMP2/GNAS/NLRP1/COMT/ITPR3/CYP2D6/NFKBIA/CST3/CAV2/CAV1/CXCL12/CCL2/COL1A1/WFS1/SOD2/SMOC2/PDGFRB/FN1/IL18RAP/TPO/SPP1/CAT/TNFSF10/ABCC4/C3/PRDX5/APOE/GFAP/SFTPD/BLK/IL36RN/TXN/ENPP2/IER3/THBS1/ESR2/PTPRF/LBR/IGFBP3/IL18/PLOD2/MX1/IFNGR2/ACE/S100B/CXCL16/FCGR3B/CA3/SMAD3/IL7R/KRT8/KRT19/DOK7/ANXA2/MUC1/S…	115
DOID:4606	DOID:4606	bile duct cancer	39/1061	128/6519	3.97082e-05	0.00140497	0.00110519	PROM1/TYMP/VIM/FAS/SCTR/GNAS/LAPTM4B/CCN4/CAV1/CXCL12/SPP1/DUSP1/TNFSF10/APOE/POSTN/ESR2/MUC4/S100P/RPSA/KRT19/ANXA2/PTP4A3/MUC1/SERPINA1/PRSS1/KLRK1/AQP1/CD24/VEGFA/CDKN1A/LGALS3/CD151/MICA/ANXA1/MMP3/MMP7/TFF1/PRSS2/MMP1	39
DOID:4897	DOID:4897	bile duct carcinoma	39/1061	128/6519	3.97082e-05	0.00140497	0.00110519	PROM1/TYMP/VIM/FAS/SCTR/GNAS/LAPTM4B/CCN4/CAV1/CXCL12/SPP1/DUSP1/TNFSF10/APOE/POSTN/ESR2/MUC4/S100P/RPSA/KRT19/ANXA2/PTP4A3/MUC1/SERPINA1/PRSS1/KLRK1/AQP1/CD24/VEGFA/CDKN1A/LGALS3/CD151/MICA/ANXA1/MMP3/MMP7/TFF1/PRSS2/MMP1	39
DOID:120	DOID:120	female reproductive organ cancer	97/1061	410/6519	4.15872e-05	0.00142941	0.00112442	PROM1/CD4/TYMP/FAS/CD44/GRN/GAB2/VCAN/CAPG/SERPINB3/ST6GAL1/ATP2A3/MCAM/CEACAM1/PKP1/GSTP1/CD82/MMP2/TIMP3/NFKBIA/JAG1/LAPTM4B/NDRG1/CAV1/SERPINE1/CXCL12/SOD2/RPS12/PDGFRB/FHL2/ELAPOR1/SLC2A1/DUSP1/PAX8/SHBG/GDF15/POSTN/KRT7/TXN/THBS1/LHCGR/ESR2/IQGAP1/IGFBP3/PLIN2/IL18/THY1/ETS2/CBR3/S100P/ANPEP/C19orf33/KLK11/KLK7/KRT19/HPSE2/TYMS/TACSTD2/SMYD3/MUC1/SEMA4D/TGM2/POU5F1/DDR1/SERPINB5/DIO2/KLRK1/S…	97
DOID:11723	DOID:11723	Duchenne muscular dystrophy	11/1061	19/6519	4.29248e-05	0.0014344	0.00112834	PROM1/GPC1/MMP2/SGCG/SPP1/HSPG2/PAMR1/SDC3/CAPN2/TGM2/SYNM	11
DOID:2994	DOID:2994	germ cell cancer	85/1061	351/6519	5.24363e-05	0.00170489	0.00134112	PROM1/CD4/GPRC5A/SLC11A1/FAS/TNC/SERPINB3/CASP8/MCAM/CEACAM1/CD82/FTL/MMP2/PEBP1/SFRP1/NDRG1/CAV1/SERPINE1/SFRP4/CXCL12/SOD2/IL1RL1/LGALS8/SLC2A1/CAT/ITIH5/PCSK2/MTUS1/APOE/ARPC1B/POSTN/KRT7/MUC4/IGFBP3/IL18/MERTK/CBR3/PCNT/SQSTM1/CLDN1/SMAD3/PSCA/KRT8/PDGFD/KRT19/HPSE2/SMYD3/MUC1/SEMA4D/IGF2R/POU5F1/GSTM2/AQP1/CD24/CDKN1A/IRF1/LGALS3/GPNMB/SLC16A1/PDPN/NDRG2/B2M/MAT2A/TM4SF1/ID4/PLA2G2A/CD59/RBL…	85
DOID:0060084	DOID:0060084	cell type benign neoplasm	97/1061	413/6519	5.63639e-05	0.00177603	0.00139707	FAS/CD44/VCAN/CASP8/SLC9A3/MCAM/CEACAM1/GSTP1/MMP2/GNAS/LAMB1/COMT/PTGS1/NRP1/TSPO/SLC7A5/SFRP4/OGN/CXCL12/COL1A1/ALOX12/SOD2/PDGFRB/TPO/LGALS8/SLC2A1/SPP1/KCNJ5/CLU/CSTA/TNFSF10/SCGB1D2/PAX8/GDF15/COL5A1/SNAP25/NES/MYH11/KRT7/THBS1/LHCGR/ESR2/CDH13/EPHX1/IGFBP3/GSN/ACE/FGFR4/FRZB/CLDN1/S100P/ITGA2/CTSB/SMAD3/GPX4/TNXB/AKAP13/KRT19/PLEC/ALOX15B/CADM1/MUC1/THBS2/SULT1A1/IGF2R/LPAR1/DDR1/DIO2/KLRK1…	97
DOID:299	DOID:299	adenocarcinoma	43/1061	148/6519	5.75769e-05	0.00177603	0.00139707	CAPG/CLDN18/ATP2A3/MMP2/PEBP1/NDRG1/CAV1/SOD2/SLC2A1/CAT/KRT7/MUC4/THY1/CLDN1/S100P/ITGA2/AQP3/KRT8/KRT19/KRT13/MUC1/PTMA/AQP1/PYGB/ASAH1/VEGFA/CDKN1A/LGALS3/PDPN/ID4/HILPDA/KRT5/GPX3/LAMC2/MSLN/REG1A/MMP7/NET1/SHMT1/S100A4/REG4/MMP1/S100A2	43
DOID:657	DOID:657	adenoma	73/1061	292/6519	6.02713e-05	0.00181266	0.00142589	FAS/CD44/CASP8/SLC9A3/GSTP1/MMP2/GNAS/PTGS1/TSPO/OGN/CXCL12/ALOX12/TPO/LGALS8/SLC2A1/KCNJ5/CLU/TNFSF10/SCGB1D2/PAX8/GDF15/SNAP25/NES/MYH11/KRT7/THBS1/LHCGR/ESR2/CDH13/EPHX1/IGFBP3/GSN/FGFR4/FRZB/CLDN1/S100P/CTSB/SMAD3/GPX4/TNXB/AKAP13/KRT19/PLEC/ALOX15B/MUC1/THBS2/SULT1A1/IGF2R/LPAR1/DDR1/DIO2/KLRK1/GPX1/AMACR/ADH1C/PECAM1/VEGFA/CDKN1A/TNS3/VAMP1/S100A1/MICA/CTNNA1/MMP3/GPX3/IL6ST/MMP7/SFRP2/NTSR…	73
DOID:1074	DOID:1074	kidney failure	40/1061	135/6519	6.40871e-05	0.00188041	0.00147919	CFH/CYBA/TFRC/MCAM/ITGA8/COL4A4/CST3/SERPINE1/CCL2/SLC2A9/FN1/SLC2A1/SPP1/C3/APOE/AGT/IL18/MERTK/ACE/FCGR3B/SLC19A1/PTGDS/VEGFA/F3/ADRA1A/CDKN1A/IL1RN/CRHBP/TNFRSF11B/B2M/KLK1/COL4A3/PON1/MSLN/IL6ST/SLC12A1/ATP5PF/CCL15/MMP1/SHC1	40
DOID:170	DOID:170	endocrine gland cancer	104/1061	451/6519	6.6768e-05	0.00190278	0.00149678	TYMP/FAS/TNC/TG/CASP8/TFRC/LLGL2/IL4R/SCTR/MMP2/PEBP1/TF/NRP1/CA2/NDRG1/CAV1/SFRP4/CXCL12/CCL2/ABCC3/SOD2/PRPH2/BCL6/ABCC5/EFEMP1/FN1/TPO/DHCR24/QSOX1/SLC2A1/SPP1/TNFSF10/MT1G/ABCC4/PAX8/C3/PALLD/KLK10/AKAP12/NES/POSTN/TXN/ENPP2/IER3/THBS1/LHCGR/CYP1B1/ESR2/LBR/MUC4/IGFBP3/EPHA1/IL18/ZFP36L2/CXCL16/SDC3/CLDN1/S100P/ITGA2/CTSB/SYK/FASN/PDGFD/KRT19/BNIP3/TYMS/CADM1/MUC1/PDIA2/NACA/SERPINA1/PNP/TGM2…	104
DOID:4766	DOID:4766	embryoma	76/1061	308/6519	6.80722e-05	0.00190278	0.00149678	PROM1/CD4/GPRC5A/SLC11A1/FAS/TNC/SERPINB3/CASP8/MCAM/CEACAM1/CD82/MMP2/PEBP1/SFRP1/NDRG1/CAV1/SERPINE1/SFRP4/CXCL12/SOD2/IL1RL1/LGALS8/SLC2A1/CAT/ITIH5/PCSK2/MTUS1/APOE/ARPC1B/POSTN/MUC4/IGFBP3/IL18/MERTK/CBR3/PCNT/SQSTM1/CLDN1/SMAD3/KRT8/PDGFD/KRT19/HPSE2/SMYD3/MUC1/SEMA4D/IGF2R/CD24/CDKN1A/IRF1/LGALS3/GPNMB/SLC16A1/PDPN/NDRG2/B2M/MAT2A/TM4SF1/ID4/PLA2G2A/RBL2/SCGB2A2/ID1/SNCG/TMSB10/LAMC2/ATF4/…	76
DOID:0060056	DOID:0060056	hypersensitivity reaction disease	131/1061	594/6519	6.95946e-05	0.00190278	0.00149678	CFH/AOC1/ST3GAL1/CD4/CD22/SLC11A1/FAS/CD44/TNC/TG/SERPINB3/CASP8/TFRC/ST6GAL1/IL4R/CEACAM1/ITGB5/GSTP1/MMP2/GNAS/TF/NLRP1/COMT/ITPR3/CYP2D6/NFKBIA/CST3/COTL1/CAV2/CAV1/CXCL12/CCL2/COL1A1/WFS1/SOD2/SMOC2/PDGFRB/FN1/IL18R1/IL18RAP/TPO/SPP1/CAT/TNFSF10/ANXA11/ABCC4/C3/PRDX5/APOE/GFAP/SFTPD/AGT/BLK/IL36RN/TXN/ENPP2/ALDH1B1/IER3/THBS1/CYP1B1/ESR2/PTPRF/LBR/IGFBP3/IL18/PLOD2/MX1/IFNGR2/ACE/S100B/CXCL16…	131
DOID:0080001	DOID:0080001	bone disease	161/1061	758/6519	7.99345e-05	0.00209083	0.00164471	CFH/CD4/LTF/SLC11A1/NLRP2/VIM/FAS/CD44/GRN/CYBA/NGFR/P4HA2/IL4R/B4GALT1/FTL/MMP2/TF/NLRP1/UNC13D/COMT/PTGS1/GADD45B/CYP2D6/TIMP3/NFKBIA/TRIB3/JAG1/CST3/COTL1/CCN4/LFNG/VIPR2/SERPINE1/CXCL12/CCL2/COL1A1/PRKAR1A/MYH3/SLC2A9/CRYAB/NEDD9/SOD2/FN1/IL1R1/IL18RAP/FHL2/PRG4/PADI2/SLC2A1/SPP1/TGFBI/CLU/PTK2B/CAT/TNFSF10/ANXA11/SDC4/PTGIS/PRDX5/POR/SHBG/APOE/GDF15/TNNT3/SFTPD/ADAMTS7/SULF1/THBS1/CYP1B1/ADA…	161
DOID:77	DOID:77	gastrointestinal system disease	169/1061	802/6519	8.09836e-05	0.00209083	0.00164471	SLC7A2/PROM1/CD4/LTF/SLC11A1/TYMP/VIM/FAS/CD44/H6PD/CYBA/SERPINB3/CASP8/SLC9A3/KLF6/POLB/SCARB1/ST6GAL1/IL4R/CEACAM1/GSTP1/B4GALT1/MMP2/GNAS/OAS1/COMT/PTGS1/GGT1/CYP2D6/JAG1/CST3/CA2/SFRP1/CAV2/CAV1/VIPR2/SERPINE1/RARRES2/CXCL12/CCL2/COL1A1/ABCC3/FAM20A/CTSC/CBL/SOD2/BCL6/STEAP3/FN1/IL1R1/IL18RAP/SPP1/CLU/TNFSF10/ABCC4/PLA2G5/SHBG/APOE/MATN2/POSTN/MYH11/SFTPD/LOXL2/LDHA/KRT7/AGT/IL36RN/ENPP2/THBS…	169
DOID:9884	DOID:9884	muscular dystrophy	29/1061	88/6519	8.16866e-05	0.00209083	0.00164471	PROM1/SYNE2/GPC1/MMP2/GGT1/SGCG/SPP1/OBSL1/COL6A1/COL6A2/HSPG2/ACTA1/PAMR1/PDLIM3/SDC3/CAPN2/CAVIN1/PLEC/CAV3/MAPT/TGM2/CFLAR/MYH7/VEGFA/BAG3/COL6A3/SYNM/SELENON/ITGA7	29
DOID:0050686	DOID:0050686	organ system cancer	510/1061	2789/6519	8.59135e-05	0.00209157	0.00164529	PROM1/GAS7/CD79B/MGST1/HHATL/CD4/CD22/LTF/CNTN1/SLC11A1/SYT13/TYMP/VIM/FAS/CD44/GRN/GAB2/VCAN/TNC/CAPG/TG/DKK3/CYBA/LAMA3/SYNE2/SERPINB3/BCAT1/GPC1/CASP8/ST3GAL6/NGFR/EYA2/KLF6/HDAC4/POLB/TFRC/NDE1/LLGL2/ST6GAL1/ATP2A3/CA12/TACR2/PLD1/MCAM/IL4R/FBLN1/ITGA8/CEACAM1/SCTR/PKP1/P2RX5/GSTP1/CD82/B4GALT1/FTL/MMP2/GNAS/PEBP1/LAMB1/TF/UNC13D/COMT/PTGS1/ITPR3/SCD/NRP1/GADD45B/GGT1/CYP2D6/FBXO7/TIMP3/MYH9/…	510
DOID:1612	DOID:1612	breast cancer	109/1061	480/6519	8.69315e-05	0.00209157	0.00164529	TYMP/VIM/FAS/CD44/TNC/LAMA3/CASP8/CA12/PLD1/FBLN1/ITGA8/CEACAM1/GSTP1/CD82/MMP2/GNAS/COMT/NRP1/CYP2D6/NDRG1/CAV2/CAV1/SERPINE1/AGR2/CXCL12/CCL2/WFS1/SOD2/IGFBP5/SLC2A1/PRDX6/SPP1/CLU/TNFSF10/ITIH5/SDC4/SCGB1D2/SHBG/GDF15/LOXL2/KRT7/BIN1/TXN/THBS1/LHCGR/PDE5A/ESR2/CDH13/ECM1/EPHX1/IGFBP3/ADAM33/ADAMTS1/SQSTM1/CLDN1/S100P/ITGA2/GPER1/SYK/HSP90B1/SMAD3/FASN/KRT8/KRT19/BNIP3/CSMD1/UPP1/PTP4A3/MUC1/IS…	109
DOID:5093	DOID:5093	thoracic cancer	109/1061	480/6519	8.69315e-05	0.00209157	0.00164529	TYMP/VIM/FAS/CD44/TNC/LAMA3/CASP8/CA12/PLD1/FBLN1/ITGA8/CEACAM1/GSTP1/CD82/MMP2/GNAS/COMT/NRP1/CYP2D6/NDRG1/CAV2/CAV1/SERPINE1/AGR2/CXCL12/CCL2/WFS1/SOD2/IGFBP5/SLC2A1/PRDX6/SPP1/CLU/TNFSF10/ITIH5/SDC4/SCGB1D2/SHBG/GDF15/LOXL2/KRT7/BIN1/TXN/THBS1/LHCGR/PDE5A/ESR2/CDH13/ECM1/EPHX1/IGFBP3/ADAM33/ADAMTS1/SQSTM1/CLDN1/S100P/ITGA2/GPER1/SYK/HSP90B1/SMAD3/FASN/KRT8/KRT19/BNIP3/CSMD1/UPP1/PTP4A3/MUC1/IS…	109
DOID:2921	DOID:2921	glomerulonephritis	26/1061	76/6519	9.36427e-05	0.00220887	0.00173756	CFH/ACSM3/COL4A4/MMP2/MYH9/SERPINE1/CCL2/SOD2/CLU/APOE/JUND/IGHMBP2/AGT/IGFBP3/ANKRD1/IL18/ACE/CXCL16/SMAD3/TNFRSF6B/PECAM1/CD46/ACTN4/KLK1/COL4A3/SLC12A1	26
DOID:4896	DOID:4896	bile duct adenocarcinoma	35/1061	116/6519	0.00012148	0.00275737	0.00216903	PROM1/TYMP/VIM/FAS/SCTR/GNAS/LAPTM4B/CCN4/CXCL12/SPP1/DUSP1/TNFSF10/POSTN/MUC4/S100P/RPSA/KRT19/ANXA2/PTP4A3/MUC1/SERPINA1/PRSS1/KLRK1/AQP1/CD24/VEGFA/LGALS3/CD151/MICA/ANXA1/MMP3/MMP7/TFF1/PRSS2/MMP1	35
DOID:4947	DOID:4947	cholangiocarcinoma	35/1061	116/6519	0.00012148	0.00275737	0.00216903	PROM1/TYMP/VIM/FAS/SCTR/GNAS/LAPTM4B/CCN4/CXCL12/SPP1/DUSP1/TNFSF10/POSTN/MUC4/S100P/RPSA/KRT19/ANXA2/PTP4A3/MUC1/SERPINA1/PRSS1/KLRK1/AQP1/CD24/VEGFA/LGALS3/CD151/MICA/ANXA1/MMP3/MMP7/TFF1/PRSS2/MMP1	35
DOID:37	DOID:37	skin disease	71/1061	289/6519	0.000136475	0.00304037	0.00239164	LTF/VIM/FAS/TG/LAMA3/CASP8/NGFR/TFRC/IL4R/GSTP1/MMP2/PEBP1/CAV1/CCL2/COL1A1/SOD2/IL1RL1/TPO/CSTA/CAT/C3/LAMA5/LPIN1/IGFBP3/ADAM33/IL18/ACE/SQSTM1/ALB/DEFB1/SYK/AQP3/ANPEP/SMAD3/KRT1/IL7R/KLK7/CAVIN1/PLEC/ANXA2/LAMB3/DIO2/GPX1/CCL3/VEGFA/F3/CDKN1A/SPINK5/IL1RN/SLC28A2/SERPINH1/TNFRSF14/KLK1/KRT6A/CCL3L1/CCL3L3/NOP53/MMP3/IVL/KRT6C/KRT5/KRT10/KRT14/LAMC2/IL6ST/GJA1/GJB2/S100A7/F2R/MMP1/FLG	71
DOID:4928	DOID:4928	intrahepatic cholangiocarcinoma	14/1061	31/6519	0.000144382	0.00314869	0.00247686	PROM1/VIM/SPP1/DUSP1/S100P/KRT19/PTP4A3/MUC1/PRSS1/AQP1/CD24/CD151/ANXA1/TFF1	14
DOID:0060085	DOID:0060085	organ system benign neoplasm	60/1061	235/6519	0.000146573	0.00314869	0.00247686	FAS/CD44/VCAN/NGFR/ACACB/FBLN1/MMP2/GNAS/LAMB1/COMT/NDRG1/CAV1/SERPINE1/CXCL12/COL1A1/PRPH2/PDGFRB/TPO/SLC2A1/CLU/SCGB1D2/PAX8/SHBG/COL5A1/GFAP/SNAP25/NES/TXN/LHCGR/ESR2/ACKR3/IGFBP3/FGFR4/CXCL16/S100P/ITGA2/CTSB/TNXB/OXTR/MUC1/DDR1/KLRK1/AMACR/PECAM1/VEGFA/CDKN1A/LGALS3/VAMP1/SERPINH1/FLCN/S100A1/ANKRD2/MICA/CTNNA1/RBL2/SFTPB/GJA1/SAA1/S100A7/RHOB	60
DOID:2916	DOID:2916	hypersensitivity reaction type IV disease	25/1061	74/6519	0.000159711	0.00337075	0.00265153	SLC11A1/FAS/TNC/IL4R/TF/NFKBIA/CCL2/COL1A1/IL18R1/SPP1/ANXA11/IL18/ACE/GREM1/IL7R/DDR1/CD24/CCL3/VEGFA/CDKN1A/IL1RN/IGHG1/PON1/IGKC/CHI3L1	25
DOID:11335	DOID:11335	sarcoidosis	24/1061	71/6519	0.000212808	0.00441394	0.00347214	SLC11A1/FAS/TNC/IL4R/TF/NFKBIA/CCL2/COL1A1/IL18R1/SPP1/ANXA11/IL18/ACE/GREM1/IL7R/DDR1/CD24/CCL3/VEGFA/CDKN1A/IGHG1/PON1/IGKC/CHI3L1	24
DOID:11054	DOID:11054	urinary bladder cancer	30/1061	97/6519	0.000225323	0.00452261	0.00355762	VIM/CEACAM1/GSTP1/CD82/MMP2/BIRC7/CAV1/SOD2/SLC2A1/POSTN/ANGPTL4/FABP4/CSMD1/SMTN/MUC1/IGF2R/SERPINB5/UCA1/CFLAR/VEGFA/CDKN1A/IRF1/LGALS3/TNFRSF11B/ID4/DES/ID1/ANXA1/SNCG/MMP1	30
DOID:16	DOID:16	integumentary system disease	77/1061	324/6519	0.000225567	0.00452261	0.00355762	LTF/VIM/FAS/TG/LAMA3/CASP8/NGFR/TFRC/IL4R/GSTP1/MMP2/PEBP1/CAV1/CCL2/COL1A1/SOD2/IL1RL1/TPO/CSTA/CAT/C3/LAMA5/LPIN1/IL36RN/IGFBP3/ADAM33/IL18/ACE/SQSTM1/ALB/DEFB1/SYK/AQP3/ANPEP/SMAD3/KRT1/IL7R/KLK7/KRT15/CAVIN1/PLEC/ANXA2/LAMB3/CDSN/DIO2/GPX1/CCL3/VEGFA/F3/CDKN1A/SPINK5/IL1RN/SLC28A2/SERPINH1/TNFRSF14/PDPN/KLK1/MICA/KRT6A/CCL3L1/CCL3L3/TRAF1/NOP53/MMP3/IVL/KRT6C/KRT5/KRT10/KRT14/LAMC2/IL6ST/GJA1…	77
DOID:1686	DOID:1686	glaucoma	29/1061	93/6519	0.000243786	0.00480778	0.00378194	FAS/CA12/SFRP1/CAV2/CAV1/SERPINE1/SOD2/PADI2/LTBP2/CLU/APOE/CYP1B1/ESR2/ADAMTS17/COL8A1/GREM1/NPPA/TAP2/AQP1/VEGFA/SPARC/CDKN1A/IL1RN/CPNE1/PON1/MMP3/GJA1/MMP1/ANGPTL7	29
DOID:688	DOID:688	embryonal cancer	77/1061	325/6519	0.000250071	0.00485219	0.00381688	PROM1/CD4/GPRC5A/SLC11A1/FAS/TNC/SERPINB3/CASP8/MCAM/CEACAM1/CD82/MMP2/PEBP1/SFRP1/NDRG1/CAV1/SERPINE1/SFRP4/CXCL12/SOD2/IL1RL1/LGALS8/SLC2A1/CAT/ITIH5/PCSK2/MTUS1/APOE/ARPC1B/POSTN/MUC4/IGFBP3/IL18/MERTK/CBR3/PCNT/SQSTM1/CLDN1/SMAD3/KRT8/PDGFD/KRT19/HPSE2/SMYD3/MUC1/SEMA4D/IGF2R/POU5F1/CD24/CDKN1A/IRF1/LGALS3/GPNMB/SLC16A1/PDPN/NDRG2/B2M/MAT2A/TM4SF1/ID4/PLA2G2A/RBL2/SCGB2A2/ID1/SNCG/TMSB10/LAMC…	77
DOID:12554	DOID:12554	hemolytic-uremic syndrome	10/1061	19/6519	0.000280963	0.00536506	0.00422032	CFH/IL4R/CLU/C4BPA/C3/A4GALT/THBD/CD46/F3/CDKN1A	10
DOID:2349	DOID:2349	arteriosclerosis	74/1061	311/6519	0.00028691	0.005393	0.0042423	CFH/GRN/TNC/CAPG/CYBA/SCARB1/CA12/MCAM/ITGB5/GSTP1/MMP2/SCD/GGT1/TSPO/TRIB3/CST3/CA2/SERPINE1/CXCL12/CCL2/MGP/SOD2/FN1/TNNT2/SPP1/EPHX2/CAT/TNFSF10/KLF2/PALLD/APOE/AGT/TXN/ESR2/HSPG2/RGS5/IGFBP3/PLIN2/ADAM33/IL18/MERTK/NRG1/ACE/CXCL16/ALB/ITGA2/CTSB/IL7R/PDGFD/NPPA/LPL/THBD/FCGR3A/PECAM1/PTGDS/VEGFA/F3/IL1RN/TNFRSF14/TNFRSF11B/B2M/KLK1/BSG/GAS6/PLA2G2A/PON1/CD59/MMP3/IL6ST/SAA1/LYZ/CHI3L1/MMP1/NA…	74
DOID:10283	DOID:10283	prostate cancer	86/1061	373/6519	0.000292306	0.0054099	0.00425559	TYMP/VIM/FAS/CASP8/KLF6/MCAM/CEACAM1/GSTP1/CD82/MMP2/PEBP1/LAMB1/COMT/SCD/WFDC1/NDRG1/CAV1/SERPINE1/SFRP4/AGR2/CXCL12/CCL2/COL1A1/SOD2/PDGFRB/IGFBP5/SPP1/TNFSF10/ABCC4/APOE/GDF15/JUND/LAMA5/TMBIM6/HSPG2/MUC4/IGFBP3/IL18/AKR1C2/KCNMA1/SQSTM1/CXCL16/IGFBP7/ADAMTS9/S100P/ITGA2/AQP3/SMAD3/SPINT2/PSCA/FASN/PDGFD/HPSE2/ALOX15B/ANXA2/CSMD1/MUC1/PTMA/SERPINA3/AKR1C3/CACNA1H/IGF2R/DDR1/AMACR/TXNIP/CFLAR/A…	86
DOID:12930	DOID:12930	dilated cardiomyopathy	26/1061	81/6519	0.000302797	0.00551917	0.00434155	FAS/TNC/SDHA/PGM1/MYOM1/SERPINE1/CRYAB/TNNT2/TNFSF10/LDB3/ESR2/TPM1/ANKRD1/ACE/TCAP/NPPA/MYBPC1/MYH7/CD46/BAG3/TNFRSF11B/DES/MYH6/RBM20/MMP3/MMP1	26
DOID:3770	DOID:3770	pulmonary fibrosis	33/1061	112/6519	0.000307453	0.00552039	0.00434251	FAS/SERPINB3/MMP2/NLRP1/TIMP3/CCN4/CAV1/AEBP1/CXCL12/CCL2/STX2/IGFBP5/MUC5B/AGT/IGFBP3/IL18/FCGR3B/COL18A1/MUC1/KLRK1/CFLAR/VEGFA/SPARC/MICA/ANXA1/HBB/SRXN1/SOD3/IL6ST/MMP7/SFTPA2/F2R/MMP1	33
DOID:3996	DOID:3996	urinary system cancer	99/1061	442/6519	0.000316451	0.00559839	0.00440386	LTF/VIM/CD44/TNC/CASP8/KLF6/IL4R/CEACAM1/GSTP1/CD82/MMP2/NRP1/BIRC7/JAG1/SFRP1/NDRG1/CAV1/SERPINE1/CXCL12/CCL2/ST3GAL4/SOD2/LAMA4/IGFBP5/SLC2A1/SPP1/DUSP1/CLU/MT1G/PAX8/APOE/SLC6A6/NES/POSTN/KRT7/AGT/THBS1/CYP1B1/SLC2A5/ACKR3/IGFBP3/PLIN2/IL18/F11R/ACE/CXCL16/FCGR3B/FRZB/CLDN1/GREM1/SPINT2/C19orf33/ANGPTL4/FAM107A/FABP4/TYMS/COL18A1/CSMD1/SMTN/MUC1/SERPINA5/AKR1C3/IGF2R/TAP2/SERPINB5/UCA1/AQP1/AM…	99
DOID:1909	DOID:1909	melanoma	135/1061	638/6519	0.000384059	0.00669599	0.00526726	PROM1/RNH1/VIM/FAS/RNASET2/CD44/GAB2/VCAN/TNC/DKK3/CASP8/NGFR/KLF6/TFRC/PLD1/MCAM/CEACAM1/GSTP1/CD82/PPP1R15A/FTL/MMP2/GNAS/PEBP1/FXYD5/NRP1/TIMP3/TSPO/LGMN/NFKBIA/BIRC7/CAV1/SERPINE1/CXCL12/CCL2/ALOX12/PRKAR1A/CRYAB/NEDD9/CRYBG1/PERP/LAMA4/FN1/DHCR24/SLC2A1/SPP1/LTBP2/CLU/CAT/TNFSF10/SDC4/NQO2/TSPAN8/GDF15/LAMA5/NES/POSTN/LDHA/BIN1/PDE5A/MFGE8/CDH13/IGFBP3/IL18/HSPB8/THY1/ROBO3/ADAMTS1/NRG1/RALG…	135
DOID:1091	DOID:1091	tooth disease	37/1061	132/6519	0.000407825	0.00700877	0.00551331	PROM1/LTF/CD44/CYBA/MMP2/SERPINE1/CCL2/COL1A1/FAM20A/CTSC/TNFSF10/SFTPD/AGT/HSPG2/IL18/ACE/FCGR3B/DEFB1/AQP3/MUC7/FCGR3A/PECAM1/CCL3/VEGFA/SPARC/MFN2/IL1RN/PDPN/TNFRSF11B/CCL3L1/CCL3L3/MMP3/ALPL/LYZ/FCGR2B/MMP1/KLK4	37
DOID:8398	DOID:8398	osteoarthritis	46/1061	175/6519	0.000428283	0.00725669	0.00570833	VIM/FAS/CYBA/P4HA2/IL4R/MMP2/TRIB3/JAG1/CCN4/SERPINE1/CXCL12/COL1A1/CRYAB/SOD2/IL1R1/FHL2/PRG4/SLC2A1/SPP1/SDC4/PRDX5/SULF1/ADAMTS14/ESR2/ACE/FRZB/CTSB/SMAD3/SULF2/LPAR1/DIO2/SPON1/PTGDS/VEGFA/IL1RN/PADI4/TNFRSF11B/B2M/PON1/MMP3/TIMP4/TNFAIP6/COMP/CHI3L1/RHOB/MMP1	46
DOID:2348	DOID:2348	arteriosclerotic cardiovascular disease	71/1061	300/6519	0.000448442	0.00749271	0.00589399	CFH/GRN/TNC/CAPG/CYBA/SCARB1/CA12/ITGB5/GSTP1/MMP2/SCD/GGT1/TSPO/TRIB3/CST3/CA2/SERPINE1/CXCL12/CCL2/MGP/SOD2/FN1/TNNT2/SPP1/EPHX2/CAT/TNFSF10/KLF2/PALLD/APOE/AGT/TXN/ESR2/HSPG2/RGS5/IGFBP3/PLIN2/ADAM33/IL18/MERTK/NRG1/ACE/CXCL16/ALB/ITGA2/CTSB/IL7R/PDGFD/NPPA/LPL/THBD/FCGR3A/PECAM1/PTGDS/VEGFA/F3/IL1RN/TNFRSF14/TNFRSF11B/BSG/GAS6/PLA2G2A/PON1/CD59/MMP3/IL6ST/SAA1/LYZ/CHI3L1/MMP1/NAXE	71
DOID:6000	DOID:6000	congestive heart failure	51/1061	200/6519	0.000468122	0.0077144	0.00606837	PROM1/CYBA/HDAC4/ATP2A3/MMP2/CYP2D6/TIMP3/CST3/LAMA4/IL1RL1/SLC2A1/TNNT2/SPP1/DUSP1/GDF15/PPP1R1A/THBS1/PDE5A/TPM1/ANKRD1/JPH2/IL18/NRG1/ACE/CXCL16/FCGR3B/FSTL1/NPPA/CFLAR/MYH7/VEGFA/F3/ADRA1A/RAMP3/LGALS3/S100A1/TNFRSF11B/KLK1/GATM/BSG/DES/MYH6/TIMP4/SELENON/SFTPB/SOD3/IL6ST/GJA1/CHI3L1/MMP1/MYL2	51
DOID:10871	DOID:10871	age related macular degeneration	21/1061	62/6519	0.000504791	0.00799032	0.00628542	CFH/PROM1/SCARB1/GSTP1/TF/TIMP3/CST3/CCL2/SOD2/PRPH2/EFEMP1/C3/APOE/VLDLR/ACE/VEGFA/SERPINF1/CFD/PON1/GPX3/MMP7	21
DOID:1123	DOID:1123	spondyloarthropathy	21/1061	62/6519	0.000504791	0.00799032	0.00628542	NLRP2/FAS/CYP2D6/NFKBIA/CCL2/SOD2/TNFSF10/PTGIS/COL6A1/IL18/ACE/ERAP1/ERAP2/SPARC/IL1RN/PADI4/TNFRSF11B/MICA/MMP3/ALPL/SAA1	21
DOID:2007	DOID:2007	degeneration of macula and posterior pole	21/1061	62/6519	0.000504791	0.00799032	0.00628542	CFH/PROM1/SCARB1/GSTP1/TF/TIMP3/CST3/CCL2/SOD2/PRPH2/EFEMP1/C3/APOE/VLDLR/ACE/VEGFA/SERPINF1/CFD/PON1/GPX3/MMP7	21
DOID:2394	DOID:2394	ovarian cancer	67/1061	281/6519	0.00051947	0.00811587	0.00638419	PROM1/TYMP/FAS/CD44/GRN/GAB2/VCAN/CAPG/MCAM/GSTP1/MMP2/NFKBIA/JAG1/LAPTM4B/CAV1/SERPINE1/FHL2/ELAPOR1/SLC2A1/DUSP1/PAX8/GDF15/POSTN/KRT7/TXN/THBS1/ESR2/IQGAP1/IGFBP3/IL18/THY1/CBR3/S100P/ANPEP/C19orf33/KLK11/KLK7/TYMS/TACSTD2/TGM2/POU5F1/DDR1/SERPINB5/KLRK1/SPON1/CFLAR/SLC2A3/CEACAM6/VEGFA/CDKN1A/ACTN4/PDPN/KLK1/ALCAM/BSG/PON1/RBL2/ID1/HILPDA/SNCG/MSLN/MMP7/CHI3L1/S100A4/HSD3B2/F2R/MMP1	67
DOID:583	DOID:583	hemolytic anemia	18/1061	50/6519	0.000546546	0.00832272	0.0065469	CFH/H6PD/TFRC/IL4R/CYB5R3/SLC2A1/CLU/C4BPA/C3/A4GALT/THBD/SIRPA/CD46/F3/CDKN1A/CD59/CD55/HBB	18
DOID:720	DOID:720	normocytic anemia	18/1061	50/6519	0.000546546	0.00832272	0.0065469	CFH/H6PD/TFRC/IL4R/CYB5R3/SLC2A1/CLU/C4BPA/C3/A4GALT/THBD/SIRPA/CD46/F3/CDKN1A/CD59/CD55/HBB	18
DOID:3856	DOID:3856	male reproductive organ cancer	86/1061	380/6519	0.000555145	0.00833609	0.00655742	TYMP/VIM/FAS/CASP8/KLF6/MCAM/CEACAM1/GSTP1/CD82/MMP2/PEBP1/LAMB1/COMT/SCD/WFDC1/NDRG1/CAV1/SERPINE1/SFRP4/AGR2/CXCL12/CCL2/COL1A1/SOD2/PDGFRB/IGFBP5/SPP1/TNFSF10/ABCC4/APOE/GDF15/JUND/LAMA5/TMBIM6/HSPG2/MUC4/IGFBP3/IL18/AKR1C2/KCNMA1/SQSTM1/CXCL16/IGFBP7/ADAMTS9/S100P/ITGA2/AQP3/SMAD3/SPINT2/PSCA/FASN/PDGFD/HPSE2/ALOX15B/ANXA2/CSMD1/MUC1/PTMA/SERPINA3/AKR1C3/CACNA1H/IGF2R/DDR1/AMACR/TXNIP/CFLAR/A…	86
DOID:28	DOID:28	endocrine system disease	76/1061	328/6519	0.000561283	0.00833609	0.00655742	ABCC8/ST3GAL1/CD4/LTF/FAS/CD44/TG/CASP8/ST6GAL1/IL4R/GSTP1/GNAS/TF/NLRP1/SORBS1/CA2/SERPINE1/CCL2/COL1A1/PRKAR1A/WFS1/SOD2/PDE8B/TPO/SLC2A1/TNNT2/CASQ2/SPP1/TNFSF10/PAX8/PRDX5/SHBG/APOE/DUOX1/LHCGR/ESR2/GNA12/IGFBP3/IL18/ACE/SDC3/LMOD1/LRPAP1/CTSB/DEFB1/GP2/KRT8/KRT19/LPL/A2M/PNPLA2/AKR1C3/ADH1B/SERPINA1/TAP2/PRSS1/DIO2/SLC2A3/VEGFA/F3/CDKN1A/IRF1/CYP2E1/LGALS3/IL1RN/SLC16A1/TNFRSF11B/GAS6/MICA/P…	76
DOID:3390	DOID:3390	palmoplantar keratosis	8/1061	14/6519	0.000572824	0.00840375	0.00661064	KRT1/CCL3/KRT6A/CCL3L1/CCL3L3/KRT6C/GJA1/GJB2	8
DOID:3342	DOID:3342	bone inflammation disease	134/1061	639/6519	0.000601371	0.00842206	0.00662504	CFH/CD4/SLC11A1/NLRP2/VIM/FAS/CD44/GRN/CYBA/NGFR/P4HA2/IL4R/B4GALT1/FTL/MMP2/TF/NLRP1/UNC13D/PTGS1/GADD45B/CYP2D6/TIMP3/NFKBIA/TRIB3/JAG1/CST3/COTL1/CCN4/VIPR2/SERPINE1/CXCL12/CCL2/COL1A1/SLC2A9/CRYAB/NEDD9/SOD2/FN1/IL1R1/IL18RAP/FHL2/PRG4/PADI2/SLC2A1/SPP1/TGFBI/CLU/CAT/TNFSF10/SDC4/PTGIS/PRDX5/APOE/GDF15/SFTPD/ADAMTS7/SULF1/THBS1/ADAMTS14/ESR2/COL6A1/ACKR3/GSN/IL18/HSPB8/ROBO3/ACE/CXCL16/FCGR3B…	134
DOID:2151	DOID:2151	malignant ovarian surface epithelial-stromal neoplasm	62/1061	257/6519	0.000602076	0.00842206	0.00662504	TYMP/FAS/CD44/GRN/GAB2/VCAN/CAPG/MCAM/GSTP1/MMP2/NFKBIA/JAG1/LAPTM4B/CAV1/SERPINE1/FHL2/ELAPOR1/SLC2A1/DUSP1/PAX8/GDF15/POSTN/TXN/THBS1/ESR2/IQGAP1/IGFBP3/IL18/THY1/CBR3/ANPEP/KLK11/KLK7/TYMS/TACSTD2/TGM2/POU5F1/DDR1/SERPINB5/KLRK1/SPON1/CFLAR/SLC2A3/CEACAM6/VEGFA/CDKN1A/ACTN4/PDPN/KLK1/ALCAM/BSG/PON1/RBL2/HILPDA/SNCG/MSLN/MMP7/CHI3L1/S100A4/HSD3B2/F2R/MMP1	62
DOID:2152	DOID:2152	ovary epithelial cancer	62/1061	257/6519	0.000602076	0.00842206	0.00662504	TYMP/FAS/CD44/GRN/GAB2/VCAN/CAPG/MCAM/GSTP1/MMP2/NFKBIA/JAG1/LAPTM4B/CAV1/SERPINE1/FHL2/ELAPOR1/SLC2A1/DUSP1/PAX8/GDF15/POSTN/TXN/THBS1/ESR2/IQGAP1/IGFBP3/IL18/THY1/CBR3/ANPEP/KLK11/KLK7/TYMS/TACSTD2/TGM2/POU5F1/DDR1/SERPINB5/KLRK1/SPON1/CFLAR/SLC2A3/CEACAM6/VEGFA/CDKN1A/ACTN4/PDPN/KLK1/ALCAM/BSG/PON1/RBL2/HILPDA/SNCG/MSLN/MMP7/CHI3L1/S100A4/HSD3B2/F2R/MMP1	62
DOID:4001	DOID:4001	ovarian carcinoma	62/1061	257/6519	0.000602076	0.00842206	0.00662504	TYMP/FAS/CD44/GRN/GAB2/VCAN/CAPG/MCAM/GSTP1/MMP2/NFKBIA/JAG1/LAPTM4B/CAV1/SERPINE1/FHL2/ELAPOR1/SLC2A1/DUSP1/PAX8/GDF15/POSTN/TXN/THBS1/ESR2/IQGAP1/IGFBP3/IL18/THY1/CBR3/ANPEP/KLK11/KLK7/TYMS/TACSTD2/TGM2/POU5F1/DDR1/SERPINB5/KLRK1/SPON1/CFLAR/SLC2A3/CEACAM6/VEGFA/CDKN1A/ACTN4/PDPN/KLK1/ALCAM/BSG/PON1/RBL2/HILPDA/SNCG/MSLN/MMP7/CHI3L1/S100A4/HSD3B2/F2R/MMP1	62
DOID:381	DOID:381	arthropathy	25/1061	80/6519	0.000617962	0.00854492	0.00672169	NLRP2/FAS/FTL/MMP2/CYP2D6/NFKBIA/CCL2/SOD2/TNFSF10/PTGIS/COL6A1/IL18/ACE/ERAP1/ERAP2/VEGFA/SPARC/IL1RN/PADI4/TNFRSF11B/MICA/MMP3/ALPL/SAA1/MMP1	25
DOID:4448	DOID:4448	macular degeneration	21/1061	63/6519	0.000643291	0.00869893	0.00684284	CFH/PROM1/SCARB1/GSTP1/TF/TIMP3/CST3/CCL2/SOD2/PRPH2/EFEMP1/C3/APOE/VLDLR/ACE/VEGFA/SERPINF1/CFD/PON1/GPX3/MMP7	21
DOID:13809	DOID:13809	familial combined hyperlipidemia	11/1061	24/6519	0.000643561	0.00869893	0.00684284	SCD/SERPINE1/FN1/C3/APOE/FABP4/LPL/PNPLA2/TXNIP/PON1/FABP2	11
DOID:2377	DOID:2377	multiple sclerosis	37/1061	135/6519	0.00065385	0.0087398	0.00687499	CD4/SLC11A1/FAS/GRN/IL4R/VIPR2/SERPINE1/CXCL12/CCL2/CRYAB/C7/CAT/C3/NECTIN2/APOE/AGT/IRF8/IL18/MX1/ACE/FCGR3B/CKB/IL7R/A2M/MAPT/MBP/FCGR3A/ITGA1/CD24/GAPDH/CD46/IRF1/IL1RN/CFD/MMP3/CHI3L1/FCGR2B	37
DOID:1936	DOID:1936	atherosclerosis	70/1061	299/6519	0.000679714	0.00898568	0.0070684	CFH/GRN/TNC/CAPG/CYBA/SCARB1/CA12/ITGB5/GSTP1/MMP2/SCD/GGT1/TSPO/TRIB3/CST3/CA2/SERPINE1/CXCL12/CCL2/MGP/SOD2/FN1/TNNT2/SPP1/EPHX2/CAT/TNFSF10/KLF2/PALLD/APOE/AGT/TXN/ESR2/HSPG2/RGS5/IGFBP3/PLIN2/ADAM33/IL18/MERTK/NRG1/ACE/CXCL16/ALB/ITGA2/CTSB/IL7R/PDGFD/NPPA/LPL/THBD/FCGR3A/PECAM1/PTGDS/VEGFA/F3/IL1RN/TNFRSF14/TNFRSF11B/BSG/GAS6/PLA2G2A/PON1/CD59/MMP3/IL6ST/SAA1/CHI3L1/MMP1/NAXE	70
DOID:684	DOID:684	hepatocellular carcinoma	159/1061	780/6519	0.000721942	0.00926557	0.00728857	PROM1/VIM/FAS/CD44/GRN/DKK3/SERPINB3/GPC1/CASP8/NGFR/KLF6/TFRC/SCTR/GSTP1/CD82/B4GALT1/MMP2/PEBP1/TF/COMT/GADD45B/GGT1/FBXO7/NFKBIA/BIRC7/EEF1A2/JAG1/CST3/CTSH/SFRP1/LAPTM4B/CCN4/NDRG1/USF2/CAV1/SERPINE1/DOCK8/CXCL12/CCL2/ABCC3/SOD2/ABCC5/STEAP3/EFEMP1/ERRFI1/SLC2A1/SPP1/DUSP1/TGFBI/PTK2B/CAT/TNFSF10/SDC4/MT1G/SHBG/KLK10/APOE/LAMA5/MATN2/CASP9/GSTM3/KRT7/ENPP2/RPS6/THBS1/CYP1B1/IQGAP1/CDH13/DPT/E…	159
DOID:686	DOID:686	liver carcinoma	159/1061	780/6519	0.000721942	0.00926557	0.00728857	PROM1/VIM/FAS/CD44/GRN/DKK3/SERPINB3/GPC1/CASP8/NGFR/KLF6/TFRC/SCTR/GSTP1/CD82/B4GALT1/MMP2/PEBP1/TF/COMT/GADD45B/GGT1/FBXO7/NFKBIA/BIRC7/EEF1A2/JAG1/CST3/CTSH/SFRP1/LAPTM4B/CCN4/NDRG1/USF2/CAV1/SERPINE1/DOCK8/CXCL12/CCL2/ABCC3/SOD2/ABCC5/STEAP3/EFEMP1/ERRFI1/SLC2A1/SPP1/DUSP1/TGFBI/PTK2B/CAT/TNFSF10/SDC4/MT1G/SHBG/KLK10/APOE/LAMA5/MATN2/CASP9/GSTM3/KRT7/ENPP2/RPS6/THBS1/CYP1B1/IQGAP1/CDH13/DPT/E…	159
DOID:1070	DOID:1070	primary open angle glaucoma	16/1061	43/6519	0.000723993	0.00926557	0.00728857	FAS/CAV2/CAV1/SERPINE1/PADI2/APOE/CYP1B1/ESR2/COL8A1/TAP2/AQP1/SPARC/CDKN1A/IL1RN/CPNE1/PON1	16
DOID:2797	DOID:2797	idiopathic interstitial pneumonia	12/1061	28/6519	0.000773662	0.00979701	0.00770662	MMP2/CCL2/IGFBP5/IGFBP3/IL18/SFTPC/MUC1/DDR1/SOD3/IL6ST/MMP7/MMP1	12
DOID:3213	DOID:3213	demyelinating disease	38/1061	141/6519	0.000790792	0.00990961	0.0077952	CD4/SLC11A1/FAS/GRN/IL4R/VIPR2/SERPINE1/CXCL12/CCL2/CRYAB/C7/CAT/C3/NECTIN2/APOE/AGT/IRF8/IL18/MX1/ACE/S100B/FCGR3B/CKB/IL7R/A2M/MAPT/MBP/FCGR3A/ITGA1/CD24/GAPDH/CD46/IRF1/IL1RN/CFD/MMP3/CHI3L1/FCGR2B	38
DOID:5041	DOID:5041	esophageal cancer	35/1061	127/6519	0.000812193	0.0100729	0.00792362	SLC11A1/FAS/CD44/SERPINB3/MMP2/BIRC7/SFRP1/NDRG1/CAV2/CAV1/SERPINE1/CCL2/SOD2/AKAP12/MUC4/IGFBP3/IL18/CLDN1/ADAMTS9/HSP90B1/MUC1/VEGFA/CD46/RARRES1/CDKN1A/MT2A/PDPN/ID1/MMP3/SNCG/ECRG4/SHMT1/S100A4/MMP1/S100A2	35
DOID:3571	DOID:3571	liver cancer	160/1061	788/6519	0.000835983	0.0102621	0.00807249	PROM1/SYT13/VIM/FAS/CD44/GRN/DKK3/SERPINB3/GPC1/CASP8/NGFR/KLF6/TFRC/SCTR/GSTP1/CD82/B4GALT1/MMP2/PEBP1/TF/COMT/GADD45B/GGT1/FBXO7/NFKBIA/BIRC7/EEF1A2/JAG1/CST3/CTSH/SFRP1/LAPTM4B/CCN4/NDRG1/USF2/CAV1/SERPINE1/DOCK8/CXCL12/CCL2/ABCC3/SOD2/ABCC5/STEAP3/EFEMP1/ERRFI1/SLC2A1/SPP1/DUSP1/TGFBI/PTK2B/CAT/TNFSF10/SDC4/MT1G/SHBG/KLK10/APOE/LAMA5/MATN2/CASP9/GSTM3/KRT7/ENPP2/RPS6/THBS1/CYP1B1/IQGAP1/CDH13…	160
DOID:1107	DOID:1107	esophageal carcinoma	31/1061	109/6519	0.000897915	0.010911	0.00858294	FAS/CD44/SERPINB3/MMP2/BIRC7/SFRP1/NDRG1/CAV2/CAV1/SERPINE1/CCL2/SOD2/AKAP12/MUC4/IGFBP3/IL18/HSP90B1/MUC1/VEGFA/CD46/RARRES1/CDKN1A/PDPN/ID1/MMP3/SNCG/ECRG4/SHMT1/S100A4/MMP1/S100A2	31
DOID:0014667	DOID:0014667	disease of metabolism	188/1061	947/6519	0.000919198	0.0110456	0.00868883	CFH/ACSM3/ABCC8/PROM1/CD4/LTF/SLC11A1/ATP1A2/FAS/GRN/H6PD/DGAT2/CASP8/PFKP/KLF6/CLTCL1/TFRC/SCARB1/ACACB/MCAM/IL4R/FDFT1/GSTP1/FTL/MMP2/GNAS/OAS1/DLD/TF/COMT/PTGS1/ITPR3/SCD/NRP1/GGT1/CYP2D6/PYGL/LGMN/NFKBIA/TRIB3/JAG1/CST3/SERPINE1/RARRES2/AEBP1/PHYH/CXCL12/P2RX1/CCL2/ALOX12/WFS1/SLC2A9/MGP/SOD2/FN1/SLC2A1/PRDX6/TNNT2/SPP1/DUSP1/KCNJ5/CLU/CAT/TNFSF10/PREX1/PTGIS/PCK1/C3/PCSK2/KLF2/A4GALT/IVD/SHB…	188
DOID:10763	DOID:10763	hypertension	109/1061	509/6519	0.000927356	0.0110456	0.00868883	CFH/ACSM3/ATP1A2/FAS/VCAN/TNC/CYBA/CASP8/SLC9A3/GSTP1/MMP2/GNAS/CHGB/COMT/PTGS1/SORBS1/GGT1/CYP2D6/CST3/CCN4/CAV1/SERPINE1/CXCL12/CCL2/ALOX12/SOD2/IGFBP5/RGS2/CLU/PTK2B/EPHX2/CAT/PTGIS/C3/APOE/GDF15/GSTM3/AGT/ENPP2/IER3/PDE5A/ESR2/SLC2A5/RGS5/EPHX1/SLC22A3/SDK1/IL18/KCNMA1/F11R/IFNGR2/ACE/S100B/ACTG2/ERAP1/ERAP2/AVPR1A/ANPEP/GREM1/GPX4/C19orf33/FABP4/C1QTNF1/TCAP/ABO/NPPA/LPL/THBD/CSMD1/CLCNKB/CL…	109
DOID:26	DOID:26	pancreas disease	39/1061	147/6519	0.000943332	0.0111258	0.00875186	ABCC8/CD4/LTF/CD44/GSTP1/TF/CA2/SERPINE1/CCL2/SOD2/SLC2A1/SPP1/TNFSF10/SHBG/APOE/IL18/ACE/CTSB/DEFB1/GP2/KRT8/LPL/A2M/PNPLA2/ADH1B/SERPINA1/PRSS1/SLC2A3/VEGFA/F3/CYP2E1/SLC16A1/TNFRSF11B/GAS6/PON1/REG1A/SPINK1/PRSS2/CELA3B	39
DOID:1793	DOID:1793	pancreatic cancer	67/1061	288/6519	0.00105269	0.012295	0.0096716	TYMP/FAS/CASP8/LLGL2/IL4R/MMP2/PEBP1/NRP1/CA2/NDRG1/CAV1/CXCL12/ABCC3/SOD2/ABCC5/EFEMP1/QSOX1/TNFSF10/ABCC4/C3/PALLD/KLK10/AKAP12/POSTN/IER3/THBS1/CYP1B1/MUC4/EPHA1/IL18/CXCL16/SDC3/CLDN1/S100P/ITGA2/SYK/FASN/PDGFD/BNIP3/TYMS/CADM1/MUC1/PDIA2/PNP/TGM2/SERPINB5/ITGA1/TXNIP/CFLAR/CEACAM6/VEGFA/SPARC/F3/ACTN4/LGALS3/NDRG2/CD151/CTNNA1/CCN5/ID1/ANXA1/LAMC2/MSLN/MMP7/CELA3A/S100A4/HSP90AA1	67
DOID:3459	DOID:3459	breast carcinoma	80/1061	356/6519	0.00107511	0.0124361	0.0097826	TYMP/VIM/CD44/CASP8/CA12/PLD1/ITGA8/CEACAM1/GSTP1/MMP2/GNAS/COMT/NRP1/CYP2D6/NDRG1/CAV2/CAV1/SERPINE1/AGR2/CXCL12/CCL2/WFS1/SOD2/IGFBP5/SLC2A1/PRDX6/CLU/TNFSF10/ITIH5/SDC4/SCGB1D2/SHBG/GDF15/LOXL2/KRT7/TXN/LHCGR/ESR2/CDH13/EPHX1/IGFBP3/ADAM33/ADAMTS1/SQSTM1/S100P/SYK/HSP90B1/FASN/KRT8/KRT19/CSMD1/UPP1/PTP4A3/MUC1/ISG15/SIRPA/SERPINB5/GPX1/CD24/VEGFA/SPARC/CDKN1A/LGALS3/SLC16A1/TNFRSF11B/MICA/SCGB…	80
DOID:4989	DOID:4989	pancreatitis	29/1061	101/6519	0.00110134	0.0126182	0.00992589	CD4/LTF/CD44/GSTP1/TF/CA2/CCL2/SOD2/SPP1/TNFSF10/IL18/ACE/CTSB/DEFB1/GP2/KRT8/LPL/A2M/ADH1B/SERPINA1/PRSS1/VEGFA/F3/CYP2E1/GAS6/PON1/REG1A/SPINK1/PRSS2	29
DOID:2914	DOID:2914	immune system disease	187/1061	949/6519	0.00138725	0.015744	0.0123847	CFH/AOC1/PROM1/ST3GAL1/CD4/CD22/LTF/SLC11A1/FAS/CD44/TNC/TG/H6PD/CYBA/SERPINB3/CASP8/TFRC/SCARB1/ST6GAL1/IL4R/CEACAM1/ITGB5/GSTP1/FTL/MMP2/GNAS/TF/NLRP1/COMT/ITPR3/CYP2D6/CYB5R3/MYH9/NFKBIA/JAG1/CST3/COTL1/CA2/CAV2/CAV1/SERPINE1/DOCK8/KANK1/CXCL12/CCL2/COL1A1/PRKAR1A/WFS1/CTSC/ST3GAL4/CBL/SOD2/SMOC2/PDGFRB/FN1/IL18R1/IL18RAP/TPO/SLC2A1/TNNT2/SPP1/DUSP1/CLU/CAT/TNFSF10/ANXA11/C4BPA/ABCC4/C3/PRDX5/…	187
DOID:3388	DOID:3388	periodontal disease	31/1061	112/6519	0.00146285	0.0164468	0.0129375	PROM1/LTF/CD44/CYBA/MMP2/SERPINE1/CCL2/CTSC/TNFSF10/SFTPD/AGT/HSPG2/IL18/ACE/FCGR3B/DEFB1/AQP3/FCGR3A/PECAM1/CCL3/VEGFA/SPARC/IL1RN/PDPN/TNFRSF11B/CCL3L1/CCL3L3/MMP3/LYZ/FCGR2B/MMP1	31
DOID:8466	DOID:8466	retinal degeneration	53/1061	220/6519	0.00151826	0.0168757	0.0132749	CFH/PROM1/FAS/SCARB1/CA12/GSTP1/TF/TIMP3/ABHD12/CST3/SFRP1/CAV2/CAV1/SERPINE1/CDH23/CCL2/SOD2/PRPH2/EFEMP1/PADI2/LTBP2/CLU/C3/APOE/CYP1B1/ESR2/ADAMTS17/COL8A1/VLDLR/PLIN2/GSN/CDHR1/MERTK/ACE/GREM1/NPPA/CNGA1/TAP2/AQP1/VEGFA/SPARC/CDKN1A/SERPINF1/IL1RN/CFD/CPNE1/PON1/MMP3/GPX3/MMP7/GJA1/MMP1/ANGPTL7	53
DOID:6713	DOID:6713	cerebrovascular disease	29/1061	103/6519	0.0015415	0.0168757	0.0132749	CYBA/MMP2/TIMP3/CST3/CCL2/SPP1/APOE/AGT/FBN2/IGFBP3/ACE/S100B/CTSB/LPL/THBD/BCR/COL4A1/ADH1B/GPX1/LIMK1/F3/IL1RN/TNFRSF11B/CYP4F2/PON1/ANXA1/MMP3/SOD3/FABP2	29
DOID:3083	DOID:3083	chronic obstructive pulmonary disease	49/1061	200/6519	0.00154308	0.0168757	0.0132749	SLC11A1/FAS/TACR2/IL4R/GSTP1/MMP2/MAEA/SERPINE1/CCL2/COL1A1/SOD2/IL1RL1/MUC5B/TNNT2/SPP1/CSTA/CAT/SFTPD/DUOX1/CYP1B1/EPHX1/ADAM33/IL18/FBXO32/ACE/DEFB1/SMAD3/SFTPC/SERPINA1/KLRK1/VEGFA/F3/PI3/CYP2E1/IL1RN/FLCN/TNFRSF11B/COL4A3/MMP3/SFTPB/HBB/SOD3/ATF4/C3AR1/CHI3L1/CXCL11/MMP1/HSP90AA1/DUOX2	49
DOID:0060158	DOID:0060158	acquired metabolic disease	160/1061	799/6519	0.0015845	0.0171726	0.0135084	CFH/ACSM3/ABCC8/PROM1/CD4/LTF/SLC11A1/ATP1A2/FAS/GRN/H6PD/DGAT2/CASP8/PFKP/CLTCL1/ACACB/MCAM/IL4R/FDFT1/MMP2/GNAS/OAS1/TF/COMT/ITPR3/SCD/NRP1/GGT1/CYP2D6/PYGL/LGMN/NFKBIA/TRIB3/JAG1/CST3/SERPINE1/RARRES2/AEBP1/CXCL12/P2RX1/CCL2/ALOX12/WFS1/SLC2A9/MGP/SOD2/SLC2A1/PRDX6/TNNT2/SPP1/DUSP1/KCNJ5/CLU/CAT/TNFSF10/PREX1/PTGIS/PCK1/C3/PCSK2/KLF2/SHBG/APOE/GDF15/PEMT/CNDP2/SFTPD/LPIN1/FADS2/AGT/ISCU/TXN/EN…	160
DOID:10652	DOID:10652	Alzheimer's disease	84/1061	382/6519	0.00161077	0.0173014	0.0136098	CFH/LTF/FAS/GRN/GAB2/DKK3/GPC1/NGFR/POLB/TACR2/GSTP1/GNAS/FKBP1A/CHGB/TF/COMT/PTGS1/CYP2D6/CHRNA4/CST3/CAV1/CCL2/ALOX12/CRYAB/NEDD9/SOD2/PDE8B/DHCR24/PRDX6/CLU/TNFSF10/PCK1/C3/SHBG/APOE/GFAP/BIN1/LHCGR/ESR2/HSPG2/GSN/IL18/HSPB8/CAST/NRG1/ACE/KALRN/S100B/SQSTM1/CKB/LRRC15/LPL/A2M/BACE2/COL18A1/MAPT/SEMA4D/AGRN/LRRK2/APOD/SERPINA3/NACA/IGF2R/SERPINA1/MBP/PNP/AQP1/CCL3/SLC2A3/PTGDS/DNMBP/GAPDH/VEGFA…	84
DOID:848	DOID:848	arthritis	125/1061	606/6519	0.00177956	0.0187954	0.014785	CFH/CD4/SLC11A1/VIM/FAS/CD44/GRN/CYBA/NGFR/P4HA2/IL4R/B4GALT1/MMP2/TF/NLRP1/UNC13D/PTGS1/GADD45B/TIMP3/NFKBIA/TRIB3/JAG1/CST3/COTL1/CCN4/VIPR2/SERPINE1/CXCL12/CCL2/COL1A1/SLC2A9/CRYAB/NEDD9/SOD2/FN1/IL1R1/IL18RAP/FHL2/PRG4/PADI2/SLC2A1/SPP1/TGFBI/CLU/CAT/TNFSF10/SDC4/PRDX5/APOE/GDF15/SFTPD/ADAMTS7/SULF1/THBS1/ADAMTS14/ESR2/ACKR3/GSN/IL18/HSPB8/ROBO3/ACE/CXCL16/FCGR3B/FRZB/FSTL1/CTSB/SYK/SMAD3/ENG…	125
DOID:10320	DOID:10320	asbestosis	5/1061	6519-07-01	0.00178111	0.0187954	0.014785	GSTP1/SOD2/CAT/SERPINA1/SOD3	5
DOID:4248	DOID:4248	coronary stenosis	8/1061	16/6519	0.00180822	0.0189156	0.0148795	CYBA/MMP2/SERPINE1/CCL2/SPP1/APOE/SFTPD/MMP3	8
DOID:4451	DOID:4451	renal carcinoma	75/1061	337/6519	0.00201837	0.0209319	0.0164656	LTF/CD44/TNC/CASP8/KLF6/IL4R/MMP2/NRP1/BIRC7/JAG1/SFRP1/NDRG1/CAV1/SERPINE1/CXCL12/CCL2/ST3GAL4/SOD2/LAMA4/IGFBP5/SLC2A1/SPP1/DUSP1/CLU/MT1G/PAX8/APOE/KRT7/AGT/THBS1/CYP1B1/SLC2A5/ACKR3/IGFBP3/PLIN2/IL18/F11R/ACE/CXCL16/FCGR3B/FRZB/CLDN1/GREM1/SPINT2/C19orf33/ANGPTL4/FAM107A/TYMS/COL18A1/MUC1/SERPINA5/AKR1C3/TAP2/AQP1/AMACR/PECAM1/CD24/VEGFA/CDKN1A/CCN3/S100A1/NDRG2/B2M/COL4A3/ALCAM/BSG/CD151/GAS…	75
DOID:403	DOID:403	mouth disease	40/1061	158/6519	0.00213499	0.021952	0.0172681	PROM1/LTF/CD44/CYBA/MMP2/SERPINE1/CCL2/COL1A1/FAM20A/CTSC/TNFSF10/SFTPD/AGT/HSPG2/IL18/ACE/FCGR3B/DEFB1/AQP3/HSP90B1/MUC7/TGM2/FCGR3A/PECAM1/CCL3/VEGFA/SPARC/MFN2/IL1RN/PDPN/TNFRSF11B/CCL3L1/CCL3L3/MMP3/ALPL/LYZ/FCGR2B/SPINK1/MMP1/KLK4	40
DOID:680	DOID:680	tauopathy	84/1061	386/6519	0.00221129	0.0225439	0.0177337	CFH/LTF/FAS/GRN/GAB2/DKK3/GPC1/NGFR/POLB/TACR2/GSTP1/GNAS/FKBP1A/CHGB/TF/COMT/PTGS1/CYP2D6/CHRNA4/CST3/CAV1/CCL2/ALOX12/CRYAB/NEDD9/SOD2/PDE8B/DHCR24/PRDX6/CLU/TNFSF10/PCK1/C3/SHBG/APOE/GFAP/BIN1/LHCGR/ESR2/HSPG2/GSN/IL18/HSPB8/CAST/NRG1/ACE/KALRN/S100B/SQSTM1/CKB/LRRC15/LPL/A2M/BACE2/COL18A1/MAPT/SEMA4D/AGRN/LRRK2/APOD/SERPINA3/NACA/IGF2R/SERPINA1/MBP/PNP/AQP1/CCL3/SLC2A3/PTGDS/DNMBP/GAPDH/VEGFA…	84
DOID:5517	DOID:5517	stomach carcinoma	37/1061	144/6519	0.00233688	0.0236241	0.0185834	PROM1/CD44/POLB/MMP2/PEBP1/OLFM4/CXCL12/CCL2/SOD2/SLC2A1/SPP1/CASP9/ESR2/IGFBP3/IL18/HK2/HPGD/ITGA2/MYEOV/HPSE2/BNIP3/TYMS/MUC1/PTMA/DMBT1/SERPINB5/CDKN1A/IL1RN/TAGLN/ID4/ANXA1/MMP3/REG1A/MMP7/NET1/F2R/S100A2	37
DOID:576	DOID:576	proteinuria	18/1061	56/6519	0.00243816	0.0243475	0.0191525	SLC9A3/ACACB/COL4A4/CCL2/C3/AGT/THBS1/PDE5A/ACE/HPSE2/DDR1/VEGFA/F3/ACTN4/COL4A3/CD59/CD55/CHI3L1	18
DOID:854	DOID:854	collagen disease	43/1061	174/6519	0.00244892	0.0243475	0.0191525	CFH/CD22/SLC11A1/FAS/SERPINB3/CASP8/ITGB5/MMP2/CYP2D6/CAV1/CCL2/COL1A1/PDGFRB/SPP1/COL5A1/SFTPD/BLK/ENPP2/THBS1/PTPRF/LBR/IGFBP3/PLOD2/MX1/ACE/CXCL16/SMAD3/TNXB/MUC1/SERPINA5/TAP2/COL15A1/VEGFA/IL1RN/TIMP4/SFTPB/TMSB10/COL5A2/DCN/COMP/S100A7/MMP1/SERPINB2	43
DOID:184	DOID:184	bone cancer	52/1061	220/6519	0.00259524	0.0255908	0.0201305	FAS/CD44/TNC/DKK3/CASP8/GSTP1/FTL/MMP2/BIRC7/NDRG1/CAV1/CXCL12/COL1A1/SOD2/PDGFRB/BCL6/FN1/SLC2A1/SPP1/DUSP1/TGFBI/GFAP/TRIM22/GSTM3/ESR2/IGFBP3/SQSTM1/PLXDC1/DNASE1L3/ANXA5/CTSB/SYK/HSP90B1/SLC19A1/ANXA2/MUC1/IGF2R/LPAR1/KLRK1/CD24/VEGFA/CDKN1A/LGALS3/SERPINF1/CCN3/PDPN/TNFRSF11B/MICA/MMP3/DCN/S100A4/MMP1	52
DOID:784	DOID:784	chronic kidney failure	19/1061	61/6519	0.00280424	0.0274268	0.0215748	CYBA/MCAM/COL4A4/SERPINE1/CCL2/AGT/IL18/ACE/FCGR3B/SLC19A1/ADRA1A/IL1RN/CRHBP/KLK1/COL4A3/PON1/ATP5PF/CCL15/SHC1	19
DOID:10316	DOID:10316	pneumoconiosis	11/1061	28/6519	0.00295683	0.0286369	0.0225266	FAS/CASP8/GSTP1/SOD2/CAT/SFTPD/ACE/SERPINA1/IL1RN/MMP3/SOD3	11
DOID:2691	DOID:2691	myoma	4/1061	6519-05-01	0.00303859	0.0286369	0.0225266	CAV1/SHBG/OXTR/CDKN1A	4
DOID:3209	DOID:3209	junctional epidermolysis bullosa	4/1061	6519-05-01	0.00303859	0.0286369	0.0225266	LAMA3/LAMA5/LAMB3/LAMC2	4
DOID:866	DOID:866	vein disease	12/1061	32/6519	0.00305568	0.0286369	0.0225266	P2RX5/SERPINE1/P2RX1/MGP/ACE/VKORC1/BNIP3/SERPINA1/VEGFA/NT5E/MMP3/PCTP	12
DOID:3480	DOID:3480	uveal disease	13/1061	36/6519	0.00306225	0.0286369	0.0225266	CFH/FAS/CCL2/SOD2/CLU/APOE/CKB/SERPINA1/SERPINF1/PON1/MMP3/IL6ST/MMP1	13
DOID:4450	DOID:4450	renal cell carcinoma	68/1061	305/6519	0.00307079	0.0286369	0.0225266	LTF/CD44/TNC/CASP8/IL4R/MMP2/NRP1/BIRC7/JAG1/SFRP1/CAV1/SERPINE1/CXCL12/CCL2/ST3GAL4/SOD2/LAMA4/IGFBP5/SLC2A1/SPP1/DUSP1/CLU/MT1G/PAX8/APOE/KRT7/AGT/THBS1/SLC2A5/ACKR3/IGFBP3/IL18/ACE/CXCL16/FCGR3B/CLDN1/GREM1/SPINT2/C19orf33/ANGPTL4/FAM107A/TYMS/COL18A1/MUC1/SERPINA5/AKR1C3/TAP2/AQP1/AMACR/PECAM1/CD24/VEGFA/CDKN1A/CCN3/S100A1/NDRG2/B2M/ALCAM/BSG/CD151/GAS6/MMP3/MSLN/MMP7/SFRP2/BST2/MMP1/MUC3A	68
DOID:3905	DOID:3905	lung carcinoma	94/1061	445/6519	0.00320523	0.0296607	0.023332	PROM1/CNTN1/TYMP/FAS/CD44/TNC/LAMA3/CASP8/EYA2/KLF6/CEACAM1/GSTP1/CD82/MMP2/PEBP1/PTGS1/SCD/BIRC7/EEF1A2/RGCC/SLC7A5/SFRP1/USF2/CAV1/CXCL12/SOD2/EFEMP1/FN1/SLC2A1/SPP1/CSTA/TNFSF10/C4BPA/ABCC4/APOE/CASP9/POSTN/KRT7/CYP1B1/ESR2/CDH13/ACKR3/TBC1D7/IGFBP3/GSN/ADAMTS1/FGFR4/PIGR/IGFBP7/S100P/HPGD/AQP3/ANPEP/KRT8/SERPINB9/KRT19/LPL/COL18A1/CADM1/TACSTD2/SMYD3/MUC1/POU5F1/DDR1/SERPINB5/KLRK1/CD24/CFLAR…	94
DOID:9588	DOID:9588	encephalitis	16/1061	49/6519	0.00349101	0.0320587	0.0252183	LTF/GRN/OAS3/TNFSF10/APOE/RPSA/MAPT/ISG15/APOD/MYBPC1/MBP/CCL3/CFLAR/VEGFA/IL1RN/IL6ST	16
DOID:3620	DOID:3620	central nervous system cancer	30/1061	114/6519	0.00398761	0.0362742	0.0285344	PROM1/CASP8/NGFR/MMP2/LAMB1/TIMP3/CAV1/CXCL12/CAT/ACKR3/S100B/ANPEP/FASN/ARL4D/CADM1/BCR/MAPT/MT1A/AQP1/PTGDS/VEGFA/SPARC/F3/CDKN1A/MT2A/NDRG2/PON1/ALPL/MSLN/MMP7	30
DOID:1790	DOID:1790	malignant mesothelioma	13/1061	37/6519	0.00403121	0.0362742	0.0285344	LTBP1/LIMS2/MMP2/SLC2A1/SPP1/LOXL4/TNXB/MUC1/CFLAR/VEGFA/PDPN/KRT5/MSLN	13
DOID:13359	DOID:13359	Ehlers-Danlos syndrome	6/1061	6519-11-01	0.00404052	0.0362742	0.0285344	COL1A1/COL5A1/PLOD2/TNXB/COL5A2/DCN	6
DOID:783	DOID:783	end stage renal failure	12/1061	33/6519	0.00410372	0.0365687	0.0287661	CYBA/SERPINE1/CCL2/AGT/ACE/FCGR3B/SLC19A1/ADRA1A/IL1RN/KLK1/ATP5PF/SHC1	12
DOID:326	DOID:326	ischemia	45/1061	189/6519	0.00422956	0.0366962	0.0288663	TYMP/FAS/CD44/NGFR/P2RX5/TF/LGMN/CST3/CKM/CXCL12/MAP3K8/CCL2/COL1A1/SOD2/TNNT2/CLU/C3/TRAP1/APOE/NES/LDHA/AGT/TXN/THBS1/MFGE8/KCNMA1/F11R/ACE/S100B/ALB/ANXA5/SLC29A4/ANGPTL4/THBD/MAPT/SERPINA3/CCL3/VEGFA/CYP2E1/EGLN1/IL1RN/TNFRSF11B/KLK1/GAS6/PON1	45
DOID:216	DOID:216	dental caries	3/1061	6519-03-01	0.00430105	0.0366962	0.0288663	LTF/IL18/LYZ	3
DOID:3389	DOID:3389	Papillon-Lefevre disease	3/1061	6519-03-01	0.00430105	0.0366962	0.0288663	CCL3/CCL3L1/CCL3L3	3
DOID:6262	DOID:6262	follicular dendritic cell sarcoma	3/1061	6519-03-01	0.00430105	0.0366962	0.0288663	SLC2A1/CLDN1/PDPN	3
DOID:7334	DOID:7334	nephrogenic adenoma	3/1061	6519-03-01	0.00430105	0.0366962	0.0288663	PAX8/AMACR/S100A1	3
DOID:7849	DOID:7849	dendritic cell sarcoma	3/1061	6519-03-01	0.00430105	0.0366962	0.0288663	SLC2A1/CLDN1/PDPN	3
DOID:0050615	DOID:0050615	respiratory system cancer	108/1061	527/6519	0.00451483	0.0382489	0.0300877	PROM1/MGST1/LTF/CNTN1/TYMP/FAS/CD44/TNC/LAMA3/CASP8/EYA2/KLF6/CEACAM1/GSTP1/CD82/MMP2/PEBP1/PTGS1/SCD/BIRC7/EEF1A2/RGCC/SLC7A5/SFRP1/CCN4/USF2/CAV1/CXCL12/SOD2/EFEMP1/FN1/IL1R1/SLC2A1/SPP1/KCNJ5/CSTA/TNFSF10/C4BPA/ABCC4/APOE/CASP9/POSTN/SFTPD/KRT7/CYP1B1/ESR2/CDH13/ACKR3/TBC1D7/IGFBP3/GSN/ADAMTS1/FGFR4/PIGR/IGFBP7/S100P/HPGD/AQP3/ANPEP/KRT8/SERPINB9/KRT19/SLC19A1/LPL/BNIP3/COL18A1/CADM1/TACSTD2/S…	108
DOID:6590	DOID:6590	spondylitis	17/1061	55/6519	0.00500414	0.0416226	0.0327416	CYP2D6/NFKBIA/SOD2/TNFSF10/PTGIS/COL6A1/IL18/ACE/ERAP1/ERAP2/IL1RN/PADI4/TNFRSF11B/MICA/MMP3/ALPL/SAA1	17
DOID:7147	DOID:7147	ankylosing spondylitis	17/1061	55/6519	0.00500414	0.0416226	0.0327416	CYP2D6/NFKBIA/SOD2/TNFSF10/PTGIS/COL6A1/IL18/ACE/ERAP1/ERAP2/IL1RN/PADI4/TNFRSF11B/MICA/MMP3/ALPL/SAA1	17
DOID:3118	DOID:3118	hepatobiliary disease	114/1061	562/6519	0.00501685	0.0416226	0.0327416	CD4/TYMP/VIM/FAS/H6PD/SERPINB3/CASP8/KLF6/POLB/SCARB1/ST6GAL1/CEACAM1/GSTP1/B4GALT1/MMP2/OAS1/PTGS1/GGT1/CYP2D6/JAG1/CST3/CAV2/CAV1/SERPINE1/RARRES2/CXCL12/CCL2/ABCC3/CBL/SOD2/STEAP3/FN1/IL1R1/SPP1/CLU/TNFSF10/ABCC4/PLA2G5/SHBG/APOE/MATN2/LOXL2/AGT/ENPP2/THBS1/ESR2/EPHX1/MUC4/SLC22A3/IGFBP3/PLIN2/IL18/ETS2/MX1/ACE/S100B/CXCL16/ACTG2/CLDN1/SLC51A/ITGA2/SMAD3/NXN/IL7R/FASN/PDCD6IP/FABP4/KRT8/KRT19/…	114
DOID:1324	DOID:1324	lung cancer	106/1061	518/6519	0.00512322	0.0422139	0.0332067	PROM1/LTF/CNTN1/TYMP/FAS/CD44/TNC/LAMA3/CASP8/EYA2/KLF6/CEACAM1/GSTP1/CD82/MMP2/PEBP1/PTGS1/SCD/BIRC7/EEF1A2/RGCC/SLC7A5/SFRP1/CCN4/USF2/CAV1/CXCL12/SOD2/EFEMP1/FN1/IL1R1/SLC2A1/SPP1/KCNJ5/CSTA/TNFSF10/C4BPA/ABCC4/APOE/CASP9/POSTN/SFTPD/KRT7/CYP1B1/ESR2/CDH13/ACKR3/TBC1D7/IGFBP3/GSN/ADAMTS1/FGFR4/PIGR/IGFBP7/S100P/HPGD/AQP3/ANPEP/KRT8/SERPINB9/KRT19/SLC19A1/LPL/BNIP3/COL18A1/CADM1/TACSTD2/SMYD3/M…	106
DOID:3908	DOID:3908	non-small cell lung carcinoma	80/1061	376/6519	0.00523237	0.0425392	0.0334626	PROM1/CNTN1/TYMP/FAS/TNC/LAMA3/EYA2/KLF6/CEACAM1/GSTP1/CD82/MMP2/PEBP1/PTGS1/SCD/BIRC7/EEF1A2/RGCC/SFRP1/USF2/CAV1/CXCL12/SOD2/EFEMP1/FN1/SLC2A1/SPP1/CSTA/TNFSF10/APOE/CASP9/POSTN/KRT7/CYP1B1/ESR2/CDH13/ACKR3/TBC1D7/IGFBP3/GSN/ADAMTS1/FGFR4/PIGR/IGFBP7/S100P/HPGD/ANPEP/KRT8/SERPINB9/KRT19/LPL/CADM1/TACSTD2/SMYD3/MUC1/POU5F1/DDR1/SERPINB5/CD24/CFLAR/VEGFA/SPARC/F3/CDKN1A/CYP2E1/LGALS3/CDA/PDPN/DDI…	80
DOID:1459	DOID:1459	hypothyroidism	13/1061	38/6519	0.00523341	0.0425392	0.0334626	TG/GNAS/PDE8B/TPO/TNNT2/PAX8/DUOX1/IGFBP3/LRPAP1/DIO2/TNFRSF11B/CXCL11/DUOX2	13
DOID:9261	DOID:9261	nasopharynx carcinoma	12/1061	34/6519	0.00542153	0.042734	0.0336158	LTF/BCAT1/MMP2/CCL2/POSTN/ADAMTS9/HPSE2/DDR1/CDKN1A/RBL2/LGALS9/MMP1	12
DOID:0050851	DOID:0050851	glomerulosclerosis	10/1061	26/6519	0.00543481	0.042734	0.0336158	COL4A4/MYH9/APOE/AGT/IGFBP3/ACE/SMAD3/ACTN4/COL4A3/SLC12A1	10
DOID:1312	DOID:1312	focal segmental glomerulosclerosis	10/1061	26/6519	0.00543481	0.042734	0.0336158	COL4A4/MYH9/APOE/AGT/IGFBP3/ACE/SMAD3/ACTN4/COL4A3/SLC12A1	10
DOID:1067	DOID:1067	open-angle glaucoma	16/1061	51/6519	0.005435	0.042734	0.0336158	FAS/CAV2/CAV1/SERPINE1/PADI2/APOE/CYP1B1/ESR2/COL8A1/TAP2/AQP1/SPARC/CDKN1A/IL1RN/CPNE1/PON1	16
DOID:11162	DOID:11162	respiratory failure	16/1061	51/6519	0.005435	0.042734	0.0336158	FAS/TNC/SERPINE1/SOD2/SFTPD/ACE/SFTPC/DMBT1/AQP1/TNFRSF6B/VEGFA/F3/PI3/PLA2G2A/CLDN4/SFTPB	16
DOID:9452	DOID:9452	fatty liver disease	23/1061	83/6519	0.00561648	0.0438742	0.0345127	FAS/H6PD/KLF6/GSTP1/SCD/GGT1/SERPINE1/RARRES2/TNFSF10/APOE/PEMT/PLIN2/ALB/FASN/FABP4/SERPINA1/VEGFA/CYP2E1/TNFRSF11B/BHMT/HBB/HADHA/FABP2	23
DOID:13580	DOID:13580	cholestasis	15/1061	47/6519	0.00587222	0.045576	0.0358515	JAG1/ABCC3/SPP1/ABCC4/SHBG/ESR2/SLC22A3/MX1/ACTG2/SLC51A/SERPINA1/VEGFA/F3/MMP7/F2R	15
DOID:2320	DOID:2320	obstructive lung disease	59/1061	266/6519	0.00630613	0.0484859	0.0381405	SLC11A1/FAS/TNC/SERPINB3/TACR2/IL4R/GSTP1/PPP1R15A/MMP2/MAEA/SERPINE1/CCL2/COL1A1/SOD2/IL1RL1/IL18R1/IL18RAP/MUC5B/TNNT2/SPP1/CSTA/CAT/LAMA5/SFTPD/DUOX1/CYP1B1/EPHX1/ADAM33/IL18/FBXO32/ACE/DEFB1/SMAD3/SFTPC/THBD/SERPINA1/KLRK1/VEGFA/F3/PI3/IRF1/CYP2E1/LGALS3/IL1RN/FLCN/TNFRSF14/TNFRSF11B/COL4A3/MMP3/SFTPB/HBB/SOD3/ATF4/C3AR1/CHI3L1/CXCL11/MMP1/HSP90AA1/DUOX2	59
DOID:0060100	DOID:0060100	musculoskeletal system cancer	83/1061	395/6519	0.00632776	0.0484859	0.0381405	PROM1/FAS/CD44/GRN/TNC/DKK3/CASP8/HDAC4/MCAM/GSTP1/FTL/MMP2/GADD45B/BIRC7/CCN4/NDRG1/CAV1/PRUNE2/CXCL12/COL1A1/SOD2/PDGFRB/BCL6/KAT2B/FN1/SLC2A1/SPP1/DUSP1/TGFBI/CLU/GFAP/TRIM22/NES/GSTM3/ENPP2/FBN2/ESR2/ACKR3/IGFBP3/ANKRD1/OBSCN/SQSTM1/PLXDC1/CAPN2/DNASE1L3/ANXA5/ITGA2/CTSB/SYK/HSP90B1/SLC19A1/BTC/ANXA2/CADM1/MUC1/APOD/IGF2R/LPAR1/KLRK1/CD24/VEGFA/F3/CDKN1A/LGALS3/SERPINF1/CCN3/PDPN/COL6A3/TNFRS…	83
DOID:9741	DOID:9741	biliary tract disease	20/1061	70/6519	0.00657474	0.0498512	0.0392145	FAS/JAG1/ABCC3/SPP1/ABCC4/SHBG/ESR2/MUC4/SLC22A3/MX1/CXCL16/ACTG2/CLDN1/SLC51A/SERPINA1/VEGFA/F3/REG1A/MMP7/F2R	20
DOID:0050155	DOID:0050155	sensory system disease	102/1061	500/6519	0.00658881	0.0498512	0.0392145	CFH/PROM1/LTF/FAS/TNC/KLF6/SCARB1/CA12/FBLN1/COL4A4/GSTP1/FTL/MMP2/TF/TIMP3/MYH9/ABHD12/CST3/SFRP1/CAV2/CAV1/SERPINE1/CXCL12/CDH23/CCL2/COL1A1/WFS1/CRYAB/CBL/SOD2/PRPH2/BCL6/EFEMP1/FN1/PADI2/MUC5B/LTBP2/TGFBI/CLU/CAT/SERPINB6/C3/APOE/POSTN/TXN/CYP1B1/ESR2/ADAMTS17/ECM1/COL8A1/MUC4/IGFBP3/VLDLR/PLIN2/GSN/CDHR1/IL18/MERTK/ACE/PLXDC1/ITGA2/CKB/GREM1/NPPA/UMODL1/ACTG1/TACSTD2/CLCNKB/CLCNKA/ADH1B/SERP…	102
