# Supplementary material for: Random allelic expression in the adult human body
Source: Cell Rep. Author manuscript; Available in PMC 2023 Sep 7. (PMC10484211; doi:10.1016/j.celrep.2022.111945)
Supplement: 7 [file NIHMS1870509-supplement-7.xlsx]

## Sheet: Human Pearson Residuals
gtex_group	tissue_group	strand	biallelic_no-overlap	biallelic_overlap	rae_no-overlap	rae_overlap	pearson_chisq_pval
high conf. (M+F)	all-tissues	opposite	1.65	-2.33	-3.75	5.29	1.41e-12
high conf. (M+F)	all-tissues	same	0.02	-0.07	-0.05	0.15	0.86
high conf. (M+F)	brain-tissues	opposite	1.36	-2.01	-2.85	4.21	1.77e-08
high conf. (M+F)	brain-tissues	same	0.29	-1.19	-0.61	2.49	0.00449
high conf. (M+F)	body-tissues	opposite	1.3	-1.85	-3.19	4.53	2.05e-09
high conf. (M+F)	body-tissues	same	-0.08	0.29	0.2	-0.7	0.429
ALL	all-tissues	opposite	1.7	-2.41	-3.84	5.43	3.39e-13
ALL	all-tissues	same	-0.14	0.47	0.32	-1.06	0.22
ALL	brain-tissues	opposite	1.32	-1.89	-2.61	3.76	3e-07
ALL	brain-tissues	same	0.43	-1.64	-0.87	3.24	0.000165
ALL	body-tissues	opposite	1.28	-1.76	-3.14	4.3	8.69e-09
ALL	body-tissues	same	0.007	-0.025	-0.019	0.06	0.94
FEMALES	all-tissues	opposite	1.62	-2.23	-3.67	5.06	8.36e-12
FEMALES	all-tissues	same	0.04	-0.14	-0.097	0.32	0.71
FEMALES	brain-tissues	opposite	0.95	-1.4	-1.43	2.08	0.0023
FEMALES	brain-tissues	same	0.2	-0.79	-0.3	1.17	0.14
FEMALES	body-tissues	opposite	1.26	-1.76	-3.08	4.3	1.09e-08
FEMALES	body-tissues	same	-0.04	0.15	0.11	-0.36	0.68
MALES	all-tissues	opposite	1.81	-2.46	-3.8	5.21	9.19e-13
MALES	all-tissues	same	0.21	-0.67	-0.44	1.41	0.1
MALES	brain-tissues	opposite	1.44	-2.1	-2.62	3.82	1.26e-07
MALES	brain-tissues	same	0.49	-1.88	-0.89	3.42	5.43e-05
MALES	body-tissues	opposite	1.47	-2.03	-3.34	4.6	5.25e-10
MALES	body-tissues	same	0.16	-0.53	-0.37	1.19	0.17

## Sheet: Mouse Pearson Residuals
mouse_group	tissue_group	strand	biallelic_no-overlap	biallelic_overlap	RAE_no-overlap	RAE_overlap	pearson_chisq_pval
ADULT	ARN	opposite	0.883402	-1.77162	-0.962194	1.92964	0.00342056
ADULT	ARN	same	0.20422	-1.31553	-0.222435	1.43286	0.0490132
ADULT	DRN	opposite	0.665637	-1.36322	-0.746123	1.52806	0.0226765
ADULT	DRN	same	0.128238	-0.82506	-0.143744	0.924823	0.209753
P15	DRN	opposite	0.770123	-1.54943	-0.808018	1.62567	0.0121454
P15	DRN	same	0.117896	-0.764411	-0.123697	0.802025	0.262263
ADULT	LIVER	opposite	0.36343	-0.75833	-0.474811	0.990737	0.166503
ADULT	LIVER	same	0.159531	-1.06045	-0.208423	1.38545	0.0776728
ADULT	MUSCLE	opposite	1.09508	-2.33073	-0.862219	1.83511	0.001047
ADULT	MUSCLE	same	0.0897813	-0.716565	-0.0706898	0.564192	0.358018

## Sheet: Genes with overlap (human)
Gene 1:							Overlaps With:
chrom	gene_start	gene_end	ensembl_ID	gene_symbol	RAE_z_score	strand	chrom	gene_start	gene_end	ensembl_ID	gene_symbol	RAE_z_score	strand	bp_overlap
chr1	825137	859446	ENSG00000228794.8	LINC01128	0.315991	+	chr1	826205	827522	ENSG00000225880.5	LINC00115	-0.536254	-	1317
chr1	825137	859446	ENSG00000228794.8	LINC01128	0.315991	+	chr1	585988	827796	ENSG00000230021.8	RP5-857K21.4	1.56951	-	2659
chr1	1671989	1674397	ENSG00000269737.2	RP11-345P4.6	-0.624216	+	chr1	1659528	1692728	ENSG00000189339.11	SLC35E2B	0.278219	-	2408
chr1	1724511	1737251	ENSG00000227775.3	RP1-283E3.4	1.1788	+	chr1	1724837	1745992	ENSG00000215790.6	SLC35E2	1.09466	-	12414
chr1	2050469	2175313	ENSG00000067606.16	PRKCZ	0.170864	+	chr1	2141083	2145279	ENSG00000271806.1	RP5-892K4.1	-0.881208	-	4196
chr1	2425979	2505526	ENSG00000149527.17	PLCH2	1.05792	+	chr1	2492299	2493258	ENSG00000224387.1	RP3-395M20.2	-0.763702	-	959
chr1	2425979	2505526	ENSG00000149527.17	PLCH2	1.05792	+	chr1	2493436	2494479	ENSG00000229393.1	RP3-395M20.3	-0.803326	-	1043
chr1	3069167	3438621	ENSG00000142611.16	PRDM16	-0.249954	+	chr1	3306635	3310096	ENSG00000272235.1	RP11-22L13.1	-0.419287	-	3461
chr1	3652519	3735600	ENSG00000078900.14	TP73	-0.260432	+	chr1	3630766	3652761	ENSG00000116213.15	WRAP73	-0.521681	-	242
chr1	5991465	6101193	ENSG00000069424.14	KCNAB2	1.10009	+	chr1	5862810	5992362	ENSG00000131697.17	NPHP4	0.8698	-	897
chr1	6206175	6221192	ENSG00000158286.12	RNF207	0.610271	+	chr1	6181268	6209389	ENSG00000116251.9	RPL22	-0.210323	-	3214
chr1	6785323	7769706	ENSG00000171735.18	CAMTA1	-0.158005	+	chr1	7698302	7698872	ENSG00000270035.1	RP11-338N10.2	-0.40279	-	570
chr1	6785323	7769706	ENSG00000171735.18	CAMTA1	-0.158005	+	chr1	7693123	7694844	ENSG00000270171.1	RP11-338N10.1	-0.769577	-	1721
chr1	6785323	7769706	ENSG00000171735.18	CAMTA1	-0.158005	+	chr1	7700703	7700970	ENSG00000269978.1	RP11-338N10.3	-0.697705	-	267
chr1	7784319	7845177	ENSG00000049246.14	PER3	0.183922	+	chr1	7810241	7827117	ENSG00000236266.1	RP3-467L1.4	-0.185197	-	16876
chr1	8424644	8434838	ENSG00000232912.5	RP5-1115A15.1	-0.795117	+	chr1	8352396	8817643	ENSG00000142599.17	RERE	1.5611	-	10194
chr1	9183750	9196284	ENSG00000234546.3	LINC01759	-0.761409	+	chr1	9148010	9196983	ENSG00000228526.6	MIR34AHG	-0.663622	-	12534
chr1	9651731	9729025	ENSG00000171608.15	PIK3CD	-0.535364	+	chr1	9652609	9654586	ENSG00000179840.5	PIK3CD-AS1	-0.881208	-	1977
chr1	10640059	10654333	ENSG00000272078.1	RP4-734G22.3	-0.618771	+	chr1	10636603	10796650	ENSG00000130940.14	CASZ1	-0.573703	-	14274
chr1	11068470	11073097	ENSG00000226849.1	RP4-635E18.7	-0.202248	+	chr1	11066617	11098156	ENSG00000171824.13	EXOSC10	-0.111743	-	4627
chr1	11143897	11149537	ENSG00000225602.5	MTOR-AS1	-0.44056	+	chr1	11106534	11262507	ENSG00000198793.12	MTOR	0.0395202	-	5640
chr1	11654856	11663327	ENSG00000132879.13	FBXO44	0.0350677	+	chr1	11648366	11655785	ENSG00000116661.9	FBXO2	0.302295	-	929
chr1	11843703	11848079	ENSG00000242349.5	NPPA-AS1	4.00745	+	chr1	11845766	11848345	ENSG00000175206.10	NPPA	4.31391	-	2313
chr1	13892791	15118043	ENSG00000189337.16	KAZN	1.47034	+	chr1	14348954	14391575	ENSG00000234593.2	RP4-704D23.1	-0.0932261	-	42621
chr1	13892791	15118043	ENSG00000189337.16	KAZN	1.47034	+	chr1	15111814	15152464	ENSG00000175147.11	TMEM51-AS1	1.94568	-	6229
chr1	15247271	15400283	ENSG00000142621.19	FHAD1	-0.274319	+	chr1	15326679	15343876	ENSG00000233485.1	RP3-467K16.2	-0.666304	-	17197
chr1	15526812	15592379	ENSG00000116138.12	DNAJC16	-0.0925336	+	chr1	15572352	15585110	ENSG00000116771.5	AGMAT	-0.387682	-	12758
chr1	15526812	15592379	ENSG00000116138.12	DNAJC16	-0.0925336	+	chr1	15586135	15603626	ENSG00000237301.1	RP4-680D5.2	-0.417689	-	6244
chr1	15684331	15734769	ENSG00000116786.11	PLEKHM2	0.117229	+	chr1	15720311	15736896	ENSG00000237938.5	RP11-288I21.1	0.0664999	-	14458
chr1	16352574	16398145	ENSG00000055070.16	SZRD1	-0.309765	+	chr1	16387125	16437424	ENSG00000187144.11	SPATA21	-0.304485	-	11020
chr1	16645621	16650289	ENSG00000186301.8	MST1P2	0.140497	+	chr1	16618252	16657232	ENSG00000215908.10	CROCCP2	0.107925	-	4668
chr1	16978925	17005091	ENSG00000226526.1	RP1-37C10.3	0.70309	+	chr1	16974501	16980835	ENSG00000117122.13	MFAP2	1.17073	-	1910
chr1	16978925	17005091	ENSG00000226526.1	RP1-37C10.3	0.70309	+	chr1	16985957	17011928	ENSG00000159363.17	ATP13A2	0.700049	-	19134
chr1	19210500	19240296	ENSG00000230424.1	RP1-43E13.2	-0.444392	+	chr1	19215663	19251538	ENSG00000127463.13	EMC1	-0.363647	-	24633
chr1	24040834	24064273	ENSG00000225315.2	RP11-293P20.2	0.317554	+	chr1	24056034	24112175	ENSG00000142661.18	MYOM3	1.26255	-	8239
chr1	26432281	26471294	ENSG00000117682.16	DHDDS	-0.334445	+	chr1	26462755	26467282	ENSG00000225891.1	RP3-476K8.3	-0.747251	-	4527
chr1	26902281	26946862	ENSG00000090273.13	NUDC	-0.383286	+	chr1	26911488	26913966	ENSG00000131910.4	NR0B2	-0.587156	-	2478
chr1	28236108	28246906	ENSG00000130770.17	ATPIF1	3.59911	+	chr1	28239508	28241453	ENSG00000270605.1	RP5-1092A3.4	4.90907	-	1945
chr1	30718503	30726827	ENSG00000186056.9	MATN1-AS1	-0.556464	+	chr1	30711276	30723587	ENSG00000162510.5	MATN1	-0.704484	-	5084
chr1	31296981	31364953	ENSG00000121766.15	ZCCHC17	0.491642	+	chr1	31333066	31346639	ENSG00000229044.1	RP11-266K22.2	-0.725444	-	13573
chr1	31644048	31660162	ENSG00000235790.7	RP11-73M7.6	-0.44056	+	chr1	31652246	31704319	ENSG00000084636.17	COL16A1	1.15985	-	7916
chr1	31644048	31660162	ENSG00000235790.7	RP11-73M7.6	-0.44056	+	chr1	31629861	31644896	ENSG00000162517.12	PEF1	-0.455248	-	848
chr1	33313323	33349245	ENSG00000225313.5	RP11-415J8.3	0.687657	+	chr1	33336565	33336864	ENSG00000222112.1	RN7SKP16	-0.621936	-	299
chr1	33313323	33349245	ENSG00000225313.5	RP11-415J8.3	0.687657	+	chr1	33306765	33321098	ENSG00000184389.9	A3GALT2	-0.552882	-	7775
chr1	33313323	33349245	ENSG00000225313.5	RP11-415J8.3	0.687657	+	chr1	33323622	33431052	ENSG00000134686.18	PHC2	0.733194	-	25623
chr1	33350351	33363245	ENSG00000233246.1	RP11-415J8.5	-0.510434	+	chr1	33323622	33431052	ENSG00000134686.18	PHC2	0.733194	-	12894
chr1	34781188	34786369	ENSG00000188910.7	GJB3	-0.490621	+	chr1	34712736	34859816	ENSG00000163866.8	SMIM12	1.77002	-	5181
chr1	34792997	34795747	ENSG00000187513.8	GJA4	1.21402	+	chr1	34712736	34859816	ENSG00000163866.8	SMIM12	1.77002	-	2750
chr1	36155578	36180849	ENSG00000116871.15	MAP7D1	-0.326903	+	chr1	36136569	36155964	ENSG00000054116.11	TRAPPC3	-0.327825	-	386
chr1	39491645	39525935	ENSG00000183682.7	BMP8A	4.49771	+	chr1	39522279	39546187	ENSG00000182109.7	RP11-69E11.4	4.77821	-	3656
chr1	39570479	39573203	ENSG00000228060.1	RP11-69E11.8	-0.490843	+	chr1	39560815	39576790	ENSG00000090621.13	PABPC4	0.154146	-	2724
chr1	39692181	39763914	ENSG00000084072.16	PPIE	2.86713	+	chr1	39757181	39788861	ENSG00000116985.11	BMP8B	0.410815	-	6733
chr1	41014589	41043890	ENSG00000281207.1	SLFNL1-AS1	0.0254378	+	chr1	41020225	41023237	ENSG00000171790.15	SLFNL1	-0.630038	-	3012
chr1	41014589	41043890	ENSG00000281207.1	SLFNL1-AS1	0.0254378	+	chr1	41027199	41242116	ENSG00000010803.16	SCMH1	-0.18078	-	16691
chr1	42785006	42816619	ENSG00000274386.5	TMEM269	-0.634661	+	chr1	42807051	42816804	ENSG00000177868.11	SVBP	-0.634283	-	9568
chr1	42817123	42844989	ENSG00000164010.13	ERMAP	-0.511878	+	chr1	42834680	42846422	ENSG00000228192.7	RP11-342M1.3	-0.623598	-	10309
chr1	43172863	43254358	ENSG00000243710.7	CFAP57	0.874394	+	chr1	43164174	43270936	ENSG00000117395.12	EBNA1BP2	0.763459	-	81495
chr1	43650157	43705515	ENSG00000066135.12	KDM4A	-0.628459	+	chr1	43699764	43708138	ENSG00000236200.5	KDM4A-AS1	-0.881208	-	5751
chr1	43705823	43931165	ENSG00000126091.19	ST3GAL3	-0.267239	+	chr1	43699764	43708138	ENSG00000236200.5	KDM4A-AS1	-0.881208	-	2315
chr1	43991358	43996482	ENSG00000159214.12	CCDC24	-0.697705	+	chr1	43991499	44031467	ENSG00000196517.11	SLC6A9	-0.420875	-	4983
chr1	44030442	44115913	ENSG00000230615.6	RP5-1198O20.4	-0.0508965	+	chr1	43991499	44031467	ENSG00000196517.11	SLC6A9	-0.420875	-	1025
chr1	45303909	45305619	ENSG00000281912.1	LINC01144	-0.881208	+	chr1	45016398	45306209	ENSG00000162415.6	ZSWIM5	-0.590968	-	1710
chr1	46538695	46570255	ENSG00000269956.1	MKNK1-AS1	0.699358	+	chr1	46547348	46551527	ENSG00000162456.9	KNCN	-0.881208	-	4179
chr1	46538695	46570255	ENSG00000269956.1	MKNK1-AS1	0.699358	+	chr1	46557407	46604294	ENSG00000079277.19	MKNK1	1.20004	-	12848
chr1	46674035	46692098	ENSG00000228237.5	EFCAB14-AS1	-0.127391	+	chr1	46675158	46719064	ENSG00000159658.10	EFCAB14	0.11017	-	16940
chr1	48222684	48248644	ENSG00000117834.12	SLC5A9	0.920903	+	chr1	48227887	48229561	ENSG00000272491.1	RP5-1024N4.4	-0.57676	-	1674
chr1	52142093	52346686	ENSG00000157077.14	ZFYVE9	-0.5982	+	chr1	52345722	52366193	ENSG00000154222.14	CC2D1B	-0.520049	-	964
chr1	52404563	52420839	ENSG00000134748.12	PRPF38A	-0.557118	+	chr1	52408281	52553487	ENSG00000134744.13	ZCCHC11	-0.585888	-	12558
chr1	53196428	53214098	ENSG00000157184.6	CPT2	-0.49885	+	chr1	53209782	53213263	ENSG00000236723.2	RP5-1024G6.2	-0.594157	-	3481
chr1	54542256	54639192	ENSG00000162390.17	ACOT11	1.02249	+	chr1	54610411	54623556	ENSG00000162391.11	FAM151A	-0.738266	-	13145
chr1	54542256	54639192	ENSG00000162390.17	ACOT11	1.02249	+	chr1	54621476	54628438	ENSG00000230728.1	RP11-240D10.4	-0.75363	-	6962
chr1	60865258	61462793	ENSG00000162599.15	NFIA	-0.447718	+	chr1	60940238	60970776	ENSG00000237928.5	NFIA-AS2	-0.773178	-	30538
chr1	60865258	61462793	ENSG00000162599.15	NFIA	-0.447718	+	chr1	60659630	60867998	ENSG00000231252.2	RP11-436K8.1	-0.6719	-	2740
chr1	63523502	63572693	ENSG00000203965.12	EFCAB7	-0.354686	+	chr1	63440769	63529186	ENSG00000142856.16	ITGB3BP	0.532298	-	5684
chr1	63774021	64181498	ENSG00000185483.11	ROR1	-0.0795353	+	chr1	64094441	64171297	ENSG00000223949.6	ROR1-AS1	-0.257685	-	76856
chr1	65248218	65415815	ENSG00000116675.15	DNAJC6	-0.487781	+	chr1	65279455	65306521	ENSG00000229294.1	RP5-1044H5.1	-0.828469	-	27066
chr1	66533382	66748299	ENSG00000118473.21	SGIP1	1.88971	+	chr1	66665863	66677003	ENSG00000248458.2	RP4-598P13.1	-0.5972	-	11140
chr1	67832302	68202987	ENSG00000232284.7	GNG12-AS1	2.07639	+	chr1	68045961	68051631	ENSG00000162595.5	DIRAS3	4.05982	-	5670
chr1	67832302	68202987	ENSG00000232284.7	GNG12-AS1	2.07639	+	chr1	68161760	68163090	ENSG00000234383.1	CTBP2P8	-0.78271	-	1330
chr1	67832302	68202987	ENSG00000232284.7	GNG12-AS1	2.07639	+	chr1	67701465	67833467	ENSG00000172380.5	GNG12	0.372399	-	1165
chr1	67832302	68202987	ENSG00000232284.7	GNG12-AS1	2.07639	+	chr1	68098472	68233120	ENSG00000116729.13	WLS	1.64946	-	104515
chr1	75724346	75786196	ENSG00000117054.13	ACADM	1.53233	+	chr1	75743422	75744776	ENSG00000181227.3	DLSTP1	-0.741669	-	1354
chr1	82903182	83166815	ENSG00000230817.5	LINC01362	0.20992	+	chr1	82973881	82986208	ENSG00000236268.5	LINC01361	0.458361	-	12327
chr1	85277640	85448124	ENSG00000223653.5	RP11-131L23.1	0.999418	+	chr1	85318484	85578363	ENSG00000153904.18	DDAH1	0.799525	-	129640
chr1	88684221	88836255	ENSG00000065243.19	PKN2	-0.419287	+	chr1	88537512	88685204	ENSG00000237505.6	PKN2-AS1	-0.704949	-	983
chr1	89629724	89676386	ENSG00000230735.1	RP11-413E1.4	-0.593941	+	chr1	89587902	89632894	ENSG00000231999.6	FLJ27354	-0.20345	-	3170
chr1	94820341	94895246	ENSG00000143036.16	SLC44A3	1.00011	+	chr1	94613813	94855426	ENSG00000224081.8	SLC44A3-AS1	1.85244	-	35085
chr1	97095922	97322955	ENSG00000232878.3	DPYD-AS1	-0.432137	+	chr1	97077742	97921049	ENSG00000188641.12	DPYD	-0.0470143	-	227033
chr1	100133149	100150497	ENSG00000122435.9	TRMT13	-0.502315	+	chr1	100148448	100178273	ENSG00000122477.12	LRRC39	-0.533002	-	2049
chr1	100351733	100520277	ENSG00000079335.18	CDC14A	-0.680744	+	chr1	100462398	100485997	ENSG00000228086.1	RP5-837M10.4	-0.731256	-	23599
chr1	108875349	108934545	ENSG00000121957.12	GPSM2	0.323136	+	chr1	108929507	108963457	ENSG00000121940.15	CLCC1	0.173651	-	5038
chr1	109619503	109632051	ENSG00000116337.15	AMPD2	-0.378577	+	chr1	109628495	109629317	ENSG00000228703.1	RP5-1160K1.6	-0.766575	-	822
chr1	109712254	109775428	ENSG00000134201.10	GSTM5	4.15208	+	chr1	109733931	109741038	ENSG00000134202.10	GSTM3	3.93811	-	7107
chr1	109712254	109775428	ENSG00000134201.10	GSTM5	4.15208	+	chr1	109750079	109764027	ENSG00000198758.10	EPS8L3	0.261366	-	13948
chr1	110347115	110443817	ENSG00000224699.8	LAMTOR5-AS1	-0.347751	+	chr1	110401248	110407524	ENSG00000134248.13	LAMTOR5	-0.447197	-	6276
chr1	110347115	110443817	ENSG00000224699.8	LAMTOR5-AS1	-0.347751	+	chr1	110362847	110391082	ENSG00000168679.17	SLC16A4	-0.421991	-	28235
chr1	110370153	110373003	ENSG00000273373.1	RP5-1074L1.4	-0.548313	+	chr1	110362847	110391082	ENSG00000168679.17	SLC16A4	-0.421991	-	2850
chr1	111200770	111243440	ENSG00000064886.13	CHI3L2	3.13295	+	chr1	111187173	111204535	ENSG00000162777.16	DENND2D	0.0768945	-	3765
chr1	111542217	111716691	ENSG00000116473.14	RAP1A	-0.0217499	+	chr1	111599654	111608723	ENSG00000231346.5	LINC01160	-0.627704	-	9069
chr1	111542217	111716691	ENSG00000116473.14	RAP1A	-0.0217499	+	chr1	111680629	111755244	ENSG00000197852.9	FAM212B	0.326748	-	36062
chr1	111542217	111716691	ENSG00000116473.14	RAP1A	-0.0217499	+	chr1	111483347	111563962	ENSG00000121933.18	TMIGD3	0.397929	-	21745
chr1	112673140	112700746	ENSG00000155363.18	MOV10	-0.292105	+	chr1	112693687	112696621	ENSG00000225075.1	RP11-426L16.3	-0.646196	-	2934
chr1	113856634	113901235	ENSG00000226167.1	AP4B1-AS1	-0.24385	+	chr1	113813810	113871759	ENSG00000134242.15	PTPN22	-0.734325	-	15125
chr1	113856634	113901235	ENSG00000226167.1	AP4B1-AS1	-0.24385	+	chr1	113880702	113887547	ENSG00000188761.11	BCL2L15	-0.768639	-	6845
chr1	113856634	113901235	ENSG00000226167.1	AP4B1-AS1	-0.24385	+	chr1	113894747	113905140	ENSG00000134262.12	AP4B1	-0.223682	-	6488
chr1	115283033	115368072	ENSG00000228035.1	RP4-663N10.1	0.0689732	+	chr1	115285917	115338236	ENSG00000134259.3	NGF	0.0399857	-	52319
chr1	119140458	119275973	ENSG00000231365.5	RP11-418J17.1	-0.247041	+	chr1	119260264	119327303	ENSG00000227712.1	RP11-418J17.3	-0.479337	-	15709
chr1	147172770	147211568	ENSG00000237188.3	RP11-337C18.8	0.544112	+	chr1	147203275	147204932	ENSG00000226015.2	CCT8P1	-0.14331	-	1657
chr1	147172770	147211568	ENSG00000237188.3	RP11-337C18.8	0.544112	+	chr1	147175350	147243050	ENSG00000131781.12	FMO5	0.857656	-	36218
chr1	147178112	147179622	ENSG00000180867.10	PDIA3P1	-0.618547	+	chr1	147175350	147243050	ENSG00000131781.12	FMO5	0.857656	-	1510
chr1	147242640	147295766	ENSG00000131778.18	CHD1L	0.880807	+	chr1	147175350	147243050	ENSG00000131781.12	FMO5	0.857656	-	410
chr1	147242640	147295766	ENSG00000131778.18	CHD1L	0.880807	+	chr1	147258884	147517875	ENSG00000278811.4	LINC00624	0.950492	-	36882
chr1	148402515	148432545	ENSG00000231551.8	RP11-495P10.1	0.241267	+	chr1	148290888	148519604	ENSG00000274020.2	LINC01138	0.745839	-	30030
chr1	148808180	149048286	ENSG00000178104.19	PDE4DIP	1.06626	+	chr1	149018670	149026269	ENSG00000255148.2	RP4-791M13.4	2.22175	-	7599
chr1	149176021	149251013	ENSG00000274265.4	CH17-189H20.1	2.10501	+	chr1	149197991	149321732	ENSG00000215861.5	WI2-1896O14.1	3.27704	-	53022
chr1	150268566	150280916	ENSG00000118292.8	C1orf54	-0.490283	+	chr1	150265398	150269580	ENSG00000117362.12	APH1A	-0.533569	-	1014
chr1	150549368	150560894	ENSG00000143382.14	ADAMTSL4	0.993378	+	chr1	150548561	150557724	ENSG00000237781.3	RP11-54A4.2	0.700375	-	8356
chr1	150926262	150964744	ENSG00000143379.12	SETDB1	-0.524518	+	chr1	150963851	150975004	ENSG00000143418.19	CERS2	-0.00699113	-	893
chr1	151057757	151068497	ENSG00000213190.3	MLLT11	-0.451608	+	chr1	151051420	151070325	ENSG00000197622.12	CDC42SE1	-0.281927	-	10740
chr1	151762898	151771334	ENSG00000143450.16	OAZ3	0.105843	+	chr1	151759911	151763383	ENSG00000143436.10	MRPL9	-0.314003	-	485
chr1	151762898	151771334	ENSG00000143450.16	OAZ3	0.105843	+	chr1	151768233	151769501	ENSG00000249602.1	RP11-98D18.3	-0.609955	-	1268
chr1	151762898	151771334	ENSG00000143450.16	OAZ3	0.105843	+	chr1	151770106	151791416	ENSG00000182134.15	TDRKH	-0.204169	-	1228
chr1	154220178	154271510	ENSG00000143569.18	UBAP2L	-0.277048	+	chr1	154206705	154220637	ENSG00000143612.19	C1orf43	-0.206129	-	459
chr1	156750609	156800817	ENSG00000143294.14	PRCC	-0.539706	+	chr1	156742106	156766925	ENSG00000143321.18	HDGF	-0.604872	-	16316
chr1	156815639	156881850	ENSG00000198400.11	NTRK1	-0.610284	+	chr1	156806242	156816862	ENSG00000027869.11	SH2D2A	-0.606942	-	1223
chr1	156815639	156881850	ENSG00000198400.11	NTRK1	-0.610284	+	chr1	156840062	156859018	ENSG00000027644.4	INSRR	-0.771407	-	18956
chr1	159171608	159203306	ENSG00000162706.12	CADM3	1.29132	+	chr1	159194324	159207973	ENSG00000225670.4	CADM3-AS1	1.569	-	8982
chr1	159203313	159206500	ENSG00000213088.9	ACKR1	0.510848	+	chr1	159194324	159207973	ENSG00000225670.4	CADM3-AS1	1.569	-	3187
chr1	160537072	160571458	ENSG00000234425.1	RP11-528G1.2	0.116634	+	chr1	160541094	160579516	ENSG00000066294.14	CD84	0.24212	-	30364
chr1	161166409	161178013	ENSG00000143224.17	PPOX	-0.501809	+	chr1	161171309	161176848	ENSG00000158850.14	B4GALT3	-0.394092	-	5539
chr1	161197103	161214395	ENSG00000158864.12	NDUFS2	0.0630785	+	chr1	161184307	161199056	ENSG00000158859.9	ADAMTS4	-0.1648	-	1953
chr1	163266575	163355764	ENSG00000143228.12	NUF2	-0.424536	+	chr1	163244504	163321889	ENSG00000232995.7	RGS5	-0.286539	-	55314
chr1	165827755	165908109	ENSG00000143179.14	UCK2	-0.132315	+	chr1	165890794	165900683	ENSG00000236364.3	RP11-525G13.2	-0.557863	-	9889
chr1	166868747	166869209	ENSG00000225171.2	DUTP6	-0.761603	+	chr1	166856509	166876327	ENSG00000152382.5	TADA1	-0.191397	-	462
chr1	167936040	168075843	ENSG00000143164.15	DCAF6	-0.322222	+	chr1	167916728	167937040	ENSG00000143158.10	MPC2	1.19157	-	1000
chr1	169367969	169396540	ENSG00000117475.13	BLZF1	-0.493551	+	chr1	169394869	169460669	ENSG00000117477.12	CCDC181	-0.522623	-	1671
chr1	169662006	169854080	ENSG00000000460.16	C1orf112	1.86049	+	chr1	169792528	169794966	ENSG00000171806.11	METTL18	-0.468125	-	2438
chr1	169662006	169854080	ENSG00000000460.16	C1orf112	1.86049	+	chr1	169690666	169711698	ENSG00000188404.8	SELL	0.456204	-	21032
chr1	169662006	169854080	ENSG00000000460.16	C1orf112	1.86049	+	chr1	169722640	169764705	ENSG00000007908.15	SELE	1.0803	-	42065
chr1	169662006	169854080	ENSG00000000460.16	C1orf112	1.86049	+	chr1	169849630	169894267	ENSG00000000457.13	SCYL3	-0.149095	-	4450
chr1	170532128	170553446	ENSG00000120370.12	GORAB	-0.517074	+	chr1	170460452	170532647	ENSG00000231407.5	RP11-576I22.2	-0.585715	-	519
chr1	171185207	171211230	ENSG00000094963.13	FMO2	4.90865	+	chr1	171199243	171227788	ENSG00000225243.5	RP1-127D3.4	4.918	-	11987
chr1	171841497	172418466	ENSG00000197959.13	DNM3	0.413819	+	chr1	172136530	172144794	ENSG00000230630.4	DNM3OS	-0.703389	-	8264
chr1	171841497	172418466	ENSG00000197959.13	DNM3	0.413819	+	chr1	172370188	172444086	ENSG00000135845.9	PIGC	0.215515	-	48278
chr1	178776681	178921841	ENSG00000116191.17	RALGPS2	0.0441523	+	chr1	178849704	178871052	ENSG00000116194.12	ANGPTL1	-0.465941	-	21348
chr1	179365719	179554735	ENSG00000162779.21	AXDND1	0.963126	+	chr1	179550538	179575952	ENSG00000116218.12	NPHS2	1.52315	-	4197
chr1	180230285	180278982	ENSG00000121454.5	LHX4	-0.234073	+	chr1	180269652	180502954	ENSG00000230124.6	ACBD6	-0.220094	-	9330
chr1	183023459	183145592	ENSG00000135862.5	LAMC1	3.72147	+	chr1	183138401	183141282	ENSG00000224468.3	RP11-181K3.4	-0.0758557	-	2881
chr1	186296278	186314562	ENSG00000116690.12	PRG4	1.37946	+	chr1	186311651	186375693	ENSG00000047410.13	TPR	-0.129169	-	2911
chr1	186435160	186470291	ENSG00000229739.2	RP11-295K2.3	-0.579805	+	chr1	186443565	186461122	ENSG00000116703.13	PDC	-0.283186	-	17557
chr1	193059521	193091777	ENSG00000116747.12	TROVE2	-0.397026	+	chr1	193012249	193059873	ENSG00000116750.13	UCHL5	-0.398963	-	352
chr1	198638670	198757283	ENSG00000081237.18	PTPRC	-0.696863	+	chr1	198657552	198667061	ENSG00000261573.1	RP11-553K8.5	-0.881208	-	9509
chr1	201190824	201228952	ENSG00000163395.16	IGFN1	3.38201	+	chr1	201222112	201223123	ENSG00000229821.1	RP11-567E21.3	0.0756271	-	1011
chr1	201622884	201826969	ENSG00000134369.15	NAV1	-0.0333794	+	chr1	201723293	201737506	ENSG00000235121.1	RP11-90L20.2	-0.648912	-	14213
chr1	201622884	201826969	ENSG00000134369.15	NAV1	-0.0333794	+	chr1	201688258	201829559	ENSG00000231871.5	IPO9-AS1	-0.13998	-	138711
chr1	201893841	201899236	ENSG00000223774.5	RP11-307B6.3	1.11309	+	chr1	201896451	201946588	ENSG00000163431.12	LMOD1	1.62795	-	2785
chr1	201982371	202006147	ENSG00000176393.10	RNPEP	1.07983	+	chr1	201995695	201996146	ENSG00000273478.1	RP11-465N4.5	-0.137003	-	451
chr1	201982371	202006147	ENSG00000176393.10	RNPEP	1.07983	+	chr1	202000093	202001260	ENSG00000234678.1	ELF3-AS1	-0.707688	-	1167
chr1	204377849	204435846	ENSG00000226330.1	RP11-739N20.2	0.105296	+	chr1	204403386	204411791	ENSG00000158615.8	PPP1R15B	-0.635415	-	8405
chr1	204377849	204435846	ENSG00000226330.1	RP11-739N20.2	0.105296	+	chr1	204422627	204494724	ENSG00000133056.13	PIK3C2B	0.382811	-	13219
chr1	205351246	205351471	ENSG00000235363.1	SNRPGP10	0.657486	+	chr1	205336064	205357090	ENSG00000162873.14	KLHDC8A	3.03897	-	225
chr1	205568884	205602918	ENSG00000174514.12	MFSD4A	0.354875	+	chr1	205597555	205631962	ENSG00000158711.13	ELK4	-0.314306	-	5363
chr1	206507529	206589448	ENSG00000266094.7	RASSF5	0.0474849	+	chr1	206571291	206612459	ENSG00000143486.15	EIF2D	-0.115463	-	18157
chr1	207034365	207081024	ENSG00000123836.14	PFKFB2	1.56404	+	chr1	207043848	207052980	ENSG00000180667.10	YOD1	-0.227434	-	9132
chr1	207496146	207640647	ENSG00000203710.10	CR1	0.0951238	+	chr1	207551924	207606555	ENSG00000236911.6	RP11-78B10.2	-0.52869	-	54631
chr1	210232972	210246631	ENSG00000082497.11	SERTAD4	-0.659791	+	chr1	210231455	210234047	ENSG00000203706.8	SERTAD4-AS1	-0.768323	-	1075
chr1	212285536	212361863	ENSG00000066027.11	PPP2R5A	0.688431	+	chr1	212299579	212331713	ENSG00000234915.1	RP11-384C4.7	-0.881208	-	32134
chr1	222618085	222668012	ENSG00000154305.16	MIA3	-0.0369417	+	chr1	222658866	222661512	ENSG00000272750.1	RP11-378J18.8	-0.46776	-	2646
chr1	225810091	225845535	ENSG00000143819.12	EPHX1	1.08446	+	chr1	225840882	225841187	ENSG00000242861.1	RP11-285F7.2	-0.381989	-	305
chr1	227728538	227781231	ENSG00000143740.14	SNAP47	-0.470297	+	chr1	227731188	227734816	ENSG00000081692.12	JMJD4	-0.585404	-	3628
chr1	228208129	228378874	ENSG00000154358.20	OBSCN	3.31758	+	chr1	228270442	228274177	ENSG00000269890.1	RP5-1139B12.2	-0.662005	-	3735
chr1	228208129	228378874	ENSG00000154358.20	OBSCN	3.31758	+	chr1	228274841	228276066	ENSG00000269934.1	RP5-1139B12.3	-0.881208	-	1225
chr1	228208129	228378874	ENSG00000154358.20	OBSCN	3.31758	+	chr1	228295910	228302998	ENSG00000270110.1	RP5-1139B12.4	-0.649715	-	7088
chr1	228208129	228378874	ENSG00000154358.20	OBSCN	3.31758	+	chr1	228203505	228213440	ENSG00000162913.9	C1orf145	0.179284	-	5311
chr1	230057989	230282124	ENSG00000143641.9	GALNT2	2.27315	+	chr1	230258693	230268483	ENSG00000227006.1	RP5-956O18.2	-0.554902	-	9790
chr1	230747383	230802003	ENSG00000135773.12	CAPN9	1.14422	+	chr1	230776080	230795492	ENSG00000244137.1	RP11-99J16__A.2	0.547895	-	19412
chr1	239386564	239915438	ENSG00000133019.11	CHRM3	-0.324527	+	chr1	239703649	239730465	ENSG00000233355.6	CHRM3-AS2	-0.166269	-	26816
chr1	240014347	240475189	ENSG00000155816.19	FMN2	-0.158145	+	chr1	240177838	240179644	ENSG00000233735.5	RP11-567G24.3	-0.63765	-	1806
chr1	246776012	246792385	ENSG00000227953.6	LINC01341	0.118317	+	chr1	246771836	246830059	ENSG00000223519.7	KIF28P	0.41189	-	16373
chr2	264392	278283	ENSG00000143727.15	ACP1	-0.0957928	+	chr2	217729	266398	ENSG00000035115.21	SH3YL1	2.07003	-	2006
chr2	286566	301515	ENSG00000228643.1	AC079779.4	-0.401648	+	chr2	279557	288851	ENSG00000189292.15	ALKAL2	1.58519	-	2285
chr2	950867	1367613	ENSG00000172554.11	SNTG2	2.23211	+	chr2	1158309	1160424	ENSG00000236665.1	AC114808.2	-0.881208	-	2115
chr2	950867	1367613	ENSG00000172554.11	SNTG2	2.23211	+	chr2	1059132	1068341	ENSG00000235403.1	AC114808.3	0.14923	-	9209
chr2	3379674	3485094	ENSG00000171853.15	TRAPPC12	2.36026	+	chr2	3481241	3482409	ENSG00000225234.1	TRAPPC12-AS1	-0.168211	-	1168
chr2	6917391	7068286	ENSG00000151692.14	RNF144A	1.36604	+	chr2	7062726	7077880	ENSG00000223884.5	AC019048.1	-0.464957	-	5560
chr2	6917391	7068286	ENSG00000151692.14	RNF144A	1.36604	+	chr2	6912276	6918709	ENSG00000228203.6	RNF144A-AS1	-0.0610635	-	1318
chr2	8678853	8684453	ENSG00000115738.9	ID2	-0.46776	+	chr2	8666635	8681853	ENSG00000235092.5	ID2-AS1	1.20501	-	3000
chr2	10721648	10785110	ENSG00000143882.10	ATP6V1C2	0.722056	+	chr2	10767874	10770058	ENSG00000272275.1	RP11-791G15.2	-0.263579	-	2184
chr2	17753857	17788941	ENSG00000178295.14	GEN1	1.10533	+	chr2	17663811	17800242	ENSG00000163029.15	SMC6	0.474308	-	35084
chr2	23385216	23708606	ENSG00000119771.14	KLHL29	0.502308	+	chr2	23616498	23617987	ENSG00000279526.1	AC011239.2	-0.492301	-	1489
chr2	23385216	23708606	ENSG00000119771.14	KLHL29	0.502308	+	chr2	23507042	23524344	ENSG00000224361.1	AC011239.1	-0.700185	-	17302
chr2	23385216	23708606	ENSG00000119771.14	KLHL29	0.502308	+	chr2	23667207	23685453	ENSG00000283031.1	RP11-557N21.1	-0.610284	-	18246
chr2	24076525	24169640	ENSG00000219626.8	FAM228B	1.38453	+	chr2	24077432	24085861	ENSG00000115129.13	TP53I3	0.806167	-	8429
chr2	24076525	24169640	ENSG00000219626.8	FAM228B	1.38453	+	chr2	24165883	24175005	ENSG00000232642.1	AC008073.7	0.730928	-	3757
chr2	24076525	24169640	ENSG00000219626.8	FAM228B	1.38453	+	chr2	24115370	24123477	ENSG00000176732.6	PFN4	-0.346907	-	8107
chr2	27212286	27217178	ENSG00000138085.16	ATRAID	-0.482957	+	chr2	27199586	27212865	ENSG00000138074.14	SLC5A6	0.276444	-	579
chr2	27889940	28338901	ENSG00000158019.20	BRE	-0.273126	+	chr2	28307690	28310459	ENSG00000223522.1	AC093690.1	-0.771407	-	2769
chr2	27889940	28338901	ENSG00000158019.20	BRE	-0.273126	+	chr2	27781363	27891098	ENSG00000171174.13	RBKS	-0.657324	-	1158
chr2	28392447	28417312	ENSG00000075426.11	FOSL2	0.330414	+	chr2	28384408	28394672	ENSG00000229951.5	FLJ31356	-0.700185	-	2225
chr2	28457144	28643788	ENSG00000163803.12	PLB1	2.06309	+	chr2	28633281	28664540	ENSG00000230730.1	AC074011.2	2.2632	-	10507
chr2	28782516	28850611	ENSG00000163806.15	SPDYA	1.05795	+	chr2	28849820	28870301	ENSG00000171103.10	TRMT61B	-0.534019	-	791
chr2	32357027	32618899	ENSG00000115760.13	BIRC6	-0.52145	+	chr2	32557519	32574818	ENSG00000279897.1	BIRC6-AS2	-0.881208	-	17299
chr2	33436323	33564750	ENSG00000152689.17	RASGRP3	0.35881	+	chr2	33555046	33555314	ENSG00000237133.1	AC020594.5	-0.881208	-	268
chr2	36355925	36551135	ENSG00000150938.9	CRIM1	0.726959	+	chr2	36531804	36646087	ENSG00000171055.14	FEZ2	1.63286	-	19331
chr2	37923186	38067142	ENSG00000115841.19	RMDN2	0.000354202	+	chr2	37949910	38066972	ENSG00000235848.4	RMDN2-AS1	0.0118381	-	117062
chr2	38073446	38231567	ENSG00000232973.11	CYP1B1-AS1	2.00152	+	chr2	38132636	38138946	ENSG00000229160.1	AC009229.6	-0.03977	-	6310
chr2	38073446	38231567	ENSG00000232973.11	CYP1B1-AS1	2.00152	+	chr2	38067506	38109902	ENSG00000138061.11	CYP1B1	3.29199	-	36456
chr2	38073446	38231567	ENSG00000232973.11	CYP1B1-AS1	2.00152	+	chr2	38203362	38239590	ENSG00000227292.1	AC009229.5	-0.5982	-	28205
chr2	39436636	39646390	ENSG00000231312.6	AC007246.3	-0.242396	+	chr2	39249265	39437312	ENSG00000011566.14	MAP4K3	-0.353818	-	676
chr2	39786452	40255209	ENSG00000227028.6	SLC8A1-AS1	0.188971	+	chr2	40097269	40611053	ENSG00000183023.18	SLC8A1	0.147331	-	157940
chr2	42169349	42332548	ENSG00000143924.18	EML4	0.412367	+	chr2	42143237	42170301	ENSG00000224875.2	AC083949.1	-0.588406	-	952
chr2	46542727	46583121	ENSG00000119729.11	RHOQ	-0.270256	+	chr2	46568255	46580238	ENSG00000250116.2	RP11-417F21.1	-0.537728	-	11983
chr2	47695529	47810101	ENSG00000116062.14	MSH6	-0.486637	+	chr2	47789315	47905677	ENSG00000138081.20	FBXO11	-0.472687	-	20786
chr2	48617797	48733148	ENSG00000242441.7	GTF2A1L	2.70355	+	chr2	48686774	48755730	ENSG00000138039.14	LHCGR	1.88986	-	46374
chr2	48809339	49419013	ENSG00000282890.1	RP11-460M2.1	1.65277	+	chr2	48962156	49154537	ENSG00000170820.11	FSHR	0.666738	-	192381
chr2	48809339	49419013	ENSG00000282890.1	RP11-460M2.1	1.65277	+	chr2	49202125	49451896	ENSG00000282998.1	RP11-152D8.1	0.526862	-	216888
chr2	54456284	54671445	ENSG00000115306.15	SPTBN1	2.18438	+	chr2	54662555	54680045	ENSG00000238018.2	AC093110.3	-0.544294	-	8890
chr2	54456284	54671445	ENSG00000115306.15	SPTBN1	2.18438	+	chr2	54516047	54540697	ENSG00000228108.1	AC092839.3	-0.814892	-	24650
chr2	55224398	55225908	ENSG00000227799.1	AC012358.4	-0.743581	+	chr2	55174790	55232354	ENSG00000162994.15	CLHC1	0.14751	-	1510
chr2	55306096	55346049	ENSG00000240401.8	AC012358.8	-0.320528	+	chr2	55287841	55419921	ENSG00000115355.15	CCDC88A	0.00435452	-	39953
chr2	55952157	56181652	ENSG00000272180.1	RP11-481J13.1	1.35721	+	chr2	56173533	56185770	ENSG00000233251.7	AC007743.1	0.164485	-	8119
chr2	61017224	61051990	ENSG00000162928.8	PEX13	-0.421991	+	chr2	60941968	61018161	ENSG00000162927.13	PUS10	-0.672768	-	937
chr2	61868706	61886082	ENSG00000236498.1	AC107081.5	-0.382319	+	chr2	61868088	61888723	ENSG00000115484.14	CCT4	-0.405009	-	17376
chr2	61888804	62147247	ENSG00000173163.10	COMMD1	-0.549866	+	chr2	62069446	62137605	ENSG00000229839.6	AC018462.2	-0.616321	-	68159
chr2	62673850	63046481	ENSG00000115504.14	EHBP1	-0.487878	+	chr2	62826063	62858405	ENSG00000226605.1	AC007098.1	-0.881208	-	32342
chr2	62673850	63046481	ENSG00000115504.14	EHBP1	-0.487878	+	chr2	63043921	63048640	ENSG00000231609.5	AC009501.4	-0.285844	-	2560
chr2	63588799	63607197	ENSG00000014641.17	MDH1	-0.0601817	+	chr2	63121382	63827843	ENSG00000143951.15	WDPCP	0.00737929	-	18398
chr2	64143238	64252859	ENSG00000225889.7	AC074289.1	-0.243318	+	chr2	64092651	64144454	ENSG00000197329.11	PELI1	-0.292953	-	1216
chr2	67086445	67311439	ENSG00000235885.7	LINC01828	-0.422451	+	chr2	67123356	67215319	ENSG00000236780.5	LINC01829	-0.201716	-	91963
chr2	68365172	68397453	ENSG00000115956.9	PLEK	1.00931	+	chr2	68361213	68365584	ENSG00000203395.2	AC015969.3	-0.709468	-	412
chr2	69644424	69827100	ENSG00000196975.15	ANXA4	0.276921	+	chr2	69457996	69674349	ENSG00000115977.18	AAK1	-0.181288	-	29925
chr2	71064343	71079805	ENSG00000124357.12	NAGK	1.53853	+	chr2	71003668	71064743	ENSG00000236469.1	AC007040.8	-0.246942	-	400
chr2	71276560	71435069	ENSG00000075292.18	ZNF638	-0.0316287	+	chr2	71379754	71379858	ENSG00000200779.1	RNU6-105P	-0.509105	-	104
chr2	75154365	75189949	ENSG00000270571.2	RP11-355F16.1	-0.325831	+	chr2	75046462	75199700	ENSG00000115353.10	TACR1	-0.0844382	-	35584
chr2	85602855	85649282	ENSG00000168883.19	USP39	-0.411668	+	chr2	85606653	85612066	ENSG00000168887.10	C2orf68	-0.573654	-	5413
chr2	99307441	99322741	ENSG00000241962.9	RP11-111H13.1	-0.504218	+	chr2	99318981	99340702	ENSG00000115514.11	TXNDC9	-0.556207	-	3760
chr2	99154964	99163157	ENSG00000144182.16	LIPT1	-0.276436	+	chr2	99161426	99181058	ENSG00000158411.11	MITD1	-0.419287	-	1731
chr2	99337352	99400474	ENSG00000158417.10	EIF5B	-0.290889	+	chr2	99318981	99340702	ENSG00000115514.11	TXNDC9	-0.556207	-	3350
chr2	100820151	100996829	ENSG00000170485.16	NPAS2	0.490136	+	chr2	100993675	101001714	ENSG00000223947.1	AC016738.4	-0.00856137	-	3154
chr2	100820151	100996829	ENSG00000170485.16	NPAS2	0.490136	+	chr2	100972647	100977161	ENSG00000230140.5	AC016738.3	-0.413481	-	4514
chr2	102064543	102179874	ENSG00000115594.11	IL1R1	1.55437	+	chr2	102172620	102182108	ENSG00000226925.1	AC007271.3	0.674097	-	7254
chr2	105037982	105099960	ENSG00000135972.8	MRPS9	-0.269948	+	chr2	105097051	105102944	ENSG00000231851.5	UTAT33	-0.44056	-	2909
chr2	105037982	105099960	ENSG00000135972.8	MRPS9	-0.269948	+	chr2	104936240	105038496	ENSG00000224509.2	AC010884.1	-0.72078	-	514
chr2	105363037	105378839	ENSG00000238273.3	AC012360.6	-0.223564	+	chr2	105357711	105438513	ENSG00000115641.18	FHL2	1.38985	-	15802
chr2	108448560	108509398	ENSG00000135968.20	GCC2	0.222947	+	chr2	108507514	108534196	ENSG00000214184.3	GCC2-AS1	-0.0726588	-	1884
chr2	111195962	111206494	ENSG00000230499.1	AC108463.1	-0.611496	+	chr2	111203963	111206204	ENSG00000227992.1	AC108463.2	-0.735602	-	2241
chr2	111195962	111206494	ENSG00000230499.1	AC108463.1	-0.611496	+	chr2	111196349	111495100	ENSG00000172965.14	MIR4435-2HG	0.0614518	-	10145
chr2	111468809	111637967	ENSG00000280878.1	RP11-68E19.2	0.0129629	+	chr2	111196349	111495100	ENSG00000172965.14	MIR4435-2HG	0.0614518	-	26291
chr2	113211521	113276581	ENSG00000189223.14	PAX8-AS1	4.89378	+	chr2	113215996	113278950	ENSG00000125618.16	PAX8	4.86659	-	60585
chr2	119223830	119265652	ENSG00000115107.19	STEAP3	2.31282	+	chr2	119244421	119249071	ENSG00000229867.1	STEAP3-AS1	-0.881208	-	4650
chr2	127535801	127637728	ENSG00000169994.18	MYO7B	2.16061	+	chr2	127625996	127626848	ENSG00000272789.1	RP11-286H15.1	-0.170263	-	852
chr2	127645863	127652639	ENSG00000144230.16	GPR17	1.74009	+	chr2	127638380	127681786	ENSG00000072163.19	LIMS2	2.33791	-	6776
chr2	131722374	131767404	ENSG00000197927.12	C2orf27A	1.93009	+	chr2	131723252	131724279	ENSG00000213222.3	AC093724.2	-0.384478	-	1027
chr2	132416573	132646559	ENSG00000183840.6	GPR39	-0.219063	+	chr2	132644852	132671579	ENSG00000150551.10	LYPD1	-0.213136	-	1707
chr2	134838546	134902034	ENSG00000153086.13	ACMSD	-0.303807	+	chr2	134735463	134877643	ENSG00000224043.7	CCNT2-AS1	-0.34083	-	39097
chr2	135052264	135176394	ENSG00000115839.17	RAB3GAP1	-0.389467	+	chr2	135136915	135531236	ENSG00000121988.17	ZRANB3	-0.544544	-	39479
chr2	151409882	151508004	ENSG00000080345.17	RIF1	2.16523	+	chr2	151485335	151734487	ENSG00000183091.19	NEB	2.1662	-	22669
chr2	159615295	159617082	ENSG00000224152.1	AC009506.1	-0.135119	+	chr2	159318978	159615560	ENSG00000123636.17	BAZ2B	-0.333585	-	265
chr2	161136907	161236221	ENSG00000136560.13	TANK	-0.316783	+	chr2	161222784	161270683	ENSG00000235724.8	AC009299.2	-0.373582	-	13437
chr2	165794850	165810010	ENSG00000235192.1	AC009495.2	-0.695729	+	chr2	165795079	165846091	ENSG00000229195.1	AC009495.4	-0.42143	-	14931
chr2	165933856	165949891	ENSG00000224490.5	TTC21B-AS1	-0.417368	+	chr2	165857474	165953843	ENSG00000123607.14	TTC21B	-0.416459	-	16035
chr2	168786538	168865514	ENSG00000163072.15	NOSTRIN	0.488129	+	chr2	168834131	168913371	ENSG00000152253.8	SPC25	0.481242	-	31383
chr2	169827457	170084131	ENSG00000144357.16	UBR3	-0.135868	+	chr2	170077223	170078294	ENSG00000227176.1	AC092641.2	-0.689841	-	1071
chr2	171922447	171983682	ENSG00000128708.12	HAT1	-0.681272	+	chr2	171784369	171991442	ENSG00000115840.13	SLC25A12	-0.392231	-	61235
chr2	172735273	173052893	ENSG00000091428.17	RAPGEF4	-0.209723	+	chr2	172677140	172736206	ENSG00000228016.1	RAPGEF4-AS1	-0.586334	-	933
chr2	173075434	173268010	ENSG00000091436.16	MAP3K20	0.149908	+	chr2	173166445	173282036	ENSG00000238133.6	MAP3K20-AS1	0.218573	-	101565
chr2	174547140	174774827	ENSG00000236449.1	AC018890.6	1.20678	+	chr2	174747591	174787935	ENSG00000138435.15	CHRNA1	-0.385071	-	27236
chr2	174547140	174774827	ENSG00000236449.1	AC018890.6	1.20678	+	chr2	174559571	174682916	ENSG00000115935.17	WIPF1	-0.0498156	-	123345
chr2	177264358	177265515	ENSG00000222043.2	AC079305.10	-0.881208	+	chr2	177227594	177265131	ENSG00000116044.15	NFE2L2	-0.359298	-	773
chr2	178413938	178440243	ENSG00000223960.6	AC009948.5	-0.617731	+	chr2	178431413	178451435	ENSG00000180228.12	PRKRA	-0.668352	-	8830
chr2	178521182	178779963	ENSG00000237298.9	TTN-AS1	0.548138	+	chr2	178525988	178830802	ENSG00000155657.26	TTN	0.500017	-	253975
chr2	178541124	178541746	ENSG00000270956.1	RP11-65L3.4	-0.583526	+	chr2	178525988	178830802	ENSG00000155657.26	TTN	0.500017	-	622
chr2	178554752	178558966	ENSG00000279598.1	RP11-65L3.3	-0.881208	+	chr2	178525988	178830802	ENSG00000155657.26	TTN	0.500017	-	4214
chr2	178578789	178580906	ENSG00000270574.1	RP11-171I2.2	-0.657946	+	chr2	178525988	178830802	ENSG00000155657.26	TTN	0.500017	-	2117
chr2	180967247	181076537	ENSG00000170035.15	UBE2E3	-0.367869	+	chr2	181076050	181105968	ENSG00000238171.1	AC068196.1	-0.52869	-	487
chr2	185738894	185833290	ENSG00000188738.14	FSIP2	0.540277	+	chr2	185783690	185788209	ENSG00000231646.5	FSIP2-AS1	-0.616819	-	4519
chr2	185738894	185833290	ENSG00000188738.14	FSIP2	0.540277	+	chr2	185719873	185740479	ENSG00000226747.6	AC007966.1	-0.63765	-	1585
chr2	186590064	186680901	ENSG00000138448.11	ITGAV	-0.11574	+	chr2	186641338	186695287	ENSG00000227227.1	AC017101.10	-0.189097	-	39563
chr2	186693970	186765965	ENSG00000144369.12	FAM171B	-0.284518	+	chr2	186641338	186695287	ENSG00000227227.1	AC017101.10	-0.189097	-	1317
chr2	187191834	187554663	ENSG00000224063.5	AC007319.1	1.00256	+	chr2	187343128	187448460	ENSG00000064989.12	CALCRL	0.561736	-	105332
chr2	187191834	187554663	ENSG00000224063.5	AC007319.1	1.00256	+	chr2	187464229	187565760	ENSG00000003436.15	TFPI	0.688287	-	90434
chr2	188291668	188595931	ENSG00000144366.15	GULP1	-0.241594	+	chr2	187712815	188384313	ENSG00000231689.2	LINC01090	-0.0818765	-	92645
chr2	190408354	190502315	ENSG00000151690.14	MFSD6	0.462433	+	chr2	190454091	190454521	ENSG00000272979.1	RP11-647K16.1	-0.881208	-	430
chr2	190646745	190692766	ENSG00000138386.16	NAB1	-0.244859	+	chr2	190607659	190649830	ENSG00000284052.1	RP11-284E5.1	-0.663392	-	3085
chr2	190646745	190692766	ENSG00000138386.16	NAB1	-0.244859	+	chr2	190676943	190708716	ENSG00000228509.5	AC006460.2	-0.590839	-	15823
chr2	197500274	197503457	ENSG00000115541.10	HSPE1	-0.661606	+	chr2	197486580	197516737	ENSG00000144381.16	HSPD1	0.0196719	-	3183
chr2	199911255	199955392	ENSG00000178074.5	C2orf69	-0.373795	+	chr2	199929974	199948472	ENSG00000162971.10	TYW5	-0.527199	-	18498
chr2	200678232	200734109	ENSG00000244301.6	AOX3P	-0.481687	+	chr2	200712304	200735177	ENSG00000237166.1	LINC01792	-0.771407	-	21805
chr2	200810593	200827338	ENSG00000082153.17	BZW1	-0.52731	+	chr2	200780494	200812170	ENSG00000230408.3	AC007163.6	-0.663745	-	1577
chr2	201116103	201176687	ENSG00000003402.19	CFLAR	1.2328	+	chr2	201139973	201140027	ENSG00000232133.1	IMPDH1P10	-0.776006	-	54
chr2	201116103	201176687	ENSG00000003402.19	CFLAR	1.2328	+	chr2	201140277	201157823	ENSG00000226312.7	CFLAR-AS1	0.962068	-	17546
chr2	201388001	201480846	ENSG00000082146.12	STRADB	-0.0630446	+	chr2	201377206	201451579	ENSG00000115993.12	TRAK2	-0.192849	-	63578
chr2	203328218	203447723	ENSG00000138443.15	ABI2	-0.431352	+	chr2	203394344	203535410	ENSG00000173166.17	RAPH1	-0.48794	-	53379
chr2	205681989	205798133	ENSG00000118257.16	NRP2	0.784839	+	chr2	205756468	205764006	ENSG00000225216.6	AC007362.3	-0.817419	-	7538
chr2	210030732	210064356	ENSG00000229127.1	AC007038.7	-0.621217	+	chr2	210022259	210171383	ENSG00000144445.16	KANSL1L	-0.494575	-	33624
chr2	210171517	210233976	ENSG00000279317.2	AC006994.2	-0.568224	+	chr2	210187938	210225259	ENSG00000115361.7	ACADL	-0.539632	-	37321
chr2	210324758	210469246	ENSG00000234281.5	LANCL1-AS1	-0.233029	+	chr2	210431248	210477652	ENSG00000115365.11	LANCL1	-0.232649	-	37998
chr2	213284378	214410501	ENSG00000144451.18	SPAG16	0.1752	+	chr2	214250039	214684246	ENSG00000197585.9	AC107218.3	-0.406183	-	160462
chr2	214810228	214963274	ENSG00000229267.2	AC072062.1	-0.587046	+	chr2	214931541	215138428	ENSG00000144452.14	ABCA12	-0.471804	-	31733
chr2	215533132	215713895	ENSG00000237525.6	AC012668.2	-0.507623	+	chr2	215611562	215843722	ENSG00000235770.5	LINC00607	-0.542362	-	102333
chr2	216412413	216483031	ENSG00000138375.12	SMARCAL1	-0.533832	+	chr2	216479029	216488243	ENSG00000232485.2	AC098820.3	-0.694725	-	4002
chr2	217282738	217336120	ENSG00000233143.1	DIRC3-AS1	-0.328992	+	chr2	217284018	217756593	ENSG00000231672.6	DIRC3	0.163656	-	52102
chr2	218270391	218346793	ENSG00000127838.13	PNKD	1.94962	+	chr2	218274191	218292586	ENSG00000135926.14	TMBIM1	2.52699	-	18395
chr2	218270391	218346793	ENSG00000127838.13	PNKD	1.94962	+	chr2	218326888	218357966	ENSG00000237281.1	CATIP-AS2	1.20737	-	19905
chr2	218658897	218663443	ENSG00000074582.12	BCS1L	-0.599037	+	chr2	218637915	218659655	ENSG00000115568.15	ZNF142	-0.526616	-	758
chr2	219176331	219185479	ENSG00000144567.10	FAM134A	1.08403	+	chr2	219171896	219177922	ENSG00000115649.15	CNPPD1	1.04892	-	1591
chr2	219434845	219498287	ENSG00000072195.14	SPEG	0.833977	+	chr2	219497610	219498050	ENSG00000268603.1	RP11-316O14.1	-0.639646	-	440
chr2	219434845	219498287	ENSG00000072195.14	SPEG	0.833977	+	chr2	219482072	219516877	ENSG00000227432.1	AC053503.11	0.745411	-	16215
chr2	219498866	219506989	ENSG00000144591.18	GMPPA	-0.596481	+	chr2	219482072	219516877	ENSG00000227432.1	AC053503.11	0.745411	-	8123
chr2	219569161	219575713	ENSG00000123999.4	INHA	-0.221487	+	chr2	219550741	219571859	ENSG00000124006.14	OBSL1	1.66339	-	2698
chr2	222860933	222944639	ENSG00000123983.13	ACSL3	-0.279405	+	chr2	222917386	222919363	ENSG00000234193.1	AC097461.4	-0.509105	-	1977
chr2	224464681	224474500	ENSG00000274629.1	RP11-92F20.1	-0.619573	+	chr2	224470149	224585397	ENSG00000036257.12	CUL3	-0.451576	-	4351
chr2	227164564	227314792	ENSG00000169031.18	COL4A3	1.25604	+	chr2	227221051	227325150	ENSG00000236432.7	AC097662.2	1.28649	-	93741
chr2	229922301	230013109	ENSG00000153832.11	FBXO36	-0.523671	+	chr2	229763837	229923239	ENSG00000153827.13	TRIP12	-0.414388	-	938
chr2	230203623	230313215	ENSG00000079263.18	SP140	-0.224027	+	chr2	230168917	230225729	ENSG00000135899.17	SP110	-0.13801	-	22106
chr2	230415941	230544090	ENSG00000067066.16	SP100	0.477399	+	chr2	230520593	230580006	ENSG00000235419.5	AC010149.4	0.088896	-	23497
chr2	231961244	232344350	ENSG00000144535.19	DIS3L2	-0.490596	+	chr2	231978487	232015720	ENSG00000227033.1	AC105461.1	-0.513194	-	37233
chr2	232606056	232682781	ENSG00000115468.11	EFHD1	1.27202	+	chr2	232584305	232611971	ENSG00000237126.8	AC073254.1	-0.088042	-	5915
chr2	232697298	232860575	ENSG00000204120.14	GIGYF2	-0.183956	+	chr2	232766463	232776568	ENSG00000115474.6	KCNJ13	-0.471136	-	10105
chr2	238231683	238255633	ENSG00000225057.2	AC096574.4	1.66397	+	chr2	238238266	238240662	ENSG00000144485.10	HES6	1.67376	-	2396
chr2	238231683	238255633	ENSG00000225057.2	AC096574.4	1.66397	+	chr2	238244037	238290102	ENSG00000132326.11	PER2	-0.538704	-	11596
chr2	240435670	240468078	ENSG00000063660.8	GPC1	3.58699	+	chr2	240449417	240456714	ENSG00000218416.4	PP14571	0.0756271	-	7297
chr2	240565803	240581372	ENSG00000142327.12	RNPEPL1	-0.48437	+	chr2	240479421	240569209	ENSG00000144504.15	ANKMY1	-0.322348	-	3406
chr2	241315099	241354027	ENSG00000168385.17	2022-09-02	0.404026	+	chr2	241227263	241317061	ENSG00000115677.16	HDLBP	0.182514	-	1962
chr2	241687084	241729478	ENSG00000168395.15	ING5	0.824939	+	chr2	241724614	241724988	ENSG00000235351.1	AC114730.11	-0.633794	-	374
chr2	241809806	241817413	ENSG00000204099.11	NEU4	1.88464	+	chr2	241808311	241812016	ENSG00000224272.2	AC114730.3	2.14678	-	2210
chr3	2098812	3057956	ENSG00000144619.14	CNTN4	0.23098	+	chr3	2110408	2144241	ENSG00000227588.2	CNTN4-AS2	-0.665148	-	33833
chr3	2098812	3057956	ENSG00000144619.14	CNTN4	0.23098	+	chr3	3039032	3061196	ENSG00000237990.3	CNTN4-AS1	-0.247628	-	18924
chr3	3126915	3149233	ENSG00000072756.16	TRNT1	-0.16518	+	chr3	3144710	3179727	ENSG00000113851.14	CRBN	-0.346399	-	4523
chr3	4303303	4317567	ENSG00000170364.12	SETMAR	-0.414227	+	chr3	3700813	4467281	ENSG00000144455.13	SUMF1	0.957416	-	14264
chr3	4493347	4847840	ENSG00000150995.18	ITPR1	-0.0263404	+	chr3	4814293	4887293	ENSG00000235978.6	AC018816.3	-0.305249	-	33547
chr3	5122219	5180912	ENSG00000134108.12	ARL8B	-0.517881	+	chr3	5156904	5187171	ENSG00000233912.1	AC026202.3	-0.467564	-	24008
chr3	8501706	8574673	ENSG00000071282.11	LMCD1	2.1617	+	chr3	7952804	8611924	ENSG00000227110.6	LMCD1-AS1	2.38563	-	72967
chr3	8733799	8841808	ENSG00000182533.6	CAV3	1.7602	+	chr3	8750407	8769628	ENSG00000180914.10	OXTR	1.3422	-	19221
chr3	8733799	8841808	ENSG00000182533.6	CAV3	1.7602	+	chr3	8619399	8745040	ENSG00000125046.14	SSUH2	0.0430947	-	11241
chr3	8733799	8841808	ENSG00000182533.6	CAV3	1.7602	+	chr3	8775401	8963773	ENSG00000070950.9	RAD18	-0.360425	-	66407
chr3	9397614	9479240	ENSG00000168137.15	SETD5	-0.310074	+	chr3	9388086	9398579	ENSG00000206573.8	THUMPD3-AS1	-0.231532	-	965
chr3	10992723	11039247	ENSG00000157103.10	SLC6A1	0.743606	+	chr3	11006097	11019224	ENSG00000232287.2	SLC6A1-AS1	0.169914	-	13127
chr3	12004401	12191400	ENSG00000157152.16	SYN2	0.851439	+	chr3	12153050	12159351	ENSG00000157150.4	TIMP4	1.15577	-	6301
chr3	14144636	14165978	ENSG00000228242.6	AC093495.4	0.281949	+	chr3	14145146	14173062	ENSG00000154767.14	XPC	0.288257	-	20832
chr3	14810852	14934565	ENSG00000154783.11	FGD5	-0.534426	+	chr3	14920346	14948424	ENSG00000225733.5	FGD5-AS1	0.411767	-	14219
chr3	15254183	15264493	ENSG00000224660.1	SH3BP5-AS1	0.329104	+	chr3	15262157	15341368	ENSG00000131370.15	SH3BP5	0.444034	-	2336
chr3	15427354	15442613	ENSG00000144597.13	EAF1	-0.387793	+	chr3	15436170	15449994	ENSG00000249786.7	EAF1-AS1	-0.219063	-	6443
chr3	19947078	19985175	ENSG00000144566.10	RAB5A	-0.239498	+	chr3	19979960	20012330	ENSG00000183977.13	PP2D1	-0.343351	-	5215
chr3	28241594	28325142	ENSG00000187118.12	CMC1	-0.318631	+	chr3	28315002	28349127	ENSG00000163512.13	AZI2	-0.396495	-	10140
chr3	28574790	30010391	ENSG00000144642.21	RBMS3	-0.0419598	+	chr3	29264193	29290726	ENSG00000235904.2	RBMS3-AS3	-0.6604	-	26533
chr3	28574790	30010391	ENSG00000144642.21	RBMS3	-0.0419598	+	chr3	29526250	29642809	ENSG00000203506.5	RBMS3-AS2	-0.481336	-	116559
chr3	31981770	31991628	ENSG00000197385.5	ZNF860	-0.61004	+	chr3	31657889	32077580	ENSG00000144645.13	OSBPL10	-0.0976863	-	9858
chr3	32105688	32168713	ENSG00000152642.10	GPD1L	2.7138	+	chr3	32151082	32151895	ENSG00000236732.1	AC094019.4	-0.881208	-	813
chr3	33277024	33403662	ENSG00000153558.13	FBXL2	-0.40279	+	chr3	33388335	33441371	ENSG00000153560.11	UBP1	-0.278756	-	15327
chr3	37452114	37823514	ENSG00000144668.11	ITGA9	-0.121403	+	chr3	37745431	37861780	ENSG00000235257.8	ITGA9-AS1	-0.168856	-	78083
chr3	38039204	38123549	ENSG00000008226.19	DLEC1	-0.217197	+	chr3	38103128	38137242	ENSG00000060971.17	ACAA1	-0.472987	-	20421
chr3	38453850	38493142	ENSG00000114739.13	ACVR2B	-0.605954	+	chr3	38451026	38454820	ENSG00000229589.1	ACVR2B-AS1	-0.325557	-	970
chr3	39808913	40260321	ENSG00000170011.13	MYRIP	0.93426	+	chr3	40173144	40309683	ENSG00000280739.2	EIF1B-AS1	-0.0574087	-	87177
chr3	40387155	40428619	ENSG00000168032.8	ENTPD3	-0.256832	+	chr3	40313801	40453329	ENSG00000223797.5	ENTPD3-AS1	0.171072	-	41464
chr3	42489298	42537573	ENSG00000114812.12	VIPR1	0.804461	+	chr3	42506464	42533258	ENSG00000232354.8	VIPR1-AS1	-0.629753	-	26794
chr3	42581839	42595114	ENSG00000008324.11	SS18L2	-0.298136	+	chr3	42547968	42601080	ENSG00000093183.13	SEC22C	-0.00632874	-	13275
chr3	42600613	42648741	ENSG00000114857.17	NKTR	0.504553	+	chr3	42601962	42654388	ENSG00000230084.5	RP4-613B23.1	0.515051	-	46779
chr3	42600613	42648741	ENSG00000114857.17	NKTR	0.504553	+	chr3	42547968	42601080	ENSG00000093183.13	SEC22C	-0.00632874	-	467
chr3	42653683	42665854	ENSG00000114853.13	ZBTB47	-0.140581	+	chr3	42601962	42654388	ENSG00000230084.5	RP4-613B23.1	0.515051	-	705
chr3	43286511	43424764	ENSG00000163788.13	SNRK	-0.58517	+	chr3	43354858	43691594	ENSG00000160746.12	ANO10	-0.375954	-	69906
chr3	43690112	43734371	ENSG00000011198.7	ABHD5	0.196416	+	chr3	43354858	43691594	ENSG00000160746.12	ANO10	-0.375954	-	1482
chr3	44555192	44583483	ENSG00000196345.12	ZKSCAN7	-0.490805	+	chr3	44557470	44685653	ENSG00000236869.1	RP11-944L7.4	-0.378367	-	26013
chr3	44578222	44599694	ENSG00000144792.9	ZNF660	-0.413916	+	chr3	44557470	44685653	ENSG00000236869.1	RP11-944L7.4	-0.378367	-	21472
chr3	44584887	44648471	ENSG00000186448.14	ZNF197	-0.48786	+	chr3	44557470	44685653	ENSG00000236869.1	RP11-944L7.4	-0.378367	-	63584
chr3	44648726	44660791	ENSG00000169981.10	ZNF35	-0.613294	+	chr3	44557470	44685653	ENSG00000236869.1	RP11-944L7.4	-0.378367	-	12065
chr3	44667411	44669364	ENSG00000272077.1	RP11-348P10.2	-0.532362	+	chr3	44557470	44685653	ENSG00000236869.1	RP11-944L7.4	-0.378367	-	1953
chr3	44975240	45012668	ENSG00000075914.12	EXOSC7	-0.41608	+	chr3	44915256	44976185	ENSG00000163812.13	ZDHHC3	-0.476393	-	945
chr3	49903873	49916937	ENSG00000228008.1	CTD-2330K9.3	-0.725444	+	chr3	49908861	49930173	ENSG00000164077.13	MON1A	-0.682963	-	8076
chr3	50088907	50119021	ENSG00000003756.16	RBM5	-0.377333	+	chr3	50116021	50156085	ENSG00000235016.1	SEMA3F-AS1	-0.549631	-	3000
chr3	50611519	50649297	ENSG00000114738.10	MAPKAPK3	0.49064	+	chr3	50606495	50611831	ENSG00000114737.15	CISH	-0.698539	-	312
chr3	52534012	52579237	ENSG00000168273.7	SMIM4	-0.450216	+	chr3	52524495	52535054	ENSG00000168268.10	NT5DC2	0.652181	-	1042
chr3	52534012	52579237	ENSG00000168273.7	SMIM4	-0.450216	+	chr3	52545351	52685917	ENSG00000163939.18	PBRM1	-0.499836	-	33886
chr3	53328962	53812334	ENSG00000157388.15	CACNA1D	-0.132107	+	chr3	53283427	53347610	ENSG00000272886.5	DCP1A	-0.476	-	18648
chr3	53846579	53865800	ENSG00000056736.9	IL17RB	0.809942	+	chr3	53858993	53861576	ENSG00000271976.1	RP11-884K10.7	-0.454312	-	2583
chr3	54122546	55074557	ENSG00000157445.14	CACNA2D3	0.541777	+	chr3	54632121	54639857	ENSG00000265992.1	ESRG	0.568841	-	7736
chr3	54122546	55074557	ENSG00000157445.14	CACNA2D3	0.541777	+	chr3	54874604	54901255	ENSG00000243715.1	CACNA2D3-AS1	-0.602131	-	26651
chr3	57227736	57273468	ENSG00000157500.10	APPL1	-0.423441	+	chr3	57268346	57292682	ENSG00000239388.8	ASB14	-0.365989	-	5122
chr3	58008399	58172251	ENSG00000136068.14	FLNB	2.4916	+	chr3	58162546	58170574	ENSG00000244161.1	FLNB-AS1	0.638111	-	8028
chr3	61561568	62297613	ENSG00000144724.19	PTPRG	0.14672	+	chr3	61742454	61743106	ENSG00000226360.5	RPL10AP6	-0.52869	-	652
chr3	61561568	62297613	ENSG00000144724.19	PTPRG	0.14672	+	chr3	62260864	62369330	ENSG00000241472.6	PTPRG-AS1	-0.408268	-	36749
chr3	63819361	63848636	ENSG00000163632.12	C3orf49	-0.702121	+	chr3	63741826	63827445	ENSG00000224479.6	AC136289.1	-0.591258	-	8084
chr3	63819361	63848636	ENSG00000163632.12	C3orf49	-0.702121	+	chr3	63833869	63863903	ENSG00000163634.11	THOC7	-0.519162	-	14767
chr3	64004021	64012148	ENSG00000239653.1	PSMD6-AS2	-0.168076	+	chr3	64008081	64008692	ENSG00000271843.1	RP11-245J9.5	-0.153181	-	611
chr3	64004021	64012148	ENSG00000239653.1	PSMD6-AS2	-0.168076	+	chr3	64010548	64024010	ENSG00000163636.10	PSMD6	-0.0945115	-	1600
chr3	64019507	64019925	ENSG00000272181.1	RP11-245J9.6	-0.665148	+	chr3	64010548	64024010	ENSG00000163636.10	PSMD6	-0.0945115	-	418
chr3	64067963	64103131	ENSG00000241111.1	PRICKLE2-AS1	-0.141568	+	chr3	64092241	64445476	ENSG00000163637.12	PRICKLE2	-0.0254206	-	10890
chr3	64561321	64592757	ENSG00000241158.5	ADAMTS9-AS1	0.750041	+	chr3	64515653	64688000	ENSG00000163638.13	ADAMTS9	1.37359	-	31436
chr3	66133609	66388116	ENSG00000144741.17	SLC25A26	0.916442	+	chr3	66378927	66501263	ENSG00000144749.13	LRIG1	0.993005	-	9189
chr3	75435347	75457486	ENSG00000272690.5	LINC02018	-0.0203563	+	chr3	75446768	75491202	ENSG00000239959.1	ENPP7P2	-0.0375204	-	10718
chr3	84958980	86074429	ENSG00000175161.13	CADM2	0.394572	+	chr3	85799986	85828050	ENSG00000241648.1	CADM2-AS2	-0.881208	-	28064
chr3	84958980	86074429	ENSG00000175161.13	CADM2	0.394572	+	chr3	85992182	86028007	ENSG00000239519.1	CADM2-AS1	-0.744517	-	35825
chr3	98732235	98821201	ENSG00000064225.12	ST3GAL6	1.84412	+	chr3	98714329	98732651	ENSG00000239445.5	ST3GAL6-AS1	-0.881208	-	416
chr3	98732235	98821201	ENSG00000064225.12	ST3GAL6	1.84412	+	chr3	98795940	98901689	ENSG00000057019.15	DCBLD2	0.811654	-	25261
chr3	101574094	101594437	ENSG00000081154.11	PCNP	1.50931	+	chr3	101576488	101576947	ENSG00000242299.1	RP11-234A1.1	0.821007	-	459
chr3	111292718	111665750	ENSG00000153283.12	CD96	-0.491042	+	chr3	111592899	111595443	ENSG00000177494.5	ZBED2	-0.546315	-	2544
chr3	113404016	113433992	ENSG00000243849.1	CFAP44-AS1	-0.522623	+	chr3	113287459	113441610	ENSG00000206530.10	CFAP44	-0.32545	-	29976
chr3	113947900	113965401	ENSG00000184307.14	ZDHHC23	-0.636045	+	chr3	113964136	114056613	ENSG00000163617.10	CCDC191	-0.632114	-	1265
chr3	114005962	114088422	ENSG00000151576.10	QTRT2	-0.451071	+	chr3	113964136	114056613	ENSG00000163617.10	CCDC191	-0.632114	-	50651
chr3	119226485	119290666	ENSG00000240254.1	B4GALT4-AS1	-0.390601	+	chr3	119211731	119241103	ENSG00000121578.12	B4GALT4	0.0696562	-	14618
chr3	119294372	119420714	ENSG00000031081.10	ARHGAP31	-0.377803	+	chr3	119314292	119322760	ENSG00000241155.1	ARHGAP31-AS1	-0.599037	-	8468
chr3	120349448	120423526	ENSG00000240661.3	RP11-174O3.3	3.10878	+	chr3	120392292	120451253	ENSG00000163430.11	FSTL1	2.84729	-	31234
chr3	122416206	122443180	ENSG00000272758.5	RP11-299J3.8	-0.358449	+	chr3	122421948	122514945	ENSG00000114030.12	KPNA1	-0.2896	-	21232
chr3	125848222	125909372	ENSG00000241278.1	ENPP7P4	1.13465	+	chr3	125827237	125916384	ENSG00000241288.7	RP11-379B18.5	1.46765	-	61150
chr3	126103846	126108069	ENSG00000250218.1	ALDH1L1-AS1	0.168278	+	chr3	126103561	126197994	ENSG00000144908.13	ALDH1L1	1.36878	-	4223
chr3	126180064	126210169	ENSG00000246022.2	ALDH1L1-AS2	-0.365989	+	chr3	126103561	126197994	ENSG00000144908.13	ALDH1L1	1.36878	-	17930
chr3	126266795	126291279	ENSG00000250934.1	RP11-71E19.1	-0.397162	+	chr3	126288866	126294024	ENSG00000251448.1	RP11-71E19.2	-0.481144	-	2413
chr3	128879595	128916067	ENSG00000177646.18	ACAD9	-0.239652	+	chr3	128914832	128915060	ENSG00000279507.1	RP11-723O4.7	-0.747251	-	228
chr3	128879595	128916067	ENSG00000177646.18	ACAD9	-0.239652	+	chr3	128915118	128969404	ENSG00000187695.8	RP11-723O4.6	-0.347414	-	949
chr3	128879595	128916067	ENSG00000177646.18	ACAD9	-0.239652	+	chr3	128909865	129002690	ENSG00000114656.10	KIAA1257	-0.219277	-	6202
chr3	129317153	129326225	ENSG00000206417.8	H1FX-AS1	-0.543095	+	chr3	129323045	129323889	ENSG00000248916.1	NUP210P3	-0.734002	-	844
chr3	130081830	130113227	ENSG00000251287.8	ALG1L2	1.49448	+	chr3	130099091	130111472	ENSG00000253540.5	FAM86HP	0.962522	-	12381
chr3	130850594	131016712	ENSG00000017260.19	ATP2C1	-0.217683	+	chr3	131013874	131027649	ENSG00000034533.11	ASTE1	-0.228983	-	2838
chr3	131026854	131350465	ENSG00000114670.13	NEK11	-0.455948	+	chr3	131013874	131027649	ENSG00000034533.11	ASTE1	-0.228983	-	795
chr3	131026854	131350465	ENSG00000114670.13	NEK11	-0.455948	+	chr3	131325091	131381475	ENSG00000250608.1	RP11-933H2.4	0.202459	-	25374
chr3	131026854	131350465	ENSG00000114670.13	NEK11	-0.455948	+	chr3	131053316	131072339	ENSG00000250129.5	RP11-265F19.1	-0.323054	-	19023
chr3	131361897	131365122	ENSG00000246082.2	NUDT16P1	1.00728	+	chr3	131325091	131381475	ENSG00000250608.1	RP11-933H2.4	0.202459	-	3225
chr3	134486026	134575013	ENSG00000182923.16	CEP63	-0.320304	+	chr3	134477705	134486716	ENSG00000129055.12	ANAPC13	-0.557118	-	690
chr3	134597800	135260467	ENSG00000154928.16	EPHB1	0.813926	+	chr3	134603137	134651022	ENSG00000174611.11	KY	-0.287164	-	47885
chr3	139389814	139577850	ENSG00000248932.5	RP11-319G6.1	0.5636	+	chr3	139517433	139539829	ENSG00000114115.9	RBP1	0.685539	-	22396
chr3	139389814	139577850	ENSG00000248932.5	RP11-319G6.1	0.5636	+	chr3	139560179	139678017	ENSG00000163864.15	NMNAT3	-0.129963	-	17671
chr3	139389814	139577850	ENSG00000248932.5	RP11-319G6.1	0.5636	+	chr3	139452883	139480747	ENSG00000114113.6	RBP2	-0.682753	-	27864
chr3	139935184	140577397	ENSG00000158258.16	CLSTN2	0.554044	+	chr3	140449434	140460351	ENSG00000249290.5	RP11-68L1.2	-0.707238	-	10917
chr3	141876123	141926514	ENSG00000069849.10	ATP1B3	2.03958	+	chr3	141918251	141919021	ENSG00000244124.1	ATP1B3-AS1	-0.631081	-	770
chr3	146064041	146105204	ENSG00000243415.2	RP11-274H2.2	0.713517	+	chr3	146066343	146069185	ENSG00000240032.1	LNCSRLR	-0.721735	-	2842
chr3	146064041	146105204	ENSG00000243415.2	RP11-274H2.2	0.713517	+	chr3	146069439	146163653	ENSG00000152952.11	PLOD2	0.82263	-	35765
chr3	149129583	149173732	ENSG00000163755.8	HPS3	-0.0877708	+	chr3	149162409	149222055	ENSG00000047457.13	CP	0.251162	-	11323
chr3	149812707	149962139	ENSG00000082996.19	RNF13	-0.191552	+	chr3	149761099	149893907	ENSG00000206199.10	ANKUB1	-0.734966	-	81200
chr3	151085696	151433493	ENSG00000144893.12	MED12L	0.717747	+	chr3	151197831	151203201	ENSG00000174946.6	GPR171	-0.630038	-	5370
chr3	151085696	151433493	ENSG00000144893.12	MED12L	0.717747	+	chr3	151326311	151329548	ENSG00000181631.6	P2RY13	0.0659621	-	3237
chr3	151085696	151433493	ENSG00000144893.12	MED12L	0.717747	+	chr3	151294102	151316952	ENSG00000138271.5	GPR87	-0.79094	-	22850
chr3	151085696	151433493	ENSG00000144893.12	MED12L	0.717747	+	chr3	151337379	151384812	ENSG00000169313.9	P2RY12	-0.494402	-	47433
chr3	151085696	151433493	ENSG00000144893.12	MED12L	0.717747	+	chr3	151425383	151458709	ENSG00000152580.8	IGSF10	0.840708	-	8110
chr3	151085696	151433493	ENSG00000144893.12	MED12L	0.717747	+	chr3	151212116	151278467	ENSG00000174944.8	P2RY14	-0.423049	-	66351
chr3	151733915	151759746	ENSG00000197953.5	AADACL2	-0.729844	+	chr3	151751442	151928175	ENSG00000242908.6	AADACL2-AS1	2.59476	-	8304
chr3	152243827	152465780	ENSG00000152601.17	MBNL1	0.224611	+	chr3	152262615	152269448	ENSG00000229619.3	MBNL1-AS1	-0.341059	-	6833
chr3	152243827	152465780	ENSG00000152601.17	MBNL1	0.224611	+	chr3	152457758	152496813	ENSG00000243305.1	RP11-362A9.3	0.0413933	-	8022
chr3	154121002	154257827	ENSG00000114790.12	ARHGEF26	0.546707	+	chr3	154024400	154121332	ENSG00000243069.7	ARHGEF26-AS1	0.675898	-	330
chr3	156037700	156539138	ENSG00000169282.17	KCNAB1	0.511329	+	chr3	156523739	156524247	ENSG00000272990.1	RP11-305K5.1	-0.490621	-	508
chr3	157175268	157381155	ENSG00000243176.5	RP11-550I24.2	0.0111214	+	chr3	157259741	157533619	ENSG00000197415.11	VEPH1	0.754537	-	121414
chr3	157436788	157443628	ENSG00000163661.3	PTX3	0.797288	+	chr3	157259741	157533619	ENSG00000197415.11	VEPH1	0.754537	-	6840
chr3	159988749	159996019	ENSG00000168811.6	IL12A	0.0450899	+	chr3	159913399	160225299	ENSG00000244040.5	IL12A-AS1	-0.0457473	-	7270
chr3	161104695	161253532	ENSG00000169251.12	NMD3	-0.285574	+	chr3	161083882	161105384	ENSG00000169255.13	B3GALNT1	-0.560225	-	689
chr3	169966734	169998373	ENSG00000008952.16	SEC62	-0.177366	+	chr3	169978535	169985715	ENSG00000240373.1	SEC62-AS1	-0.685854	-	7180
chr3	170418864	170860380	ENSG00000013297.10	CLDN11	0.248996	+	chr3	170459583	170586074	ENSG00000013293.5	SLC7A14	-0.325491	-	126491
chr3	172039627	172401665	ENSG00000075420.12	FNDC3B	-0.415057	+	chr3	172301653	172303052	ENSG00000279862.1	RP11-423E7.2	-0.881208	-	1399
chr3	174438572	175810552	ENSG00000177694.15	NAALADL2	-0.089424	+	chr3	175234860	175271096	ENSG00000226779.1	NAALADL2-AS2	0.2351	-	36236
chr3	174438572	175810552	ENSG00000177694.15	NAALADL2	-0.089424	+	chr3	175079306	175115242	ENSG00000230292.5	NAALADL2-AS3	-0.644116	-	35936
chr3	178272931	178844429	ENSG00000197584.11	KCNMB2	-0.00191215	+	chr3	178526504	178860405	ENSG00000237978.5	KCNMB2-AS1	0.101962	-	317925
chr3	178272931	178844429	ENSG00000197584.11	KCNMB2	-0.00191215	+	chr3	178202049	178385417	ENSG00000223930.5	RP11-33A14.1	-0.57676	-	112486
chr3	179562879	179588284	ENSG00000136518.16	ACTL6A	-0.37129	+	chr3	179583261	179583762	ENSG00000272910.1	RP11-15L13.4	0.793253	-	501
chr3	180602129	180617828	ENSG00000163728.10	TTC14	-0.453336	+	chr3	180602857	180871005	ENSG00000145075.11	CCDC39	-0.135968	-	14971
chr3	180868140	180982753	ENSG00000114416.17	FXR1	-0.503005	+	chr3	180602857	180871005	ENSG00000145075.11	CCDC39	-0.135968	-	2865
chr3	183016254	183017808	ENSG00000243368.2	MCCC1-AS1	-0.487217	+	chr3	183015217	183116075	ENSG00000078070.12	MCCC1	-0.278633	-	1554
chr3	183697817	183812625	ENSG00000163872.15	YEATS2	0.150142	+	chr3	183806456	183810474	ENSG00000233885.7	YEATS2-AS1	0.0804475	-	4018
chr3	185282940	185489097	ENSG00000073803.13	MAP3K13	0.889714	+	chr3	185417494	185418778	ENSG00000229638.1	RPL4P4	2.37841	-	1284
chr3	185282940	185489097	ENSG00000073803.13	MAP3K13	0.889714	+	chr3	185476495	185499057	ENSG00000163900.10	TMEM41A	-0.518799	-	12602
chr3	186567402	186585800	ENSG00000090520.11	DNAJB11	-0.0701953	+	chr3	186546072	186570162	ENSG00000113838.12	TBCCD1	-0.614479	-	2760
chr3	186567402	186585800	ENSG00000090520.11	DNAJB11	-0.0701953	+	chr3	186579475	186760558	ENSG00000197099.8	RP11-573D15.8	0.780663	-	6325
chr3	187715621	187733849	ENSG00000228804.5	RP11-211G3.3	0.997319	+	chr3	187721376	187737944	ENSG00000113916.17	BCL6	1.26927	-	12473
chr3	188947213	189325304	ENSG00000188001.9	TPRG1	-0.0314812	+	chr3	189238685	189240594	ENSG00000230115.1	TPRG1-AS2	0.2351	-	1909
chr3	191329076	191398670	ENSG00000152492.13	CCDC50	3.41838	+	chr3	191267167	191330536	ENSG00000188958.9	UTS2B	0.140866	-	1460
chr3	193593143	193697823	ENSG00000198836.8	OPA1	-0.23623	+	chr3	193618608	193627337	ENSG00000224855.5	OPA1-AS1	-0.630821	-	8729
chr3	194487453	194518279	ENSG00000233058.1	LINC00884	0.0891886	+	chr3	194496316	194501503	ENSG00000244675.2	AC108676.1	-0.573261	-	5187
chr3	194487453	194518279	ENSG00000233058.1	LINC00884	0.0891886	+	chr3	194402671	194494280	ENSG00000133657.14	ATP13A3	1.27389	-	6827
chr3	194584010	194590260	ENSG00000231770.5	TMEM44-AS1	0.765966	+	chr3	194587672	194633689	ENSG00000145014.17	TMEM44	0.859876	-	2588
chr3	194632922	194645401	ENSG00000229334.1	AC046143.3	0.202002	+	chr3	194587672	194633689	ENSG00000145014.17	TMEM44	0.859876	-	767
chr3	194632922	194645401	ENSG00000229334.1	AC046143.3	0.202002	+	chr3	194640787	194672477	ENSG00000041802.10	LSG1	0.638251	-	4614
chr3	195908075	195911257	ENSG00000224614.1	TNK2-AS1	-0.516699	+	chr3	195863363	195911945	ENSG00000061938.16	TNK2	0.96113	-	3182
chr3	196211486	196243178	ENSG00000163959.9	SLC51A	1.36695	+	chr3	196214221	196287957	ENSG00000161217.11	PCYT1A	1.29233	-	28957
chr3	196318329	196325570	ENSG00000235897.1	TM4SF19-AS1	0.04402	+	chr3	196319341	196338503	ENSG00000145107.15	TM4SF19	0.492709	-	6229
chr3	196999459	197004744	ENSG00000228109.1	MELTF-AS1	-0.165784	+	chr3	197001739	197029816	ENSG00000163975.11	MELTF	0.31635	-	3005
chr4	625583	670782	ENSG00000133256.12	PDE6B	0.0108941	+	chr4	652849	656213	ENSG00000242686.4	RP11-1191J2.2	0.0172835	-	3364
chr4	705747	770640	ENSG00000185619.18	PCGF3	1.57556	+	chr4	764486	765074	ENSG00000233799.1	AC139887.4	-0.786872	-	588
chr4	705747	770640	ENSG00000185619.18	PCGF3	1.57556	+	chr4	757021	757740	ENSG00000272588.1	RP11-440L14.4	-0.717846	-	719
chr4	705747	770640	ENSG00000185619.18	PCGF3	1.57556	+	chr4	762386	781849	ENSG00000249592.5	RP11-440L14.1	1.55778	-	8254
chr4	986996	1004506	ENSG00000127415.12	IDUA	-0.305612	+	chr4	979072	993440	ENSG00000145217.13	SLC26A1	-0.186854	-	6444
chr4	1210119	1218591	ENSG00000280927.1	CTBP1-AS	-0.649828	+	chr4	1211447	1249137	ENSG00000159692.15	CTBP1	0.131681	-	7144
chr4	2934898	2961738	ENSG00000249673.6	NOP14-AS1	-0.306325	+	chr4	2938142	2963385	ENSG00000087269.15	NOP14	-0.328612	-	23596
chr4	5711196	5814305	ENSG00000072840.12	EVC	0.378287	+	chr4	5748083	5893058	ENSG00000072832.14	CRMP1	0.861388	-	66222
chr4	7043390	7057952	ENSG00000173011.11	TADA2B	-0.373468	+	chr4	7033118	7046231	ENSG00000245748.1	RP11-367J11.2	-0.719814	-	2841
chr4	7192537	7742836	ENSG00000184985.16	SORCS2	2.76404	+	chr4	7430293	7434973	ENSG00000178597.6	PSAPL1	0.879123	-	4680
chr4	7754089	7778928	ENSG00000272620.1	AFAP1-AS1	1.71651	+	chr4	7758713	7872313	ENSG00000196526.10	AFAP1	2.04019	-	20215
chr4	8438868	8493531	ENSG00000155275.18	TRMT44	-0.438897	+	chr4	8366281	8440723	ENSG00000087008.15	ACOX3	0.0557483	-	1855
chr4	15002673	15070153	ENSG00000137449.15	CPEB2	-0.015002	+	chr4	15004941	15263464	ENSG00000249252.5	RP11-665G4.1	-0.067451	-	65212
chr4	15469864	15601557	ENSG00000048342.15	CC2D2A	0.00580406	+	chr4	15563697	15564253	ENSG00000273133.1	RP11-799M12.2	-0.881208	-	556
chr4	15702949	15738313	ENSG00000109743.10	BST1	-0.112996	+	chr4	15730961	15731627	ENSG00000214846.4	RP11-115L11.1	-0.285844	-	666
chr4	16226684	16320140	ENSG00000263327.6	TAPT1-AS1	-0.368708	+	chr4	16160504	16227410	ENSG00000169762.16	TAPT1	-0.0058654	-	726
chr4	16400429	16512187	ENSG00000248138.5	RP11-446J8.1	-0.419626	+	chr4	16501540	16898809	ENSG00000169744.12	LDB2	-0.28855	-	10647
chr4	23560922	23768652	ENSG00000250137.1	RP11-380P13.1	-0.507216	+	chr4	23755040	23899318	ENSG00000109819.8	PPARGC1A	0.290454	-	13612
chr4	25861829	25929874	ENSG00000250317.8	SMIM20	-0.118304	+	chr4	25747426	25863760	ENSG00000091490.10	SEL1L3	0.0413074	-	1931
chr4	37453940	37623495	ENSG00000154274.14	C4orf19	0.144665	+	chr4	37612900	37686376	ENSG00000181826.9	RELL1	-0.545791	-	10595
chr4	39045038	39126857	ENSG00000109790.16	KLHL5	1.23456	+	chr4	39112676	39120285	ENSG00000249207.1	RP11-360F5.1	0.69757	-	7609
chr4	39528311	39594707	ENSG00000249348.1	UGDH-AS1	-0.327825	+	chr4	39546329	39639090	ENSG00000163683.11	SMIM14	-0.413453	-	48378
chr4	40056825	40158252	ENSG00000078177.13	N4BP2	-0.597701	+	chr4	40042916	40057199	ENSG00000205794.4	RP11-333E13.4	-0.589997	-	374
chr4	41359606	41700044	ENSG00000064042.17	LIMCH1	0.399655	+	chr4	41688857	41692797	ENSG00000249216.1	RP11-227F19.5	-0.239925	-	3940
chr4	44678556	44700926	ENSG00000151806.13	GUF1	-0.0664184	+	chr4	44682199	44726595	ENSG00000163281.11	GNPDA2	-0.106962	-	18727
chr4	47485287	47593486	ENSG00000145246.13	ATP10D	0.477037	+	chr4	47556730	47560259	ENSG00000248254.1	AC092597.3	-0.603138	-	3529
chr4	47914205	48040173	ENSG00000163293.11	NIPAL1	1.14936	+	chr4	47935976	48016672	ENSG00000198515.13	CNGA1	1.27126	-	80696
chr4	55053059	55092534	ENSG00000250646.1	RP11-530I17.1	-0.515569	+	chr4	55078476	55125589	ENSG00000128052.8	KDR	-0.343726	-	14058
chr4	67701279	68080952	ENSG00000248049.6	UBA6-AS1	1.14565	+	chr4	67718995	67724262	ENSG00000270228.1	RP11-453E17.3	0.255582	-	5267
chr4	67701279	68080952	ENSG00000248049.6	UBA6-AS1	1.14565	+	chr4	67739327	67754360	ENSG00000109163.6	GNRHR	-0.40279	-	15033
chr4	67701279	68080952	ENSG00000248049.6	UBA6-AS1	1.14565	+	chr4	67820875	67884032	ENSG00000153802.11	TMPRSS11D	-0.479337	-	63157
chr4	67701279	68080952	ENSG00000248049.6	UBA6-AS1	1.14565	+	chr4	67991683	68015768	ENSG00000229009.7	TMPRSS11GP	-0.487217	-	24085
chr4	67701279	68080952	ENSG00000248049.6	UBA6-AS1	1.14565	+	chr4	67909384	67964140	ENSG00000187054.15	TMPRSS11A	0.607202	-	54756
chr4	67701279	68080952	ENSG00000248049.6	UBA6-AS1	1.14565	+	chr4	68053197	68129880	ENSG00000198092.5	TMPRSS11F	-0.596193	-	27755
chr4	74933094	75050115	ENSG00000169116.11	PARM1	1.62376	+	chr4	74993876	75034824	ENSG00000248165.1	RP11-44F21.2	0.265021	-	40948
chr4	75513945	75550473	ENSG00000174796.12	THAP6	-0.381076	+	chr4	75479036	75514217	ENSG00000163743.13	RCHY1	-0.376345	-	272
chr4	76011183	76112802	ENSG00000156219.16	ART3	3.08242	+	chr4	76033681	76041415	ENSG00000169248.12	CXCL11	0.956254	-	7734
chr4	76011183	76112802	ENSG00000156219.16	ART3	3.08242	+	chr4	76021116	76023497	ENSG00000169245.5	CXCL10	-0.479954	-	2381
chr4	76435099	76783253	ENSG00000138771.14	SHROOM3	-0.0349747	+	chr4	76758553	76801964	ENSG00000224218.1	RP11-359D14.3	-0.500648	-	24700
chr4	78776341	78910837	ENSG00000138756.17	BMP2K	-0.63375	+	chr4	78887126	78939438	ENSG00000163291.14	PAQR3	-0.237184	-	23711
chr4	78971747	79308798	ENSG00000249307.5	LINC01088	1.09706	+	chr4	79225693	79326050	ENSG00000156269.4	NAA11	0.608465	-	83105
chr4	80183878	80204329	ENSG00000152784.15	PRDM8	-0.195014	+	chr4	80183279	80190169	ENSG00000248719.1	RP11-377G16.2	-0.829686	-	6291
chr4	83455964	83469735	ENSG00000163319.10	MRPS18C	-0.360857	+	chr4	83459516	83523348	ENSG00000163322.13	FAM175A	-0.315378	-	10219
chr4	88522029	88708542	ENSG00000138641.15	HERC3	2.62461	+	chr4	88695914	88698235	ENSG00000177432.6	NAP1L5	1.09144	-	2321
chr4	88522029	88708542	ENSG00000138641.15	HERC3	2.62461	+	chr4	88520984	88523502	ENSG00000145337.4	PYURF	-0.609673	-	1473
chr4	88709788	88730103	ENSG00000248019.2	FAM13A-AS1	0.0707701	+	chr4	88725954	89111398	ENSG00000138640.14	FAM13A	0.667038	-	4149
chr4	98261383	98443861	ENSG00000138698.14	RAP1GDS1	-0.497255	+	chr4	98251687	98261630	ENSG00000214559.3	RP11-323J4.1	-0.881208	-	247
chr4	99088856	99301356	ENSG00000246090.6	RP11-696N14.1	1.5042	+	chr4	99123656	99157792	ENSG00000198099.8	ADH4	1.8946	-	34136
chr4	99088856	99301356	ENSG00000246090.6	RP11-696N14.1	1.5042	+	chr4	99202637	99219537	ENSG00000172955.17	ADH6	-0.186411	-	16900
chr4	99088856	99301356	ENSG00000246090.6	RP11-696N14.1	1.5042	+	chr4	99276366	99291028	ENSG00000187758.7	ADH1A	-0.713762	-	14662
chr4	99950005	100195099	ENSG00000245322.6	RP11-15B17.1	1.48159	+	chr4	99948087	99950388	ENSG00000164032.11	H2AFZ	-0.324985	-	383
chr4	99950005	100195099	ENSG00000245322.6	RP11-15B17.1	1.48159	+	chr4	100185869	100190782	ENSG00000145358.6	DDIT4L	1.52366	-	4913
chr4	101411285	102074812	ENSG00000153064.11	BANK1	-0.279727	+	chr4	101976893	102036903	ENSG00000251309.1	RP11-498M5.2	-0.585715	-	60010
chr4	102828159	102844075	ENSG00000246560.2	RP11-10L12.4	-0.448607	+	chr4	102794382	102868896	ENSG00000109332.19	UBE2D3	-0.196333	-	15916
chr4	102868977	102889242	ENSG00000145354.9	CISD2	-0.328808	+	chr4	102885047	103019739	ENSG00000164037.16	SLC9B1	-0.471804	-	4195
chr4	105894774	106004027	ENSG00000168743.12	NPNT	0.842759	+	chr4	105927059	105932722	ENSG00000250740.1	RP11-710F7.2	-0.452546	-	5663
chr4	105894774	106004027	ENSG00000168743.12	NPNT	0.842759	+	chr4	106003316	106022478	ENSG00000249635.1	RP11-710F7.3	-0.480139	-	711
chr4	105894774	106004027	ENSG00000168743.12	NPNT	0.842759	+	chr4	105682626	105895986	ENSG00000138785.14	INTS12	0.0373537	-	1212
chr4	107931368	107953457	ENSG00000155016.17	CYP2U1	-0.375255	+	chr4	107937346	107941255	ENSG00000249604.1	RP11-286E11.2	-0.881208	-	3909
chr4	107931368	107953457	ENSG00000155016.17	CYP2U1	-0.375255	+	chr4	107863478	107978799	ENSG00000245293.2	RP11-286E11.1	-0.442005	-	22089
chr4	112285508	112442606	ENSG00000073331.17	ALPK1	0.0325055	+	chr4	112274541	112285903	ENSG00000145365.10	TIFA	1.10081	-	395
chr4	119454790	119552025	ENSG00000245958.6	RP11-33B1.1	1.84288	+	chr4	119494394	119628991	ENSG00000138735.15	PDE5A	1.85021	-	57631
chr4	127965482	128039711	ENSG00000164074.14	ABHD18	-0.62618	+	chr4	127917804	127965953	ENSG00000164073.9	MFSD8	-0.643695	-	471
chr4	148146470	148208880	ENSG00000250354.1	RP11-76G10.1	-0.659425	+	chr4	148078761	148444698	ENSG00000151623.14	NR3C2	0.0321346	-	62410
chr4	151674482	151677893	ENSG00000251455.1	RP11-164P12.3	-0.4078	+	chr4	151670503	151761023	ENSG00000059691.11	GATB	0.533244	-	3411
chr4	155173715	155381694	ENSG00000250910.7	AC097467.2	0.0816073	+	chr4	155206528	155208431	ENSG00000250538.5	RP11-92A5.2	-0.176171	-	1903
chr4	155173715	155381694	ENSG00000250910.7	AC097467.2	0.0816073	+	chr4	155342657	155376970	ENSG00000164114.18	MAP9	-0.279405	-	34313
chr4	158172251	158202877	ENSG00000248429.5	RP11-597D13.9	-0.441662	+	chr4	158124473	158173318	ENSG00000164125.15	FAM198B	1.54032	-	1067
chr4	165207617	165323156	ENSG00000109466.13	KLHL2	0.124097	+	chr4	165070607	165208549	ENSG00000170088.13	TMEM192	-0.446572	-	932
chr4	168497065	168928457	ENSG00000129116.17	PALLD	1.451	+	chr4	168828918	168832937	ENSG00000249609.1	RP11-635L1.3	-0.881208	-	4019
chr4	168497065	168928457	ENSG00000129116.17	PALLD	1.451	+	chr4	168356734	168537786	ENSG00000181381.13	DDX60L	1.39401	-	40721
chr4	168497065	168928457	ENSG00000129116.17	PALLD	1.451	+	chr4	168863769	169010275	ENSG00000145439.11	CBR4	2.12932	-	64688
chr4	169981746	169993806	ENSG00000249955.1	RP11-6E9.4	0.0801299	+	chr4	169986596	170033031	ENSG00000198948.11	MFAP3L	0.105476	-	7210
chr4	173168752	173323967	ENSG00000109586.11	GALNT7	-0.6425	+	chr4	173131927	173169652	ENSG00000245213.6	RP11-10K16.1	-0.315355	-	900
chr4	173527375	173591324	ENSG00000237125.8	HAND2-AS1	0.875462	+	chr4	173524968	173530229	ENSG00000164107.8	HAND2	-0.592214	-	2854
chr4	176669620	176706145	ENSG00000248388.5	RP11-313E19.2	-0.424778	+	chr4	176683537	176792727	ENSG00000150630.3	VEGFC	-0.39601	-	22608
chr4	182143986	182803024	ENSG00000218336.8	TENM3	-0.0511681	+	chr4	181874437	182145249	ENSG00000177822.7	AC108142.1	-0.432691	-	1263
chr4	184813618	184821300	ENSG00000251139.2	RP11-701P16.2	-0.305933	+	chr4	184755594	184826818	ENSG00000151726.13	ACSL1	2.92295	-	7682
chr4	185665884	185675417	ENSG00000235902.1	RP11-626E13.1	-0.541599	+	chr4	185585443	185956652	ENSG00000154556.17	SORBS2	3.11003	-	9533
chr4	186104418	186172667	ENSG00000109794.13	FAM149A	0.467351	+	chr4	186170862	186171257	ENSG00000251008.1	ORAOV1P1	-0.6719	-	395
chr5	271620	314974	ENSG00000249915.7	PDCD6	0.577194	+	chr5	288832	290321	ENSG00000250848.1	CTD-2083E4.5	-0.646196	-	1489
chr5	443160	469987	ENSG00000180104.15	EXOC3	0.623012	+	chr5	466123	473098	ENSG00000188242.4	PP7080	1.3116	-	3864
chr5	473235	480665	ENSG00000225138.7	CTD-2228K2.7	4.59281	+	chr5	474882	524332	ENSG00000066230.10	SLC9A3	4.63076	-	5783
chr5	7396207	7830081	ENSG00000078295.16	ADCY2	0.157086	+	chr5	7707838	7749766	ENSG00000250761.2	RP11-711G10.1	-0.719814	-	41928
chr5	7851490	7906025	ENSG00000124275.14	MTRR	0.316172	+	chr5	7859158	7869037	ENSG00000124279.11	FASTKD3	-0.43536	-	9879
chr5	31639409	32110931	ENSG00000133401.15	PDZD2	-0.133268	+	chr5	32103444	32121941	ENSG00000250764.1	CTD-2152M20.2	0.191257	-	7487
chr5	35617843	35814611	ENSG00000152582.13	SPEF2	0.228494	+	chr5	35678483	35827018	ENSG00000248969.1	CTD-2113L7.1	0.25383	-	136128
chr5	36606354	36688334	ENSG00000079215.13	SLC1A3	0.275379	+	chr5	36636018	36649347	ENSG00000274441.1	CTD-2282P23.2	-0.633139	-	13329
chr5	36606354	36688334	ENSG00000079215.13	SLC1A3	0.275379	+	chr5	36666213	36725195	ENSG00000250155.1	CTD-2353F22.1	0.74674	-	22121
chr5	37811588	37875799	ENSG00000248587.7	GDNF-AS1	0.312668	+	chr5	37812676	37839686	ENSG00000168621.14	GDNF	-0.259076	-	27010
chr5	38258408	38465021	ENSG00000164318.17	EGFLAM	-0.363576	+	chr5	38460924	38468339	ENSG00000251257.2	CTD-2263F21.1	-0.272313	-	4097
chr5	38845857	38945490	ENSG00000145623.12	OSMR	0.103508	+	chr5	38937918	39074408	ENSG00000164327.12	RICTOR	-0.510752	-	7572
chr5	40679497	40693735	ENSG00000171522.5	PTGER4	-0.580488	+	chr5	40512332	40755975	ENSG00000113638.13	TTC33	-0.376643	-	14238
chr5	43484071	43488142	ENSG00000249492.1	RP11-159F24.3	-0.881208	+	chr5	43486700	43515145	ENSG00000172244.8	C5orf34	-0.244023	-	1442
chr5	43511057	43521811	ENSG00000248554.1	RP11-159F24.6	-0.736996	+	chr5	43486700	43515145	ENSG00000172244.8	C5orf34	-0.244023	-	4088
chr5	43602691	43707405	ENSG00000112992.16	NNT	-0.391704	+	chr5	43571593	43603126	ENSG00000248092.7	NNT-AS1	-0.546315	-	435
chr5	52787895	52959210	ENSG00000213949.8	ITGA1	2.3904	+	chr5	52932418	52990278	ENSG00000249899.5	CTD-2175A23.1	2.43071	-	26792
chr5	52989325	53094779	ENSG00000164171.10	ITGA2	1.9536	+	chr5	53089015	53089468	ENSG00000272123.1	CTD-2366F13.2	-0.765728	-	453
chr5	52989325	53094779	ENSG00000164171.10	ITGA2	1.9536	+	chr5	52932418	52990278	ENSG00000249899.5	CTD-2175A23.1	2.43071	-	953
chr5	56815573	56896152	ENSG00000095015.5	MAP3K1	-0.141255	+	chr5	56842015	56862164	ENSG00000237705.1	AC008937.2	-0.766715	-	20149
chr5	61162069	61232040	ENSG00000251279.1	SMIM15-AS1	-0.551032	+	chr5	61201308	61264929	ENSG00000249279.5	LINC02057	-0.657946	-	30732
chr5	67379377	67805238	ENSG00000249364.5	RP11-434D9.1	2.06847	+	chr5	67692811	67693200	ENSG00000249721.1	RP11-83M16.4	-0.272313	-	389
chr5	67379377	67805238	ENSG00000249364.5	RP11-434D9.1	2.06847	+	chr5	67463808	67475477	ENSG00000250978.5	RP11-357D18.1	1.26554	-	11669
chr5	67379377	67805238	ENSG00000249364.5	RP11-434D9.1	2.06847	+	chr5	67699428	67902600	ENSG00000250421.5	RP11-83M16.6	-0.103035	-	105810
chr5	67379377	67805238	ENSG00000249364.5	RP11-434D9.1	2.06847	+	chr5	67632265	67646789	ENSG00000249736.1	RP11-83M16.5	-0.881208	-	14524
chr5	69093645	69131069	ENSG00000145740.18	SLC30A5	-0.447088	+	chr5	69113111	69136394	ENSG00000248664.1	CTC-498J12.3	-0.422758	-	17958
chr5	73626157	73941993	ENSG00000214944.9	ARHGEF28	0.463341	+	chr5	73778038	73786491	ENSG00000249293.1	CTC-575I10.1	-0.631908	-	8453
chr5	76403248	76708132	ENSG00000145703.15	IQGAP2	0.668232	+	chr5	76615481	76623434	ENSG00000164220.6	F2RL2	0.237803	-	7953
chr5	76403248	76708132	ENSG00000145703.15	IQGAP2	0.668232	+	chr5	76691438	76699496	ENSG00000225407.3	CTD-2384B11.2	-0.674058	-	8058
chr5	77210448	77429807	ENSG00000113231.13	PDE8B	2.17108	+	chr5	77425969	77620611	ENSG00000164253.13	WDR41	1.67973	-	3838
chr5	79689876	79800222	ENSG00000164309.14	CMYA5	0.904292	+	chr5	79774347	79816190	ENSG00000250258.1	CTC-431G16.2	0.437357	-	25875
chr5	79991310	80083287	ENSG00000113296.14	THBS4	1.4775	+	chr5	80052373	80083654	ENSG00000249825.5	CTD-2201I18.1	1.76621	-	30914
chr5	80128360	80143883	ENSG00000251675.1	CTC-458I2.2	0.790371	+	chr5	80111650	80256079	ENSG00000164300.16	SERINC5	0.585602	-	15523
chr5	80960671	81230156	ENSG00000113319.12	RASGRF2	0.154369	+	chr5	81113384	81114852	ENSG00000249772.1	CTD-2193P3.2	-0.606706	-	1468
chr5	80960671	81230156	ENSG00000113319.12	RASGRF2	0.154369	+	chr5	81204083	81301560	ENSG00000247572.7	CKMT2-AS1	1.42382	-	26073
chr5	81233284	81266397	ENSG00000131730.15	CKMT2	1.94677	+	chr5	81204083	81301560	ENSG00000247572.7	CKMT2-AS1	1.42382	-	33113
chr5	83077497	83353787	ENSG00000152422.15	XRCC4	-0.287728	+	chr5	83052845	83077863	ENSG00000174695.9	TMEM167A	0.15197	-	366
chr5	88269070	88436685	ENSG00000247828.7	TMEM161B-AS1	-0.322018	+	chr5	88408981	88439090	ENSG00000250156.3	LINC02060	-0.718413	-	27704
chr5	88269070	88436685	ENSG00000247828.7	TMEM161B-AS1	-0.322018	+	chr5	88189632	88269467	ENSG00000164180.13	TMEM161B	-0.567692	-	397
chr5	88269070	88436685	ENSG00000247828.7	TMEM161B-AS1	-0.322018	+	chr5	88433891	88498697	ENSG00000271904.1	CTC-498M16.4	-0.725444	-	2794
chr5	88883466	89466398	ENSG00000248309.7	MEF2C-AS1	-0.606255	+	chr5	88717116	88904257	ENSG00000081189.15	MEF2C	-0.525385	-	20791
chr5	90471747	90514553	ENSG00000113356.11	POLR3G	-0.517524	+	chr5	90458202	90474768	ENSG00000176055.9	MBLAC2	-0.700881	-	3021
chr5	94618346	94739436	ENSG00000133302.12	SLF1	-0.118934	+	chr5	94703740	95284575	ENSG00000175471.19	MCTP1	0.229654	-	35696
chr5	95713521	95824383	ENSG00000164292.12	RHOBTB3	1.74674	+	chr5	95701248	95719773	ENSG00000250240.5	CTD-2154I11.2	-0.544445	-	6252
chr5	95713521	95824383	ENSG00000164292.12	RHOBTB3	1.74674	+	chr5	95751318	95823005	ENSG00000173221.13	GLRX	1.6883	-	71687
chr5	95852231	95860133	ENSG00000236882.7	LINC01554	1.05086	+	chr5	95835942	95852721	ENSG00000251409.1	AC008592.4	1.73492	-	490
chr5	96308723	96631085	ENSG00000251314.2	CTD-2337A12.1	0.0369041	+	chr5	96390414	96434143	ENSG00000175426.10	PCSK1	-0.0851525	-	43729
chr5	96525266	96779595	ENSG00000153113.23	CAST	2.39368	+	chr5	96741078	96742654	ENSG00000249180.1	CTC-506B8.1	-0.572076	-	1576
chr5	96525266	96779595	ENSG00000153113.23	CAST	2.39368	+	chr5	96760809	96808100	ENSG00000164307.12	ERAP1	2.57484	-	18786
chr5	96784776	96785999	ENSG00000248734.2	CTD-2260A17.1	0.22136	+	chr5	96760809	96808100	ENSG00000164307.12	ERAP1	2.57484	-	1223
chr5	97089074	97437217	ENSG00000251513.2	LIX1-AS1	-0.326968	+	chr5	97160866	97183260	ENSG00000058729.10	RIOK2	-0.425572	-	22394
chr5	97089074	97437217	ENSG00000251513.2	LIX1-AS1	-0.326968	+	chr5	97091866	97142872	ENSG00000145721.11	LIX1	-0.773178	-	51006
chr5	98768649	98798643	ENSG00000174136.11	RGMB	1.17893	+	chr5	98769625	98773469	ENSG00000246763.6	RGMB-AS1	-0.324186	-	3844
chr5	111512225	111739726	ENSG00000246859.2	STARD4-AS1	0.440899	+	chr5	111496032	111512590	ENSG00000164211.12	STARD4	-0.698539	-	365
chr5	111512225	111739726	ENSG00000246859.2	STARD4-AS1	0.440899	+	chr5	111662620	111997464	ENSG00000134986.13	NREP	0.487169	-	77106
chr5	112893332	112894001	ENSG00000270067.1	CTC-487M23.5	-0.437968	+	chr5	112876378	112922539	ENSG00000129625.12	REEP5	0.358328	-	669
chr5	115602056	115620434	ENSG00000249249.1	AC010226.4	-0.367869	+	chr5	115578649	115602479	ENSG00000243414.5	TICAM2	-0.396237	-	423
chr5	115602056	115620434	ENSG00000249249.1	AC010226.4	-0.367869	+	chr5	115613507	115632992	ENSG00000134970.13	TMED7	-0.4254	-	6927
chr5	116085473	116412762	ENSG00000145781.8	COMMD10	-0.029147	+	chr5	116302353	116304134	ENSG00000250015.1	CTC-339F2.2	-0.881208	-	1781
chr5	116449646	116508276	ENSG00000248445.5	SEMA6A-AS1	-0.357939	+	chr5	116443615	116574934	ENSG00000092421.16	SEMA6A	-0.20814	-	58630
chr5	122311690	122464219	ENSG00000064692.18	SNCAIP	0.909791	+	chr5	122436496	122479087	ENSG00000250328.5	MGC32805	1.14975	-	27723
chr5	122843438	123029304	ENSG00000064652.10	SNX24	0.141364	+	chr5	123022486	123022783	ENSG00000263432.2	RN7SL689P	-0.724227	-	297
chr5	122843438	123029304	ENSG00000064652.10	SNX24	0.141364	+	chr5	123023249	123036741	ENSG00000168938.5	PPIC	0.0110852	-	6055
chr5	123036270	123054667	ENSG00000249996.1	RP11-359P5.1	-0.659791	+	chr5	123023249	123036741	ENSG00000168938.5	PPIC	0.0110852	-	471
chr5	126360131	126496278	ENSG00000155324.9	GRAMD3	0.197187	+	chr5	126433504	126490371	ENSG00000250602.5	RP11-517I3.1	-0.13368	-	56867
chr5	127703388	127941634	ENSG00000230561.4	CCDC192	-0.533112	+	chr5	127940425	128083172	ENSG00000245937.7	LINC01184	-0.4602	-	1209
chr5	132410635	132488702	ENSG00000197536.11	C5orf56	0.464168	+	chr5	132419415	132426714	ENSG00000238160.1	AC116366.5	-0.881208	-	7299
chr5	132410635	132488702	ENSG00000197536.11	C5orf56	0.464168	+	chr5	132468889	132473043	ENSG00000234290.2	AC116366.6	-0.326985	-	4154
chr5	132410635	132488702	ENSG00000197536.11	C5orf56	0.464168	+	chr5	132481608	132490798	ENSG00000125347.13	IRF1	1.92227	-	7094
chr5	132556018	132646344	ENSG00000113522.13	RAD50	-0.583526	+	chr5	132630588	132664272	ENSG00000223442.1	TH2LCRR	-0.251711	-	15756
chr5	132688680	132723725	ENSG00000230612.3	AC004237.1	-0.447534	+	chr5	132692634	132737638	ENSG00000131437.15	KIF3A	-0.494329	-	31091
chr5	132747444	132754178	ENSG00000205089.7	CCNI2	-0.0654447	+	chr5	132750816	132807241	ENSG00000164402.13	2022-09-08	2.0541	-	3362
chr5	135559576	135634874	ENSG00000250167.1	CTC-321K16.1	1.15803	+	chr5	135570678	135579184	ENSG00000145824.12	CXCL14	1.40258	-	8506
chr5	138331934	138349729	ENSG00000120709.10	FAM53C	-0.320249	+	chr5	138285264	138338355	ENSG00000158402.18	CDC25C	-0.881208	-	6421
chr5	140107776	140125619	ENSG00000185129.5	PURA	-0.552479	+	chr5	140072856	140108630	ENSG00000245146.6	LINC01024	-0.582197	-	854
chr5	140174641	140282052	ENSG00000120306.9	CYSTM1	0.709095	+	chr5	140245038	140303121	ENSG00000113068.9	PFDN1	0.818817	-	37014
chr5	140639426	140645284	ENSG00000113119.12	TMCO6	-0.580306	+	chr5	140638739	140647769	ENSG00000131495.8	NDUFA2	-0.157709	-	5858
chr5	140647057	140662478	ENSG00000113141.17	IK	-0.0997926	+	chr5	140638739	140647769	ENSG00000131495.8	NDUFA2	-0.157709	-	712
chr5	140786135	141012347	ENSG00000204970.9	PCDHA1	0.144796	+	chr5	140800990	140821603	ENSG00000279726.1	AC005609.16	-0.0782498	-	20613
chr5	140801091	140805059	ENSG00000255408.3	PCDHA3	-0.37571	+	chr5	140800990	140821603	ENSG00000279726.1	AC005609.16	-0.0782498	-	3968
chr5	141618413	141626481	ENSG00000228737.2	AC008781.7	-0.631288	+	chr5	141620875	141636870	ENSG00000171720.9	HDAC3	-0.66266	-	5606
chr5	141618413	141626481	ENSG00000228737.2	AC008781.7	-0.631288	+	chr5	141515015	141619055	ENSG00000131504.15	DIAPH1	-0.384478	-	642
chr5	141966819	141990291	ENSG00000013561.17	RNF14	-0.173214	+	chr5	141970636	141982687	ENSG00000254099.1	AC005740.5	-0.730128	-	12051
chr5	141966819	141990291	ENSG00000013561.17	RNF14	-0.173214	+	chr5	141943584	141969741	ENSG00000113555.5	PCDH12	-0.31748	-	2922
chr5	142325292	142672001	ENSG00000231185.6	AC005592.2	0.9509	+	chr5	142310426	142326455	ENSG00000187678.8	SPRY4	0.0149018	-	1163
chr5	142325292	142672001	ENSG00000231185.6	AC005592.2	0.9509	+	chr5	142592177	142698070	ENSG00000113578.17	FGF1	1.20257	-	79824
chr5	149141482	149260542	ENSG00000173210.19	ABLIM3	1.98652	+	chr5	149216522	149276805	ENSG00000253406.1	AC012613.2	2.33331	-	44020
chr5	149141482	149260542	ENSG00000173210.19	ABLIM3	1.98652	+	chr5	149163954	149177079	ENSG00000248647.2	RP11-331K21.1	-0.881208	-	13125
chr5	149271870	149341802	ENSG00000157510.13	AFAP1L1	-0.17676	+	chr5	149216522	149276805	ENSG00000253406.1	AC012613.2	2.33331	-	4935
chr5	149345429	149354583	ENSG00000164284.14	GRPEL2	-0.537728	+	chr5	149348115	149357642	ENSG00000253618.1	GRPEL2-AS1	-0.679118	-	6468
chr5	150189956	150222788	ENSG00000011083.8	SLC6A7	0.796165	+	chr5	150219490	150290291	ENSG00000070808.15	CAMK2A	0.650108	-	3298
chr5	150601079	150659220	ENSG00000171992.12	SYNPO	0.218438	+	chr5	150608427	150615354	ENSG00000253852.1	CTB-140J7.2	-0.757173	-	6927
chr5	151212149	151270440	ENSG00000196743.8	GM2A	1.88466	+	chr5	151181051	151224145	ENSG00000198624.12	CCDC69	2.00638	-	11996
chr5	151509452	151512769	ENSG00000271795.1	CTC-251D13.1	-0.458952	+	chr5	151504092	151568944	ENSG00000086570.12	FAT2	0.18516	-	3317
chr5	154190729	154420984	ENSG00000164574.15	GALNT10	1.17715	+	chr5	154329436	154445850	ENSG00000245275.7	SAP30L-AS1	0.947724	-	91548
chr5	154857552	154876793	ENSG00000155508.13	CNOT8	0.14923	+	chr5	154818490	154859252	ENSG00000170271.10	FAXDC2	0.287021	-	1700
chr5	155870343	156767788	ENSG00000170624.13	SGCD	0.561824	+	chr5	156704057	156739812	ENSG00000254163.1	CTC-340I23.2	0.607202	-	35755
chr5	157266078	157395533	ENSG00000055163.19	CYFIP2	1.60115	+	chr5	157260121	157266625	ENSG00000253653.1	CTC-248O19.1	-0.881208	-	547
chr5	157266078	157395533	ENSG00000055163.19	CYFIP2	1.60115	+	chr5	157341599	157345721	ENSG00000172568.4	FNDC9	-0.247628	-	4122
chr5	157266078	157395533	ENSG00000055163.19	CYFIP2	1.60115	+	chr5	157375740	157384950	ENSG00000248544.2	CTB-47B11.3	2.401	-	9210
chr5	157266078	157395533	ENSG00000055163.19	CYFIP2	1.60115	+	chr5	157362614	157460018	ENSG00000251405.2	CTB-109A12.1	1.2425	-	32919
chr5	157460078	157474717	ENSG00000172548.14	NIPAL4	1.32315	+	chr5	157395595	157575775	ENSG00000135074.15	ADAM19	2.10515	-	14639
chr5	160009112	160065543	ENSG00000113312.10	TTC1	-0.41608	+	chr5	160061800	160119423	ENSG00000170234.12	PWWP2A	-0.342146	-	3743
chr5	167284798	168264157	ENSG00000145934.16	TENM2	-0.195391	+	chr5	168085328	168187719	ENSG00000253925.1	CTB-178M22.1	-0.794784	-	102391
chr5	168654512	168667761	ENSG00000254192.1	CTC-558O2.2	-0.271052	+	chr5	168661732	169301129	ENSG00000184347.14	SLIT3	0.470038	-	6029
chr5	169637246	170083382	ENSG00000134516.15	DOCK2	-0.0541132	+	chr5	169864263	169980740	ENSG00000204767.3	FAM196B	-0.355554	-	116477
chr5	170353486	170736632	ENSG00000182132.13	KCNIP1	0.203827	+	chr5	170374670	170389677	ENSG00000145936.8	KCNMB1	0.174803	-	15007
chr5	170353486	170736632	ENSG00000182132.13	KCNIP1	0.203827	+	chr5	170639157	170681437	ENSG00000253591.1	CTC-265N9.1	-0.562263	-	42280
chr5	170763349	170814047	ENSG00000094755.16	GABRP	1.73015	+	chr5	170747046	170788573	ENSG00000253348.1	CTC-455F18.1	0.291227	-	25224
chr5	176354205	176356168	ENSG00000251414.1	RP11-843P14.1	-0.614627	+	chr5	176346060	176361968	ENSG00000122203.14	KIAA1191	-0.32947	-	1963
chr5	176365467	176401865	ENSG00000175414.6	ARL10	1.30016	+	chr5	176383937	176388975	ENSG00000048162.20	NOP16	1.10124	-	5038
chr5	176365467	176401865	ENSG00000175414.6	ARL10	1.30016	+	chr5	176392454	176416569	ENSG00000175416.12	CLTB	0.834248	-	9411
chr5	177494994	177503647	ENSG00000248996.1	RP11-1334A24.6	-0.067184	+	chr5	177501906	177511274	ENSG00000146094.13	DOK3	0.0790142	-	1741
chr5	177494994	177503647	ENSG00000248996.1	RP11-1334A24.6	-0.067184	+	chr5	177483393	177497601	ENSG00000196923.13	PDLIM7	0.24403	-	2607
chr5	178204506	178211163	ENSG00000197451.11	HNRNPAB	-0.320505	+	chr5	178208496	178232790	ENSG00000175309.14	PHYKPL	0.0417569	-	2667
chr5	178969389	178990116	ENSG00000254035.1	RP11-281O15.4	-0.721443	+	chr5	178978326	178996206	ENSG00000113262.14	GRM6	-0.695156	-	11790
chr5	179550557	179610026	ENSG00000176783.14	RUFY1	0.242906	+	chr5	179595903	179603741	ENSG00000244945.1	RP11-1379J22.2	-0.457868	-	7838
chr5	179806397	179837265	ENSG00000161011.19	SQSTM1	1.16754	+	chr5	179797596	179806934	ENSG00000161013.16	MGAT4B	-0.703146	-	537
chr5	179806397	179837265	ENSG00000161011.19	SQSTM1	1.16754	+	chr5	179835132	179858887	ENSG00000161010.14	MRNIP	2.80362	-	2133
chr5	181198218	181203103	ENSG00000250900.6	CTC-338M12.6	0.322311	+	chr5	181193923	181205293	ENSG00000146054.17	TRIM7	2.37394	-	4885
chr6	4021266	4064983	ENSG00000112739.16	PRPF4B	-0.392206	+	chr6	4049433	4087344	ENSG00000145975.14	FAM217A	-0.340575	-	15550
chr6	4079221	4130951	ENSG00000185689.15	C6orf201	2.0491	+	chr6	4115688	4135597	ENSG00000198721.12	ECI2	2.15547	-	15263
chr6	4079221	4130951	ENSG00000185689.15	C6orf201	2.0491	+	chr6	4049433	4087344	ENSG00000145975.14	FAM217A	-0.340575	-	8123
chr6	5261043	5771580	ENSG00000145982.11	FARS2	-0.245707	+	chr6	5451682	5458075	ENSG00000269985.1	RP1-232P20.1	-0.647833	-	6393
chr6	5261043	5771580	ENSG00000145982.11	FARS2	-0.245707	+	chr6	5664984	5695272	ENSG00000270174.1	RP1-256G22.2	-0.211423	-	30288
chr6	11173451	11259099	ENSG00000247925.2	RP3-510L9.1	1.24876	+	chr6	11183297	11382348	ENSG00000111859.16	NEDD9	1.26669	-	75802
chr6	12716804	13290017	ENSG00000112137.17	PHACTR1	1.36927	+	chr6	13266541	13328583	ENSG00000145979.17	TBC1D7	2.31934	-	23476
chr6	12716804	13290017	ENSG00000112137.17	PHACTR1	1.36927	+	chr6	13264860	13295586	ENSG00000215022.7	RP1-257A7.4	2.29145	-	25157
chr6	16238579	16295549	ENSG00000137198.9	GMPR	1.47981	+	chr6	16259100	16264553	ENSG00000282024.1	RP3-467D16.3	-0.881208	-	5453
chr6	19837385	19840684	ENSG00000172201.11	ID4	3.44554	+	chr6	19324987	19839080	ENSG00000228412.7	RP4-625H18.2	1.3602	-	1695
chr6	20534456	21232404	ENSG00000145996.11	CDKAL1	-0.329811	+	chr6	20756102	20800694	ENSG00000233848.1	RP3-348I23.2	-0.650247	-	44592
chr6	29722774	29738528	ENSG00000204642.13	HLA-F	3.19703	+	chr6	29723000	29723939	ENSG00000225864.1	HCG4P11	0.944034	-	939
chr6	29722774	29738528	ENSG00000204642.13	HLA-F	3.19703	+	chr6	29726668	29726882	ENSG00000239257.1	RPL23AP1	0.44364	-	214
chr6	29722774	29738528	ENSG00000204642.13	HLA-F	3.19703	+	chr6	29735027	29748993	ENSG00000214922.9	HLA-F-AS1	2.73844	-	3501
chr6	30934522	30954221	ENSG00000168631.12	DPCR1	0.667953	+	chr6	30931352	30955636	ENSG00000196260.4	SFTA2	1.60857	-	19699
chr6	31114749	31140092	ENSG00000204540.10	PSORS1C1	4.7936	+	chr6	31115089	31120446	ENSG00000204539.3	CDSN	4.20915	-	5357
chr6	31114749	31140092	ENSG00000204540.10	PSORS1C1	4.7936	+	chr6	31137535	31139350	ENSG00000204538.3	PSORS1C2	2.88318	-	1815
chr6	31399783	31415315	ENSG00000204520.12	MICA	3.26508	+	chr6	31402151	31402250	ENSG00000199332.1	Y_RNA	-0.709468	-	99
chr6	31971165	31981451	ENSG00000204344.14	STK19	-0.395676	+	chr6	31969809	31972292	ENSG00000204348.9	DXO	-0.257185	-	1127
chr6	32660354	32660729	ENSG00000223534.1	HLA-DQB1-AS1	1.87133	+	chr6	32659466	32668383	ENSG00000179344.16	HLA-DQB1	5.10101	-	375
chr6	32968659	32981505	ENSG00000204256.12	BRD2	-0.0836019	+	chr6	32948612	32969094	ENSG00000204257.14	HLA-DMA	0.319349	-	435
chr6	33249533	33254989	ENSG00000232940.5	HCG25	-0.208058	+	chr6	33250271	33272009	ENSG00000223501.8	VPS52	-0.414227	-	4718
chr6	33277131	33284832	ENSG00000235863.3	B3GALT4	-0.608837	+	chr6	33279107	33289301	ENSG00000227057.9	WDR46	-0.616516	-	5725
chr6	33289527	33298401	ENSG00000204220.11	PFDN6	-0.607498	+	chr6	33291653	33299324	ENSG00000237441.9	RGL2	-0.732916	-	6748
chr6	33419660	33455029	ENSG00000197283.14	SYNGAP1	-0.607318	+	chr6	33437362	33446798	ENSG00000274259.2	XXbac-BPG294E21.9	-0.58942	-	9436
chr6	33540045	33589026	ENSG00000204188.7	GGNBP1	0.388526	+	chr6	33572546	33580293	ENSG00000030110.12	BAK1	0.417897	-	7747
chr6	33540045	33589026	ENSG00000204188.7	GGNBP1	0.388526	+	chr6	33586105	33593338	ENSG00000197251.3	LINC00336	-0.881208	-	2921
chr6	33620364	33696574	ENSG00000096433.10	ITPR3	1.75816	+	chr6	33695348	33711727	ENSG00000137288.9	UQCC2	-0.129291	-	1226
chr6	34792014	34883138	ENSG00000065060.16	UHRF1BP1	-0.338139	+	chr6	34877777	34888089	ENSG00000064995.16	TAF11	-0.35422	-	5361
chr6	35214418	35253079	ENSG00000146197.8	SCUBE3	-0.388719	+	chr6	35220369	35224630	ENSG00000272374.1	RP3-329A5.8	-0.550722	-	4261
chr6	36027676	36111236	ENSG00000112062.10	MAPK14	-0.408126	+	chr6	36091990	36092646	ENSG00000237719.1	RP1-179N16.3	-0.881208	-	656
chr6	36196743	36232790	ENSG00000096070.19	BRPF3	-0.586092	+	chr6	36146697	36197205	ENSG00000246982.6	RP1-179N16.6	-0.479337	-	462
chr6	36871872	36928964	ENSG00000198663.16	C6orf89	0.0277081	+	chr6	36854826	36875024	ENSG00000137168.7	PPIL1	-0.560466	-	3152
chr6	39792297	39904142	ENSG00000146122.16	DAAM2	1.96358	+	chr6	39881803	39900071	ENSG00000235033.7	RP11-61I13.3	1.87932	-	18268
chr6	39792297	39904142	ENSG00000146122.16	DAAM2	1.96358	+	chr6	39899577	39934551	ENSG00000124615.17	MOCS1	1.06185	-	4565
chr6	43517021	43529585	ENSG00000171453.17	POLR1C	-0.550177	+	chr6	43519179	43519705	ENSG00000271754.1	RP3-337H4.9	-0.779725	-	526
chr6	43517021	43529585	ENSG00000171453.17	POLR1C	-0.550177	+	chr6	43522329	43576075	ENSG00000124571.17	XPO5	-0.522017	-	7256
chr6	44126913	44155519	ENSG00000137216.18	TMEM63B	0.248924	+	chr6	44113453	44127457	ENSG00000180992.6	MRPL14	0.421151	-	544
chr6	45328156	45664349	ENSG00000124813.20	RUNX2	-0.489521	+	chr6	45421078	45422005	ENSG00000271857.1	RP1-244F24.1	-0.695156	-	927
chr6	45328156	45664349	ENSG00000124813.20	RUNX2	-0.489521	+	chr6	44809316	45377953	ENSG00000196284.15	SUPT3H	-0.303438	-	49797
chr6	52362122	52529886	ENSG00000096093.15	EFHC1	1.99173	+	chr6	52497401	52576915	ENSG00000065308.4	TRAM2	1.25961	-	32485
chr6	53794496	53924121	ENSG00000137269.14	LRRC1	-0.11633	+	chr6	53918973	53920788	ENSG00000271218.1	RP3-523E19.2	-0.678243	-	1815
chr6	53929981	54266280	ENSG00000146147.14	MLIP	0.730573	+	chr6	53978548	54079726	ENSG00000235050.6	MLIP-AS1	-0.26826	-	101178
chr6	57086843	57170192	ENSG00000112200.16	ZNF451	-0.431084	+	chr6	57114893	57174236	ENSG00000226803.7	RP11-203B9.4	-0.463727	-	55299
chr6	57172422	57186991	ENSG00000112208.11	BAG2	-0.704949	+	chr6	57114893	57174236	ENSG00000226803.7	RP11-203B9.4	-0.463727	-	1814
chr6	63635819	63779336	ENSG00000118482.11	PHF3	-0.445339	+	chr6	63719979	65707225	ENSG00000188107.14	EYS	-0.420281	-	59357
chr6	70667775	70862015	ENSG00000112305.14	SMAP1	-0.182592	+	chr6	70856678	70957038	ENSG00000112309.10	B3GAT2	-0.304039	-	5337
chr6	73395133	73417569	ENSG00000080007.7	DDX43	2.16691	+	chr6	73413514	73452276	ENSG00000164430.15	MB21D1	0.325694	-	4055
chr6	73461577	73509236	ENSG00000135297.15	MTO1	-0.492415	+	chr6	73492024	73492742	ENSG00000223821.1	RP11-505P4.6	0.2351	-	718
chr6	78867471	78946440	ENSG00000146243.13	IRAK1BP1	-0.106546	+	chr6	78935866	79078236	ENSG00000146247.13	PHIP	-0.471778	-	10574
chr6	83067665	83171350	ENSG00000083097.14	DOPEY1	-0.280119	+	chr6	83161149	83193936	ENSG00000013375.15	PGM3	-0.288366	-	10201
chr6	83193378	83198932	ENSG00000013392.7	RWDD2A	-0.630352	+	chr6	83161149	83193936	ENSG00000013375.15	PGM3	-0.288366	-	558
chr6	84687711	84709578	ENSG00000228290.6	TBX18-AS1	-0.191301	+	chr6	84687372	84764519	ENSG00000112837.16	TBX18	-0.0889896	-	21867
chr6	87322674	87399741	ENSG00000111850.10	SMIM8	0.106999	+	chr6	87282977	87329278	ENSG00000164411.11	GJB7	-0.469937	-	6604
chr6	89433169	89632223	ENSG00000135299.16	ANKRD6	-0.347254	+	chr6	89560874	89565359	ENSG00000237027.1	RP11-16C18.3	-0.881208	-	4485
chr6	89433169	89632223	ENSG00000135299.16	ANKRD6	-0.347254	+	chr6	89568143	89638753	ENSG00000083099.10	LYRM2	-0.456696	-	64080
chr6	105136348	105169945	ENSG00000203808.10	BVES-AS1	-0.307762	+	chr6	105158279	105179995	ENSG00000132429.9	POPDC3	-0.457924	-	11666
chr6	105136348	105169945	ENSG00000203808.10	BVES-AS1	-0.307762	+	chr6	105096821	105137174	ENSG00000112276.13	BVES	-0.190708	-	826
chr6	105279015	105281745	ENSG00000231628.1	RP3-355L5.4	-0.164861	+	chr6	105277564	105403084	ENSG00000085377.13	PREP	-0.172675	-	2730
chr6	111483510	111598302	ENSG00000231889.7	TRAF3IP2-AS1	-0.199108	+	chr6	111556453	111606278	ENSG00000056972.18	TRAF3IP2	-0.139201	-	41849
chr6	112236092	112307009	ENSG00000226440.7	RP11-506B6.6	-0.649677	+	chr6	112108759	112254939	ENSG00000112769.18	LAMA4	1.14254	-	18847
chr6	116254172	116444860	ENSG00000111817.16	DSE	0.56087	+	chr6	116276577	116279903	ENSG00000189241.6	TSPYL1	-0.0346002	-	3326
chr6	116511645	116524792	ENSG00000178033.5	FAM26E	-0.481517	+	chr6	116494988	116545610	ENSG00000173626.9	TRAPPC3L	-0.459581	-	13147
chr6	117453816	117569858	ENSG00000164465.18	DCBLD1	0.141942	+	chr6	117560268	117602542	ENSG00000047932.13	GOPC	-0.4243	-	9590
chr6	118548297	118560730	ENSG00000198523.5	PLN	0.59342	+	chr6	118460771	118710075	ENSG00000111860.13	CEP85L	0.610539	-	12433
chr6	118894356	118909167	ENSG00000111875.7	ASF1A	-0.58435	+	chr6	118813441	118935162	ENSG00000111877.17	MCM9	-0.522928	-	14811
chr6	118934784	119031541	ENSG00000253194.1	RP11-351A11.1	-0.167503	+	chr6	118813441	118935162	ENSG00000111877.17	MCM9	-0.522928	-	378
chr6	118934784	119031541	ENSG00000253194.1	RP11-351A11.1	-0.167503	+	chr6	118959762	119149387	ENSG00000111879.18	FAM184A	-0.155809	-	71779
chr6	125781160	125932030	ENSG00000111912.19	NCOA7	-0.34499	+	chr6	125797855	125818858	ENSG00000232131.1	NCOA7-AS1	0.0756271	-	21003
chr6	128027885	128085248	ENSG00000227945.1	RP11-103C16.2	-0.589509	+	chr6	127968778	128520674	ENSG00000152894.14	PTPRK	-0.443031	-	57363
chr6	128883140	129516569	ENSG00000196569.11	LAMA2	0.502849	+	chr6	129479614	129481262	ENSG00000233351.1	RP1-69D17.3	-0.636761	-	1648
chr6	130013698	130141451	ENSG00000198945.7	L3MBTL3	1.07971	+	chr6	130133409	130143203	ENSG00000227678.7	RP11-73O6.3	-0.377901	-	8042
chr6	131808015	131895155	ENSG00000197594.11	ENPP1	0.550823	+	chr6	131825980	131828413	ENSG00000237115.2	RP1-131F15.2	-0.881208	-	2433
chr6	133240597	133532120	ENSG00000112319.17	EYA4	0.727771	+	chr6	133435076	133439464	ENSG00000223542.1	RP1-283K11.3	-0.881208	-	4388
chr6	133240597	133532120	ENSG00000112319.17	EYA4	0.727771	+	chr6	133452856	133456555	ENSG00000234567.1	RP1-283K11.2	-0.881208	-	3699
chr6	133240597	133532120	ENSG00000112319.17	EYA4	0.727771	+	chr6	133502251	133891712	ENSG00000227954.6	TARID	0.865662	-	29869
chr6	133889430	133895553	ENSG00000118526.6	TCF21	-0.14017	+	chr6	133502251	133891712	ENSG00000227954.6	TARID	0.865662	-	2282
chr6	134437715	134504581	ENSG00000236700.5	LINC01010	-0.272313	+	chr6	134428239	134520585	ENSG00000231971.5	RP11-557H15.3	-0.323054	-	66866
chr6	135851695	136195574	ENSG00000171408.13	PDE7B	-0.477607	+	chr6	135991935	136225751	ENSG00000237596.6	RP13-143G15.4	-0.498121	-	203639
chr6	139135111	139180802	ENSG00000112406.4	HECA	-0.388293	+	chr6	139144203	139239653	ENSG00000231329.7	RP1-225E12.2	-0.349405	-	36599
chr6	143490423	143506338	ENSG00000229036.7	VDAC1P8	-0.126808	+	chr6	143494810	143511690	ENSG00000001036.13	FUCA2	-0.15431	-	11528
chr6	143843343	143863812	ENSG00000135521.8	LTV1	-0.516203	+	chr6	143858061	143858689	ENSG00000270890.1	RP3-468K18.6	-0.881208	-	628
chr6	145809777	145884806	ENSG00000235652.7	RP11-545I5.3	-0.341868	+	chr6	145793501	145814753	ENSG00000118496.4	FBXO30	-0.393285	-	4976
chr6	145809777	145884806	ENSG00000235652.7	RP11-545I5.3	-0.341868	+	chr6	145864244	145964423	ENSG00000146414.15	SHPRH	-0.338451	-	20562
chr6	148747327	149076990	ENSG00000111962.7	UST	0.0500433	+	chr6	148955627	148964684	ENSG00000227660.1	UST-AS1	-0.881208	-	9057
chr6	149885584	149919508	ENSG00000223701.3	RAET1E-AS1	1.3837	+	chr6	149916877	149923121	ENSG00000203722.7	RAET1G	1.00957	-	2631
chr6	149885584	149919508	ENSG00000223701.3	RAET1E-AS1	1.3837	+	chr6	149883374	149898102	ENSG00000164520.11	RAET1E	1.18163	-	12518
chr6	150865548	151101887	ENSG00000120254.15	MTHFD1L	0.136083	+	chr6	151088102	151228447	ENSG00000223598.1	RP1-292B18.4	-0.245882	-	13785
chr6	151656690	152129619	ENSG00000091831.22	ESR1	0.431265	+	chr6	152121683	152637801	ENSG00000131018.22	SYNE1	0.967592	-	7936
chr6	152983749	152990541	ENSG00000227627.2	RP1-101K10.6	0.258601	+	chr6	152987361	153002685	ENSG00000112031.15	MTRF1L	-0.50975	-	3180
chr6	154995353	155257508	ENSG00000146426.17	TIAM2	1.09403	+	chr6	155253138	155256459	ENSG00000235381.1	RP11-477D19.2	0.803784	-	3321
chr6	155264012	155276548	ENSG00000171217.5	CLDN20	-0.546873	+	chr6	155257723	155314493	ENSG00000029639.10	TFB1M	0.0299317	-	12536
chr6	157700386	157945077	ENSG00000130340.15	SNX9	0.0717376	+	chr6	157872570	157875210	ENSG00000229502.5	RP11-52J3.2	-0.721735	-	2640
chr6	158536435	158635428	ENSG00000146433.8	TMEM181	0.676208	+	chr6	158609705	158621636	ENSG00000218226.1	TATDN2P2	-0.39306	-	11931
chr6	159169396	159272109	ENSG00000164694.16	FNDC1	2.82054	+	chr6	159165898	159170007	ENSG00000233682.3	RP11-13P5.2	-0.607826	-	611
chr6	159725584	159756319	ENSG00000146457.14	WTAP	-0.13368	+	chr6	159669056	159762494	ENSG00000112096.16	SOD2	4.12506	-	30735
chr6	169213253	169239565	ENSG00000226445.1	XXyac-YX65C7_A.2	4.07952	+	chr6	169215779	169254044	ENSG00000186340.14	THBS2	4.1125	-	23786
chr7	192968	260745	ENSG00000177706.8	FAM20C	2.78525	+	chr7	182934	194180	ENSG00000240093.1	AC093627.12	-0.445671	-	1212
chr7	192968	260745	ENSG00000177706.8	FAM20C	2.78525	+	chr7	227553	229557	ENSG00000249852.1	AC145676.2	-0.881208	-	2004
chr7	726977	786475	ENSG00000164818.15	DNAAF5	0.911483	+	chr7	549196	727650	ENSG00000188191.14	PRKAR1B	1.13153	-	673
chr7	876551	896436	ENSG00000239857.6	GET4	0.0756271	+	chr7	879789	886547	ENSG00000273151.1	RP11-449P15.2	-0.283186	-	6758
chr7	1044575	1057764	ENSG00000164849.9	GPR146	1.30648	+	chr7	996985	1138260	ENSG00000146540.14	C7orf50	3.04893	-	13189
chr7	1074449	1078036	ENSG00000224079.1	AC091729.7	0.979304	+	chr7	996985	1138260	ENSG00000146540.14	C7orf50	3.04893	-	3587
chr7	1082207	1093815	ENSG00000164850.14	GPER1	1.70704	+	chr7	996985	1138260	ENSG00000146540.14	C7orf50	3.04893	-	11608
chr7	1160484	1165267	ENSG00000229043.2	AC091729.9	2.0716	+	chr7	1152070	1160759	ENSG00000178381.11	ZFAND2A	1.46682	-	275
chr7	1570072	1589626	ENSG00000230487.7	PSMG3-AS1	-0.45453	+	chr7	1567329	1571005	ENSG00000157778.8	PSMG3	-0.14811	-	933
chr7	3301447	4269000	ENSG00000146555.18	SDK1	1.52774	+	chr7	4130180	4134837	ENSG00000283991.1	RP11-42B7.1	-0.502084	-	4657
chr7	3301447	4269000	ENSG00000146555.18	SDK1	1.52774	+	chr7	3264031	3302452	ENSG00000236708.1	AC073316.1	-0.52869	-	1005
chr7	5475803	5479811	ENSG00000230733.2	AC092171.4	-0.468659	+	chr7	5431334	5513798	ENSG00000155034.18	FBXL18	-0.287265	-	4008
chr7	5898733	5926550	ENSG00000122674.11	CCZ1	-0.218349	+	chr7	5925549	5970683	ENSG00000155026.16	RSPH10B	0.0331011	-	1001
chr7	6663973	6708901	ENSG00000228010.5	AC073343.13	-0.33686	+	chr7	6688432	6706923	ENSG00000164631.18	ZNF12	-0.368181	-	18491
chr7	7641503	7968020	ENSG00000219545.11	UMAD1	0.0686683	+	chr7	7636517	7718607	ENSG00000106399.11	RPA3	-0.631507	-	77104
chr7	7641503	7968020	ENSG00000219545.11	UMAD1	0.0686683	+	chr7	7958182	7969903	ENSG00000233108.1	AC006042.7	-0.751906	-	9838
chr7	7968793	8094272	ENSG00000106415.12	GLCCI1	0.769446	+	chr7	7958182	7969903	ENSG00000233108.1	AC006042.7	-0.751906	-	1110
chr7	8262281	8262821	ENSG00000244239.1	AC007009.1	-0.088042	+	chr7	8113183	8262579	ENSG00000003147.17	ICA1	0.252407	-	298
chr7	11180901	11520175	ENSG00000230333.6	AC004538.3	0.341805	+	chr7	11370356	11832198	ENSG00000005108.15	THSD7A	0.113196	-	149819
chr7	16646130	16706523	ENSG00000136261.14	BZW2	-0.461452	+	chr7	16695870	16719898	ENSG00000235837.1	AC073333.8	-0.592507	-	10653
chr7	17298621	17346152	ENSG00000106546.12	AHR	-0.549866	+	chr7	17279833	17299357	ENSG00000237773.5	AC003075.4	-0.668952	-	736
chr7	17374866	17467256	ENSG00000236318.2	KCCAT333	0.528231	+	chr7	17405478	17558909	ENSG00000236039.2	AC017060.1	0.494357	-	61778
chr7	26152239	26187125	ENSG00000050344.8	NFE2L3	-0.498826	+	chr7	26173532	26174945	ENSG00000273237.1	CTB-119C2.1	-0.618547	-	1413
chr7	26291894	26374329	ENSG00000086300.15	SNX10	0.144448	+	chr7	26372143	26376701	ENSG00000225792.1	AC004540.4	1.19029	-	2186
chr7	27739330	27844564	ENSG00000106052.13	TAX1BP1	-0.402062	+	chr7	27830572	28180743	ENSG00000153814.11	JAZF1	-0.355712	-	13992
chr7	28979966	29013367	ENSG00000272568.5	CTB-113D17.1	-0.260135	+	chr7	28995230	29195451	ENSG00000106066.14	CPVL	1.32839	-	18137
chr7	29122273	29514224	ENSG00000106069.21	CHN2	1.02196	+	chr7	28995230	29195451	ENSG00000106066.14	CPVL	1.32839	-	73178
chr7	29988599	30025660	ENSG00000227014.5	AC007285.6	-0.572326	+	chr7	29920102	29990289	ENSG00000136193.16	SCRN1	1.29036	-	1690
chr7	29988599	30025660	ENSG00000227014.5	AC007285.6	-0.572326	+	chr7	30010586	30026684	ENSG00000106080.10	FKBP14	-0.586437	-	15074
chr7	30027403	30130483	ENSG00000106086.18	PLEKHA8	-0.450899	+	chr7	30069657	30075115	ENSG00000231519.1	AC007285.7	-0.703192	-	5458
chr7	30771416	30892387	ENSG00000106125.14	MINDY4	0.427684	+	chr7	30796690	30803410	ENSG00000229263.1	AC004691.5	-0.807605	-	6720
chr7	32495425	32588721	ENSG00000105778.18	AVL9	-0.232717	+	chr7	32580948	32755408	ENSG00000229358.3	DPY19L1P1	-0.0129687	-	7773
chr7	37920560	37951941	ENSG00000086289.11	EPDR1	1.59514	+	chr7	37905931	38025695	ENSG00000106483.11	SFRP4	3.04095	-	31381
chr7	39623482	39708124	ENSG00000006451.7	RALA	-0.400213	+	chr7	39700340	39703296	ENSG00000228554.1	AC004837.5	-0.760887	-	2956
chr7	43582757	43626786	ENSG00000164543.5	STK17A	1.79588	+	chr7	43608455	43729717	ENSG00000106603.18	COA1	1.70822	-	18331
chr7	44039170	44042306	ENSG00000235314.1	LINC00957	-0.584186	+	chr7	44026950	44039522	ENSG00000228903.7	RASA4CP	-0.357354	-	352
chr7	55019020	55211628	ENSG00000146648.17	EGFR	0.405893	+	chr7	55179749	55188934	ENSG00000224057.1	EGFR-AS1	-0.418804	-	9185
chr7	64666082	64711582	ENSG00000196247.11	ZNF107	2.49019	+	chr7	64678953	64687393	ENSG00000271550.1	BNIP3P11	1.67035	-	8440
chr7	64870171	64930966	ENSG00000198039.11	ZNF273	4.30692	+	chr7	64888526	64890100	ENSG00000189316.3	RP11-797H7.5	2.06584	-	1574
chr7	65751141	65763354	ENSG00000228409.6	CCT6P1	-0.636866	+	chr7	65647009	65770810	ENSG00000272693.3	RP11-479O9.4	-0.169185	-	12213
chr7	66114603	66154568	ENSG00000241258.6	CRCP	0.201848	+	chr7	66119602	66165011	ENSG00000234185.2	RP5-1132H15.1	0.119199	-	34966
chr7	66205198	66420543	ENSG00000169902.13	TPST1	0.884682	+	chr7	66407287	66409239	ENSG00000251451.1	GTF2IP9	-0.7402	-	1952
chr7	66205198	66420543	ENSG00000169902.13	TPST1	0.884682	+	chr7	66376043	66493566	ENSG00000179406.7	LINC00174	0.991545	-	44500
chr7	66511555	66545066	ENSG00000234500.1	GS1-124K5.10	-0.207816	+	chr7	66526087	66592397	ENSG00000229180.6	GS1-124K5.12	0.404237	-	18979
chr7	66995172	67239519	ENSG00000198874.12	TYW1	1.568	+	chr7	66987676	66995601	ENSG00000126524.9	SBDS	-0.407763	-	429
chr7	72879364	72951440	ENSG00000196313.11	POM121	-0.575603	+	chr7	72948303	72954790	ENSG00000106133.17	NSUN5P2	-0.609866	-	3137
chr7	73683567	73705149	ENSG00000071462.11	WBSCR22	-0.364048	+	chr7	73699205	73719659	ENSG00000106089.11	STX1A	-0.407364	-	5944
chr7	76549359	76627982	ENSG00000205485.13	AC004980.7	2.32308	+	chr7	76609985	76625683	ENSG00000146707.14	POMZP3	0.991818	-	15698
chr7	77122433	77329533	ENSG00000135205.14	CCDC146	1.363	+	chr7	77193370	77199848	ENSG00000127951.6	FGL2	1.17515	-	6478
chr7	77122433	77329533	ENSG00000135205.14	CCDC146	1.363	+	chr7	77246339	77258123	ENSG00000250990.1	AC073635.5	-0.341571	-	11784
chr7	77122433	77329533	ENSG00000135205.14	CCDC146	1.363	+	chr7	77310750	77416400	ENSG00000186088.15	GSAP	0.550613	-	18783
chr7	79452876	79471208	ENSG00000234456.7	MAGI2-AS3	0.765638	+	chr7	78017056	79453574	ENSG00000187391.19	MAGI2	-0.0794102	-	698
chr7	88219358	88304367	ENSG00000228113.7	AC003991.3	2.43509	+	chr7	88270891	88306891	ENSG00000127954.12	STEAP4	2.49586	-	33476
chr7	88219358	88304367	ENSG00000228113.7	AC003991.3	2.43509	+	chr7	88205117	88226993	ENSG00000075142.13	SRI	-0.280803	-	7635
chr7	90154374	90164829	ENSG00000164647.8	STEAP1	-0.00321318	+	chr7	89882352	90211635	ENSG00000227646.7	STEAP2-AS1	0.594393	-	10455
chr7	90167589	90238137	ENSG00000157214.13	STEAP2	0.854143	+	chr7	89882352	90211635	ENSG00000227646.7	STEAP2-AS1	0.594393	-	44046
chr7	90245173	90311063	ENSG00000105792.19	CFAP69	0.14436	+	chr7	90266033	90270216	ENSG00000234459.1	AC002064.4	-0.598598	-	4183
chr7	90563734	91210590	ENSG00000058091.16	CDK14	-0.2394	+	chr7	90590618	90597353	ENSG00000223969.5	AC002456.2	-0.651567	-	6735
chr7	91311367	91515409	ENSG00000243144.6	RP11-115N4.1	-0.413916	+	chr7	91380777	91556848	ENSG00000235450.1	RP11-142A5.1	-0.448424	-	134632
chr7	93591572	93911265	ENSG00000127928.12	GNGT1	0.00625661	+	chr7	93885396	93890912	ENSG00000105825.11	TFPI2	0.123469	-	5516
chr7	94907201	95296415	ENSG00000158528.11	PPP1R9A	-0.0416451	+	chr7	95035730	95214332	ENSG00000236197.3	AC002429.5	-0.672984	-	178602
chr7	98252378	98310441	ENSG00000164713.9	BRI3	1.98328	+	chr7	98291650	98401068	ENSG00000006453.13	BAIAP2L1	3.6016	-	18791
chr7	99013243	99048240	ENSG00000242687.2	AC004893.11	-0.413916	+	chr7	99027437	99144100	ENSG00000198742.9	SMURF1	-0.372218	-	20803
chr7	100119612	100125511	ENSG00000166997.7	CNPY4	-0.76506	+	chr7	100115213	100127139	ENSG00000242798.1	RP11-506M12.1	-0.693553	-	5899
chr7	100177562	100220546	ENSG00000066923.17	STAG3	1.70877	+	chr7	100200652	100272218	ENSG00000239521.7	GATS	2.00154	-	19894
chr7	100218240	100221490	ENSG00000213413.2	PVRIG	0.796337	+	chr7	100200652	100272218	ENSG00000239521.7	GATS	2.00154	-	3250
chr7	100826819	100867008	ENSG00000146828.17	SLC12A9	-0.487217	+	chr7	100802564	100827521	ENSG00000196411.9	EPHB4	-0.20026	-	702
chr7	100826819	100867008	ENSG00000146828.17	SLC12A9	-0.487217	+	chr7	100837313	100852616	ENSG00000236305.1	SLC12A9-AS1	-0.881208	-	15303
chr7	101217673	101224190	ENSG00000106400.11	ZNHIT1	-0.250349	+	chr7	101205976	101218318	ENSG00000106397.11	PLOD3	-0.539481	-	645
chr7	102363871	102426676	ENSG00000128563.13	PRKRIP1	-0.460086	+	chr7	102380464	102382737	ENSG00000239486.1	RP11-163E9.1	-0.517759	-	2273
chr7	104941062	104962334	ENSG00000237513.1	RP11-325F22.2	-0.561311	+	chr7	104950314	105013044	ENSG00000228393.3	LINC01004	-0.474278	-	12020
chr7	105014321	105114361	ENSG00000005483.20	KMT2E	-0.443272	+	chr7	105102837	105105438	ENSG00000272918.1	CTB-152G17.6	-0.636761	-	2601
chr7	105014321	105114361	ENSG00000005483.20	KMT2E	-0.443272	+	chr7	105110703	105399308	ENSG00000135250.16	SRPK2	-0.236003	-	3658
chr7	107044648	107161811	ENSG00000005249.12	PRKAR2B	-0.0608516	+	chr7	107066590	107133733	ENSG00000243193.4	CTA-360L10.1	-0.881208	-	67143
chr7	107563483	107578464	ENSG00000105865.10	DUS4L	-0.498121	+	chr7	107202529	107563957	ENSG00000164597.13	COG5	-0.157392	-	474
chr7	112206587	112343096	ENSG00000198839.9	ZNF277	-0.533505	+	chr7	112328188	112409623	ENSG00000226851.1	AC004112.4	-0.45618	-	14908
chr7	117465783	117715971	ENSG00000001626.14	CFTR	-0.41591	+	chr7	117604790	117647415	ENSG00000083622.8	AC000111.6	-0.881208	-	42625
chr7	117465783	117715971	ENSG00000001626.14	CFTR	-0.41591	+	chr7	117710701	117874139	ENSG00000077063.10	CTTNBP2	-0.45613	-	5270
chr7	123567009	123639481	ENSG00000146809.12	ASB15	-0.617809	+	chr7	123584858	123624957	ENSG00000230442.5	RP11-390E23.3	-0.707988	-	40099
chr7	127652179	128092607	ENSG00000197157.10	SND1	-0.0823823	+	chr7	128027070	128032107	ENSG00000128594.7	LRRC4	-0.518408	-	5037
chr7	128830376	128859274	ENSG00000128591.15	FLNC	1.88529	+	chr7	128850161	128862626	ENSG00000242902.1	RP11-309L24.2	1.64114	-	9113
chr7	129188871	129213416	ENSG00000128602.9	SMO	-0.219493	+	chr7	129209774	129210180	ENSG00000243230.1	RP11-286H14.8	-0.881208	-	406
chr7	129953233	130026989	ENSG00000244036.3	RP11-306G20.1	-0.553524	+	chr7	130018285	130051451	ENSG00000091732.15	ZC3HC1	-0.502315	-	8704
chr7	130491328	130506237	ENSG00000106484.14	MEST	5.53223	+	chr7	130495793	130498418	ENSG00000270823.1	RP11-2E11.6	2.16327	-	2625
chr7	130853719	130928649	ENSG00000233559.1	LINC00513	1.53697	+	chr7	130876810	130913310	ENSG00000226380.9	AC058791.1	1.20546	-	36500
chr7	131110176	131493963	ENSG00000128585.17	MKLN1	-0.253285	+	chr7	131309743	131328222	ENSG00000236753.5	MKLN1-AS	-0.630932	-	18479
chr7	134986507	135147963	ENSG00000146856.14	AGBL3	-0.152049	+	chr7	135092362	135170795	ENSG00000122783.16	C7orf49	2.0168	-	55601
chr7	135148163	135165781	ENSG00000146859.6	TMEM140	1.67424	+	chr7	135092362	135170795	ENSG00000122783.16	C7orf49	2.0168	-	17618
chr7	135168402	135169547	ENSG00000272941.1	RP11-134L10.1	0.372629	+	chr7	135092362	135170795	ENSG00000122783.16	C7orf49	2.0168	-	1145
chr7	135198400	135209837	ENSG00000231794.5	AC009542.2	-0.453953	+	chr7	135183838	135211534	ENSG00000105875.13	WDR91	1.15264	-	11437
chr7	135926454	135932881	ENSG00000224746.1	AC015987.1	-0.325626	+	chr7	135926760	135977353	ENSG00000105887.10	MTPN	-0.505978	-	6121
chr7	136868668	137020255	ENSG00000181072.11	CHRM2	0.554044	+	chr7	136685558	137182107	ENSG00000234352.9	AC009264.1	0.641029	-	151587
chr7	139777050	140020325	ENSG00000059377.16	TBXAS1	-0.414691	+	chr7	139561569	139777778	ENSG00000064393.15	HIPK2	-0.381102	-	728
chr7	141907812	142106747	ENSG00000257335.8	MGAM	-0.403688	+	chr7	141927356	141947007	ENSG00000258227.6	CLEC5A	-0.676867	-	19651
chr7	144194857	144280547	ENSG00000244198.5	RP4-545C24.1	-0.211423	+	chr7	144253532	144356181	ENSG00000244479.6	OR2A1-AS1	-0.392823	-	27015
chr7	144355287	144380632	ENSG00000050327.14	ARHGEF5	-0.563523	+	chr7	144253532	144356181	ENSG00000244479.6	OR2A1-AS1	-0.392823	-	894
chr7	149838366	149867479	ENSG00000106479.10	ZNF862	-0.375543	+	chr7	149858399	149860382	ENSG00000273419.1	RP4-751H13.7	-0.742032	-	1983
chr7	150322638	150338150	ENSG00000127399.14	LRRC61	2.18587	+	chr7	150243915	150323725	ENSG00000106526.10	ACTR3C	-0.491462	-	1087
chr7	150368188	150374044	ENSG00000214022.11	REPIN1	2.71115	+	chr7	150363776	150371155	ENSG00000240449.1	RP4-584D14.5	-0.353818	-	2967
chr7	150990994	151014588	ENSG00000164867.10	NOS3	0.0866888	+	chr7	151012208	151024499	ENSG00000181652.19	ATG9B	0.286809	-	2380
chr7	151057209	151075775	ENSG00000164889.13	SLC4A2	-0.52548	+	chr7	151053811	151058199	ENSG00000164885.12	CDK5	-0.6604	-	990
chr7	151057209	151075775	ENSG00000164889.13	SLC4A2	-0.52548	+	chr7	151074841	151076530	ENSG00000244151.1	RP11-148K1.12	-0.541917	-	934
chr7	153887096	154894285	ENSG00000130226.16	DPP6	1.77425	+	chr7	154055584	154059561	ENSG00000203335.4	AC006019.3	1.79793	-	3977
chr7	153887096	154894285	ENSG00000130226.16	DPP6	1.77425	+	chr7	154838387	154865483	ENSG00000236408.1	RP11-476H24.1	-0.881208	-	27096
chr7	154928497	154949908	ENSG00000214106.7	PAXIP1-AS2	-0.155333	+	chr7	154943686	155003084	ENSG00000157212.18	PAXIP1	-0.128262	-	6222
chr7	155644450	155781485	ENSG00000184863.10	RBM33	-0.297847	+	chr7	155611230	155645205	ENSG00000216895.9	AC009403.2	-0.545586	-	755
chr7	156640673	156677130	ENSG00000105982.16	RNF32	-0.142781	+	chr7	156654184	156657693	ENSG00000224903.1	AC005534.8	-0.581863	-	3509
chr7	156640673	156677130	ENSG00000105982.16	RNF32	-0.142781	+	chr7	156668945	156893230	ENSG00000105983.20	LMBR1	-0.133181	-	8185
chr8	232231	264703	ENSG00000172748.13	ZNF596	1.32604	+	chr8	234346	234887	ENSG00000272240.1	RP5-855D21.1	0.505363	-	541
chr8	406427	477967	ENSG00000147364.16	FBXO25	0.0769184	+	chr8	450713	451268	ENSG00000272293.1	RP11-91J19.3	-0.434685	-	555
chr8	737595	1708474	ENSG00000198010.12	DLGAP2	0.700604	+	chr8	614745	738106	ENSG00000104714.13	ERICH1	2.98595	-	511
chr8	737595	1708474	ENSG00000198010.12	DLGAP2	0.700604	+	chr8	1565508	1622417	ENSG00000253267.5	DLGAP2-AS1	-0.471136	-	56909
chr8	1755777	1801711	ENSG00000182372.9	CLN8	1.07867	+	chr8	1761989	1764502	ENSG00000253982.1	CTD-2336O2.1	0.896981	-	2513
chr8	1755777	1801711	ENSG00000182372.9	CLN8	1.07867	+	chr8	1758207	1760447	ENSG00000282021.1	CTD-2336O2.3	-0.1277	-	2240
chr8	6409278	6648282	ENSG00000147316.12	MCPH1	0.274724	+	chr8	6615603	6617198	ENSG00000271743.1	CTD-2541M15.3	-0.614816	-	1595
chr8	6409278	6648282	ENSG00000147316.12	MCPH1	0.274724	+	chr8	6499650	6563409	ENSG00000091879.13	ANGPT2	0.101628	-	63759
chr8	6409278	6648282	ENSG00000147316.12	MCPH1	0.274724	+	chr8	6618474	6708209	ENSG00000249898.7	MCPH1-AS1	-0.30067	-	29808
chr8	8228594	8244865	ENSG00000173295.7	FAM86B3P	3.01316	+	chr8	8236002	8244040	ENSG00000253981.5	ALG1L13P	2.73389	-	8038
chr8	10729313	10771392	ENSG00000248896.2	CTD-2135J3.3	-0.355685	+	chr8	10723767	10730512	ENSG00000171056.7	SOX7	0.56966	-	1199
chr8	10729313	10771392	ENSG00000248896.2	CTD-2135J3.3	-0.355685	+	chr8	10764962	10839876	ENSG00000254093.8	PINX1	-0.421752	-	6430
chr8	11285068	11328146	ENSG00000104643.9	MTMR9	-0.209183	+	chr8	11315858	11321600	ENSG00000246477.3	AF131216.6	-0.784137	-	5742
chr8	11390423	11438658	ENSG00000184608.8	FAM167A-AS1	1.05734	+	chr8	11421462	11474715	ENSG00000154319.14	FAM167A	1.43728	-	17196
chr8	11494000	11564604	ENSG00000136573.12	BLK	0.897185	+	chr8	11558465	11560020	ENSG00000255354.1	RP11-148O21.2	-0.112196	-	1555
chr8	11494000	11564604	ENSG00000136573.12	BLK	0.897185	+	chr8	11556250	11557961	ENSG00000255518.1	RP11-148O21.4	-0.266995	-	1711
chr8	12115781	12177550	ENSG00000255052.4	FAM66D	0.986575	+	chr8	12150894	12151134	ENSG00000254866.2	DEFB109P3	-0.509105	-	240
chr8	17246609	17302427	ENSG00000155975.9	VPS37A	-0.180596	+	chr8	17298029	17413327	ENSG00000003987.13	MTMR7	-0.131049	-	4398
chr8	19313616	19396218	ENSG00000104611.11	SH2D4A	0.275775	+	chr8	19375127	19375622	ENSG00000279858.1	RP11-618M23.5	-0.211423	-	495
chr8	22544985	22575788	ENSG00000120896.13	SORBS3	-0.0836411	+	chr8	22565996	22567037	ENSG00000254230.1	RP11-582J16.3	-0.617809	-	1041
chr8	22544985	22575788	ENSG00000120896.13	SORBS3	-0.0836411	+	chr8	22541142	22545405	ENSG00000251034.1	RP11-582J16.4	-0.650247	-	420
chr8	22604631	22620417	ENSG00000158941.16	CCAR2	-0.186044	+	chr8	22613907	22616657	ENSG00000253200.1	RP11-582J16.5	-0.40279	-	2750
chr8	23224600	23230926	ENSG00000246582.2	RP11-1149O23.3	-0.553596	+	chr8	23190675	23225126	ENSG00000104689.9	TNFRSF10A	-0.26375	-	526
chr8	27771948	27812640	ENSG00000171320.14	ESCO2	-0.710779	+	chr8	27733310	27772653	ENSG00000147419.17	CCDC25	1.50591	-	705
chr8	27771948	27812640	ENSG00000171320.14	ESCO2	-0.710779	+	chr8	27809619	27838095	ENSG00000168078.9	PBK	-0.680773	-	3021
chr8	28600468	28753687	ENSG00000012232.8	EXTL3	-0.365107	+	chr8	28696197	28701319	ENSG00000246339.5	EXTL3-AS1	-0.718836	-	5122
chr8	30384478	30572261	ENSG00000157110.15	RBPMS	-0.118851	+	chr8	30382118	30385401	ENSG00000254109.5	RBPMS-AS1	-0.7402	-	923
chr8	31033800	31173769	ENSG00000165392.9	WRN	-0.173549	+	chr8	31171122	31177167	ENSG00000253961.1	RP11-363L24.3	-0.57467	-	2647
chr8	38728185	38853028	ENSG00000147526.19	TACC1	-0.0178138	+	chr8	38844865	38846439	ENSG00000253829.1	RP11-723D22.3	-0.605008	-	1574
chr8	41577186	41625001	ENSG00000158669.11	GPAT4	0.566975	+	chr8	41534154	41578368	ENSG00000253133.1	RP11-360L9.4	-0.0806237	-	1182
chr8	42896931	43030539	ENSG00000168172.8	HOOK3	-0.285213	+	chr8	42849636	42897290	ENSG00000120925.15	RNF170	-0.341059	-	359
chr8	47260574	47736306	ENSG00000164808.16	SPIDR	-0.481734	+	chr8	47511033	47512141	ENSG00000253330.1	RP11-697N18.3	-0.881208	-	1108
chr8	56446030	56552067	ENSG00000254254.5	RP11-17A4.2	-0.0570363	+	chr8	56436673	56446734	ENSG00000181195.10	PENK	1.14078	-	704
chr8	56446030	56552067	ENSG00000254254.5	RP11-17A4.2	-0.0570363	+	chr8	56518320	56559823	ENSG00000246430.6	LINC00968	-0.392524	-	33747
chr8	65644733	65771261	ENSG00000066855.15	MTFR1	-0.184552	+	chr8	65714333	65714778	ENSG00000272155.1	RP11-707M3.3	-0.826754	-	445
chr8	65644733	65771261	ENSG00000066855.15	MTFR1	-0.184552	+	chr8	65717509	65842322	ENSG00000205268.10	PDE7A	-0.269623	-	53752
chr8	67952117	68237030	ENSG00000046889.18	PREX2	0.888818	+	chr8	68082203	68095081	ENSG00000255206.1	RP11-403D15.2	-0.487217	-	12878
chr8	70608576	70663279	ENSG00000246366.6	LACTB2-AS1	-0.198475	+	chr8	70635317	70669174	ENSG00000147592.8	LACTB2	-0.333429	-	27962
chr8	71828166	72118393	ENSG00000235531.9	MSC-AS1	0.85527	+	chr8	71841548	71844468	ENSG00000178860.8	MSC	0.355317	-	2920
chr8	71828166	72118393	ENSG00000235531.9	MSC-AS1	0.85527	+	chr8	72019916	72075617	ENSG00000104321.10	TRPA1	0.203506	-	55701
chr8	73294611	73325281	ENSG00000121039.9	RDH10	0.825662	+	chr8	73290266	73295789	ENSG00000147604.13	RPL7	-0.447616	-	1178
chr8	73294611	73325281	ENSG00000121039.9	RDH10	0.825662	+	chr8	73297710	73356461	ENSG00000250295.6	RDH10-AS1	0.85325	-	27571
chr8	74321513	74488872	ENSG00000104381.12	GDAP1	-0.327408	+	chr8	74347756	74350050	ENSG00000253596.1	CTD-2320G14.2	-0.609673	-	2294
chr8	76681218	76867285	ENSG00000091656.15	ZFHX4	-0.598381	+	chr8	76491199	76683278	ENSG00000253661.1	ZFHX4-AS1	-0.592092	-	2060
chr8	78516138	78605267	ENSG00000171033.12	PKIA	-0.30915	+	chr8	78426102	78558503	ENSG00000254266.5	PKIA-AS1	-0.623598	-	42365
chr8	85373435	85449040	ENSG00000164879.6	CA3	1.54171	+	chr8	85441850	85464915	ENSG00000253549.5	CA3-AS1	2.03681	-	7190
chr8	85373435	85449040	ENSG00000164879.6	CA3	1.54171	+	chr8	85327607	85379014	ENSG00000133742.13	CA1	0.2351	-	5579
chr8	86342737	86478420	ENSG00000123124.13	WWP1	0.22949	+	chr8	86333273	86343314	ENSG00000254231.1	CTD-2284J15.1	-0.644813	-	577
chr8	86342737	86478420	ENSG00000123124.13	WWP1	0.22949	+	chr8	86468503	86514357	ENSG00000176623.11	RMDN1	0.405133	-	9917
chr8	86514426	86561498	ENSG00000085719.12	CPNE3	-0.0847073	+	chr8	86553976	86743675	ENSG00000170289.12	CNGB3	-0.0015858	-	7522
chr8	93698560	93729355	ENSG00000188343.12	FAM92A	-0.501095	+	chr8	93213301	93700433	ENSG00000246662.6	LINC00535	-0.518147	-	1873
chr8	94895766	95116455	ENSG00000156170.12	NDUFAF6	0.288557	+	chr8	94925971	94949411	ENSG00000164938.13	TP53INP1	0.215236	-	23440
chr8	94895766	95116455	ENSG00000156170.12	NDUFAF6	0.288557	+	chr8	95071731	95087924	ENSG00000254248.1	RP11-320N21.2	-0.56968	-	16193
chr8	94895766	95116455	ENSG00000156170.12	NDUFAF6	0.288557	+	chr8	94879769	94896678	ENSG00000175305.17	CCNE2	-0.602813	-	912
chr8	95204455	95810136	ENSG00000253773.2	C8orf37-AS1	-0.55045	+	chr8	95244918	95269201	ENSG00000156172.5	C8orf37	-0.555618	-	24283
chr8	97868839	98036716	ENSG00000132561.13	MATN2	2.29621	+	chr8	98024850	98046469	ENSG00000156482.10	RPL30	1.29398	-	11866
chr8	98041850	98043938	ENSG00000245970.2	KB-1208A12.3	-0.461134	+	chr8	98024850	98046469	ENSG00000156482.10	RPL30	1.29398	-	2088
chr8	99013265	99877580	ENSG00000132549.18	VPS13B	-0.403665	+	chr8	99873199	99894062	ENSG00000164919.10	COX6C	1.15827	-	4381
chr8	100157905	100259278	ENSG00000104450.12	SPAG1	-0.0330636	+	chr8	100257059	100336218	ENSG00000034677.12	RNF19A	-0.435559	-	2219
chr8	102864910	102977876	ENSG00000253320.5	AZIN1-AS1	-0.531478	+	chr8	102826356	102893864	ENSG00000155096.13	AZIN1	0.520399	-	28954
chr8	103140709	103230305	ENSG00000164929.16	BAALC	-0.266198	+	chr8	103132966	103141475	ENSG00000236939.2	BAALC-AS2	-0.234924	-	766
chr8	103140709	103230305	ENSG00000164929.16	BAALC	-0.266198	+	chr8	103156989	103298772	ENSG00000247081.7	BAALC-AS1	-0.237002	-	73316
chr8	103500747	104256094	ENSG00000176406.22	RIMS2	-0.0189853	+	chr8	103483397	103501676	ENSG00000253477.5	RP11-1C8.4	-0.805526	-	929
chr8	104590732	105804532	ENSG00000169946.13	ZFPM2	-0.39622	+	chr8	105662351	105685765	ENSG00000253420.1	RP11-642D21.2	-0.650247	-	23414
chr8	104590732	105804532	ENSG00000169946.13	ZFPM2	-0.39622	+	chr8	105780245	106060524	ENSG00000251003.7	ZFPM2-AS1	-0.457992	-	24287
chr8	106359475	106752694	ENSG00000164830.18	OXR1	-0.329246	+	chr8	106520473	106657548	ENSG00000253582.1	RP11-649G15.2	-0.659684	-	137075
chr8	116766502	116848945	ENSG00000147679.11	UTP23	0.0897815	+	chr8	116845934	116874423	ENSG00000164754.14	RAD21	0.100985	-	3011
chr8	116766502	116848945	ENSG00000147679.11	UTP23	0.0897815	+	chr8	116642129	116766925	ENSG00000147677.10	EIF3H	-0.378083	-	423
chr8	119165033	119245673	ENSG00000147676.13	MAL2	-0.00280195	+	chr8	119215110	119246848	ENSG00000253972.5	MAL2	0.0854914	-	30563
chr8	120445421	120542133	ENSG00000172167.7	MTBP	0.351602	+	chr8	120535744	120812143	ENSG00000172164.13	SNTB1	-0.123129	-	6389
chr8	123002559	123030751	ENSG00000253607.1	RP11-557C18.3	-0.318545	+	chr8	123013163	123042423	ENSG00000136986.9	DERL1	-0.295011	-	17588
chr8	123041967	123152153	ENSG00000156787.16	TBC1D31	-0.429668	+	chr8	123013163	123042423	ENSG00000136986.9	DERL1	-0.295011	-	456
chr8	123614224	123658570	ENSG00000253286.5	CTD-2552K11.2	-0.561367	+	chr8	123645526	123652950	ENSG00000175946.8	KLHL38	-0.655207	-	7424
chr8	123851986	124120061	ENSG00000214814.7	FER1L6	-0.374344	+	chr8	124046072	124171522	ENSG00000253868.3	FER1L6-AS2	-0.372015	-	73989
chr8	124543086	124568378	ENSG00000147684.7	NDUFB9	1.768	+	chr8	124550789	124728429	ENSG00000170873.18	MTSS1	1.99396	-	17589
chr8	124848736	124954328	ENSG00000249816.6	LINC00964	0.11912	+	chr8	124811225	124857516	ENSG00000255491.2	RP11-1082L8.3	-0.641999	-	8780
chr8	132775357	132848807	ENSG00000129292.20	PHF20L1	-0.264035	+	chr8	132838116	132843088	ENSG00000223697.3	AF230666.2	-0.881208	-	4972
chr8	132866957	133134903	ENSG00000042832.11	TG	1.3788	+	chr8	133036723	133103054	ENSG00000155926.13	SLA	1.24123	-	66331
chr8	141117277	141195808	ENSG00000105339.10	DENND3	1.4095	+	chr8	141126043	141129961	ENSG00000253210.1	RP11-809O17.1	-0.459552	-	3918
chr8	141391992	141432454	ENSG00000184489.11	PTP4A3	1.52443	+	chr8	141389938	141392574	ENSG00000244998.1	CTD-3064M3.4	-0.40279	-	582
chr8	141434544	141437954	ENSG00000271959.1	CTD-3064M3.7	-0.0603352	+	chr8	141433828	141507230	ENSG00000226807.6	MROH5	1.12057	-	3410
chr8	142670307	142682724	ENSG00000167653.4	PSCA	4.07548	+	chr8	142657459	142681920	ENSG00000234616.8	JRK	3.24998	-	11613
chr8	142763115	142766427	ENSG00000253196.1	RP11-706C16.7	2.05136	+	chr8	142764337	142769844	ENSG00000283992.1	LYNX1	2.57861	-	2090
chr8	142785456	142812120	ENSG00000253715.1	RP11-706C16.8	3.00721	+	chr8	142784879	142786592	ENSG00000167656.4	LY6D	2.95502	-	1136
chr8	143573489	143577268	ENSG00000255050.1	RP11-661A12.9	3.85067	+	chr8	143574795	143578357	ENSG00000147813.15	NAPRT	3.45909	-	2473
chr8	143990057	143993415	ENSG00000178719.16	GRINA	-0.323054	+	chr8	143977152	144012772	ENSG00000178685.13	PARP10	0.311394	-	3358
chr8	144477982	144502121	ENSG00000160972.9	PPP1R16A	-0.400213	+	chr8	144497976	144504997	ENSG00000255182.2	CTD-2517M22.14	-0.263579	-	4145
chr8	144502972	144507174	ENSG00000167701.13	GPT	-0.483753	+	chr8	144497976	144504997	ENSG00000255182.2	CTD-2517M22.14	-0.263579	-	2025
chr8	144827463	144847509	ENSG00000147789.15	ZNF7	-0.483495	+	chr8	144841041	144853736	ENSG00000170619.9	COMMD5	-0.574711	-	6468
chr9	220747	465259	ENSG00000107099.15	DOCK8	1.02651	+	chr9	267965	273002	ENSG00000235880.1	RP11-59O6.3	-0.258152	-	5037
chr9	220747	465259	ENSG00000107099.15	DOCK8	1.02651	+	chr9	452491	492248	ENSG00000227155.7	RP11-165F24.3	0.0497201	-	12768
chr9	470290	746106	ENSG00000107104.18	KANK1	2.65884	+	chr9	673477	685555	ENSG00000227914.3	RP11-130C19.3	-0.567246	-	12078
chr9	470290	746106	ENSG00000107104.18	KANK1	2.65884	+	chr9	452491	492248	ENSG00000227155.7	RP11-165F24.3	0.0497201	-	21958
chr9	2621833	2660053	ENSG00000147852.15	VLDLR	1.3446	+	chr9	2422701	2622373	ENSG00000236404.8	VLDLR-AS1	1.50319	-	540
chr9	3526722	3691814	ENSG00000232104.3	RFX3-AS1	-0.247092	+	chr9	3684075	3689626	ENSG00000226669.2	RP11-509J21.4	-0.669697	-	5551
chr9	4299389	4306046	ENSG00000228322.1	RP11-358M14.2	-0.641999	+	chr9	3824126	4348392	ENSG00000107249.21	GLIS3	-0.0156651	-	6657
chr9	4490443	4587469	ENSG00000106688.11	SLC1A1	0.776509	+	chr9	4553385	4666674	ENSG00000106686.16	SPATA6L	0.837263	-	34084
chr9	4662314	4665258	ENSG00000205808.5	PLPP6	-0.352754	+	chr9	4553385	4666674	ENSG00000106686.16	SPATA6L	0.837263	-	2944
chr9	5629024	5776557	ENSG00000107036.11	RIC1	-0.12876	+	chr9	5719020	5720181	ENSG00000225408.1	RP11-207C16.4	-0.786203	-	1161
chr9	5629024	5776557	ENSG00000107036.11	RIC1	-0.12876	+	chr9	5765075	5833117	ENSG00000099219.13	ERMP1	0.36839	-	11482
chr9	5890801	5910606	ENSG00000120215.9	MLANA	-0.548778	+	chr9	5881595	6007825	ENSG00000183354.11	KIAA2026	-0.479954	-	19805
chr9	12775020	12822131	ENSG00000153714.5	LURAP1L	0.0638868	+	chr9	12700099	12814345	ENSG00000235448.1	LURAP1L-AS1	1.11622	-	39325
chr9	17906562	18910950	ENSG00000178031.16	ADAMTSL1	0.60177	+	chr9	18717973	18718526	ENSG00000236857.3	RAP1BP1	-0.881208	-	553
chr9	21802542	21937651	ENSG00000099810.18	MTAP	-0.438984	+	chr9	21858909	21861926	ENSG00000265194.1	RP11-70L8.4	-0.881208	-	3017
chr9	32551143	32565628	ENSG00000235453.8	TOPORS-AS1	-0.563826	+	chr9	32540543	32552542	ENSG00000197579.7	TOPORS	-0.37693	-	1399
chr9	32551143	32565628	ENSG00000235453.8	TOPORS-AS1	-0.563826	+	chr9	32553010	32573184	ENSG00000165264.10	NDUFB6	-0.427885	-	12618
chr9	33750465	33799231	ENSG00000010438.16	PRSS3	0.0223558	+	chr9	33785949	33818795	ENSG00000235481.2	UBE2R2-AS1	0.333366	-	13282
chr9	33817566	33920404	ENSG00000107341.4	UBE2R2	-0.37122	+	chr9	33785949	33818795	ENSG00000235481.2	UBE2R2-AS1	0.333366	-	1229
chr9	34084331	34096225	ENSG00000228352.2	RP11-537H15.3	-0.461001	+	chr9	34086386	34127399	ENSG00000198876.12	DCAF12	-0.423844	-	9839
chr9	34568014	34582829	ENSG00000237159.5	CNTFR-AS1	-0.542281	+	chr9	34551431	34590140	ENSG00000122756.14	CNTFR	-0.194249	-	14815
chr9	35792153	35809403	ENSG00000159899.14	NPR2	-0.167899	+	chr9	35808044	35812272	ENSG00000137098.13	SPAG8	-0.287209	-	1359
chr9	35816143	35854847	ENSG00000137103.16	TMEM8B	-0.436852	+	chr9	35816390	35828747	ENSG00000204930.9	FAM221B	1.03246	-	12357
chr9	36190855	36304781	ENSG00000122705.16	CLTA	-0.0793531	+	chr9	36303498	36304924	ENSG00000215283.3	HMGB3P24	-0.6732	-	1283
chr9	36190855	36304781	ENSG00000122705.16	CLTA	-0.0793531	+	chr9	36214440	36277056	ENSG00000159921.14	GNE	-0.159412	-	62616
chr9	37485934	37503697	ENSG00000137054.15	POLR1E	2.07236	+	chr9	37490420	37490893	ENSG00000230188.1	RP11-405L18.4	-0.272313	-	473
chr9	37753802	37778972	ENSG00000165275.9	TRMT10B	-0.29585	+	chr9	37766977	37801437	ENSG00000107371.12	EXOSC3	-0.220172	-	11995
chr9	40992248	41218410	ENSG00000276291.5	FRG1HP	1.1149	+	chr9	41006998	41074617	ENSG00000277778.2	PGM5P2	0.0819533	-	67619
chr9	40992248	41218410	ENSG00000276291.5	FRG1HP	1.1149	+	chr9	41131305	41199261	ENSG00000215126.10	CBWD7	-0.415464	-	67956
chr9	41012230	41014133	ENSG00000280077.1	RP11-87H9.4	-0.373795	+	chr9	41006998	41074617	ENSG00000277778.2	PGM5P2	0.0819533	-	1903
chr9	68339262	68531061	ENSG00000154330.12	PGM5	0.267836	+	chr9	68355188	68357852	ENSG00000224958.5	PGM5-AS1	-0.192222	-	2664
chr9	68339262	68531061	ENSG00000154330.12	PGM5	0.267836	+	chr9	68393880	68406500	ENSG00000233178.7	RP11-88I18.2	-0.881208	-	12620
chr9	70043580	70226970	ENSG00000165072.9	MAMDC2	1.00793	+	chr9	70033920	70175888	ENSG00000204706.14	MAMDC2-AS1	0.296148	-	132308
chr9	70043580	70226970	ENSG00000165072.9	MAMDC2	1.00793	+	chr9	70193996	70258866	ENSG00000268364.1	SMC5-AS1	0.605814	-	32974
chr9	74952967	74996293	ENSG00000203321.2	C9orf41-AS1	-0.478693	+	chr9	74981019	75028423	ENSG00000156017.12	CARNMT1	-0.498036	-	15274
chr9	83838743	83868532	ENSG00000231616.8	RP11-575L7.4	-0.522395	+	chr9	83836697	83921465	ENSG00000165115.14	KIF27	-0.42045	-	29789
chr9	92325636	92620533	ENSG00000188312.13	CENPP	1.43349	+	chr9	92383966	92404696	ENSG00000106809.10	OGN	2.7494	-	20730
chr9	92325636	92620533	ENSG00000188312.13	CENPP	1.43349	+	chr9	92493553	92536655	ENSG00000106823.12	ECM2	-0.0761784	-	43102
chr9	92325636	92620533	ENSG00000188312.13	CENPP	1.43349	+	chr9	92456204	92482506	ENSG00000106819.11	ASPN	0.355531	-	26302
chr9	94166288	94200627	ENSG00000269946.1	RP11-2B6.3	-0.512718	+	chr9	94199197	94204568	ENSG00000230262.6	MIRLET7DHG	-0.686125	-	1430
chr9	97633625	97673748	ENSG00000136937.12	NCBP1	-0.498474	+	chr9	97634514	97636051	ENSG00000231521.1	RP11-244N9.4	-0.881208	-	1537
chr9	98807698	98850081	ENSG00000119514.6	GALNT12	-0.50268	+	chr9	98847171	98872415	ENSG00000267026.5	RP11-92C4.3	-0.272313	-	2910
chr9	99906632	99970341	ENSG00000136874.10	STX17	-0.35035	+	chr9	99915076	99929896	ENSG00000254571.1	RP11-60I3.4	-0.571343	-	14820
chr9	101468438	101481502	ENSG00000225376.5	TMEM246-AS1	-0.162792	+	chr9	101473170	101533537	ENSG00000165152.8	TMEM246	-0.0874697	-	8332
chr9	106863096	107013634	ENSG00000148143.12	ZNF462	-0.31232	+	chr9	106974970	107102988	ENSG00000230782.1	RP11-508N12.2	-0.478605	-	38664
chr9	108934180	108950744	ENSG00000119328.11	FAM206A	-0.531972	+	chr9	108942568	109013529	ENSG00000119326.14	CTNNAL1	0.629192	-	8176
chr9	111525158	111577844	ENSG00000173258.12	ZNF483	0.209378	+	chr9	111549721	111599855	ENSG00000106853.18	PTGR1	1.69697	-	28123
chr9	112379936	112472410	ENSG00000119471.14	HSDL2	0.105726	+	chr9	112433815	112487204	ENSG00000230185.4	C9orf147	0.0805934	-	38595
chr9	112486846	112669397	ENSG00000165185.14	KIAA1958	-0.497631	+	chr9	112433815	112487204	ENSG00000230185.4	C9orf147	0.0805934	-	358
chr9	113221561	113264492	ENSG00000136868.10	SLC31A1	-0.000161759	+	chr9	113255834	113273438	ENSG00000176386.8	CDC26	-0.134955	-	8658
chr9	113444730	113597743	ENSG00000138835.22	RGS3	1.07941	+	chr9	113570189	113590019	ENSG00000237073.1	RP11-168K11.2	-0.207971	-	19830
chr9	116153803	116402322	ENSG00000182752.9	PAPPA	-0.385704	+	chr9	116288617	116318689	ENSG00000244757.1	RP11-45A16.4	-0.881208	-	30072
chr9	116687301	116701300	ENSG00000119401.10	TRIM32	-0.570025	+	chr9	116425224	117415070	ENSG00000148219.16	ASTN2	0.521832	-	13999
chr9	121207793	121332843	ENSG00000148180.19	GSN	1.05854	+	chr9	121280767	121285530	ENSG00000235865.2	GSN-AS1	-0.69083	-	4763
chr9	121207793	121332843	ENSG00000148180.19	GSN	1.05854	+	chr9	121178136	121223014	ENSG00000119396.10	RAB14	-0.133225	-	15221
chr9	127816065	127822520	ENSG00000225032.5	RP11-228B15.4	-0.315193	+	chr9	127815011	127854756	ENSG00000106991.13	ENG	-0.178557	-	6455
chr9	128504699	128542288	ENSG00000119392.14	GLE1	-0.263676	+	chr9	128528900	128552410	ENSG00000228395.1	RP11-216B9.6	-0.230932	-	13388
chr9	128724444	128733194	ENSG00000223478.1	RP11-545E17.3	-0.497952	+	chr9	128729785	128772414	ENSG00000160445.10	ZER1	-0.512384	-	3409
chr9	128882111	128918039	ENSG00000136802.11	LRRC8A	0.0793358	+	chr9	128832941	128882494	ENSG00000171097.13	KYAT1	-0.710562	-	383
chr9	129110949	129148946	ENSG00000119383.19	PTPA	2.68772	+	chr9	129094809	129111189	ENSG00000095321.16	CRAT	2.9947	-	240
chr9	129834697	129881838	ENSG00000136878.12	USP20	0.979963	+	chr9	129827289	129835863	ENSG00000136819.15	C9orf78	3.76889	-	1166
chr9	133414357	133459402	ENSG00000160323.18	ADAMTS13	-0.116614	+	chr9	133406096	133418096	ENSG00000148300.11	REXO4	0.227707	-	3739
chr9	133636359	133659344	ENSG00000123454.10	DBH	0.685609	+	chr9	133654585	133657313	ENSG00000225756.1	DBH-AS1	0.277066	-	2728
chr9	134025438	134034666	ENSG00000235106.9	LINC00094	-0.541462	+	chr9	134031585	134068535	ENSG00000169925.16	BRD3	-0.487217	-	3081
chr9	134641773	134844843	ENSG00000130635.15	COL5A1	1.02316	+	chr9	134649384	134652843	ENSG00000204011.4	COL5A1-AS1	-0.211423	-	3459
chr9	135479078	135488893	ENSG00000196422.10	PPP1R26	-0.39142	+	chr9	135462726	135480777	ENSG00000225361.3	PPP1R26-AS1	-0.689841	-	1699
chr9	135500569	135504673	ENSG00000122140.10	MRPS2	-0.020671	+	chr9	135503278	135506447	ENSG00000226706.1	RP11-426A6.5	-0.018385	-	1395
chr9	135500569	135504673	ENSG00000122140.10	MRPS2	-0.020671	+	chr9	135495180	135501698	ENSG00000160345.12	C9orf116	-0.71292	-	1129
chr9	136658855	136672678	ENSG00000172889.15	EGFL7	0.273958	+	chr9	136648609	136660421	ENSG00000228401.4	HSPC324	-0.520555	-	1566
chr9	136712569	136724050	ENSG00000165716.10	FAM69B	0.67741	+	chr9	136722028	136728184	ENSG00000233016.6	SNHG7	2.198	-	2022
chr9	136796349	136807741	ENSG00000213213.13	CCDC183	0.367207	+	chr9	136803926	136808848	ENSG00000228544.1	CCDC183-AS1	1.36686	-	3815
chr9	137027463	137037957	ENSG00000180539.7	C9orf139	-0.468204	+	chr9	137030173	137031997	ENSG00000180549.7	FUT7	-0.881208	-	1824
chr9	137027463	137037957	ENSG00000180539.7	C9orf139	-0.468204	+	chr9	137007226	137028922	ENSG00000107331.16	ABCA2	0.164552	-	1459
chr9	137251367	137253162	ENSG00000197768.10	STPG3	0.867225	+	chr9	137250218	137253497	ENSG00000275549.1	STPG3-AS1	0.741889	-	1795
chr9	137618962	137870016	ENSG00000181090.19	EHMT1	-0.182212	+	chr9	137776538	137789235	ENSG00000255585.3	RP11-188C12.2	-0.175219	-	12697
chr10	1022665	1044201	ENSG00000232656.7	IDI2-AS1	0.502324	+	chr10	1020766	1025859	ENSG00000148377.5	IDI2	0.664449	-	3194
chr10	1022665	1044201	ENSG00000232656.7	IDI2-AS1	0.502324	+	chr10	1039907	1049170	ENSG00000067064.10	IDI1	-0.0946282	-	4294
chr10	3141737	3167972	ENSG00000237399.7	PITRM1-AS1	2.5309	+	chr10	3137727	3172841	ENSG00000107959.15	PITRM1	3.07701	-	26235
chr10	4995487	4997380	ENSG00000224251.6	RP11-499O7.7	-0.317838	+	chr10	4987399	5018031	ENSG00000151632.17	AKR1C2	4.00405	-	1893
chr10	5684837	5763740	ENSG00000108021.19	FAM208B	-0.469455	+	chr10	5712173	5744067	ENSG00000226647.2	RP11-336A10.2	-0.359721	-	31894
chr10	5890202	5937594	ENSG00000134452.19	FBXO18	-0.383395	+	chr10	5934269	5945900	ENSG00000232807.2	RP11-536K7.3	-0.433228	-	3325
chr10	10798396	11336675	ENSG00000048740.18	CELF2	0.723993	+	chr10	11168921	11171376	ENSG00000230322.1	RP3-323N1.2	-0.881208	-	2455
chr10	10798396	11336675	ENSG00000048740.18	CELF2	0.723993	+	chr10	11316833	11319884	ENSG00000181800.5	CELF2-AS1	-0.700997	-	3051
chr10	10798396	11336675	ENSG00000048740.18	CELF2	0.723993	+	chr10	10917879	10952166	ENSG00000229240.8	LINC00710	-0.881208	-	34287
chr10	10798396	11336675	ENSG00000048740.18	CELF2	0.723993	+	chr10	11071540	11105504	ENSG00000237986.3	CELF2-AS2	1.21187	-	33964
chr10	11823338	11872277	ENSG00000148426.12	PROSER2	0.0914165	+	chr10	11849607	11894700	ENSG00000225778.5	PROSER2-AS1	0.000370466	-	22670
chr10	13631142	13668445	ENSG00000239665.8	RP11-295P9.3	0.700228	+	chr10	13643765	14462142	ENSG00000151474.21	FRMD4A	0.906502	-	24680
chr10	14838163	14871741	ENSG00000187522.14	HSPA14	-0.497255	+	chr10	14819249	14838575	ENSG00000185267.9	CDNF	-0.613294	-	412
chr10	17228258	17237593	ENSG00000026025.15	VIM	3.29841	+	chr10	17233324	17234833	ENSG00000234961.1	RP11-124N14.3	-0.303296	-	1509
chr10	17644124	17715914	ENSG00000136738.14	STAM	-0.30281	+	chr10	17695708	17700190	ENSG00000229190.1	RP11-390B4.3	-0.881208	-	4482
chr10	17809343	17911170	ENSG00000260314.2	MRC1	-0.213205	+	chr10	17862886	17865471	ENSG00000235637.1	RP11-457D2.3	-0.881208	-	2585
chr10	18140676	18541585	ENSG00000165995.18	CACNB2	1.13386	+	chr10	18531848	18533336	ENSG00000225527.1	RP11-383B4.4	-0.634963	-	1488
chr10	18140676	18541585	ENSG00000165995.18	CACNB2	1.13386	+	chr10	18513114	18545560	ENSG00000240291.1	RP11-499P20.2	0.550542	-	28471
chr10	18140676	18541585	ENSG00000165995.18	CACNB2	1.13386	+	chr10	18206126	18257320	ENSG00000235020.4	RP11-109I13.2	-0.420611	-	51194
chr10	19816238	20289856	ENSG00000120594.16	PLXDC2	0.677563	+	chr10	20070804	20091784	ENSG00000238246.1	RP11-575A19.2	-0.438619	-	20980
chr10	29409401	29487745	ENSG00000224597.9	SVIL-AS1	3.86222	+	chr10	29457337	29736781	ENSG00000197321.14	SVIL	3.52419	-	30408
chr10	32958844	33082102	ENSG00000229656.6	RP11-462L8.1	-0.732779	+	chr10	32900318	33005792	ENSG00000150093.18	ITGB1	0.160192	-	46948
chr10	35247024	35572669	ENSG00000108100.17	CCNY	-0.512259	+	chr10	35314551	35336401	ENSG00000271335.5	RP11-324I22.4	-0.566015	-	21850
chr10	44937507	44955725	ENSG00000223462.2	RP11-285G1.9	-0.623102	+	chr10	44811023	44959689	ENSG00000224812.2	TMEM72-AS1	-0.274676	-	18218
chr10	44959791	44995891	ENSG00000107551.20	RASSF4	1.92862	+	chr10	44970980	44978810	ENSG00000165507.8	C10orf10	1.81879	-	7830
chr10	45000474	45005326	ENSG00000165512.4	ZNF22	-0.393174	+	chr10	45002221	45076066	ENSG00000226937.9	CEP164P1	-0.192483	-	3105
chr10	45156774	45176925	ENSG00000230501.1	ANKRD30BP3	1.55437	+	chr10	45164227	45181427	ENSG00000227683.1	RP11-445N18.5	1.71151	-	12698
chr10	45374175	45446119	ENSG00000012779.10	ALOX5	1.17487	+	chr10	45444569	45453121	ENSG00000231964.1	RP11-67C2.2	0.904884	-	1550
chr10	46632386	46635472	ENSG00000272430.1	RP11-38L15.8	-0.652872	+	chr10	46610473	46652025	ENSG00000165874.12	FAM35BP	-0.583526	-	3086
chr10	48684875	48982956	ENSG00000128815.19	WDFY4	0.095181	+	chr10	48909482	48914232	ENSG00000165383.11	LRRC18	-0.785524	-	4750
chr10	48684875	48982956	ENSG00000128815.19	WDFY4	0.095181	+	chr10	48976553	48993046	ENSG00000233665.8	RP11-523O18.5	-0.377244	-	6403
chr10	48684875	48982956	ENSG00000128815.19	WDFY4	0.095181	+	chr10	48883954	48935213	ENSG00000241577.1	RP11-523O18.7	-0.433112	-	51259
chr10	50739317	50816495	ENSG00000204147.9	ASAH2B	-0.298786	+	chr10	50799408	50885675	ENSG00000148584.14	A1CF	-0.799527	-	17087
chr10	50991357	52298350	ENSG00000185532.15	PRKG1	-0.0975034	+	chr10	51695486	51699591	ENSG00000177613.8	CSTF2T	-0.196201	-	4105
chr10	50991357	52298350	ENSG00000185532.15	PRKG1	-0.0975034	+	chr10	52230741	52314128	ENSG00000236671.7	PRKG1-AS1	-0.22032	-	67609
chr10	63521362	63625123	ENSG00000165476.13	REEP3	-0.313594	+	chr10	63167220	63521850	ENSG00000171988.18	JMJD1C	-0.367744	-	488
chr10	70052795	70112269	ENSG00000099284.13	H2AFY2	-0.586092	+	chr10	70098222	70132934	ENSG00000042286.14	AIFM2	-0.0439772	-	14047
chr10	71212569	71302864	ENSG00000107731.12	UNC5B	0.35112	+	chr10	71217223	71218228	ENSG00000237512.6	UNC5B-AS1	-0.200071	-	1005
chr10	71396933	71815947	ENSG00000107736.19	CDH23	2.39198	+	chr10	71508152	71511873	ENSG00000223817.1	CDH23-AS1	-0.713762	-	3721
chr10	71396933	71815947	ENSG00000107736.19	CDH23	2.39198	+	chr10	71747558	71773498	ENSG00000107738.19	VSIR	1.40804	-	25940
chr10	71396933	71815947	ENSG00000107736.19	CDH23	2.39198	+	chr10	71711701	71737824	ENSG00000214688.5	C10orf105	-0.651686	-	26123
chr10	75099585	75182123	ENSG00000156671.12	SAMD8	0.207192	+	chr10	75094431	75109221	ENSG00000079393.20	DUSP13	0.487561	-	9636
chr10	79660890	79677996	ENSG00000244733.5	RP11-506M13.3	-0.554104	+	chr10	79663087	79825782	ENSG00000225484.6	NUTM2B-AS1	0.905673	-	14909
chr10	79684094	79685436	ENSG00000278616.1	BEND3P3	-0.130749	+	chr10	79663087	79825782	ENSG00000225484.6	NUTM2B-AS1	0.905673	-	1342
chr10	79931710	79950336	ENSG00000283913.1	RP11-479O17.12	1.01064	+	chr10	79937739	79982614	ENSG00000133661.15	SFTPD	0.943454	-	12597
chr10	80078645	80092557	ENSG00000133678.13	TMEM254	-0.175045	+	chr10	80046859	80078912	ENSG00000230091.6	TMEM254-AS1	0.463908	-	267
chr10	87094160	87191468	ENSG00000122376.11	FAM35A	-0.261815	+	chr10	87050485	87094866	ENSG00000148672.8	GLUD1	0.561405	-	706
chr10	89283693	89309276	ENSG00000119922.9	IFIT2	-0.422879	+	chr10	89213568	89414557	ENSG00000107798.17	LIPA	1.6191	-	25583
chr10	89327893	89340971	ENSG00000119917.13	IFIT3	0.607202	+	chr10	89213568	89414557	ENSG00000107798.17	LIPA	1.6191	-	13078
chr10	93566664	93604480	ENSG00000186188.10	FFAR4	0.517384	+	chr10	93591686	93601744	ENSG00000138207.13	RBP4	0.526422	-	10058
chr10	94030811	94332823	ENSG00000138193.15	PLCE1	0.730906	+	chr10	94279276	94287478	ENSG00000268894.6	PLCE1-AS1	-0.358681	-	8202
chr10	94938657	94989390	ENSG00000138109.9	CYP2C9	-0.102937	+	chr10	94940252	94941121	ENSG00000233377.1	MTND4P20	-0.626052	-	869
chr10	95711778	95869695	ENSG00000138185.18	ENTPD1	0.0103522	+	chr10	95753205	96090238	ENSG00000226688.6	ENTPD1-AS1	0.489195	-	116490
chr10	95833507	95873758	ENSG00000240527.1	RP11-429G19.3	0.481603	+	chr10	95753205	96090238	ENSG00000226688.6	ENTPD1-AS1	0.489195	-	40251
chr10	95907602	96032684	ENSG00000188649.12	CC2D2B	-0.460254	+	chr10	95753205	96090238	ENSG00000226688.6	ENTPD1-AS1	0.489195	-	125082
chr10	96129714	96205288	ENSG00000177853.14	ZNF518A	-0.422879	+	chr10	96189365	96190219	ENSG00000229417.1	NPM1P25	-0.797485	-	854
chr10	96129714	96205288	ENSG00000177853.14	ZNF518A	-0.422879	+	chr10	96191701	96271587	ENSG00000095585.16	BLNK	-0.256076	-	13587
chr10	97850238	97871580	ENSG00000155265.10	GOLGA7B	0.624602	+	chr10	97864999	98030828	ENSG00000095713.13	CRTAC1	1.00317	-	6581
chr10	99927009	99958381	ENSG00000227695.5	DNMBP-AS1	-0.196659	+	chr10	99875576	100009919	ENSG00000107554.16	DNMBP	1.07357	-	31372
chr10	100529071	100559998	ENSG00000166135.13	HIF1AN	0.26958	+	chr10	100523739	100530000	ENSG00000166136.15	NDUFB8	-0.397609	-	929
chr10	100969904	100985871	ENSG00000095539.15	SEMA4G	-0.300164	+	chr10	100980506	100980577	ENSG00000236662.1	RP11-108L7.4	-0.788824	-	71
chr10	100969904	100985871	ENSG00000095539.15	SEMA4G	-0.300164	+	chr10	100969457	100987366	ENSG00000055950.16	MRPL43	0.62239	-	15967
chr10	101570559	101609668	ENSG00000166171.12	DPCD	-0.438061	+	chr10	101578881	101588270	ENSG00000166169.16	POLL	-0.35195	-	9389
chr10	101819077	101828779	ENSG00000226009.1	KCNIP2-AS1	0.0109504	+	chr10	101825973	101843920	ENSG00000120049.18	KCNIP2	0.00407253	-	2806
chr10	102449816	102461106	ENSG00000269609.5	RPARP-AS1	-0.624782	+	chr10	102450022	102451398	ENSG00000120055.7	C10orf95	-0.730355	-	1376
chr10	103493978	103592552	ENSG00000107954.10	NEURL1	-0.265202	+	chr10	103479602	103517393	ENSG00000235470.5	NEURL1-AS1	-0.812158	-	23415
chr10	112374017	112428380	ENSG00000197142.10	ACSL5	0.0499301	+	chr10	112395812	112420007	ENSG00000232934.7	RP11-324O2.3	-0.339633	-	24195
chr10	112374017	112428380	ENSG00000197142.10	ACSL5	0.0499301	+	chr10	112424427	112446917	ENSG00000023041.11	ZDHHC6	-0.161976	-	3953
chr10	114239329	114291513	ENSG00000165816.12	VWA2	-0.561677	+	chr10	114280724	114281258	ENSG00000275024.1	CTB-1144G6.6	-0.881208	-	534
chr10	117241092	117277273	ENSG00000165646.11	SLC18A2	0.509392	+	chr10	117267115	117268668	ENSG00000277879.1	RP11-129M16.4	1.21578	-	1553
chr10	119726096	119829278	ENSG00000198825.12	INPP5F	4.38138	+	chr10	119793588	119816642	ENSG00000270300.2	PHACTR2P1	-0.498474	-	23054
chr10	121928311	121951965	ENSG00000226864.2	ATE1-AS1	-0.581991	+	chr10	121740420	121928801	ENSG00000107669.17	ATE1	-0.31545	-	490
chr10	121965763	121967645	ENSG00000273891.1	RP11-500G22.5	-0.614932	+	chr10	121957098	121975217	ENSG00000107672.14	NSMCE4A	-0.36426	-	1882
chr10	122954403	122997513	ENSG00000179988.13	PSTK	-0.405681	+	chr10	122990805	123008817	ENSG00000095574.11	IKZF5	-0.343726	-	6708
chr10	124996063	125001491	ENSG00000273599.1	RP11-59C5.3	-0.307692	+	chr10	124984316	125161170	ENSG00000175029.16	CTBP2	0.279641	-	5428
chr10	125823545	125853695	ENSG00000107949.16	BCCIP	-0.493729	+	chr10	125836553	125896436	ENSG00000089876.11	DHX32	-0.481336	-	17142
chr10	126905408	127452517	ENSG00000150760.12	DOCK1	1.00411	+	chr10	127135425	127196158	ENSG00000188916.8	FAM196A	-0.187351	-	60733
chr10	126905408	127452517	ENSG00000150760.12	DOCK1	1.00411	+	chr10	126988094	127026507	ENSG00000223528.7	RP11-223P11.3	-0.567246	-	38413
chr11	236545	252984	ENSG00000185627.17	PSMD13	1.09961	+	chr11	243098	243483	ENSG00000277290.1	RP11-326C3.16	-0.656795	-	385
chr11	694437	727727	ENSG00000177106.14	EPS8L2	2.42627	+	chr11	644232	706594	ENSG00000177030.16	DEAF1	0.176807	-	12157
chr11	695532	705028	ENSG00000177042.14	TMEM80	0.0655153	+	chr11	644232	706594	ENSG00000177030.16	DEAF1	0.176807	-	9496
chr11	818901	825573	ENSG00000177666.16	PNPLA2	2.89864	+	chr11	823633	832842	ENSG00000255108.1	AP006621.8	3.09651	-	1940
chr11	826143	831991	ENSG00000177685.16	CRACR2B	2.19268	+	chr11	823633	832842	ENSG00000255108.1	AP006621.8	3.09651	-	5848
chr11	832883	839720	ENSG00000177697.17	CD151	4.27904	+	chr11	837355	842545	ENSG00000177700.5	POLR2L	4.42022	-	2365
chr11	842807	867116	ENSG00000214063.10	TSPAN4	-0.315323	+	chr11	856879	859795	ENSG00000250397.2	RP11-1391J7.1	-0.649307	-	2916
chr11	1760347	1762486	ENSG00000235027.1	AC068580.6	1.91468	+	chr11	1752751	1764573	ENSG00000117984.13	CTSD	2.25641	-	2139
chr11	1852969	1892267	ENSG00000130592.15	LSP1	2.02275	+	chr11	1888576	1891772	ENSG00000283787.1	PRR33	-0.240439	-	3196
chr11	2140500	2148666	ENSG00000099869.7	IGF2-AS	1.80736	+	chr11	2129111	2141238	ENSG00000167244.18	IGF2	5.5039	-	738
chr11	2444683	2849109	ENSG00000053918.15	KCNQ1	4.60707	+	chr11	2840134	2861568	ENSG00000229414.2	KCNQ1-AS1	1.28904	-	8975
chr11	2444683	2849109	ENSG00000053918.15	KCNQ1	4.60707	+	chr11	2608327	2699994	ENSG00000269821.1	KCNQ1OT1	2.63005	-	91667
chr11	2899790	2925246	ENSG00000110628.13	SLC22A18	2.68392	+	chr11	2887779	2903740	ENSG00000254827.5	SLC22A18AS	0.66056	-	3950
chr11	3380960	3408978	ENSG00000223756.6	TSSC2	1.71372	+	chr11	3390779	3391752	ENSG00000189398.5	OR7E12P	-0.881208	-	973
chr11	3469318	3531328	ENSG00000254757.1	RP13-726E6.1	0.886584	+	chr11	3429757	3581211	ENSG00000255367.2	RP13-726E6.2	1.47378	-	62010
chr11	5596108	5612958	ENSG00000121236.20	TRIM6	0.255453	+	chr11	5572321	5624896	ENSG00000239920.1	AC015691.13	0.190099	-	16850
chr11	5596108	5612958	ENSG00000121236.20	TRIM6	0.255453	+	chr11	5253189	5645789	ENSG00000196565.13	HBG2	0.746684	-	16850
chr11	5689688	5736516	ENSG00000132274.15	TRIM22	1.17023	+	chr11	5663556	5938619	ENSG00000132256.18	TRIM5	1.36543	-	46828
chr11	6603707	6610841	ENSG00000166333.13	ILK	0.428546	+	chr11	6608666	6610135	ENSG00000254641.1	RP11-732A19.2	0.171673	-	1469
chr11	6631407	6635208	ENSG00000255410.1	RP11-732A19.6	-0.745702	+	chr11	6621322	6655854	ENSG00000166341.7	DCHS1	0.192975	-	3801
chr11	7238777	7469042	ENSG00000170743.16	SYT9	1.47482	+	chr11	7427265	7512515	ENSG00000251364.6	CTD-2516F10.2	1.23303	-	41777
chr11	7485387	7511377	ENSG00000183801.7	OLFML1	1.16567	+	chr11	7427265	7512515	ENSG00000251364.6	CTD-2516F10.2	1.23303	-	25990
chr11	8019243	8106092	ENSG00000166402.8	TUB	0.889487	+	chr11	8035445	8039718	ENSG00000254921.1	RP11-236J17.6	-0.881208	-	4273
chr11	8682410	8714759	ENSG00000166441.12	RPL27A	1.66482	+	chr11	8693350	8910951	ENSG00000166444.18	ST5	-0.563774	-	21409
chr11	9758291	9811319	ENSG00000246273.6	SBF2-AS1	-0.202019	+	chr11	9778666	10294207	ENSG00000133812.15	SBF2	-0.114016	-	32653
chr11	10541271	10599932	ENSG00000177112.7	MRVI1-AS1	1.08128	+	chr11	10556965	10611689	ENSG00000133800.8	LYVE1	0.971798	-	42967
chr11	10541271	10599932	ENSG00000177112.7	MRVI1-AS1	1.08128	+	chr11	10573090	10693988	ENSG00000072952.18	MRVI1	0.612053	-	26842
chr11	10858796	10906802	ENSG00000247271.6	ZBED5-AS1	0.278754	+	chr11	10884884	10899322	ENSG00000250041.2	CTD-2003C8.2	-0.881208	-	14438
chr11	13962688	14267884	ENSG00000262655.3	SPON1	1.38334	+	chr11	14262975	14273691	ENSG00000254418.1	RP11-21L19.1	2.88884	-	4909
chr11	16613131	16756881	ENSG00000110696.9	C11orf58	-0.379705	+	chr11	15966448	16739591	ENSG00000110693.17	SOX6	-0.513851	-	126460
chr11	17734773	17856804	ENSG00000129159.7	KCNC1	-0.585012	+	chr11	17788047	18013162	ENSG00000129158.10	SERGEF	-0.340228	-	68757
chr11	18588780	18610255	ENSG00000247595.4	SPTY2D1-AS1	-0.523709	+	chr11	18595458	18599683	ENSG00000256282.1	RP11-504G3.4	-0.881208	-	4225
chr11	18588780	18610255	ENSG00000247595.4	SPTY2D1-AS1	-0.523709	+	chr11	18606400	18634791	ENSG00000179119.14	SPTY2D1	-0.478605	-	3855
chr11	19350723	20121598	ENSG00000166833.19	NAV2	0.363024	+	chr11	19710933	19712619	ENSG00000270607.1	RP11-359E10.1	-0.881208	-	1686
chr11	19350723	20121598	ENSG00000166833.19	NAV2	0.363024	+	chr11	20043845	20049303	ENSG00000254453.1	NAV2-AS2	-0.602658	-	5458
chr11	27040724	27127809	ENSG00000129151.8	BBOX1	-0.019109	+	chr11	27047185	27220113	ENSG00000254560.5	BBOX1-AS1	0.0315245	-	80624
chr11	27506837	27698174	ENSG00000245573.7	BDNF-AS	-0.369922	+	chr11	27654892	27722058	ENSG00000176697.18	BDNF	-0.491173	-	43282
chr11	27506837	27698174	ENSG00000245573.7	BDNF-AS	-0.369922	+	chr11	27696311	27877648	ENSG00000255496.1	RP11-587D21.4	-0.881208	-	1863
chr11	31816383	32105755	ENSG00000049449.8	RCN1	0.614644	+	chr11	31790709	31818062	ENSG00000007372.21	PAX6	-0.767685	-	1679
chr11	33039416	33105943	ENSG00000176148.15	TCP11L1	0.0797046	+	chr11	33075565	33076148	ENSG00000213713.3	PIGCP1	-0.406075	-	583
chr11	33039416	33105943	ENSG00000176148.15	TCP11L1	0.0797046	+	chr11	33084583	33162371	ENSG00000176102.11	CSTF3	-0.32776	-	21360
chr11	34915828	35020591	ENSG00000110435.11	PDHX	0.303718	+	chr11	34853093	34916499	ENSG00000149089.12	APIP	2.81967	-	671
chr11	35138869	35232402	ENSG00000026508.17	CD44	2.39574	+	chr11	35210342	35214985	ENSG00000255443.1	RP1-68D18.4	-0.725444	-	4643
chr11	43311962	43344529	ENSG00000166181.12	API5	-0.508437	+	chr11	43328893	43359296	ENSG00000254907.1	RP11-484D2.2	-0.582973	-	15636
chr11	43358931	43494933	ENSG00000052841.14	TTC17	-0.448748	+	chr11	43328893	43359296	ENSG00000254907.1	RP11-484D2.2	-0.582973	-	365
chr11	43680679	43855305	ENSG00000149084.12	HSD17B12	0.60603	+	chr11	43829708	43880726	ENSG00000246250.2	RP11-613D13.5	0.21752	-	25597
chr11	43880810	43920266	ENSG00000166199.12	ALKBH3	-0.313416	+	chr11	43909291	43920944	ENSG00000244926.6	ALKBH3-AS1	-0.398127	-	10975
chr11	43921058	44001157	ENSG00000254409.1	RP11-613D13.4	2.59607	+	chr11	43943883	43947206	ENSG00000244953.1	RP11-613D13.8	-0.517427	-	3323
chr11	44726464	44932347	ENSG00000157570.11	TSPAN18	1.4186	+	chr11	44719391	44736692	ENSG00000255032.1	RP11-45A12.2	-0.881208	-	10228
chr11	44726464	44932347	ENSG00000157570.11	TSPAN18	1.4186	+	chr11	44885902	44951306	ENSG00000175274.18	TP53I11	1.80375	-	46445
chr11	45095805	45235110	ENSG00000019485.13	PRDM11	-0.346173	+	chr11	45215814	45235292	ENSG00000254664.1	CTD-2560E9.3	-0.491265	-	19296
chr11	46846411	46874396	ENSG00000247675.6	LRP4-AS1	0.480646	+	chr11	46856867	46918642	ENSG00000134569.9	LRP4	0.424201	-	17529
chr11	46936688	47164298	ENSG00000149179.13	C11orf49	-0.519162	+	chr11	47123103	47130801	ENSG00000255520.1	RP11-390K5.3	-0.665148	-	7698
chr11	47407131	47416501	ENSG00000165915.13	SLC39A13	-0.311407	+	chr11	47383147	47409190	ENSG00000255197.5	RP11-750H9.5	-0.530229	-	2059
chr11	61752648	61788518	ENSG00000124920.13	MYRF	-0.395169	+	chr11	61768500	61792636	ENSG00000134825.15	TMEM258	-0.234924	-	20018
chr11	61752648	61788518	ENSG00000124920.13	MYRF	-0.395169	+	chr11	61747001	61757655	ENSG00000124915.10	DKFZP434K028	-0.153181	-	5007
chr11	62775649	62787342	ENSG00000162227.7	TAF6L	-0.689841	+	chr11	62771628	62792021	ENSG00000168569.7	TMEM223	-0.67459	-	11693
chr11	62787414	62789970	ENSG00000185475.10	TMEM179B	-0.702382	+	chr11	62771628	62792021	ENSG00000168569.7	TMEM223	-0.67459	-	2556
chr11	63985852	64001811	ENSG00000167770.11	OTUB1	-0.202164	+	chr11	63998557	64166061	ENSG00000133315.10	MACROD1	-0.474456	-	3254
chr11	64103187	64119141	ENSG00000126500.3	FLRT1	-0.469214	+	chr11	63998557	64166061	ENSG00000133315.10	MACROD1	-0.474456	-	15954
chr11	64270337	64289500	ENSG00000173264.14	GPR137	-0.467973	+	chr11	64269829	64284669	ENSG00000002330.13	BAD	-0.409113	-	14332
chr11	64646398	64659681	ENSG00000237410.1	AP001092.4	-0.570337	+	chr11	64606173	64723188	ENSG00000110076.18	NRXN2	-0.176171	-	13283
chr11	65181193	65212006	ENSG00000014216.15	CAPN1	-0.533131	+	chr11	65177605	65181686	ENSG00000254614.2	AP003068.23	-0.332986	-	493
chr11	65711995	65716982	ENSG00000172977.12	KAT5	-0.456152	+	chr11	65714910	65720947	ENSG00000172922.8	RNASEH2C	-0.236971	-	2072
chr11	65787021	65796859	ENSG00000172818.9	OVOL1	-0.403856	+	chr11	65789050	65790868	ENSG00000255120.5	OVOL1-AS1	-0.729844	-	1818
chr11	66050728	66069308	ENSG00000087365.15	SF3B2	0.451286	+	chr11	66067276	66069619	ENSG00000255038.1	RP11-1167A19.2	-0.666533	-	2032
chr11	66257293	66267860	ENSG00000174996.11	KLC2	-0.401865	+	chr11	66264776	66265654	ENSG00000254855.1	RP11-867G23.1	-0.734002	-	878
chr11	66268532	66277168	ENSG00000174903.15	RAB1B	-0.367744	+	chr11	66269831	66272592	ENSG00000245156.1	RP11-867G23.3	-0.665148	-	2761
chr11	66347949	66364804	ENSG00000255468.6	RP11-867G23.8	-0.144616	+	chr11	66362520	66372214	ENSG00000174669.11	SLC29A2	-0.118582	-	2284
chr11	66510605	66533627	ENSG00000174483.19	BBS1	-0.307804	+	chr11	66520636	66546238	ENSG00000174165.7	ZDHHC24	-0.357772	-	12991
chr11	66546394	66563329	ENSG00000248746.5	ACTN3	3.98995	+	chr11	66558865	66560384	ENSG00000250105.1	CTD-3074O7.2	5.81664	-	1519
chr11	66856646	66860262	ENSG00000173621.8	LRFN4	-0.542688	+	chr11	66848232	66958376	ENSG00000173599.13	PC	-0.693418	-	3616
chr11	67317870	67398182	ENSG00000172613.7	RAD9A	-0.558215	+	chr11	67350776	67356972	ENSG00000175482.8	POLD4	-0.771407	-	6196
chr11	67317870	67398182	ENSG00000172613.7	RAD9A	-0.558215	+	chr11	67364167	67374177	ENSG00000175505.10	CLCF1	-0.719163	-	10010
chr11	68008577	68029276	ENSG00000006534.15	ALDH3B1	1.54977	+	chr11	68024808	68030461	ENSG00000255306.1	RP5-901A4.1	1.10188	-	4468
chr11	68460730	68615334	ENSG00000110075.14	PPP6R3	-0.418773	+	chr11	68612898	68616711	ENSG00000260808.1	CTD-2007L18.5	-0.294388	-	2436
chr11	69048896	69162440	ENSG00000162341.16	TPCN2	1.61183	+	chr11	69147227	69171564	ENSG00000261070.1	RP11-554A11.8	0.883216	-	15213
chr11	70270699	70384403	ENSG00000131626.16	PPFIA1	0.504061	+	chr11	70282366	70363368	ENSG00000254604.1	AP000487.6	-0.107703	-	81002
chr11	70270699	70384403	ENSG00000131626.16	PPFIA1	0.504061	+	chr11	70372390	70398403	ENSG00000246889.2	AP000487.5	-0.157898	-	12013
chr11	71448673	71452157	ENSG00000254682.1	RP11-660L16.2	0.329246	+	chr11	71428192	71452868	ENSG00000172893.15	DHCR7	2.18414	-	3484
chr11	72814307	72843674	ENSG00000168010.10	ATG16L2	-0.540639	+	chr11	72836744	73142261	ENSG00000137478.14	FCHSD2	-0.557118	-	6930
chr11	73876698	73931124	ENSG00000175575.12	PAAF1	-0.453953	+	chr11	73872666	73876968	ENSG00000181924.6	COA4	-0.701509	-	270
chr11	74397548	74484248	ENSG00000254631.5	RP11-702H23.4	0.925803	+	chr11	74330317	74398473	ENSG00000165434.7	PGM2L1	0.275587	-	925
chr11	74397548	74484248	ENSG00000254631.5	RP11-702H23.4	0.925803	+	chr11	74454840	74467729	ENSG00000175538.10	KCNE3	0.870536	-	12889
chr11	74748867	74840229	ENSG00000166439.5	RNF169	-0.0554461	+	chr11	74807738	74949200	ENSG00000166435.15	XRRA1	1.11566	-	32491
chr11	74876285	74920022	ENSG00000241170.2	RP11-147I3.1	-0.44495	+	chr11	74807738	74949200	ENSG00000166435.15	XRRA1	1.11566	-	43737
chr11	75583195	75594665	ENSG00000255326.1	CTD-2530H12.4	-0.357939	+	chr11	75586917	75669120	ENSG00000171533.11	MAP6	-0.342062	-	7748
chr11	76190724	76195071	ENSG00000254933.1	RP11-619A14.2	-0.624216	+	chr11	76186324	76210736	ENSG00000085741.12	WNT11	-0.102153	-	4347
chr11	76657055	76663866	ENSG00000236304.1	AP001189.4	0.976787	+	chr11	76657523	76670747	ENSG00000137507.11	LRRC32	0.93576	-	6343
chr11	83072065	83106579	ENSG00000246067.7	RAB30-AS1	-0.335781	+	chr11	83096068	83097196	ENSG00000255503.1	RP11-113K21.4	-0.881208	-	1128
chr11	83156987	83187451	ENSG00000165494.11	PCF11	-0.642608	+	chr11	83184520	83193738	ENSG00000247137.8	RP11-727A23.5	-0.611948	-	2931
chr11	86431589	86622867	ENSG00000254733.1	RP11-317J19.1	0.224938	+	chr11	86434923	86437282	ENSG00000278989.1	RP11-762L8.6	-0.660702	-	2359
chr11	86431589	86622867	ENSG00000254733.1	RP11-317J19.1	0.224938	+	chr11	86441107	86672636	ENSG00000151376.16	ME3	0.304251	-	181760
chr11	86791058	86952910	ENSG00000150687.11	PRSS23	0.479676	+	chr11	86908989	86912238	ENSG00000280339.1	RP11-736K20.4	-0.562263	-	3249
chr11	86791058	86952910	ENSG00000150687.11	PRSS23	0.479676	+	chr11	86945678	86955391	ENSG00000174804.3	FZD4	-0.182192	-	7232
chr11	86791058	86952910	ENSG00000150687.11	PRSS23	0.479676	+	chr11	86892213	86925037	ENSG00000255471.1	RP11-736K20.5	-0.372511	-	32824
chr11	88098590	88115835	ENSG00000255241.1	RP11-164N3.3	0.0193427	+	chr11	88113241	88175467	ENSG00000123892.11	RAB38	0.131138	-	2594
chr11	95150538	95234104	ENSG00000245552.6	RP11-712B9.2	0.00202446	+	chr11	95165512	95232541	ENSG00000149212.11	SESN3	-0.0905684	-	67029
chr11	108222483	108369102	ENSG00000149311.18	ATM	-0.317461	+	chr11	108308518	108467531	ENSG00000166323.12	C11orf65	-0.305842	-	60584
chr11	111298839	111308735	ENSG00000214290.8	COLCA2	0.454088	+	chr11	111290786	111305045	ENSG00000196167.9	COLCA1	1.1227	-	6206
chr11	111878934	111885975	ENSG00000137720.7	C11orf1	-0.467517	+	chr11	111874055	111880775	ENSG00000255561.6	FDXACB1	-0.72499	-	1841
chr11	111912241	111914093	ENSG00000170276.5	HSPB2	0.17052	+	chr11	111908564	111923722	ENSG00000109846.7	CRYAB	1.54174	-	1852
chr11	111918031	111926872	ENSG00000149300.9	C11orf52	-0.551468	+	chr11	111908564	111923722	ENSG00000109846.7	CRYAB	1.54174	-	5691
chr11	112961246	113278436	ENSG00000149294.16	NCAM1	0.433154	+	chr11	112959278	112963460	ENSG00000247416.2	RP11-629G13.1	-0.713762	-	2214
chr11	113405320	113412117	ENSG00000256757.1	RP11-159N11.3	-0.185016	+	chr11	113409614	113475389	ENSG00000149295.13	DRD2	-0.0341274	-	2503
chr11	114059592	114250676	ENSG00000109906.13	ZBTB16	0.0112923	+	chr11	114210615	114356571	ENSG00000256947.1	RP11-64D24.2	0.0934785	-	40061
chr11	114257786	114313285	ENSG00000166741.7	NNMT	0.342527	+	chr11	114210615	114356571	ENSG00000256947.1	RP11-64D24.2	0.0934785	-	55499
chr11	117290873	117293571	ENSG00000278768.1	BACE1-AS	-0.505847	+	chr11	117286445	117316259	ENSG00000186318.16	BACE1	-0.221007	-	2698
chr11	117314556	117413268	ENSG00000110274.15	CEP164	-0.184483	+	chr11	117316361	117327928	ENSG00000250699.1	AP000892.4	-0.881208	-	11567
chr11	117314556	117413268	ENSG00000110274.15	CEP164	-0.184483	+	chr11	117286445	117316259	ENSG00000186318.16	BACE1	-0.221007	-	1703
chr11	117833718	117838942	ENSG00000254528.7	RP11-728F11.4	1.32514	+	chr11	117836975	117877486	ENSG00000137726.16	FXYD6	1.16055	-	1967
chr11	118436489	118526832	ENSG00000118058.20	KMT2A	-0.473906	+	chr11	118511910	118530653	ENSG00000255435.6	RP11-770J1.3	-0.467441	-	14922
chr11	118531197	118547280	ENSG00000149582.15	TMEM25	-0.542076	+	chr11	118544527	118572970	ENSG00000118096.7	IFT46	-0.502084	-	2753
chr11	118572389	118603033	ENSG00000095139.13	ARCN1	0.0709368	+	chr11	118544527	118572970	ENSG00000118096.7	IFT46	-0.502084	-	581
chr11	119102371	119118544	ENSG00000172375.12	C2CD2L	-0.539078	+	chr11	119096502	119108331	ENSG00000172269.18	DPAGT1	-0.368013	-	5960
chr11	119206275	119313926	ENSG00000110395.6	CBL	1.29749	+	chr11	119308528	119321521	ENSG00000076706.16	MCAM	1.27939	-	5398
chr11	119372705	119381472	ENSG00000254740.2	RP11-334E6.3	-0.66323	+	chr11	119355214	119381726	ENSG00000036672.15	USP2	-0.173013	-	8767
chr11	119381777	119526664	ENSG00000245248.7	USP2-AS1	3.55975	+	chr11	119417377	119424985	ENSG00000154096.13	THY1	3.67208	-	7608
chr11	124759128	124765936	ENSG00000250073.2	RP11-677M14.3	-0.670804	+	chr11	124752582	124762290	ENSG00000149564.11	ESAM	-0.533615	-	3162
chr11	124800673	124834487	ENSG00000245498.6	RP11-677M14.7	0.0210133	+	chr11	124807821	124808269	ENSG00000254941.1	RP11-677M14.5	-0.704367	-	448
chr11	125591711	125625135	ENSG00000134910.12	STT3A	-0.406101	+	chr11	125570283	125592568	ENSG00000254671.2	STT3A-AS1	-0.315724	-	857
chr11	125883613	125900648	ENSG00000198331.10	HYLS1	-0.444392	+	chr11	125893484	125903221	ENSG00000110060.8	PUS3	-0.403532	-	7164
chr11	126283064	126298845	ENSG00000150455.13	TIRAP	-0.403501	+	chr11	126296967	126304318	ENSG00000255062.1	RP11-712L6.5	-0.611042	-	1878
chr11	126303751	126345749	ENSG00000110063.8	DCPS	0.151544	+	chr11	126296967	126304318	ENSG00000255062.1	RP11-712L6.5	-0.611042	-	567
chr11	126303751	126345749	ENSG00000110063.8	DCPS	0.151544	+	chr11	126340888	126355587	ENSG00000280832.1	ST3GAL4-AS1	-0.470297	-	4861
chr11	128693769	128813267	ENSG00000151702.16	FLI1	-0.479337	+	chr11	128691671	128696023	ENSG00000254703.2	SENCR	-0.881208	-	2254
chr11	128891355	128921035	ENSG00000120457.11	KCNJ5	1.09505	+	chr11	128899564	128906035	ENSG00000174370.9	C11orf45	-0.597965	-	6471
chr11	134224644	134247792	ENSG00000151502.10	VPS26B	-0.557479	+	chr11	134152433	134225454	ENSG00000151503.12	NCAPD3	-0.486387	-	810
chr12	66764	178460	ENSG00000120645.11	IQSEC3	1.09792	+	chr12	106523	111850	ENSG00000256948.1	RP11-598F7.3	-0.881208	-	5327
chr12	66764	178460	ENSG00000120645.11	IQSEC3	1.09792	+	chr12	164663	166321	ENSG00000256694.1	RP11-598F7.5	0.242302	-	1658
chr12	66764	178460	ENSG00000120645.11	IQSEC3	1.09792	+	chr12	166855	182399	ENSG00000256540.1	RP11-598F7.6	0.707383	-	11605
chr12	66764	178460	ENSG00000120645.11	IQSEC3	1.09792	+	chr12	137410	149169	ENSG00000249695.6	RP11-598F7.4	-0.267852	-	11759
chr12	990608	1495933	ENSG00000082805.19	ERC1	0.602492	+	chr12	974132	991190	ENSG00000250132.6	RP11-359B12.2	-0.558926	-	582
chr12	1970785	2697950	ENSG00000151067.21	CACNA1C	0.106866	+	chr12	2676000	2690899	ENSG00000246627.6	CACNA1C-AS1	-0.518408	-	14899
chr12	1970785	2697950	ENSG00000151067.21	CACNA1C	0.106866	+	chr12	2668499	2672220	ENSG00000256271.1	CACNA1C-AS2	-0.659425	-	3721
chr12	1970785	2697950	ENSG00000151067.21	CACNA1C	0.106866	+	chr12	1946053	2004535	ENSG00000151065.13	DCP1B	-0.20775	-	33750
chr12	2817222	2859791	ENSG00000111203.11	ITFG2	-0.449721	+	chr12	2825347	2835544	ENSG00000053702.14	NRIP2	-0.562922	-	10197
chr12	2817222	2859791	ENSG00000111203.11	ITFG2	-0.449721	+	chr12	2849038	2857083	ENSG00000283297.1	RP4-816N1.8	-0.591479	-	8045
chr12	2817222	2859791	ENSG00000111203.11	ITFG2	-0.449721	+	chr12	2858331	2877155	ENSG00000111206.12	FOXM1	-0.717846	-	1460
chr12	4273771	4305350	ENSG00000118971.7	CCND2	-0.00950956	+	chr12	4252734	4275065	ENSG00000255920.1	CCND2-AS2	-0.474881	-	1294
chr12	6444866	6451689	ENSG00000139193.3	CD27	0.417768	+	chr12	6439160	6450894	ENSG00000215039.6	CD27-AS1	0.0482065	-	6028
chr12	6451718	6466517	ENSG00000139192.11	TAPBPL	2.20023	+	chr12	6462322	6470987	ENSG00000139190.16	VAMP1	2.11122	-	4195
chr12	6765515	6770952	ENSG00000159335.15	PTMS	-0.516126	+	chr12	6747995	6767475	ENSG00000089693.10	MLF2	-0.144313	-	1960
chr12	6840210	6847393	ENSG00000111664.10	GNB3	0.0514035	+	chr12	6844792	6852066	ENSG00000111665.11	CDCA3	0.113232	-	2601
chr12	6873388	6884681	ENSG00000240370.6	RPL13P5	-0.425687	+	chr12	6870948	6889358	ENSG00000111671.9	SPSB2	-0.362519	-	11293
chr12	6943432	6946003	ENSG00000111678.10	C12orf57	0.163757	+	chr12	6943662	6944379	ENSG00000272173.1	U47924.31	0.130035	-	717
chr12	7108051	7122501	ENSG00000205885.7	C1RL-AS1	-0.425277	+	chr12	7093639	7109273	ENSG00000139178.10	C1RL	-0.0559719	-	1222
chr12	7130252	7158945	ENSG00000139182.13	CLSTN3	0.771998	+	chr12	7129078	7131198	ENSG00000256967.1	RP11-273B20.1	-0.628988	-	946
chr12	8076938	8097859	ENSG00000089818.17	NECAP1	-0.259076	+	chr12	8080380	8081860	ENSG00000279865.1	RP11-69M1.6	-0.546315	-	1480
chr12	8822471	8887001	ENSG00000166535.19	A2ML1	1.3649	+	chr12	8858142	8915276	ENSG00000282022.1	RP11-259O18.5	1.09521	-	28859
chr12	8913895	8940362	ENSG00000111752.10	PHC1	-0.450782	+	chr12	8858142	8915276	ENSG00000282022.1	RP11-259O18.5	1.09521	-	1381
chr12	8950043	9010760	ENSG00000139187.9	KLRG1	0.909475	+	chr12	8987174	8996566	ENSG00000257105.1	RP11-259O18.4	0.607202	-	9392
chr12	9240331	9243052	ENSG00000237248.4	LINC00987	0.222696	+	chr12	9228532	9275817	ENSG00000256069.7	A2MP1	1.26642	-	2721
chr12	10363768	10398506	ENSG00000245648.1	RP11-277P12.20	1.24167	+	chr12	10372352	10391874	ENSG00000213809.8	KLRK1	1.28501	-	19522
chr12	12049843	12211084	ENSG00000121380.12	BCL2L14	-0.0237312	+	chr12	12116024	12267012	ENSG00000070018.8	LRP6	-0.32675	-	95060
chr12	12927725	12984645	ENSG00000247498.9	RP11-392P7.6	1.07183	+	chr12	12940774	12952147	ENSG00000111291.8	GPRC5D	-0.541	-	11373
chr12	12927725	12984645	ENSG00000247498.9	RP11-392P7.6	1.07183	+	chr12	12974863	13000273	ENSG00000013583.8	HEBP1	0.786128	-	9782
chr12	14665654	14757963	ENSG00000214772.2	RP11-174G6.1	0.622915	+	chr12	14612631	14696585	ENSG00000070019.4	GUCY2C	-0.634661	-	30931
chr12	16347141	16609259	ENSG00000008394.12	MGST1	1.30693	+	chr12	16548372	16610594	ENSG00000048540.14	LMO3	-0.44145	-	60887
chr12	20369244	20684381	ENSG00000172572.6	PDE3A	-0.263856	+	chr12	20361731	20370262	ENSG00000256879.1	RP11-284H19.1	-0.731256	-	1018
chr12	21526306	21537377	ENSG00000134548.9	SPX	0.724628	+	chr12	21536188	21604847	ENSG00000111713.2	GYS2	1.11246	-	1189
chr12	22046173	22065674	ENSG00000111726.12	CMAS	-0.42828	+	chr12	22063772	22437041	ENSG00000111728.10	ST8SIA1	-0.150534	-	1902
chr12	25004341	25108334	ENSG00000118308.15	LRMP	0.798051	+	chr12	25103123	25103836	ENSG00000276842.1	RP11-713N11.6	-0.358328	-	713
chr12	25959065	26079892	ENSG00000123094.15	RASSF8	-0.0227815	+	chr12	25939328	25959765	ENSG00000246695.7	RASSF8-AS1	-0.512384	-	700
chr12	26134963	26299290	ENSG00000123096.11	SSPN	0.370726	+	chr12	26271662	26319720	ENSG00000255750.5	RP11-283G6.5	-0.488865	-	27628
chr12	26134963	26299290	ENSG00000123096.11	SSPN	0.370726	+	chr12	26211163	26335856	ENSG00000256234.1	RP11-283G6.4	0.301811	-	88127
chr12	26318952	26421462	ENSG00000255968.1	RP11-513G19.1	0.113853	+	chr12	26271662	26319720	ENSG00000255750.5	RP11-283G6.5	-0.488865	-	768
chr12	26318952	26421462	ENSG00000255968.1	RP11-513G19.1	0.113853	+	chr12	26336514	26833198	ENSG00000123104.11	ITPR2	0.434152	-	84948
chr12	26318952	26421462	ENSG00000255968.1	RP11-513G19.1	0.113853	+	chr12	26211163	26335856	ENSG00000256234.1	RP11-283G6.4	0.301811	-	16904
chr12	26971585	26979582	ENSG00000247903.1	RP11-421F16.3	-0.14331	+	chr12	26973194	27014434	ENSG00000064115.10	TM7SF3	-0.346118	-	6388
chr12	27523430	27695564	ENSG00000110841.13	PPFIBP1	-0.062295	+	chr12	27592460	27594039	ENSG00000256056.1	RP11-709A23.2	-0.881208	-	1579
chr12	28133248	28581511	ENSG00000123106.10	CCDC91	-0.213577	+	chr12	28163297	28190738	ENSG00000247934.4	RP11-967K21.1	-0.472958	-	27441
chr12	29149102	29335616	ENSG00000064763.10	FAR2	0.883328	+	chr12	29277396	29277882	ENSG00000275476.1	RP11-996F15.4	0.694755	-	486
chr12	29149102	29335616	ENSG00000064763.10	FAR2	0.883328	+	chr12	29280417	29317848	ENSG00000257176.2	RP11-996F15.2	0.436401	-	37431
chr12	29389293	29487488	ENSG00000257599.1	OVCH1-AS1	1.84478	+	chr12	29412473	29497686	ENSG00000187950.8	OVCH1	1.31912	-	75015
chr12	30926427	30996599	ENSG00000110900.14	TSPAN11	1.37211	+	chr12	30978307	31006010	ENSG00000226472.8	RP11-551L14.4	1.46957	-	18292
chr12	32679199	32745650	ENSG00000087470.17	DNM1L	-0.182592	+	chr12	32725247	32725660	ENSG00000276148.1	RP11-278C7.4	-0.580556	-	413
chr12	32679199	32745650	ENSG00000087470.17	DNM1L	-0.182592	+	chr12	32726382	32727387	ENSG00000257511.1	RP11-278C7.1	-0.61542	-	1005
chr12	32679199	32745650	ENSG00000087470.17	DNM1L	-0.182592	+	chr12	32728168	32729024	ENSG00000274105.1	RP11-278C7.3	-0.881208	-	856
chr12	32679199	32745650	ENSG00000087470.17	DNM1L	-0.182592	+	chr12	32736929	32737660	ENSG00000275854.1	RP11-278C7.5	-0.598923	-	731
chr12	32679199	32745650	ENSG00000087470.17	DNM1L	-0.182592	+	chr12	32727489	32755902	ENSG00000139131.12	YARS2	-0.342688	-	18161
chr12	39626166	39908300	ENSG00000180116.15	C12orf40	-0.449446	+	chr12	39755020	40106089	ENSG00000151229.12	SLC2A13	-0.480406	-	153280
chr12	40196743	40369285	ENSG00000188906.14	LRRK2	1.08721	+	chr12	40186008	40224915	ENSG00000225342.2	AC079630.4	-0.391122	-	28172
chr12	41188447	41574582	ENSG00000165966.14	PDZRN4	0.302892	+	chr12	41409466	41473510	ENSG00000257228.5	RP11-413B19.2	-0.496028	-	64044
chr12	42238446	42448623	ENSG00000134283.17	PPHLN1	-0.406101	+	chr12	42312077	42326118	ENSG00000139168.7	ZCRB1	-0.533112	-	14041
chr12	46383678	46876159	ENSG00000257261.5	RP11-96H19.1	0.315498	+	chr12	46764760	46832408	ENSG00000139209.15	SLC38A4	-0.150175	-	67648
chr12	47706084	47742294	ENSG00000257433.5	RP1-197B17.3	0.547009	+	chr12	47728150	47730598	ENSG00000280054.1	RP1-197B17.7	-0.635415	-	2448
chr12	47706084	47742294	ENSG00000257433.5	RP1-197B17.3	0.547009	+	chr12	47734366	47771040	ENSG00000079337.15	RAPGEF3	0.622027	-	7928
chr12	47706084	47742294	ENSG00000257433.5	RP1-197B17.3	0.547009	+	chr12	47709733	47725567	ENSG00000111405.8	ENDOU	-0.311178	-	15834
chr12	47753915	47782721	ENSG00000211584.13	SLC48A1	0.0559392	+	chr12	47734366	47771040	ENSG00000079337.15	RAPGEF3	0.622027	-	17125
chr12	47784922	47786002	ENSG00000268069.2	RP5-1057I20.4	-0.172976	+	chr12	47782753	47833132	ENSG00000061273.17	HDAC7	0.144588	-	1080
chr12	47788425	47788971	ENSG00000276691.1	RP5-1057I20.5	-0.770804	+	chr12	47782753	47833132	ENSG00000061273.17	HDAC7	0.144588	-	546
chr12	48105138	48146404	ENSG00000152556.15	PFKM	-0.0766305	+	chr12	48042897	48105834	ENSG00000079387.13	SENP1	-0.395857	-	696
chr12	48904109	48931840	ENSG00000139537.10	CCDC65	0.442654	+	chr12	48921958	48925827	ENSG00000134285.10	FKBP11	-0.448267	-	3869
chr12	48998666	49018523	ENSG00000257913.2	RP11-386G11.5	-0.547194	+	chr12	48995148	48999309	ENSG00000181418.7	DDN	3.01156	-	643
chr12	48998666	49018523	ENSG00000257913.2	RP11-386G11.5	-0.547194	+	chr12	49002273	49017402	ENSG00000181929.11	PRKAG1	-0.547194	-	15129
chr12	49293896	49298686	ENSG00000135406.13	PRPH	-0.306393	+	chr12	49292630	49324576	ENSG00000258334.1	RP11-161H23.9	-0.356377	-	4790
chr12	49828934	49841143	ENSG00000258057.5	BCDIN3D-AS1	-0.539916	+	chr12	49836038	49843129	ENSG00000186666.5	BCDIN3D	-0.565838	-	5105
chr12	49961869	49965681	ENSG00000161798.6	AQP5	0.0262421	+	chr12	49951511	49962924	ENSG00000257588.1	RP11-469H8.6	-0.0568577	-	1055
chr12	51238291	51271362	ENSG00000183283.15	DAZAP2	0.00958298	+	chr12	51244557	51270717	ENSG00000170545.16	SMAGP	-0.57477	-	26160
chr12	52022831	52059507	ENSG00000123358.19	NR4A1	0.463206	+	chr12	52058458	52058619	ENSG00000259884.1	RP11-1100L3.8	-0.662503	-	161
chr12	52079695	52108261	ENSG00000257542.4	OR7E47P	0.481066	+	chr12	52092484	52104297	ENSG00000257989.1	RP1-288H2.2	-0.0268909	-	11813
chr12	52164114	52223804	ENSG00000258279.3	LINC00592	0.108908	+	chr12	52168995	52192000	ENSG00000167767.13	KRT80	0.142927	-	23005
chr12	52232519	52252186	ENSG00000135480.15	KRT7	3.95674	+	chr12	52245047	52247448	ENSG00000257671.1	KRT7-AS	2.1102	-	2401
chr12	52232519	52252186	ENSG00000135480.15	KRT7	3.95674	+	chr12	52250465	52258867	ENSG00000135477.11	KRT87P	-0.3635	-	1721
chr12	52249299	52309163	ENSG00000170442.11	KRT86	1.13758	+	chr12	52250465	52258867	ENSG00000135477.11	KRT87P	-0.3635	-	8402
chr12	52249299	52309163	ENSG00000170442.11	KRT86	1.13758	+	chr12	52285912	52291534	ENSG00000205426.10	KRT81	0.15479	-	5622
chr12	52249299	52309163	ENSG00000170442.11	KRT86	1.13758	+	chr12	52306615	52308371	ENSG00000257829.1	RP11-845M18.6	-0.427117	-	1756
chr12	53006157	53042209	ENSG00000063046.17	EIF4B	0.493529	+	chr12	53014595	53053574	ENSG00000257337.6	RP11-983P16.4	0.499172	-	27614
chr12	53047050	53064315	ENSG00000111077.17	TNS2	0.255582	+	chr12	53014595	53053574	ENSG00000257337.6	RP11-983P16.4	0.499172	-	6524
chr12	53990623	54030823	ENSG00000197757.7	HOXC6	-0.67694	+	chr12	53999021	54000010	ENSG00000250451.5	HOXC-AS1	-0.881208	-	989
chr12	53994894	54003337	ENSG00000180806.4	HOXC9	-0.794895	+	chr12	53999021	54000010	ENSG00000250451.5	HOXC-AS1	-0.881208	-	989
chr12	54262614	54279063	ENSG00000257596.1	RP11-968A15.2	-0.841809	+	chr12	54230939	54280133	ENSG00000094916.15	CBX5	-0.500123	-	16449
chr12	54276630	54345083	ENSG00000258344.1	RP11-968A15.8	-0.355592	+	chr12	54292110	54301121	ENSG00000123405.13	NFE2	-0.589997	-	9011
chr12	54276630	54345083	ENSG00000258344.1	RP11-968A15.8	-0.355592	+	chr12	54230939	54280133	ENSG00000094916.15	CBX5	-0.500123	-	3503
chr12	54549349	54579239	ENSG00000123360.11	PDE1B	1.73623	+	chr12	54575386	54588659	ENSG00000135447.16	PPP1R1A	2.23081	-	3853
chr12	55927613	55954027	ENSG00000065357.19	DGKA	-0.5207	+	chr12	55901412	55932560	ENSG00000170473.16	PYM1	-0.652872	-	4947
chr12	55966768	55972784	ENSG00000123374.10	CDK2	-0.473734	+	chr12	55954104	55973317	ENSG00000185664.14	PMEL	-0.0439772	-	6016
chr12	55973912	55996683	ENSG00000111540.15	RAB5B	0.0249712	+	chr12	55980431	55981035	ENSG00000237493.3	RP11-603J24.7	-0.881208	-	604
chr12	56118158	56127514	ENSG00000135482.6	ZC3H10	-0.833022	+	chr12	56120032	56129619	ENSG00000258317.1	RP11-603J24.5	-0.728114	-	7482
chr12	56128055	56144671	ENSG00000139641.12	ESYT1	-0.411733	+	chr12	56120032	56129619	ENSG00000258317.1	RP11-603J24.5	-0.728114	-	1564
chr12	56152255	56157982	ENSG00000196465.10	MYL6B	-0.761603	+	chr12	56150795	56157697	ENSG00000257809.1	RP11-603J24.14	-0.761603	-	5442
chr12	56158160	56162982	ENSG00000092841.18	MYL6	-0.44344	+	chr12	56162358	56190284	ENSG00000258199.1	RP11-977G19.5	-0.634963	-	624
chr12	57128492	57213351	ENSG00000123384.13	LRP1	-0.109386	+	chr12	57095476	57132139	ENSG00000166888.11	STAT6	0.460425	-	3647
chr12	57128492	57213351	ENSG00000123384.13	LRP1	-0.109386	+	chr12	57144619	57147619	ENSG00000259125.1	LRP1-AS	-0.881208	-	3000
chr12	57610179	57619379	ENSG00000240771.6	ARHGEF25	0.0331011	+	chr12	57612117	57618171	ENSG00000224713.4	AC025165.8	-0.0328141	-	6054
chr12	62260337	62417431	ENSG00000135655.15	USP15	0.251093	+	chr12	61708258	62279150	ENSG00000198673.10	FAM19A2	-0.0788618	-	18813
chr12	63779802	63809558	ENSG00000118600.11	TMEM5	-0.571736	+	chr12	63623787	63795718	ENSG00000249753.2	RP11-415I12.3	1.46873	-	15916
chr12	63844292	64162221	ENSG00000196935.8	SRGAP1	-0.375381	+	chr12	64108762	64120489	ENSG00000255817.1	RP11-196H14.4	-0.881208	-	11727
chr12	63844292	64162221	ENSG00000196935.8	SRGAP1	-0.375381	+	chr12	64038561	64097618	ENSG00000255886.1	RP11-196H14.2	-0.741991	-	59057
chr12	65278642	65488244	ENSG00000174099.10	MSRB3	-0.568711	+	chr12	65466907	65642372	ENSG00000250748.6	RP11-230G5.2	-0.698953	-	21337
chr12	70242993	70354993	ENSG00000111596.11	CNOT2	-0.367601	+	chr12	70321541	70324274	ENSG00000279530.2	RP11-398J13.1	-0.881208	-	2733
chr12	70468079	70543040	ENSG00000258168.5	RP11-588H23.3	-0.32913	+	chr12	70515865	70637440	ENSG00000127329.15	PTPRB	0.0196231	-	27175
chr12	71439769	71586310	ENSG00000139292.12	LGR5	-0.418737	+	chr12	71125084	71441898	ENSG00000127324.8	TSPAN8	1.86491	-	2129
chr12	71663969	71680639	ENSG00000173451.6	THAP2	-0.636909	+	chr12	71609471	71667725	ENSG00000133858.15	ZFC3H1	-0.507444	-	3756
chr12	72087265	72670757	ENSG00000072657.8	TRHDE	0.038294	+	chr12	72253512	72274907	ENSG00000236333.3	TRHDE-AS1	0.335182	-	21395
chr12	75334638	75370560	ENSG00000173401.9	GLIPR1L1	-0.545644	+	chr12	75275978	75390928	ENSG00000180881.19	CAPS2	-0.436801	-	35922
chr12	75480679	75503853	ENSG00000139278.9	GLIPR1	0.356782	+	chr12	75483453	75489820	ENSG00000257497.2	RP11-585P4.5	-0.309592	-	6367
chr12	75480679	75503853	ENSG00000139278.9	GLIPR1	0.356782	+	chr12	75490860	75511621	ENSG00000111615.13	KRR1	0.199453	-	12993
chr12	78863992	79452008	ENSG00000067715.13	SYT1	-0.432873	+	chr12	79341204	79503396	ENSG00000257894.2	RP1-78O14.1	-0.506794	-	110804
chr12	78863992	79452008	ENSG00000067715.13	SYT1	-0.432873	+	chr12	78960257	79045630	ENSG00000257191.1	RP11-390N6.1	-0.650247	-	85373
chr12	89525653	89548005	ENSG00000270344.2	POC1B-AS1	-0.21351	+	chr12	89419717	89526024	ENSG00000139323.13	POC1B	-0.241913	-	371
chr12	93677374	93894840	ENSG00000169372.12	CRADD	0.108447	+	chr12	93707790	93737823	ENSG00000258274.1	RP11-887P2.5	-0.530229	-	30033
chr12	94148722	94307675	ENSG00000136040.8	PLXNC1	-0.155963	+	chr12	94277757	94282844	ENSG00000258365.1	RP11-1105G2.3	-0.519553	-	5087
chr12	94148722	94307675	ENSG00000136040.8	PLXNC1	-0.155963	+	chr12	94168005	94186044	ENSG00000258035.1	RP11-74K11.2	-0.469033	-	18039
chr12	94148722	94307675	ENSG00000136040.8	PLXNC1	-0.155963	+	chr12	94272149	94277195	ENSG00000258172.1	RP11-1105G2.4	0.713517	-	5046
chr12	98515897	98550379	ENSG00000120802.13	TMPO	-0.427324	+	chr12	98512972	98516251	ENSG00000257167.2	TMPO-AS1	-0.797693	-	354
chr12	101568352	101686018	ENSG00000196091.13	MYBPC1	1.82143	+	chr12	101646719	101659970	ENSG00000257514.5	RP11-755O11.2	0.793253	-	13251
chr12	101696946	101744140	ENSG00000111666.10	CHPT1	2.23891	+	chr12	101731567	101739469	ENSG00000139351.14	SYCP3	-0.881208	-	7902
chr12	103587272	103766727	ENSG00000136011.14	STAB2	0.694238	+	chr12	103746314	103768858	ENSG00000257681.1	RP11-341G23.4	0.761052	-	20413
chr12	103930211	103953645	ENSG00000166598.14	HSP90B1	1.73281	+	chr12	103950201	103965708	ENSG00000204954.9	C12orf73	0.960699	-	3444
chr12	104986309	105074197	ENSG00000151131.10	C12orf45	0.0118381	+	chr12	105019789	105084577	ENSG00000136010.13	ALDH1L2	-0.0241376	-	54408
chr12	106250758	106252786	ENSG00000277715.1	RP11-651L5.3	-0.612729	+	chr12	106237876	106304279	ENSG00000136026.13	CKAP4	-0.170135	-	2028
chr12	106301928	106347015	ENSG00000166046.10	TCP11L2	-0.359298	+	chr12	106237876	106304279	ENSG00000136026.13	CKAP4	-0.170135	-	2351
chr12	106357657	106510198	ENSG00000013503.9	POLR3B	-0.466793	+	chr12	106495957	106774918	ENSG00000257545.4	RP11-144F15.1	-0.588938	-	14241
chr12	106955718	106978778	ENSG00000151135.9	TMEM263	-0.220857	+	chr12	106977290	106987166	ENSG00000120832.9	MTERF2	-0.354411	-	1488
chr12	107318412	107659642	ENSG00000151136.14	BTBD11	-0.27315	+	chr12	107610033	107617721	ENSG00000257579.1	RP11-128P10.1	-0.881208	-	7688
chr12	108515184	108525837	ENSG00000198855.6	FICD	-0.520138	+	chr12	108522579	108561400	ENSG00000075856.11	SART3	-0.423049	-	3258
chr12	109023088	109088026	ENSG00000135093.12	USP30	-0.33782	+	chr12	109052349	109053872	ENSG00000256262.1	USP30-AS1	-0.843152	-	1523
chr12	109347902	109455523	ENSG00000174527.9	MYO1H	0.30929	+	chr12	109445409	109447158	ENSG00000255655.1	RP11-256L11.3	-0.589997	-	1749
chr12	109347902	109455523	ENSG00000174527.9	MYO1H	0.30929	+	chr12	109448655	109477401	ENSG00000110906.12	KCTD10	0.521857	-	6868
chr12	109573254	109598117	ENSG00000110921.13	MVK	-0.272313	+	chr12	109553736	109573874	ENSG00000139428.11	MMAB	0.471668	-	620
chr12	112906776	112933222	ENSG00000089127.12	OAS1	2.04986	+	chr12	112907627	113017751	ENSG00000257452.1	RP1-71H24.1	2.20206	-	25595
chr12	112938351	112973249	ENSG00000111331.12	OAS3	1.69489	+	chr12	112907627	113017751	ENSG00000257452.1	RP1-71H24.1	2.20206	-	34898
chr12	112978394	113011723	ENSG00000111335.12	OAS2	-0.233937	+	chr12	112907627	113017751	ENSG00000257452.1	RP1-71H24.1	2.20206	-	33329
chr12	116910955	117031148	ENSG00000174989.12	FBXW8	0.300765	+	chr12	116977441	116987337	ENSG00000257279.1	RP11-231I16.1	-0.487217	-	9896
chr12	116910955	117031148	ENSG00000174989.12	FBXW8	0.300765	+	chr12	116948737	116951422	ENSG00000274554.1	RP11-240G22.5	-0.881208	-	2685
chr12	119178641	119221131	ENSG00000152137.6	HSPB8	3.86817	+	chr12	119182047	119183259	ENSG00000256609.1	RP11-64B16.4	-0.881208	-	1212
chr12	119334711	119541047	ENSG00000183273.6	CCDC60	-0.306285	+	chr12	119387986	119594501	ENSG00000248636.6	RP11-768F21.1	-0.288706	-	153061
chr12	120201290	120213138	ENSG00000255857.5	PXN-AS1	-0.405973	+	chr12	120210519	120265771	ENSG00000089159.16	PXN	-0.352754	-	2619
chr12	120533479	120577594	ENSG00000022840.15	RNF10	-0.458927	+	chr12	120503273	120534350	ENSG00000110871.14	COQ5	-0.0289731	-	871
chr12	120640551	120667324	ENSG00000157782.9	CABP1	-0.422129	+	chr12	120629610	120641591	ENSG00000256008.2	RP11-728G15.1	-0.784836	-	1040
chr12	121400040	121430623	ENSG00000170633.16	RNF34	-0.261287	+	chr12	121429096	121580791	ENSG00000089094.18	KDM2B	-0.357558	-	1527
chr12	123457640	123473154	ENSG00000184209.14	SNRNP35	-0.493966	+	chr12	123470053	123533718	ENSG00000188026.12	RILPL1	0.138496	-	3101
chr12	123762187	123935621	ENSG00000197653.15	DNAH10	-0.00394333	+	chr12	123925460	123926083	ENSG00000270028.1	RP11-380L11.4	-0.612098	-	623
chr12	123762187	123935621	ENSG00000197653.15	DNAH10	-0.00394333	+	chr12	123918659	123972831	ENSG00000119242.8	CCDC92	1.09081	-	16962
chr12	123762187	123935621	ENSG00000197653.15	DNAH10	-0.00394333	+	chr12	123926423	123934984	ENSG00000250091.2	DNAH10OS	-0.177033	-	8561
chr12	130953906	131141469	ENSG00000111452.12	ADGRD1	1.86327	+	chr12	130988311	130990028	ENSG00000280002.1	RP11-76C10.6	0.2351	-	1717
chr12	130953906	131141469	ENSG00000111452.12	ADGRD1	1.86327	+	chr12	130980666	130981367	ENSG00000279581.1	RP11-243M5.3	-0.881208	-	701
chr12	130953906	131141469	ENSG00000111452.12	ADGRD1	1.86327	+	chr12	131030569	131035487	ENSG00000256810.1	RP11-76C10.2	-0.14383	-	4918
chr12	130953906	131141469	ENSG00000111452.12	ADGRD1	1.86327	+	chr12	130956383	130958031	ENSG00000279940.1	RP11-243M5.5	-0.414691	-	1648
chr13	24408156	24597676	ENSG00000205822.10	TPTE2P6	1.83463	+	chr13	24420925	24512810	ENSG00000102699.5	PARP4	1.85882	-	91885
chr13	30906190	30925572	ENSG00000102802.9	MEDAG	0.978707	+	chr13	30881932	30933846	ENSG00000224743.6	TEX26-AS1	0.871311	-	19382
chr13	33180400	33281584	ENSG00000236581.8	STARD13-AS	-0.269039	+	chr13	33103134	33350630	ENSG00000133121.20	STARD13	0.049956	-	101184
chr13	36346493	36369601	ENSG00000120664.10	SPG20-AS1	-0.603138	+	chr13	36301637	36370180	ENSG00000133104.12	SPG20	0.136944	-	23108
chr13	36998815	37009311	ENSG00000120699.12	EXOSC8	-0.497339	+	chr13	36949774	37000261	ENSG00000120697.8	ALG5	-0.51063	-	1446
chr13	41132938	41236686	ENSG00000278390.4	RP11-74J13.8	-0.540061	+	chr13	41189832	41194566	ENSG00000120696.8	KBTBD7	-0.60067	-	4734
chr13	41132938	41236686	ENSG00000278390.4	RP11-74J13.8	-0.540061	+	chr13	41216368	41263577	ENSG00000120662.15	MTRF1	-0.285268	-	20318
chr13	44110450	44240517	ENSG00000227258.5	SMIM2-AS1	0.674019	+	chr13	44143542	44161257	ENSG00000139656.6	SMIM2	-0.348929	-	17715
chr13	44110450	44240517	ENSG00000227258.5	SMIM2-AS1	0.674019	+	chr13	44146469	44158222	ENSG00000235285.1	SMIM2-IT1	-0.365989	-	11753
chr13	45464897	45536630	ENSG00000136152.14	COG3	-0.34716	+	chr13	45534521	45615739	ENSG00000165837.11	ERICH6B	-0.400245	-	2109
chr13	48303774	48481986	ENSG00000139687.13	RB1	0.525469	+	chr13	48389566	48444704	ENSG00000139679.15	LPAR6	1.35141	-	55138
chr13	49995887	50018451	ENSG00000204977.9	TRIM13	-0.470297	+	chr13	49982551	50125720	ENSG00000231607.10	DLEU2	-0.527448	-	22564
chr13	50082170	50723236	ENSG00000176124.11	DLEU1	-0.233653	+	chr13	49982551	50125720	ENSG00000231607.10	DLEU2	-0.527448	-	43550
chr13	50082170	50723236	ENSG00000176124.11	DLEU1	-0.233653	+	chr13	50711007	50843939	ENSG00000186047.9	DLEU7	0.182567	-	12229
chr13	51452366	51552364	ENSG00000236778.7	INTS6-AS1	-0.487217	+	chr13	51354076	51453592	ENSG00000102786.14	INTS6	-0.420799	-	1226
chr13	75620433	75859870	ENSG00000136153.19	LMO7	0.650209	+	chr13	75604827	75635994	ENSG00000261105.5	LMO7-AS1	-0.117723	-	15561
chr13	77535673	77645263	ENSG00000136155.16	SCEL	-0.349633	+	chr13	77599754	77606551	ENSG00000224347.6	SCEL-AS1	-0.145606	-	6797
chr13	77919768	78617328	ENSG00000234377.7	RNF219-AS1	-0.299935	+	chr13	78614290	78659179	ENSG00000152193.7	RNF219	-0.480877	-	3038
chr13	95433603	95578201	ENSG00000134873.9	CLDN10	0.827707	+	chr13	95479443	95533910	ENSG00000223392.1	CLDN10-AS1	1.66104	-	54467
chr13	98142561	98455176	ENSG00000152767.16	FARP1	1.49915	+	chr13	98445184	98577151	ENSG00000102572.14	STK24	1.30604	-	9992
chr13	99200773	99386434	ENSG00000134882.15	UBAC2	0.182936	+	chr13	99254713	99261744	ENSG00000125245.12	GPR18	-0.881208	-	7031
chr13	99200773	99386434	ENSG00000134882.15	UBAC2	0.182936	+	chr13	99294529	99307405	ENSG00000169508.6	GPR183	-0.146223	-	12876
chr13	100089014	100530163	ENSG00000175198.15	PCCA	-0.323054	+	chr13	100464439	100481157	ENSG00000234650.5	PCCA-AS1	-0.752403	-	16718
chr13	100708324	101059286	ENSG00000233009.1	NALCN-AS1	0.541581	+	chr13	101053775	101416492	ENSG00000102452.15	NALCN	-0.0461295	-	5511
chr13	108596151	109208007	ENSG00000041515.15	MYO16	1.04303	+	chr13	109163901	109201483	ENSG00000236242.1	MYO16-AS1	0.668116	-	37582
chr13	110305811	110513027	ENSG00000134871.17	COL4A2	3.68918	+	chr13	110502574	110507751	ENSG00000232814.2	COL4A2-AS1	0.901984	-	5177
chr13	110305811	110513027	ENSG00000134871.17	COL4A2	3.68918	+	chr13	110456395	110463287	ENSG00000224821.5	COL4A2-AS2	1.02012	-	6892
chr13	110305811	110513027	ENSG00000134871.17	COL4A2	3.68918	+	chr13	110148962	110307149	ENSG00000187498.14	COL4A1	1.76203	-	1338
chr13	110712735	110723339	ENSG00000153487.12	ING1	-0.596193	+	chr13	110641416	110713277	ENSG00000134905.16	CARS2	0.41456	-	542
chr13	112894377	113099739	ENSG00000126217.20	MCF2L	1.77981	+	chr13	112964834	112966131	ENSG00000267868.1	RP11-120K24.3	-0.709468	-	1297
chr13	112894377	113099739	ENSG00000126217.20	MCF2L	1.77981	+	chr13	112967483	112968824	ENSG00000235280.2	MCF2L-AS1	-0.323054	-	1341
chr13	113833491	113845744	ENSG00000233695.2	GAS6-AS1	1.47039	+	chr13	113820557	113864067	ENSG00000183087.14	GAS6	3.4058	-	12253
chr14	20451584	20451918	ENSG00000258515.1	RP11-203M5.7	-0.542076	+	chr14	20446667	20455105	ENSG00000092094.10	OSGEP	0.916333	-	334
chr14	20684099	20701215	ENSG00000258818.3	RNASE4	0.0230538	+	chr14	20693479	20707120	ENSG00000258451.1	RP11-903H12.3	0.0989646	-	7736
chr14	21030225	21036276	ENSG00000179636.14	TPPP2	-0.419287	+	chr14	21016762	21070872	ENSG00000165795.23	NDRG2	1.5639	-	6051
chr14	21042225	21044234	ENSG00000165799.4	RNASE7	-0.554484	+	chr14	21016762	21070872	ENSG00000165795.23	NDRG2	1.5639	-	2009
chr14	21070269	21090045	ENSG00000165801.9	ARHGEF40	0.372679	+	chr14	21016762	21070872	ENSG00000165795.23	NDRG2	1.5639	-	603
chr14	21476673	21499024	ENSG00000092203.13	TOX4	-0.442803	+	chr14	21459019	21476973	ENSG00000129472.13	RAB2B	-0.19902	-	300
chr14	22918946	22926900	ENSG00000237054.9	PRMT5-AS1	-0.46776	+	chr14	22922175	22929585	ENSG00000100462.15	PRMT5	-0.6628	-	4725
chr14	22929608	22955562	ENSG00000257285.5	RP11-298I3.1	-0.0802284	+	chr14	22946227	22957161	ENSG00000092036.18	HAUS4	0.308905	-	9335
chr14	22982697	22998423	ENSG00000258457.5	RP11-298I3.4	-0.502976	+	chr14	22985907	23010166	ENSG00000100802.14	C14orf93	-0.515131	-	12516
chr14	23298917	23311759	ENSG00000129473.9	BCL2L2	-0.284998	+	chr14	23295914	23301583	ENSG00000235194.8	PPP1R3E	-0.554484	-	2666
chr14	23955034	23969279	ENSG00000157326.18	DHRS4	1.6472	+	chr14	23938730	23988817	ENSG00000215256.3	DHRS4-AS1	1.44014	-	14245
chr14	23969873	24006408	ENSG00000187630.15	DHRS4L2	1.9784	+	chr14	23938730	23988817	ENSG00000215256.3	DHRS4-AS1	1.44014	-	18944
chr14	24094052	24110598	ENSG00000100889.11	PCK2	-0.365989	+	chr14	24080106	24095130	ENSG00000129535.12	NRL	-0.796066	-	1078
chr14	24429934	24441834	ENSG00000100441.9	KHNYN	1.17215	+	chr14	24426531	24430954	ENSG00000139899.10	CBLN3	1.50764	-	1020
chr14	30622111	30735812	ENSG00000092108.20	SCFD1	-0.390475	+	chr14	30734925	30822702	ENSG00000258558.1	RP11-159L20.2	-0.188327	-	887
chr14	30874542	30890618	ENSG00000100473.15	COCH	0.798853	+	chr14	30876178	30889615	ENSG00000258525.1	RP11-829H16.3	0.51995	-	13437
chr14	31248627	31302739	ENSG00000257831.1	RP11-596D21.1	-0.753019	+	chr14	31291790	31420285	ENSG00000129493.14	HEATR5A	-0.595324	-	10949
chr14	31420295	31452883	ENSG00000250365.6	CTD-2213F21.2	-0.231505	+	chr14	31427506	31428188	ENSG00000203546.7	RP11-176H8.1	-0.715317	-	682
chr14	31420295	31452883	ENSG00000250365.6	CTD-2213F21.2	-0.231505	+	chr14	31446035	31457510	ENSG00000129480.12	DTD2	-0.410698	-	6848
chr14	32329272	32837681	ENSG00000151320.10	AKAP6	0.141616	+	chr14	32373336	32417974	ENSG00000258580.1	RP11-320M16.2	-0.881208	-	44638
chr14	34981956	35029567	ENSG00000100883.11	SRP54	-0.211423	+	chr14	34920857	34982532	ENSG00000258704.6	SRP54-AS1	-0.419979	-	576
chr14	36320752	36656163	ENSG00000283098.1	RP11-964E11.3	-0.281997	+	chr14	36473287	36513829	ENSG00000229415.9	SFTA3	-0.44056	-	40542
chr14	36320752	36656163	ENSG00000283098.1	RP11-964E11.3	-0.281997	+	chr14	36516391	36521149	ENSG00000136352.17	NKX2-1	-0.881208	-	4758
chr14	36320752	36656163	ENSG00000283098.1	RP11-964E11.3	-0.281997	+	chr14	36647082	36658801	ENSG00000258661.1	RP11-964E11.2	-0.552882	-	9081
chr14	36657567	36679288	ENSG00000198807.12	PAX9	-0.420422	+	chr14	36647082	36658801	ENSG00000258661.1	RP11-964E11.2	-0.552882	-	1234
chr14	37595846	38041442	ENSG00000139865.16	TTC6	-0.3998	+	chr14	37589983	37596059	ENSG00000129514.5	FOXA1	-0.748314	-	213
chr14	37595846	38041442	ENSG00000139865.16	TTC6	-0.3998	+	chr14	38034286	38194281	ENSG00000259048.1	CTD-2058B24.2	-0.711642	-	7156
chr14	39175312	39183218	ENSG00000100941.8	PNN	-0.356334	+	chr14	39174884	39175880	ENSG00000259083.1	RP11-407N17.4	-0.485925	-	568
chr14	39265283	39388513	ENSG00000150527.16	CTAGE5	-0.0720068	+	chr14	39265702	39267061	ENSG00000258940.2	RP11-407N17.5	-0.704949	-	1359
chr14	50448832	50456742	ENSG00000259113.1	RP11-406H23.2	-0.449089	+	chr14	50418524	50561126	ENSG00000012983.11	MAP4K5	-0.600179	-	7910
chr14	50532655	50631077	ENSG00000198513.11	ATL1	-0.50035	+	chr14	50418524	50561126	ENSG00000012983.11	MAP4K5	-0.600179	-	28471
chr14	51333392	51365557	ENSG00000258479.5	LINC00640	-0.379678	+	chr14	51344913	51385603	ENSG00000258942.1	RP11-255G12.2	-0.455428	-	20644
chr14	55271308	55361918	ENSG00000178974.9	FBXO34	0.048341	+	chr14	55262766	55272075	ENSG00000258413.1	RP11-665C16.6	-0.741183	-	767
chr14	58200079	58235636	ENSG00000131966.13	ACTR10	-0.491652	+	chr14	57999734	58298139	ENSG00000139971.15	C14orf37	-0.137003	-	35557
chr14	61187558	61550976	ENSG00000027075.14	PRKCH	-0.253008	+	chr14	61277369	61281840	ENSG00000182107.6	TMEM30B	-0.44515	-	4471
chr14	61187558	61550976	ENSG00000027075.14	PRKCH	-0.253008	+	chr14	61298163	61322818	ENSG00000247287.2	RP11-902B17.1	-0.710017	-	24655
chr14	61187558	61550976	ENSG00000027075.14	PRKCH	-0.253008	+	chr14	61537507	61545287	ENSG00000258926.1	RP11-47I22.1	-0.513815	-	7780
chr14	63852982	64226433	ENSG00000054654.16	SYNE2	1.66611	+	chr14	64084231	64303659	ENSG00000140009.18	ESR2	1.78641	-	142202
chr14	64986719	65062598	ENSG00000257365.7	FNTB	-0.368561	+	chr14	65006173	65102695	ENSG00000125952.18	MAX	0.387741	-	56425
chr14	65410591	65744121	ENSG00000033170.16	FUT8	-0.152922	+	chr14	65411993	65412690	ENSG00000276116.2	FUT8-AS1	-0.881208	-	697
chr14	67533300	67589310	ENSG00000054690.13	PLEKHH1	0.376275	+	chr14	67581954	67600287	ENSG00000100564.8	PIGH	0.115495	-	7356
chr14	67533300	67589310	ENSG00000054690.13	PLEKHH1	0.376275	+	chr14	67447083	67533739	ENSG00000198133.8	TMEM229B	0.168312	-	439
chr14	67619797	67651720	ENSG00000081181.7	ARG2	-0.105558	+	chr14	67647074	67674831	ENSG00000100568.10	VTI1B	-0.137003	-	4646
chr14	67819778	68730218	ENSG00000182185.18	RAD51B	1.22245	+	chr14	68627165	68628445	ENSG00000259038.1	CTD-2325P2.4	-0.562263	-	1280
chr14	69191510	69244020	ENSG00000081177.18	EXD2	-0.500394	+	chr14	69239165	69260567	ENSG00000258520.1	RP11-363J20.2	-0.517881	-	4855
chr14	69191510	69244020	ENSG00000081177.18	EXD2	-0.500394	+	chr14	69183019	69214092	ENSG00000258957.1	RP11-363J20.1	-0.763184	-	22582
chr14	69854130	70032366	ENSG00000198732.10	SMOC1	2.58216	+	chr14	69885339	69886140	ENSG00000242071.3	RPL7AP6	-0.365989	-	801
chr14	71320448	71741229	ENSG00000197555.9	SIPA1L1	-0.308924	+	chr14	71292728	71321814	ENSG00000259146.3	RP1-261D10.2	-0.608333	-	1366
chr14	71932438	72566529	ENSG00000182732.16	RGS6	0.296343	+	chr14	72552579	72595125	ENSG00000258871.1	RP3-514A23.2	0.0326812	-	13950
chr14	73058784	73123898	ENSG00000119707.13	RBM25	-0.426014	+	chr14	73057924	73059415	ENSG00000258813.2	RP11-109N23.4	-0.753456	-	631
chr14	73237496	73274640	ENSG00000100767.15	PAPLN	1.39606	+	chr14	73242650	73245979	ENSG00000258376.2	RP4-647C14.2	0.306035	-	3329
chr14	73237496	73274640	ENSG00000100767.15	PAPLN	1.39606	+	chr14	73272181	73272494	ENSG00000258944.1	RP4-647C14.3	-0.549631	-	313
chr14	73490963	73493392	ENSG00000170468.7	RIOX1	-0.700881	+	chr14	73478483	73558947	ENSG00000187105.8	HEATR4	-0.519705	-	2429
chr14	73787359	73803270	ENSG00000259065.1	RP5-1021I20.1	-0.00599035	+	chr14	73715121	73790285	ENSG00000156030.13	ELMSAN1	-0.112299	-	2926
chr14	73949925	73961903	ENSG00000119723.16	COQ6	-0.419658	+	chr14	73958009	74019352	ENSG00000187097.12	ENTPD5	0.152348	-	3894
chr14	73949925	73961903	ENSG00000119723.16	COQ6	-0.419658	+	chr14	73931500	73950251	ENSG00000156050.8	FAM161B	-0.487842	-	326
chr14	74019399	74082863	ENSG00000119636.15	BBOF1	0.0185027	+	chr14	74056849	74084493	ENSG00000119711.12	ALDH6A1	-0.0885634	-	26014
chr14	74493719	74497106	ENSG00000165898.13	ISCA2	-0.641285	+	chr14	74476191	74494177	ENSG00000119655.10	NPC2	-0.574298	-	458
chr14	75002910	75011268	ENSG00000119718.10	EIF2B2	-0.407458	+	chr14	75004718	75008481	ENSG00000258646.1	RP11-950C14.3	-0.881208	-	3763
chr14	75064169	75079352	ENSG00000119703.13	ZC2HC1C	0.00566095	+	chr14	75053220	75069279	ENSG00000119640.8	ACYP1	-0.394612	-	5110
chr14	75127344	75136930	ENSG00000259138.1	RP11-950C14.7	-0.0755708	+	chr14	75131469	75176631	ENSG00000170348.8	TMED10	-0.158744	-	5461
chr14	76151915	76254342	ENSG00000089916.17	GPATCH2L	0.217324	+	chr14	76131706	76152627	ENSG00000283629.1	RP11-361H10.7	-0.881208	-	712
chr14	76762188	76783015	ENSG00000071246.10	VASH1	0.0520187	+	chr14	76774283	76774913	ENSG00000259081.1	RP11-488C13.6	-0.434685	-	630
chr14	77376688	77391497	ENSG00000100583.4	SAMD15	-0.705411	+	chr14	77335020	77377109	ENSG00000100580.7	TMED8	-0.31232	-	421
chr14	77708070	77760829	ENSG00000119705.9	SLIRP	-0.387793	+	chr14	77717598	77761207	ENSG00000100603.13	SNW1	-0.391664	-	43231
chr14	80954988	81146302	ENSG00000165409.16	TSHR	0.576959	+	chr14	81107032	81170414	ENSG00000258999.1	RP11-114N19.3	0.473412	-	39270
chr14	80954988	81146302	ENSG00000165409.16	TSHR	0.576959	+	chr14	80476982	80959517	ENSG00000100629.16	CEP128	-0.522707	-	4529
chr14	88384923	88470350	ENSG00000042317.16	SPATA7	-0.442803	+	chr14	88465777	88554733	ENSG00000070778.12	PTPN21	0.155647	-	4573
chr14	88499333	88515502	ENSG00000258983.2	RP11-507K2.2	0.344838	+	chr14	88465777	88554733	ENSG00000070778.12	PTPN21	0.155647	-	16169
chr14	89417353	89419793	ENSG00000258920.1	FOXN3-AS1	-0.784418	+	chr14	89124870	89619149	ENSG00000053254.15	FOXN3	-0.0343539	-	2440
chr14	90396501	90408261	ENSG00000198668.10	CALM1	1.11618	+	chr14	90402522	90402778	ENSG00000258424.1	RP11-471B22.2	-0.625114	-	256
chr14	93918893	93929608	ENSG00000140067.6	FAM181A	-0.01793	+	chr14	93904729	93927066	ENSG00000258584.1	FAM181A-AS1	-0.301587	-	8173
chr14	96255823	96268967	ENSG00000100739.10	BDKRB1	-0.213181	+	chr14	96259410	96268429	ENSG00000258793.1	RP11-404P21.3	-0.268833	-	9019
chr14	99481168	99535044	ENSG00000090061.17	CCNK	-0.606893	+	chr14	99500179	99604026	ENSG00000205476.8	CCDC85C	-0.604268	-	34865
chr14	99971448	100143956	ENSG00000196405.12	EVL	1.08098	+	chr14	100052802	100074878	ENSG00000258560.1	CTD-2376I20.1	-0.10838	-	22076
chr14	101761797	101927989	ENSG00000078304.19	PPP2R5C	-0.0904068	+	chr14	101833434	101839531	ENSG00000256705.3	CTD-2017C7.1	-0.34425	-	6097
chr14	101761797	101927989	ENSG00000078304.19	PPP2R5C	-0.0904068	+	chr14	101796554	101810321	ENSG00000259088.1	CTD-2017C7.2	-0.881208	-	13767
chr14	101964527	102050791	ENSG00000197102.10	DYNC1H1	-0.322103	+	chr14	102036314	102066228	ENSG00000258959.1	RP11-1017G21.4	-0.367744	-	14477
chr14	104579683	104590515	ENSG00000184601.10	C14orf180	0.280065	+	chr14	104474677	104605647	ENSG00000258986.6	TMEM179	1.42594	-	10832
chr14	105248911	105251093	ENSG00000184887.13	BTBD6	1.05945	+	chr14	105209285	105315589	ENSG00000185024.16	BRF1	0.417354	-	2182
chr15	22757856	22778741	ENSG00000274253.4	RP11-566K19.6	0.116102	+	chr15	22770522	22776199	ENSG00000259425.5	RP11-566K19.5	-0.417154	-	5677
chr15	22773287	22829791	ENSG00000170113.15	NIPA1	0.583946	+	chr15	22770522	22776199	ENSG00000259425.5	RP11-566K19.5	-0.417154	-	2912
chr15	24979556	25419462	ENSG00000224078.13	SNHG14	4.02647	+	chr15	25027735	25031872	ENSG00000257647.1	RP11-701H24.3	-0.881208	-	4137
chr15	24979556	25419462	ENSG00000224078.13	SNHG14	4.02647	+	chr15	25333727	25439056	ENSG00000114062.18	UBE3A	1.59531	-	85735
chr15	31216019	31224445	ENSG00000259448.2	RP11-16E12.1	-0.277798	+	chr15	31221998	31230838	ENSG00000259772.6	RP11-16E12.2	-0.343331	-	2447
chr15	32593455	32607310	ENSG00000232653.8	GOLGA8N	-0.155608	+	chr15	32586118	32615143	ENSG00000262728.5	RP11-1000B6.8	-0.278271	-	13855
chr15	33310944	33866121	ENSG00000198838.13	RYR3	0.401713	+	chr15	33858601	33864825	ENSG00000259287.2	RP11-3D4.2	-0.301587	-	6224
chr15	33310944	33866121	ENSG00000198838.13	RYR3	0.401713	+	chr15	33854912	33856809	ENSG00000259408.2	RP11-3D4.3	-0.57676	-	1897
chr15	34755083	34812923	ENSG00000250007.6	RP11-814P5.1	0.587895	+	chr15	34788095	34796139	ENSG00000159251.6	ACTC1	0.65951	-	8044
chr15	36579610	36810248	ENSG00000186073.11	C15orf41	-0.355012	+	chr15	36641185	36669097	ENSG00000261191.1	RP11-16L14.2	-0.72504	-	27912
chr15	36579610	36810248	ENSG00000186073.11	C15orf41	-0.355012	+	chr15	36798595	36818459	ENSG00000223518.5	CSNK1A1P1	-0.439336	-	11653
chr15	40238758	40277487	ENSG00000137843.11	PAK6	0.00379269	+	chr15	40250663	40252887	ENSG00000176753.5	C15orf56	-0.453035	-	2224
chr15	40439720	40468242	ENSG00000140320.11	BAHD1	-0.643274	+	chr15	40464192	40465334	ENSG00000259211.1	RP11-64K12.8	-0.609108	-	1142
chr15	40488040	40558019	ENSG00000259536.5	RP11-111A22.1	0.456075	+	chr15	40528682	40565057	ENSG00000128891.15	C15orf57	0.747378	-	29337
chr15	40770289	40772449	ENSG00000188277.9	C15orf62	-0.721312	+	chr15	40765154	40780567	ENSG00000104129.9	DNAJC17	-0.544853	-	2160
chr15	40844017	40858207	ENSG00000166145.14	SPINT1	-0.0583768	+	chr15	40835807	40844387	ENSG00000261183.5	RP11-532F12.5	-0.716843	-	370
chr15	41774433	41827636	ENSG00000137802.13	MAPKBP1	-0.156848	+	chr15	41825098	41827936	ENSG00000250379.1	RP11-23P13.4	-0.29199	-	2538
chr15	41972762	41999094	ENSG00000246740.2	PLA2G4E-AS1	-0.433112	+	chr15	41981581	42051190	ENSG00000188089.13	PLA2G4E	-0.37571	-	17513
chr15	42491243	42545356	ENSG00000092531.9	SNAP23	-0.296754	+	chr15	42537819	42548802	ENSG00000180979.9	LRRC57	-0.45119	-	7537
chr15	43123278	43185146	ENSG00000137842.6	TMEM62	-0.731893	+	chr15	43106224	43221283	ENSG00000166947.11	EPB42	-0.644813	-	61868
chr15	43369220	43409771	ENSG00000137822.12	TUBGCP4	-0.39739	+	chr15	43358171	43371025	ENSG00000140265.12	ZSCAN29	-0.25709	-	1805
chr15	43369220	43409771	ENSG00000137822.12	TUBGCP4	-0.39739	+	chr15	43403060	43510728	ENSG00000067369.13	TP53BP1	-0.446459	-	6711
chr15	43593053	43604901	ENSG00000237289.9	CKMT1B	-0.370355	+	chr15	43599533	43618800	ENSG00000242866.9	STRC	-0.192644	-	5368
chr15	45129938	45165576	ENSG00000137857.17	DUOX1	2.95376	+	chr15	45152663	45153217	ENSG00000259539.1	CTD-2651B20.1	-0.502084	-	554
chr15	45448426	45497281	ENSG00000259354.5	RP11-519G16.3	-0.570403	+	chr15	45479744	45522807	ENSG00000104154.6	SLC30A4	-0.473513	-	17537
chr15	49155661	49367869	ENSG00000156958.14	GALK2	-0.432548	+	chr15	49326961	49620931	ENSG00000166262.15	FAM227B	0.256162	-	40908
chr15	49343607	49344254	ENSG00000275580.1	RP11-295H24.4	-0.562263	+	chr15	49326961	49620931	ENSG00000166262.15	FAM227B	0.256162	-	647
chr15	49423095	49488775	ENSG00000140285.9	FGF7	0.309273	+	chr15	49326961	49620931	ENSG00000166262.15	FAM227B	0.256162	-	65680
chr15	50424379	50514419	ENSG00000138592.13	USP8	-0.454205	+	chr15	50497231	50498744	ENSG00000259298.1	RP11-562A8.4	-0.519676	-	1513
chr15	50424379	50514419	ENSG00000138592.13	USP8	-0.454205	+	chr15	50494017	50497080	ENSG00000259618.1	RP11-562A8.5	-0.536466	-	3063
chr15	51037487	51293912	ENSG00000259240.1	RP11-108K3.1	0.742834	+	chr15	51056597	51105276	ENSG00000183578.6	TNFAIP8L3	0.341877	-	48679
chr15	51037487	51293912	ENSG00000259240.1	RP11-108K3.1	0.742834	+	chr15	51208056	51338610	ENSG00000137869.14	CYP19A1	0.686996	-	85856
chr15	51414096	51466529	ENSG00000259678.1	RP11-707P17.1	-0.12198	+	chr15	51447710	51622833	ENSG00000104093.13	DMXL2	-0.0452672	-	18819
chr15	51829627	51947291	ENSG00000138594.13	TMOD3	0.769951	+	chr15	51887559	51901123	ENSG00000259201.1	RP11-56B16.5	-0.692003	-	13564
chr15	51829627	51947291	ENSG00000138594.13	TMOD3	0.769951	+	chr15	51919072	51930627	ENSG00000259556.2	RP11-56B16.2	-0.142598	-	11555
chr15	51829627	51947291	ENSG00000138594.13	TMOD3	0.769951	+	chr15	51938024	51971806	ENSG00000166477.12	LEO1	-0.551805	-	9267
chr15	51952105	52067372	ENSG00000069956.11	MAPK6	-0.568097	+	chr15	51938024	51971806	ENSG00000166477.12	LEO1	-0.551805	-	19701
chr15	51952105	52067372	ENSG00000069956.11	MAPK6	-0.568097	+	chr15	52056674	52100523	ENSG00000259712.1	CTD-2184D3.5	-0.617253	-	10698
chr15	52577841	52598709	ENSG00000260618.1	RP11-23N2.4	-0.430391	+	chr15	52581320	52709817	ENSG00000047346.12	FAM214A	-0.276798	-	17389
chr15	56244008	56445997	ENSG00000151575.14	TEX9	-0.458186	+	chr15	56421543	56465137	ENSG00000138587.5	MNS1	-0.460338	-	24454
chr15	57375966	57550727	ENSG00000128849.10	CGNL1	1.91456	+	chr15	57527186	57529009	ENSG00000261265.1	CTD-2515H24.4	0.607202	-	1823
chr15	58138168	58185911	ENSG00000103569.9	AQP9	-0.409878	+	chr15	57953423	58497866	ENSG00000128918.14	ALDH1A2	2.24784	-	47743
chr15	58410568	58569843	ENSG00000166035.10	LIPC	0.0907192	+	chr15	57953423	58497866	ENSG00000128918.14	ALDH1A2	2.24784	-	87298
chr15	58410568	58569843	ENSG00000166035.10	LIPC	0.0907192	+	chr15	58434889	58498735	ENSG00000259293.1	LIPC-AS1	-0.359298	-	63846
chr15	59594874	59640239	ENSG00000140297.12	GCNT3	0.0450899	+	chr15	59638061	59657538	ENSG00000140307.10	GTF2A2	-0.108844	-	2178
chr15	62390525	62844631	ENSG00000171914.16	TLN2	0.40817	+	chr15	62827674	62884034	ENSG00000259370.2	RP11-1069G10.1	0.903867	-	16957
chr15	63042631	63071915	ENSG00000140416.19	TPM1	4.07539	+	chr15	63047726	63049387	ENSG00000259498.1	RP11-244F12.3	0.106761	-	1661
chr15	63928273	63935953	ENSG00000259351.1	RP11-111E14.1	-0.602131	+	chr15	63907035	64072033	ENSG00000035664.11	DAPK2	1.38252	-	7680
chr15	64701247	64719602	ENSG00000259635.1	AC100830.3	-0.661606	+	chr15	64687572	64703281	ENSG00000180304.14	OAZ2	-0.563209	-	2034
chr15	68054178	68198603	ENSG00000033800.13	PIAS1	0.202586	+	chr15	68193846	68206110	ENSG00000129007.14	CALML4	-0.202372	-	4757
chr15	71096951	71783383	ENSG00000187720.14	THSD4	0.868533	+	chr15	71110243	71115494	ENSG00000225362.8	CT62	-0.881208	-	5251
chr15	71096951	71783383	ENSG00000187720.14	THSD4	0.868533	+	chr15	71547607	71549832	ENSG00000278408.1	RP11-1123I8.1	-0.881208	-	2225
chr15	71096951	71783383	ENSG00000187720.14	THSD4	0.868533	+	chr15	71147649	71189042	ENSG00000259964.6	THSD4-AS1	-0.881208	-	41393
chr15	72114257	72143688	ENSG00000166192.14	SENP8	-0.677626	+	chr15	71822455	72118577	ENSG00000066933.15	MYO9A	-0.417511	-	4320
chr15	72278866	72351794	ENSG00000261460.1	RP11-106M3.3	-0.309719	+	chr15	72284726	72320129	ENSG00000140488.15	CELF6	-0.617513	-	35403
chr15	72278866	72351794	ENSG00000261460.1	RP11-106M3.3	-0.309719	+	chr15	72340918	72376112	ENSG00000213614.9	HEXA	-0.312279	-	10876
chr15	73925988	73952137	ENSG00000129038.15	LOXL1	0.370038	+	chr15	73908070	73928248	ENSG00000261801.5	LOXL1-AS1	-0.208498	-	2260
chr15	74598499	74645414	ENSG00000179335.18	CLK3	-0.525385	+	chr15	74630557	74696292	ENSG00000179151.11	EDC3	-0.726879	-	14857
chr15	76059836	76229121	ENSG00000169758.12	TMEM266	-0.26643	+	chr15	76174890	76181486	ENSG00000259422.1	RP11-593F23.1	-0.881208	-	6596
chr15	76059836	76229121	ENSG00000169758.12	TMEM266	-0.26643	+	chr15	76215354	76311472	ENSG00000140374.15	ETFA	-0.141114	-	13767
chr15	76336723	76342476	ENSG00000159556.9	ISL2	-0.619014	+	chr15	76339608	76340275	ENSG00000259514.1	RP11-685G9.2	-0.881208	-	667
chr15	77976041	77993057	ENSG00000261143.1	ADAMTS7P3	0.710656	+	chr15	77984035	78077724	ENSG00000167202.11	TBC1D2B	1.31309	-	9022
chr15	78264156	78282196	ENSG00000140403.12	DNAJA4	1.8354	+	chr15	78277834	78299700	ENSG00000140395.8	WDR61	0.758054	-	4362
chr15	80779342	80951776	ENSG00000103888.16	CEMIP	-0.130658	+	chr15	80946288	80989878	ENSG00000117899.10	MESDC2	-0.226948	-	5488
chr15	80779342	80951776	ENSG00000103888.16	CEMIP	-0.130658	+	chr15	80896190	80909777	ENSG00000259649.4	RP11-351M8.1	-0.653611	-	13587
chr15	81427447	81755217	ENSG00000259543.1	CTD-2034I4.1	0.0703985	+	chr15	81660481	81871125	ENSG00000259692.5	RP11-499F3.2	-0.197754	-	94736
chr15	82355141	82420075	ENSG00000259429.5	UBE2Q2P2	1.15869	+	chr15	82372195	82372912	ENSG00000237550.5	RPL9P9	-0.752403	-	717
chr15	82459471	82477202	ENSG00000276710.4	CSPG4P10	2.40399	+	chr15	82472992	82513950	ENSG00000255769.7	GOLGA2P10	1.19418	-	4210
chr15	82540869	82562374	ENSG00000278013.1	RP11-379H8.1	-0.586334	+	chr15	82543202	82648861	ENSG00000214575.9	CPEB1	-0.627981	-	19172
chr15	82647769	82692820	ENSG00000259462.2	CPEB1-AS1	-0.502084	+	chr15	82543202	82648861	ENSG00000214575.9	CPEB1	-0.627981	-	1092
chr15	82647769	82692820	ENSG00000259462.2	CPEB1-AS1	-0.502084	+	chr15	82659280	82709914	ENSG00000103723.12	AP3B2	-0.465377	-	33540
chr15	82925883	83103443	ENSG00000259805.1	RP11-382A20.5	0.495735	+	chr15	82988440	83011641	ENSG00000169609.13	C15orf40	-0.324804	-	23201
chr15	82925883	83103443	ENSG00000259805.1	RP11-382A20.5	0.495735	+	chr15	83016421	83067334	ENSG00000064726.9	BTBD1	0.546202	-	50913
chr15	82925883	83103443	ENSG00000259805.1	RP11-382A20.5	0.495735	+	chr15	82836945	82986153	ENSG00000103942.12	HOMER2	-0.403501	-	60270
chr15	84600985	84627796	ENSG00000176371.13	ZSCAN2	-0.545716	+	chr15	84597808	84633823	ENSG00000275120.2	RP11-182J1.18	-0.511033	-	26811
chr15	84632278	84647478	ENSG00000176700.19	SCAND2P	-0.340156	+	chr15	84597808	84633823	ENSG00000275120.2	RP11-182J1.18	-0.511033	-	1545
chr15	84632278	84647478	ENSG00000176700.19	SCAND2P	-0.340156	+	chr15	84639280	84654343	ENSG00000177082.12	WDR73	-0.315323	-	8198
chr15	85380570	85749358	ENSG00000170776.21	AKAP13	2.66018	+	chr15	85744108	85750281	ENSG00000259407.1	RP11-158M2.3	2.4212	-	5250
chr15	85380570	85749358	ENSG00000170776.21	AKAP13	2.66018	+	chr15	85619622	85670948	ENSG00000259367.1	RP11-815J21.4	0.185799	-	51326
chr15	89243948	89317261	ENSG00000140525.17	FANCI	-0.239428	+	chr15	89316304	89334861	ENSG00000140521.12	POLG	-0.229085	-	957
chr15	90001391	90081438	ENSG00000140548.9	ZNF710	0.659707	+	chr15	90074536	90082207	ENSG00000259291.2	RP11-617F23.1	0.907222	-	6902
chr15	90933976	90954093	ENSG00000140553.17	UNC45A	-0.407245	+	chr15	90952238	90955225	ENSG00000258384.1	AC068831.6	-0.509105	-	1855
chr15	91853694	92172019	ENSG00000176463.13	SLCO3A1	0.560408	+	chr15	92148751	92331037	ENSG00000260661.1	RP11-152L20.3	0.49776	-	23268
chr15	93863108	93878356	ENSG00000258476.5	LINC02207	-0.0358488	+	chr15	93718541	94070820	ENSG00000258754.7	LINC01579	0.237171	-	15248
chr15	93882081	93886743	ENSG00000258831.1	RP11-76E17.4	-0.613294	+	chr15	93718541	94070820	ENSG00000258754.7	LINC01579	0.237171	-	4662
chr15	95433094	95507847	ENSG00000259134.5	LINC00924	-0.325674	+	chr15	95463591	95493770	ENSG00000258489.3	RP11-398J10.2	0.0756271	-	30179
chr15	95990581	96300990	ENSG00000275443.1	RP11-759A24.3	-0.289983	+	chr15	96080712	96084584	ENSG00000273771.1	RP11-236L14.2	-0.493551	-	3872
chr15	95990581	96300990	ENSG00000275443.1	RP11-759A24.3	-0.289983	+	chr15	96112627	96116051	ENSG00000280048.1	RP11-327J17.7	-0.881208	-	3424
chr15	95990581	96300990	ENSG00000275443.1	RP11-759A24.3	-0.289983	+	chr15	96139471	96140452	ENSG00000277135.1	RP11-327J17.9	-0.626052	-	981
chr15	95990581	96300990	ENSG00000275443.1	RP11-759A24.3	-0.289983	+	chr15	96110039	96327361	ENSG00000247809.7	NR2F2-AS1	-0.297376	-	190951
chr15	96354236	96403803	ENSG00000259275.2	RP11-522B15.3	-0.648239	+	chr15	96388213	96389056	ENSG00000259614.2	RP11-522B15.6	-0.881208	-	843
chr15	96354236	96403803	ENSG00000259275.2	RP11-522B15.3	-0.648239	+	chr15	96396055	96405189	ENSG00000259542.5	RP11-522B15.4	-0.724349	-	7748
chr15	98648970	98964530	ENSG00000140443.13	IGF1R	0.619448	+	chr15	98954148	99100851	ENSG00000259475.1	RP11-654A16.3	1.63048	-	10382
chr15	99098216	99135593	ENSG00000182253.14	SYNM	4.95079	+	chr15	99128831	99129366	ENSG00000261054.1	RP11-6O2.4	-0.881208	-	535
chr15	99098216	99135593	ENSG00000182253.14	SYNM	4.95079	+	chr15	98954148	99100851	ENSG00000259475.1	RP11-654A16.3	1.63048	-	2635
chr15	99139576	99145370	ENSG00000261616.1	RP11-6O2.3	-0.224774	+	chr15	99136322	99251223	ENSG00000103852.12	TTC23	1.31951	-	5794
chr15	100372938	100437914	ENSG00000259430.1	CERS3-AS1	0.349294	+	chr15	100400394	100544995	ENSG00000154227.13	CERS3	1.10195	-	37520
chr15	100919283	101078254	ENSG00000154237.12	LRRK1	-0.0533843	+	chr15	101043715	101049456	ENSG00000259376.1	RP11-505E24.3	-0.520246	-	5741
chr15	100919283	101078254	ENSG00000154237.12	LRRK1	-0.0533843	+	chr15	101050731	101086066	ENSG00000259755.1	RP11-505E24.2	0.0236666	-	27523
chr16	271881	283010	ENSG00000242173.8	ARHGDIG	1.00073	+	chr16	268300	275940	ENSG00000076344.15	RGS11	1.42645	-	4059
chr16	649324	667833	ENSG00000161996.18	WDR90	1.08459	+	chr16	654610	656194	ENSG00000262528.2	LA16c-349E10.1	-0.0889896	-	1584
chr16	726935	735525	ENSG00000103253.17	HAGHL	1.0342	+	chr16	729752	741329	ENSG00000103245.13	NARFL	0.802608	-	5773
chr16	921032	934495	ENSG00000260439.1	LMF1-AS1	-0.166073	+	chr16	853633	970999	ENSG00000103227.18	LMF1	0.649214	-	13463
chr16	1309413	1327018	ENSG00000103275.19	UBE2I	0.129243	+	chr16	1317890	1322845	ENSG00000261505.1	LA16c-358B7.3	-0.638429	-	4955
chr16	1351922	1363204	ENSG00000090581.9	GNPTG	-0.484625	+	chr16	1358899	1361405	ENSG00000260425.1	LA16c-316G12.2	-0.525176	-	2506
chr16	1580526	1610328	ENSG00000260989.1	LA16c-395F10.2	-0.595119	+	chr16	1510457	1612110	ENSG00000187535.13	IFT140	0.540557	-	29802
chr16	1706182	1770285	ENSG00000138834.12	MAPK8IP3	-0.183516	+	chr16	1751558	1752262	ENSG00000261207.1	LA16c-361A3.3	-0.881208	-	704
chr16	1773206	1781708	ENSG00000197774.12	EME2	0.2351	+	chr16	1776711	1782820	ENSG00000162032.15	SPSB3	-0.0264619	-	4997
chr16	1827194	1840207	ENSG00000180185.11	FAHD1	1.55965	+	chr16	1833982	1872178	ENSG00000162039.14	MEIOB	0.66806	-	6225
chr16	2240486	2241818	ENSG00000261663.1	RP11-304L19.11	-0.705369	+	chr16	2239394	2252300	ENSG00000167969.12	ECI1	-0.690928	-	1332
chr16	2752328	2772538	ENSG00000167978.16	SRRM2	-0.0770593	+	chr16	2771603	2777297	ENSG00000103363.14	ELOB	-0.430932	-	935
chr16	2911936	2951208	ENSG00000059122.16	FLYWCH1	2.75376	+	chr16	2939713	2954276	ENSG00000262482.1	LA16c-321D4.2	2.16427	-	11495
chr16	2969244	2973489	ENSG00000162073.13	PAQR4	-0.632598	+	chr16	2968383	2980539	ENSG00000127564.16	PKMYT1	-0.649778	-	4245
chr16	3018484	3022383	ENSG00000006327.13	TNFRSF12A	-0.658621	+	chr16	3014711	3020071	ENSG00000184697.6	CLDN6	-0.881208	-	1587
chr16	3034897	3039133	ENSG00000205890.3	RP11-473M20.5	0.561405	+	chr16	3027755	3035337	ENSG00000162069.14	BICDL2	1.4193	-	440
chr16	3046680	3060726	ENSG00000008516.16	MMP25	1.29772	+	chr16	3051095	3058702	ENSG00000261971.6	MMP25-AS1	1.08178	-	7607
chr16	3065296	3082192	ENSG00000008517.16	IL32	0.993378	+	chr16	3076910	3087100	ENSG00000262370.5	RP11-473M20.9	0.290915	-	5282
chr16	3129776	3142805	ENSG00000085644.13	ZNF213	0.288965	+	chr16	3110459	3134882	ENSG00000263072.6	ZNF213-AS1	-0.293273	-	5106
chr16	3365098	3390188	ENSG00000262621.4	LA16c-306E5.2	1.98768	+	chr16	3370978	3372740	ENSG00000232196.3	MTRNR2L4	0.0756271	-	1762
chr16	3365098	3390188	ENSG00000262621.4	LA16c-306E5.2	1.98768	+	chr16	3382080	3401065	ENSG00000140987.19	ZSCAN32	1.68392	-	8108
chr16	3611727	3680143	ENSG00000213918.10	DNASE1	1.32667	+	chr16	3665970	3717597	ENSG00000126602.10	TRAP1	1.15969	-	14173
chr16	4958316	5019158	ENSG00000103184.11	SEC14L5	0.452062	+	chr16	4882506	4960741	ENSG00000118898.15	PPL	1.74746	-	2425
chr16	10326433	10483638	ENSG00000166669.13	ATF7IP2	1.48342	+	chr16	10445308	10449747	ENSG00000279662.1	RP11-609N14.4	-0.557118	-	4439
chr16	10866221	10932281	ENSG00000179583.18	CIITA	0.212142	+	chr16	10864913	10888752	ENSG00000262151.1	RP11-876N24.2	-0.881208	-	22531
chr16	11249648	11351762	ENSG00000175643.8	RMI2	1.54335	+	chr16	11280835	11281350	ENSG00000175646.3	PRM1	0.328125	-	515
chr16	11249648	11351762	ENSG00000175643.8	RMI2	1.54335	+	chr16	11254404	11256179	ENSG00000185338.4	SOCS1	0.14923	-	1775
chr16	11851648	11895611	ENSG00000263307.1	RP11-166B2.8	0.231155	+	chr16	11868127	11916082	ENSG00000103342.12	GSPT1	0.376822	-	27484
chr16	11976736	12574289	ENSG00000048471.13	SNX29	1.91569	+	chr16	12556352	12557694	ENSG00000259876.1	CTD-3037G24.4	-0.881208	-	1342
chr16	11976736	12574289	ENSG00000048471.13	SNX29	1.91569	+	chr16	12560755	12611044	ENSG00000259899.1	CTD-3037G24.3	2.3035	-	13534
chr16	14974590	15139339	ENSG00000179889.18	PDXDC1	1.65966	+	chr16	14988258	14990160	ENSG00000261819.1	RP11-680G24.4	-0.881208	-	1902
chr16	14974590	15139339	ENSG00000179889.18	PDXDC1	1.65966	+	chr16	15038573	15056079	ENSG00000157045.8	NTAN1	-0.334173	-	17506
chr16	14974590	15139339	ENSG00000179889.18	PDXDC1	1.65966	+	chr16	15104311	15123498	ENSG00000188599.17	NPIPP1	0.543865	-	19187
chr16	14974590	15139339	ENSG00000179889.18	PDXDC1	1.65966	+	chr16	15125241	15154564	ENSG00000250251.6	PKD1P6	-0.000565265	-	14098
chr16	14974590	15139339	ENSG00000179889.18	PDXDC1	1.65966	+	chr16	15060021	15094317	ENSG00000085721.12	RRN3	-0.0360937	-	34296
chr16	15094410	15109197	ENSG00000260735.1	RP11-72I8.1	0.329246	+	chr16	15104311	15123498	ENSG00000188599.17	NPIPP1	0.543865	-	4886
chr16	15434294	15625015	ENSG00000166780.10	C16orf45	0.212994	+	chr16	15594385	15643166	ENSG00000166783.21	KIAA0430	-0.449089	-	30630
chr16	15643266	15726353	ENSG00000072864.14	NDE1	1.95833	+	chr16	15703171	15857033	ENSG00000133392.17	MYH11	2.32895	-	23182
chr16	15726673	15732993	ENSG00000263335.1	AF001548.5	-0.125703	+	chr16	15703171	15857033	ENSG00000133392.17	MYH11	2.32895	-	6320
chr16	18803082	18812181	ENSG00000260017.1	RP11-1035H13.2	-0.27994	+	chr16	18804852	18926454	ENSG00000157106.16	SMG1	-0.208837	-	7329
chr16	19716455	19856690	ENSG00000174628.16	IQCK	-0.422676	+	chr16	19761238	19766099	ENSG00000261195.1	CTD-2380F24.1	-0.881208	-	4861
chr16	19716455	19856690	ENSG00000174628.16	IQCK	-0.422676	+	chr16	19701933	19717694	ENSG00000103550.13	KNOP1	0.340412	-	1239
chr16	21158376	21180616	ENSG00000011638.10	TMEM159	0.577965	+	chr16	20933110	21159441	ENSG00000158486.13	DNAH3	-0.657413	-	1065
chr16	21597217	21657473	ENSG00000197006.13	METTL9	-0.120089	+	chr16	21639536	21652660	ENSG00000140749.8	IGSF6	-0.626611	-	13124
chr16	23182714	23216883	ENSG00000166828.2	SCNN1G	0.990249	+	chr16	23194877	23213101	ENSG00000260741.1	CTC-391G2.1	-0.620253	-	18224
chr16	27402161	27452042	ENSG00000103522.15	IL21R	0.756852	+	chr16	27447668	27453393	ENSG00000259954.1	IL21R-AS1	1.14577	-	4374
chr16	28802742	28817828	ENSG00000251417.2	RP11-1348G14.4	-0.772122	+	chr16	28813979	28814673	ENSG00000240634.1	RP11-1348G14.1	-0.881208	-	694
chr16	28950806	28967097	ENSG00000176953.12	NFATC2IP	-0.552237	+	chr16	28956686	28957837	ENSG00000260853.1	RP11-264B17.2	-0.881208	-	1151
chr16	28975088	28984548	ENSG00000169682.17	SPNS1	-0.532621	+	chr16	28973961	28978824	ENSG00000260367.2	RP11-264B17.4	-0.798176	-	3736
chr16	29139660	29217860	ENSG00000260517.2	RP11-426C22.5	0.828648	+	chr16	29217169	29220031	ENSG00000259807.1	RP11-426C22.4	-0.475278	-	691
chr16	30182826	30189076	ENSG00000102879.15	CORO1A	-0.743266	+	chr16	30183725	30184563	ENSG00000261416.1	RP11-455F5.5	-0.688001	-	838
chr16	30378105	30400108	ENSG00000180035.12	ZNF48	-0.527844	+	chr16	30378209	30395991	ENSG00000180096.11	2022-09-01	-0.774469	-	17782
chr16	48244295	48357349	ENSG00000102910.13	LONP2	-0.273597	+	chr16	48343754	48346058	ENSG00000280067.1	CTD-2600H12.2	-0.650247	-	2304
chr16	48244295	48357349	ENSG00000102910.13	LONP2	-0.273597	+	chr16	48166909	48247568	ENSG00000121270.15	ABCC11	-0.287728	-	3273
chr16	50065940	50106387	ENSG00000155393.12	HEATR3	-0.142135	+	chr16	50100373	50121943	ENSG00000260381.2	RP11-429P3.5	-0.449089	-	6014
chr16	50693602	50733077	ENSG00000167207.11	NOD2	0.868057	+	chr16	50727416	50742759	ENSG00000261644.2	RP11-327F22.1	0.222669	-	5661
chr16	53701691	54158512	ENSG00000140718.20	FTO	-0.067531	+	chr16	54033996	54054583	ENSG00000261049.2	RP11-357N13.1	-0.420509	-	20587
chr16	53701691	54158512	ENSG00000140718.20	FTO	-0.067531	+	chr16	53597682	53703938	ENSG00000103494.12	RPGRIP1L	-0.453035	-	2247
chr16	54285613	54289568	ENSG00000283689.1	RP11-434E6.5	-0.782468	+	chr16	54283303	54286763	ENSG00000177508.11	IRX3	-0.498474	-	1150
chr16	55323759	55330760	ENSG00000159387.7	IRX6	0.0952747	+	chr16	55259968	55333588	ENSG00000259283.2	RP11-26L20.3	0.174939	-	7001
chr16	55389699	55506691	ENSG00000087245.12	MMP2	2.31369	+	chr16	55426796	55462297	ENSG00000260135.6	RP11-212I21.2	1.29107	-	35501
chr16	56191346	56357457	ENSG00000087258.14	GNAO1	1.09828	+	chr16	56351885	56353524	ENSG00000272372.1	RP11-441F2.5	-0.621097	-	1639
chr16	56451489	56479100	ENSG00000087263.16	OGFOD1	0.0311588	+	chr16	56429132	56452199	ENSG00000167005.13	NUDT21	-0.39367	-	710
chr16	56451489	56479100	ENSG00000087263.16	OGFOD1	0.0311588	+	chr16	56466835	56520283	ENSG00000125124.11	BBS2	0.282267	-	12265
chr16	56989484	57083531	ENSG00000140853.15	NLRC5	1.45487	+	chr16	57052504	57058497	ENSG00000260145.1	RP11-322D14.2	-0.276709	-	5993
chr16	57610651	57665580	ENSG00000205336.11	ADGRG1	0.477156	+	chr16	57622033	57631647	ENSG00000261633.1	RP11-405F3.5	-0.623598	-	9614
chr16	58295079	58406144	ENSG00000181938.13	GINS3	-0.492927	+	chr16	58392152	58392807	ENSG00000276131.1	RP11-481J2.3	-0.519162	-	655
chr16	58733911	59108974	ENSG00000245768.6	RP11-410D17.2	-0.236003	+	chr16	58707130	58734357	ENSG00000125166.12	GOT2	1.26035	-	446
chr16	66427296	66493529	ENSG00000166546.13	BEAN1	-0.314846	+	chr16	66469865	66479131	ENSG00000261656.5	BEAN1-AS1	-0.645605	-	9266
chr16	66731089	66731785	ENSG00000260465.1	RP11-63M22.2	-0.590629	+	chr16	66720892	66751751	ENSG00000135720.12	DYNC1LI2	-0.495617	-	696
chr16	68264515	68301823	ENSG00000103064.13	SLC7A6	0.649055	+	chr16	68290086	68292790	ENSG00000279649.1	RP11-96D1.8	-0.394092	-	2704
chr16	68264515	68301823	ENSG00000103064.13	SLC7A6	0.649055	+	chr16	68284502	68310945	ENSG00000103061.12	SLC7A6OS	0.406	-	17321
chr16	68636188	68722616	ENSG00000062038.13	CDH3	-0.310729	+	chr16	68644247	68646168	ENSG00000260577.2	RP11-615I2.2	-0.881208	-	1921
chr16	68737224	68835548	ENSG00000039068.18	CDH1	-0.1828	+	chr16	68814329	68823398	ENSG00000260798.1	RP11-354M1.2	-0.739903	-	9069
chr16	68843605	69085180	ENSG00000103047.7	TANGO6	-0.566668	+	chr16	68927546	68948261	ENSG00000260999.1	RP11-521L9.1	-0.881208	-	20715
chr16	69311355	69326939	ENSG00000132612.15	VPS4A	-0.503005	+	chr16	69320139	69339429	ENSG00000213380.14	COG8	-0.43219	-	6800
chr16	70113625	70162537	ENSG00000090857.13	PDPR	1.25226	+	chr16	70156339	70173321	ENSG00000247228.2	RP11-296I10.3	1.30847	-	6198
chr16	71626160	71642114	ENSG00000140832.9	MARVELD3	-0.533735	+	chr16	71623707	71626816	ENSG00000260593.1	RP11-432I5.2	-0.859319	-	656
chr16	71845990	71883210	ENSG00000224470.7	ATXN1L	-0.437375	+	chr16	71861775	71895248	ENSG00000102984.14	ZNF821	-0.636842	-	21435
chr16	71885232	71931199	ENSG00000182149.20	IST1	-0.276891	+	chr16	71861775	71895248	ENSG00000102984.14	ZNF821	-0.636842	-	10016
chr16	72093869	72112912	ENSG00000140829.11	DHX38	-0.274394	+	chr16	72112156	72176878	ENSG00000118557.15	PMFBP1	-0.536815	-	756
chr16	72093869	72112912	ENSG00000140829.11	DHX38	-0.274394	+	chr16	72044288	72094396	ENSG00000140830.8	TXNL4B	1.12943	-	527
chr16	74296774	74305738	ENSG00000103035.10	PSMD7	-0.54087	+	chr16	74305126	74335346	ENSG00000259972.2	AC009120.6	-0.174554	-	612
chr16	74999029	75110994	ENSG00000186187.11	ZNRF1	-0.57527	+	chr16	74871366	75000173	ENSG00000103091.14	WDR59	-0.328095	-	1144
chr16	75647785	75761872	ENSG00000166848.5	TERF2IP	-0.599037	+	chr16	75660226	75677009	ENSG00000284484.1	RP11-490B18.9	-0.881208	-	16783
chr16	77722491	77742260	ENSG00000140876.11	NUDT7	0.744165	+	chr16	77741467	77743000	ENSG00000261707.1	RP11-264M12.2	0.521548	-	793
chr16	78099412	79212667	ENSG00000186153.16	WWOX	0.726598	+	chr16	78495925	78506568	ENSG00000260733.1	RP11-264L1.4	-0.0439772	-	10643
chr16	78099412	79212667	ENSG00000186153.16	WWOX	0.726598	+	chr16	79202623	79206739	ENSG00000277954.1	RP11-679B19.1	0.0821808	-	4116
chr16	81006497	81033114	ENSG00000166451.13	CENPN	-0.244833	+	chr16	81016791	81035759	ENSG00000260213.5	RP11-303E16.3	-0.296608	-	16323
chr16	81445169	81711762	ENSG00000153815.16	CMIP	0.0849849	+	chr16	81476022	81476519	ENSG00000260229.1	RP11-391L3.5	-0.881208	-	497
chr16	82626802	83800640	ENSG00000140945.16	CDH13	2.26784	+	chr16	83710178	83717898	ENSG00000261103.1	RP11-298D21.3	-0.881208	-	7720
chr16	82626802	83800640	ENSG00000140945.16	CDH13	2.26784	+	chr16	83789966	83807834	ENSG00000260228.5	RP11-483P21.2	1.127	-	10674
chr16	82626802	83800640	ENSG00000140945.16	CDH13	2.26784	+	chr16	83721118	83772936	ENSG00000260788.5	RP11-298D21.1	0.0164415	-	51818
chr16	84191137	84197166	ENSG00000140955.10	ADAD2	1.94215	+	chr16	84192557	84195265	ENSG00000250685.7	RP11-486L19.2	-0.00757589	-	2708
chr16	84368526	84464187	ENSG00000064270.12	ATP2C2	3.35993	+	chr16	84459258	84467361	ENSG00000261286.1	RP11-517C16.2	2.16949	-	4929
chr16	84819983	84920768	ENSG00000103196.11	CRISPLD2	3.74428	+	chr16	84917376	84919923	ENSG00000279622.1	RP11-254F19.4	-0.307107	-	2547
chr16	88453316	88537016	ENSG00000179588.8	ZFPM1	0.104282	+	chr16	88512959	88531053	ENSG00000261744.1	RP11-21B21.4	-0.430512	-	18094
chr16	88663297	88687186	ENSG00000260630.6	SNAI3-AS1	-0.257922	+	chr16	88677681	88681714	ENSG00000185669.5	SNAI3	-0.797745	-	4033
chr16	88706462	88715342	ENSG00000174177.12	CTU2	-0.306541	+	chr16	88708955	88710437	ENSG00000278341.1	RP5-1142A6.10	-0.514467	-	1482
chr16	88718614	88720384	ENSG00000260121.1	RP5-1142A6.9	-0.000998238	+	chr16	88715386	88785211	ENSG00000103335.21	PIEZO1	2.00415	-	1770
chr16	88731179	88741425	ENSG00000224888.4	RP5-1142A6.2	-0.0985792	+	chr16	88715386	88785211	ENSG00000103335.21	PIEZO1	2.00415	-	10246
chr16	89088374	89155846	ENSG00000176715.15	ACSF3	0.0105171	+	chr16	89113174	89115279	ENSG00000261546.1	CTD-2555A7.3	-0.59445	-	2105
chr16	89490916	89557768	ENSG00000197912.14	SPG7	0.759474	+	chr16	89492016	89504460	ENSG00000261118.1	RP11-104N10.1	-0.481144	-	12444
chr16	89680736	89696342	ENSG00000185324.21	CDK10	0.264599	+	chr16	89682619	89686569	ENSG00000260259.1	LINC02166	-0.583526	-	3950
chr16	89711855	89718165	ENSG00000261373.1	VPS9D1-AS1	-0.775452	+	chr16	89707133	89720984	ENSG00000075399.13	VPS9D1	-0.238804	-	6310
chr16	89720399	89740903	ENSG00000158805.11	ZNF276	0.69856	+	chr16	89707133	89720984	ENSG00000075399.13	VPS9D1	-0.238804	-	585
chr16	89720399	89740903	ENSG00000158805.11	ZNF276	0.69856	+	chr16	89737548	89816657	ENSG00000187741.14	FANCA	0.270651	-	3355
chr16	90019628	90044975	ENSG00000141013.16	GAS8	0.959151	+	chr16	90004864	90020043	ENSG00000003249.13	DBNDD1	-0.137003	-	415
chr16	90019628	90044975	ENSG00000141013.16	GAS8	0.959151	+	chr16	90039760	90047773	ENSG00000222019.7	URAHP	0.808986	-	5215
chr16	90102270	90178344	ENSG00000260528.4	FAM157C	4.60032	+	chr16	90110573	90168225	ENSG00000261172.1	RP11-356C4.5	4.85104	-	57652
chr17	331204	333488	ENSG00000262061.5	RP11-1260E13.4	2.17187	+	chr17	212388	386254	ENSG00000181031.15	RPH3AL	2.86765	-	2284
chr17	523139	540576	ENSG00000263300.1	RP5-1029F21.4	-0.352431	+	chr17	508667	721717	ENSG00000141252.19	VPS53	0.252961	-	17437
chr17	782451	792509	ENSG00000171861.10	MRM3	-0.657946	+	chr17	757096	783390	ENSG00000167699.13	GLOD4	-0.460125	-	939
chr17	1716522	1738599	ENSG00000167716.18	WDR81	-0.0932261	+	chr17	1711492	1717174	ENSG00000186594.14	MIR22HG	-0.14757	-	652
chr17	1829701	1900082	ENSG00000132383.11	RPA1	0.617232	+	chr17	1779484	1830634	ENSG00000186532.11	SMYD4	0.265883	-	933
chr17	2755704	3037739	ENSG00000132359.14	RAP1GAP2	1.49491	+	chr17	2962247	2965895	ENSG00000262884.1	CTD-3060P21.1	-0.717846	-	3648
chr17	4143167	4187310	ENSG00000167740.9	CYB5D2	-0.277304	+	chr17	4163906	4263977	ENSG00000185722.16	ANKFY1	-0.359749	-	23404
chr17	4433687	4488208	ENSG00000182557.7	SPNS3	-0.241913	+	chr17	4481965	4486353	ENSG00000262823.1	RP13-580F15.2	-0.707688	-	4388
chr17	4498837	4538896	ENSG00000183018.8	SPNS2	0.639333	+	chr17	4497393	4499674	ENSG00000229782.1	AC118754.4	-0.881208	-	837
chr17	5282264	5385812	ENSG00000029725.16	RABEP1	0.828089	+	chr17	5364314	5371626	ENSG00000263220.1	RP11-420A6.2	-0.640278	-	7312
chr17	5282264	5385812	ENSG00000029725.16	RABEP1	0.828089	+	chr17	5360962	5419640	ENSG00000108559.11	NUP88	0.873893	-	24850
chr17	5420160	5431293	ENSG00000129197.14	RPAIN	-0.0847073	+	chr17	5425138	5432541	ENSG00000263272.1	CTC-524C5.2	-0.411932	-	6155
chr17	5486284	5490814	ENSG00000167842.15	MIS12	-0.254024	+	chr17	5471250	5486811	ENSG00000072849.10	DERL2	-0.619118	-	527
chr17	6651717	6684712	ENSG00000256806.5	C17orf100	2.28841	+	chr17	6653473	6655009	ENSG00000261996.1	CTC-281F24.1	1.08776	-	1536
chr17	6657033	6693577	ENSG00000274114.2	CTC-281F24.3	0.509311	+	chr17	6684937	6713567	ENSG00000141485.16	SLC13A5	-0.22142	-	8640
chr17	6853860	6954097	ENSG00000262943.7	ALOX12P2	0.503899	+	chr17	6876634	7012349	ENSG00000215067.9	ALOX12-AS1	1.62735	-	77463
chr17	6996064	7010736	ENSG00000108839.11	ALOX12	1.78667	+	chr17	6876634	7012349	ENSG00000215067.9	ALOX12-AS1	1.62735	-	14672
chr17	7217715	7225273	ENSG00000072778.19	ACADVL	-0.620929	+	chr17	7189889	7219702	ENSG00000132535.18	DLG4	0.0955612	-	1987
chr17	7306998	7312463	ENSG00000132507.17	EIF5A	0.227989	+	chr17	7311323	7315564	ENSG00000132522.15	GPS2	0.24403	-	1140
chr17	7583528	7592693	ENSG00000129255.15	MPDU1	-0.527488	+	chr17	7588192	7590170	ENSG00000129194.7	SOX15	-0.700185	-	1978
chr17	7583528	7592693	ENSG00000129255.15	MPDU1	-0.527488	+	chr17	7591229	7614871	ENSG00000129245.11	FXR2	-0.668014	-	1464
chr17	7613945	7633383	ENSG00000129214.14	SHBG	1.50538	+	chr17	7626233	7627876	ENSG00000141504.11	SAT2	1.52315	-	1643
chr17	7613945	7633383	ENSG00000129214.14	SHBG	1.50538	+	chr17	7591229	7614871	ENSG00000129245.11	FXR2	-0.668014	-	926
chr17	7857891	7858631	ENSG00000182224.11	CYB5D1	-0.589997	+	chr17	7856684	7885238	ENSG00000183011.13	NAA38	-0.368066	-	740
chr17	7884805	7912760	ENSG00000170004.16	CHD3	-0.477027	+	chr17	7856684	7885238	ENSG00000183011.13	NAA38	-0.368066	-	433
chr17	8079941	8081565	ENSG00000214999.3	AC129492.6	-0.176171	+	chr17	8072635	8087703	ENSG00000179477.9	ALOX12B	0.214234	-	1624
chr17	8247617	8270491	ENSG00000178921.13	PFAS	-0.655691	+	chr17	8224820	8248044	ENSG00000178971.13	CTC1	-0.268025	-	427
chr17	8365562	8381328	ENSG00000265749.5	RP11-849F2.5	-0.379653	+	chr17	8377519	8383213	ENSG00000161970.12	RPL26	-0.473217	-	3809
chr17	8365562	8381328	ENSG00000265749.5	RP11-849F2.5	-0.379653	+	chr17	8368636	8376711	ENSG00000184619.3	KRBA2	-0.57613	-	8075
chr17	8413130	8490339	ENSG00000166579.15	NDEL1	0.810756	+	chr17	8474204	8630761	ENSG00000133026.12	MYH10	0.848012	-	16135
chr17	12665889	12768949	ENSG00000141052.17	MYOCD	-0.509105	+	chr17	12671861	12706135	ENSG00000227274.1	AC005358.3	-0.881208	-	34274
chr17	12665889	12768949	ENSG00000141052.17	MYOCD	-0.509105	+	chr17	12760139	12790242	ENSG00000265489.1	RP11-1090M7.1	-0.463339	-	8810
chr17	15999379	16045015	ENSG00000011295.15	TTC19	-0.348847	+	chr17	16023322	16023653	ENSG00000275413.1	CTC-529I10.1	-0.546315	-	331
chr17	15999379	16045015	ENSG00000011295.15	TTC19	-0.348847	+	chr17	16029156	16216091	ENSG00000141027.20	NCOR1	-0.384102	-	15859
chr17	16217208	16351797	ENSG00000108474.16	PIGL	-0.263118	+	chr17	16342533	16353499	ENSG00000166582.9	CENPV	-0.162665	-	9264
chr17	16438821	16478678	ENSG00000175061.17	LRRC75A-AS1	1.59948	+	chr17	16442028	16492153	ENSG00000181350.11	LRRC75A	0.86261	-	36650
chr17	17042544	17217679	ENSG00000133030.20	MPRIP	1.70443	+	chr17	17167945	17169109	ENSG00000263624.1	RP11-45M22.3	-0.881208	-	1164
chr17	17042544	17217679	ENSG00000133030.20	MPRIP	1.70443	+	chr17	17212211	17237182	ENSG00000154803.12	FLCN	3.02505	-	5468
chr17	17042544	17217679	ENSG00000133030.20	MPRIP	1.70443	+	chr17	17200994	17206315	ENSG00000179598.5	PLD6	0.76166	-	5321
chr17	18377661	18389647	ENSG00000214860.4	EVPLL	-0.169779	+	chr17	18379854	18388856	ENSG00000264177.1	RP1-37N7.1	-0.174311	-	9002
chr17	19377720	19383441	ENSG00000166484.19	MAPK7	-0.825159	+	chr17	19337553	19378182	ENSG00000108641.14	B9D1	-0.630352	-	462
chr17	27874644	27881237	ENSG00000266527.1	RP11-138P22.1	-0.467564	+	chr17	27878313	27893383	ENSG00000232859.9	LYRM9	-0.360264	-	2924
chr17	28473292	28497781	ENSG00000007216.14	SLC13A2	-0.253285	+	chr17	28455751	28605215	ENSG00000258472.8	RP11-192H23.4	2.83982	-	24489
chr17	28662189	28702684	ENSG00000109111.14	SUPT6H	-0.495324	+	chr17	28670053	28672756	ENSG00000265205.1	AC010761.13	-0.881208	-	2703
chr17	29566051	29573157	ENSG00000167543.15	TP53I13	-0.349633	+	chr17	29560699	29567137	ENSG00000168792.4	ABHD15	-0.649521	-	1086
chr17	29589768	29614755	ENSG00000198720.12	ANKRD13B	-0.640011	+	chr17	29573468	29594054	ENSG00000108262.15	GIT1	-0.532621	-	4286
chr17	30115520	30186475	ENSG00000126653.17	NSRP1	-0.433753	+	chr17	30090365	30117497	ENSG00000265394.1	RP11-1148O4.2	-0.769204	-	1977
chr17	31094926	31382116	ENSG00000196712.17	NF1	0.107647	+	chr17	31317559	31321884	ENSG00000126860.11	EVI2A	-0.3635	-	4325
chr17	31094926	31382116	ENSG00000196712.17	NF1	0.107647	+	chr17	31303765	31314112	ENSG00000185862.6	EVI2B	-0.631599	-	10347
chr17	31094926	31382116	ENSG00000196712.17	NF1	0.107647	+	chr17	31272012	31297411	ENSG00000126861.4	OMG	-0.227759	-	25399
chr17	36072865	36089985	ENSG00000277089.4	AC069363.1	1.87925	+	chr17	36088255	36090141	ENSG00000277632.1	CCL3	1.83772	-	1730
chr17	36486628	36499310	ENSG00000273611.4	ZNHIT3	-0.410698	+	chr17	36495823	36543435	ENSG00000278259.4	MYO19	-0.498474	-	3487
chr17	36948874	37056871	ENSG00000275700.4	AATF	-0.317528	+	chr17	37045461	37052775	ENSG00000278638.1	CTC-268N12.2	0.2351	-	7314
chr17	38419279	38512392	ENSG00000275832.4	ARHGAP23	0.0407627	+	chr17	38450393	38452444	ENSG00000276170.4	AC124789.1	0.35058	-	2051
chr17	38705541	38729803	ENSG00000275023.4	MLLT6	-0.324063	+	chr17	38715327	38720272	ENSG00000275665.1	CTB-58E17.9	-0.711335	-	4945
chr17	39057018	39113190	ENSG00000263818.5	CTD-2206N4.4	1.63538	+	chr17	39063302	39154394	ENSG00000161381.13	PLXDC1	1.58743	-	49888
chr17	40058289	40093867	ENSG00000126351.12	THRA	-0.58002	+	chr17	40092786	40100725	ENSG00000126368.5	NR1D1	-0.605626	-	1081
chr17	40058289	40093867	ENSG00000126351.12	THRA	-0.58002	+	chr17	40019096	40061215	ENSG00000008838.19	MED24	1.00189	-	2926
chr17	40921429	40975926	ENSG00000234477.1	AC004231.2	2.94782	+	chr17	40922695	40937634	ENSG00000108244.16	KRT23	3.03345	-	14939
chr17	40921429	40975926	ENSG00000234477.1	AC004231.2	2.94782	+	chr17	40958416	40966892	ENSG00000196859.7	KRT39	-0.881208	-	8476
chr17	42549213	42555213	ENSG00000108786.10	HSD17B1	-0.517318	+	chr17	42553030	42554668	ENSG00000266962.2	RP11-400F19.6	-0.586257	-	1638
chr17	44170446	44179083	ENSG00000161664.6	ASB16	0.831231	+	chr17	44175972	44186717	ENSG00000267080.5	ASB16-AS1	1.38024	-	3111
chr17	44308558	44318671	ENSG00000108309.13	RUNDC3A	-0.00557215	+	chr17	44299573	44311455	ENSG00000267750.5	RUNDC3A-AS1	-0.61542	-	2897
chr17	44656403	44689857	ENSG00000180336.17	MEIOC	-0.78271	+	chr17	44673068	44689612	ENSG00000180329.13	CCDC43	-0.881208	-	16544
chr17	45051661	45108966	ENSG00000136448.11	NMT1	-0.163914	+	chr17	45023339	45061109	ENSG00000172992.11	DCAKD	-0.00149089	-	9448
chr17	45132599	45144181	ENSG00000181513.14	ACBD4	-0.496642	+	chr17	45109016	45133354	ENSG00000161714.11	PLCD3	0.523479	-	755
chr17	45222222	45247266	ENSG00000184922.13	FMNL1	-0.2184	+	chr17	45238027	45241734	ENSG00000233175.2	CTD-2020K17.3	-0.344037	-	3707
chr17	45249533	45268630	ENSG00000267278.5	MAP3K14-AS1	-0.16223	+	chr17	45254392	45260990	ENSG00000184361.12	SPATA32	-0.551032	-	6598
chr17	45249533	45268630	ENSG00000267278.5	MAP3K14-AS1	-0.16223	+	chr17	45263391	45317040	ENSG00000006062.14	MAP3K14	-0.152107	-	5239
chr17	45894381	46028334	ENSG00000186868.15	MAPT	2.21965	+	chr17	45907669	45910779	ENSG00000262881.1	RP11-669E14.4	0.458361	-	3110
chr17	45894381	46028334	ENSG00000186868.15	MAPT	2.21965	+	chr17	45799389	45895630	ENSG00000264589.2	MAPT-AS1	1.30165	-	1249
chr17	47017192	47054569	ENSG00000263142.5	LRRC37A17P	-0.287427	+	chr17	46984044	47100323	ENSG00000262879.5	RP11-156P1.3	0.292054	-	37377
chr17	47253845	47311816	ENSG00000259207.7	ITGB3	0.573948	+	chr17	47303459	47318620	ENSG00000263293.2	THCAT158	1.09593	-	8357
chr17	47323289	47441312	ENSG00000178852.15	EFCAB13	0.563425	+	chr17	47409321	47423526	ENSG00000253347.1	CTD-2026D20.2	0.106999	-	14205
chr17	47522941	47623276	ENSG00000141279.15	NPEPPS	-0.504924	+	chr17	47603859	47649420	ENSG00000263766.5	RP11-580I16.2	-0.512384	-	19417
chr17	47896149	47928957	ENSG00000167182.13	SP2	-0.603096	+	chr17	47897329	47941410	ENSG00000234494.7	SP2-AS1	-0.5667	-	31628
chr17	47967809	47981772	ENSG00000108465.14	CDK5RAP3	-0.0481985	+	chr17	47980397	47996196	ENSG00000264701.1	RP11-6N17.10	-0.348608	-	1375
chr17	48908368	48929056	ENSG00000159202.17	UBE2Z	0.0803098	+	chr17	48874859	48908983	ENSG00000248278.1	SUMO2P17	1.63208	-	615
chr17	48931790	48933204	ENSG00000230532.1	AC091133.1	-0.472652	+	chr17	48929315	48945117	ENSG00000159210.9	SNF8	-0.483316	-	1414
chr17	50532542	50543750	ENSG00000049283.17	EPN3	1.08215	+	chr17	50537293	50538754	ENSG00000250286.1	RP11-94C24.8	-0.605954	-	1461
chr17	50866678	50909636	ENSG00000229980.4	TOB1-AS1	-0.103983	+	chr17	50862222	50867495	ENSG00000141232.4	TOB1	-0.0247621	-	817
chr17	56834098	56869567	ENSG00000153933.9	DGKE	-0.149055	+	chr17	56791912	56838773	ENSG00000214226.8	C17orf67	-0.417689	-	4675
chr17	57085091	57121349	ENSG00000121057.12	AKAP1	1.74752	+	chr17	57092144	57096425	ENSG00000263089.1	RP11-166P13.4	-0.881208	-	4281
chr17	58325449	58395010	ENSG00000265148.5	TSPOAP1-AS1	-0.357194	+	chr17	58330883	58332508	ENSG00000265206.5	RP5-1171I10.5	-0.828469	-	1625
chr17	58325449	58395010	ENSG00000265148.5	TSPOAP1-AS1	-0.357194	+	chr17	58345174	58351661	ENSG00000213246.6	SUPT4H1	-0.397291	-	6487
chr17	58325449	58395010	ENSG00000265148.5	TSPOAP1-AS1	-0.357194	+	chr17	58353719	58417595	ENSG00000108375.12	RNF43	-0.610197	-	41291
chr17	58325449	58395010	ENSG00000265148.5	TSPOAP1-AS1	-0.357194	+	chr17	58301230	58328760	ENSG00000005379.15	TSPOAP1	0.0967457	-	3311
chr17	58519836	58544671	ENSG00000264672.5	SEPT4-AS1	0.15561	+	chr17	58541586	58544368	ENSG00000181013.3	C17orf47	-0.646196	-	2782
chr17	58519836	58544671	ENSG00000264672.5	SEPT4-AS1	0.15561	+	chr17	58520249	58540818	ENSG00000108387.14	2022-09-04	0.160448	-	20569
chr17	59106921	59118267	ENSG00000224738.1	AC099850.1	-0.560501	+	chr17	59109950	59155269	ENSG00000182628.12	SKA2	-0.549388	-	8317
chr17	59155498	59204705	ENSG00000068489.12	PRR11	-0.77921	+	chr17	59202676	59202900	ENSG00000265415.1	CTD-2510F5.4	-0.881208	-	224
chr17	61399895	61409466	ENSG00000121068.13	TBX2	0.602746	+	chr17	61393455	61411555	ENSG00000267280.5	TBX2-AS1	0.900897	-	9571
chr17	62627590	62693597	ENSG00000011028.13	MRC2	-0.289922	+	chr17	62679402	62681354	ENSG00000279713.1	CTD-3035K23.3	-0.554484	-	1952
chr17	63622414	63695901	ENSG00000198909.7	MAP3K3	-0.485191	+	chr17	63682335	63741986	ENSG00000266173.6	STRADA	-0.468327	-	13566
chr17	63700846	63702670	ENSG00000279369.1	RP11-51F16.1	-0.845769	+	chr17	63682335	63741986	ENSG00000266173.6	STRADA	-0.468327	-	1824
chr17	63773775	63819317	ENSG00000198231.12	DDX42	-0.0707924	+	chr17	63745249	63776351	ENSG00000108588.13	CCDC47	-0.433856	-	2576
chr17	63827671	63832026	ENSG00000087191.12	PSMC5	-0.24453	+	chr17	63819432	63830012	ENSG00000108592.16	FTSJ3	-0.00346606	-	2341
chr17	68127329	68129586	ENSG00000278730.1	RP11-147L13.11	0.0681954	+	chr17	68125776	68152468	ENSG00000267023.5	LRRC37A16P	1.74515	-	2257
chr17	68133200	68135935	ENSG00000277476.1	RP11-147L13.13	0.0756271	+	chr17	68125776	68152468	ENSG00000267023.5	LRRC37A16P	1.74515	-	2735
chr17	68259181	68422731	ENSG00000141337.12	ARSG	-0.33791	+	chr17	68267025	68291267	ENSG00000108932.11	SLC16A6	-0.338497	-	24242
chr17	68413622	68493670	ENSG00000267009.6	RP11-120M18.2	0.144343	+	chr17	68425929	68457513	ENSG00000070540.12	WIPI1	0.129441	-	31584
chr17	68511779	68551319	ENSG00000108946.14	PRKAR1A	2.42014	+	chr17	68535112	68601389	ENSG00000108950.11	FAM20A	1.14532	-	16207
chr17	68591795	68763882	ENSG00000267659.5	LINC01482	0.184885	+	chr17	68535112	68601389	ENSG00000108950.11	FAM20A	1.14532	-	9594
chr17	68944530	69042784	ENSG00000231749.3	ABCA9-AS1	0.756043	+	chr17	68974487	69061064	ENSG00000154258.16	ABCA9	0.8316	-	68297
chr17	68944530	69042784	ENSG00000231749.3	ABCA9-AS1	0.756043	+	chr17	68867291	68955392	ENSG00000141338.13	ABCA8	1.09984	-	10862
chr17	69414697	69543331	ENSG00000108984.13	MAP2K6	0.411039	+	chr17	69477138	69501755	ENSG00000267653.1	RP1-193H18.3	-0.602131	-	24617
chr17	70053480	70135608	ENSG00000153822.13	KCNJ16	0.93576	+	chr17	70017323	70128859	ENSG00000230258.6	AC002539.1	0.566065	-	75379
chr17	72030290	72041297	ENSG00000256124.5	LINC01152	0.933406	+	chr17	72021850	72034092	ENSG00000228639.6	LINC02095	-0.0994965	-	3802
chr17	72030290	72041297	ENSG00000256124.5	LINC01152	0.933406	+	chr17	72034106	72237203	ENSG00000234899.9	SOX9-AS1	1.5597	-	7191
chr17	74670577	74747318	ENSG00000172794.19	RAB37	-0.204243	+	chr17	74694310	74712978	ENSG00000186074.18	CD300LF	-0.526198	-	18668
chr17	75032574	75065889	ENSG00000180901.10	KCTD2	0.0110233	+	chr17	75038862	75046985	ENSG00000167863.11	ATP5H	-0.332622	-	8123
chr17	75721327	75757818	ENSG00000132470.13	ITGB4	0.268351	+	chr17	75751593	75765711	ENSG00000108479.11	GALK1	0.229907	-	6225
chr17	75784770	75825799	ENSG00000132478.9	UNK	-0.644349	+	chr17	75776433	75785486	ENSG00000132475.10	H3F3B	0.51276	-	716
chr17	76000905	76005999	ENSG00000250506.7	CDK3	-0.473326	+	chr17	76004501	76027452	ENSG00000167880.7	EVPL	-0.333304	-	1498
chr17	76090307	76091669	ENSG00000279382.1	RP11-449J21.3	-0.500288	+	chr17	76081118	76121576	ENSG00000182473.21	EXOC7	-0.170206	-	1362
chr17	77088949	77217101	ENSG00000129657.14	SEC14L1	0.122604	+	chr17	77152560	77152674	ENSG00000222808.1	RNU4-47P	-0.881208	-	114
chr17	77088949	77217101	ENSG00000129657.14	SEC14L1	0.122604	+	chr17	77198949	77199543	ENSG00000262870.1	CYCSP40	-0.633139	-	594
chr17	77280568	77500596	ENSG00000184640.17	2022-09-09	1.47706	+	chr17	77373817	77377236	ENSG00000266998.1	RP11-936I5.1	-0.709468	-	3419
chr17	77280568	77500596	ENSG00000184640.17	2022-09-09	1.47706	+	chr17	77257736	77281897	ENSG00000263718.2	RP11-285E9.6	-0.570712	-	1329
chr17	78130769	78142968	ENSG00000167895.14	TMC8	-0.438534	+	chr17	78111799	78132358	ENSG00000141524.15	TMC6	0.155768	-	1589
chr17	78378639	78425114	ENSG00000087157.18	PGS1	0.233441	+	chr17	78423696	78577394	ENSG00000187775.16	DNAH17	1.33854	-	1418
chr17	80169991	80209263	ENSG00000141527.16	CARD14	2.5346	+	chr17	80200672	80205949	ENSG00000262580.5	RP11-334C17.5	1.26647	-	5277
chr17	80169991	80209263	ENSG00000141527.16	CARD14	2.5346	+	chr17	80206715	80220915	ENSG00000181523.12	SGSH	1.70432	-	2548
chr17	80544818	80966238	ENSG00000141564.13	RPTOR	0.787179	+	chr17	80960765	80961713	ENSG00000262662.1	CTD-2561B21.3	-0.417368	-	948
chr17	81395474	81466332	ENSG00000266074.8	BAHCC1	-0.0703716	+	chr17	81395635	81397144	ENSG00000279692.1	RP11-1055B8.1	-0.211423	-	1509
chr17	81514046	81527776	ENSG00000229848.1	RP13-766D20.2	-0.609457	+	chr17	81509970	81523847	ENSG00000184009.9	ACTG1	4.71149	-	9801
chr17	82050764	82057470	ENSG00000169727.12	GPS1	-0.593335	+	chr17	82047901	82051734	ENSG00000169733.11	RFNG	-0.260135	-	970
chr17	82458179	82490537	ENSG00000141562.17	NARF	0.796839	+	chr17	82454272	82458521	ENSG00000265458.1	RP13-20L14.6	0.141095	-	342
chr17	82519712	82644662	ENSG00000141568.20	FOXK2	0.458361	+	chr17	82576615	82577391	ENSG00000265136.1	RP13-638C3.6	-0.737168	-	776
chr17	82519712	82644662	ENSG00000141568.20	FOXK2	0.458361	+	chr17	82588255	82588411	ENSG00000262147.1	RP13-638C3.3	-0.0896443	-	156
chr17	82519712	82644662	ENSG00000141568.20	FOXK2	0.458361	+	chr17	82614561	82648553	ENSG00000141580.15	WDR45B	0.250391	-	30101
chr17	82716682	82730328	ENSG00000141560.14	FN3KRP	0.80328	+	chr17	82729163	82734143	ENSG00000263321.1	RP11-388C12.5	-0.591795	-	1165
chr17	82752063	82945922	ENSG00000141556.20	TBCD	2.27123	+	chr17	82829434	82840578	ENSG00000141579.6	ZNF750	-0.247305	-	11144
chr18	657603	673578	ENSG00000176890.15	TYMS	3.21003	+	chr18	670323	712676	ENSG00000132199.18	ENOSF1	3.67368	-	3255
chr18	657603	673578	ENSG00000176890.15	TYMS	3.21003	+	chr18	641319	658263	ENSG00000176912.3	TYMSOS	-0.520881	-	660
chr18	2655737	2805017	ENSG00000101596.14	SMCHD1	-0.088042	+	chr18	2688563	2833065	ENSG00000266049.1	RP11-703M24.5	-0.0324733	-	116454
chr18	3190396	3247277	ENSG00000265399.1	RP13-270P17.2	0.589535	+	chr18	3066806	3220108	ENSG00000101605.12	MYOM1	1.29416	-	29712
chr18	3247480	3256236	ENSG00000101608.12	MYL12A	2.06423	+	chr18	3255435	3261850	ENSG00000264235.5	RP13-270P17.1	5.16636	-	801
chr18	3593731	3598352	ENSG00000177337.7	DLGAP1-AS1	-0.469033	+	chr18	3496031	4455335	ENSG00000170579.16	DLGAP1	0.369495	-	4621
chr18	3602999	3608336	ENSG00000262001.1	DLGAP1-AS2	-0.332204	+	chr18	3496031	4455335	ENSG00000170579.16	DLGAP1	0.369495	-	5337
chr18	8705660	8832778	ENSG00000168502.17	MTCL1	0.448571	+	chr18	8695855	8707621	ENSG00000265962.1	GACAT2	-0.687067	-	1961
chr18	9102629	9134345	ENSG00000178127.12	NDUFV2	-0.245739	+	chr18	9112403	9115877	ENSG00000263847.1	RP11-143J12.3	-0.881208	-	3474
chr18	9102629	9134345	ENSG00000178127.12	NDUFV2	-0.245739	+	chr18	9121264	9136645	ENSG00000266053.2	NDUFV2-AS1	-0.628686	-	13081
chr18	12658134	12725740	ENSG00000128789.20	PSMG2	-0.415529	+	chr18	12670425	12671145	ENSG00000267249.1	RP11-973H7.3	-0.352431	-	720
chr18	12658134	12725740	ENSG00000128789.20	PSMG2	-0.415529	+	chr18	12661832	12701113	ENSG00000101624.10	CEP76	-0.670436	-	39281
chr18	12947132	12987536	ENSG00000085415.15	SEH1L	-0.536874	+	chr18	12984693	12991173	ENSG00000266969.1	RP11-773H22.4	-0.511161	-	2843
chr18	13217497	13652755	ENSG00000168675.18	LDLRAD4	-0.0551133	+	chr18	13419420	13427480	ENSG00000267690.1	LDLRAD4-AS1	-0.537728	-	8060
chr18	13217497	13652755	ENSG00000168675.18	LDLRAD4	-0.0551133	+	chr18	13461019	13470823	ENSG00000267694.1	RP11-691H4.4	-0.628459	-	9804
chr18	13217497	13652755	ENSG00000168675.18	LDLRAD4	-0.0551133	+	chr18	13514519	13522888	ENSG00000267136.1	RP11-53B2.3	-0.735602	-	8369
chr18	21242241	21525417	ENSG00000141449.14	GREB1L	-0.547982	+	chr18	21380285	21451017	ENSG00000265751.1	RP11-296E23.1	-0.650247	-	70732
chr18	21704956	21870957	ENSG00000101752.11	MIB1	-0.355592	+	chr18	21825486	21831410	ENSG00000265142.8	MIR133A1HG	-0.881208	-	5924
chr18	22169442	22202528	ENSG00000141448.8	GATA6	-0.659994	+	chr18	22200618	22205229	ENSG00000266283.1	RP11-627G18.1	-0.65512	-	1910
chr18	22798260	23026488	ENSG00000101773.18	RBBP8	-0.547075	+	chr18	22699480	22933764	ENSG00000265943.1	RP11-739L10.1	-0.534496	-	135504
chr18	22798260	23026488	ENSG00000101773.18	RBBP8	-0.547075	+	chr18	22723490	22907721	ENSG00000266850.1	RP11-370A5.1	-0.642709	-	109461
chr18	23503469	23530612	ENSG00000141452.9	C18orf8	-0.181604	+	chr18	23506183	23586898	ENSG00000141458.12	NPC1	0.86749	-	24429
chr18	31318088	31357029	ENSG00000134760.5	DSG1	-0.319936	+	chr18	31343367	31426988	ENSG00000266729.5	DSG1-AS1	-0.420509	-	13662
chr18	34493289	34891844	ENSG00000134769.21	DTNA	0.390412	+	chr18	34737794	34767663	ENSG00000268873.1	RP11-138H11.1	-0.453686	-	29869
chr18	35241035	35267133	ENSG00000186812.12	ZNF397	-0.352168	+	chr18	35251057	35290245	ENSG00000186814.13	ZSCAN30	-0.488992	-	16076
chr18	45212994	45683686	ENSG00000132874.14	SLC14A2	-0.159617	+	chr18	45423763	45483218	ENSG00000267097.1	SLC14A2-AS1	-0.612098	-	59455
chr18	45724126	45752520	ENSG00000141469.16	SLC14A1	2.20213	+	chr18	45692394	45747215	ENSG00000267193.5	RP11-116O18.3	1.30822	-	23089
chr18	46917505	47102243	ENSG00000167216.16	KATNAL2	-0.0510844	+	chr18	46803223	46920148	ENSG00000078043.15	PIAS2	-0.453913	-	2643
chr18	48539045	48863217	ENSG00000134030.13	CTIF	-0.0893444	+	chr18	48826050	48834770	ENSG00000267764.1	RP11-484L8.1	-0.881208	-	8720
chr18	49487338	49491878	ENSG00000265496.5	MIR1539	-0.460338	+	chr18	49488452	49492523	ENSG00000265681.7	RPL17	-0.39142	-	3426
chr18	49814022	49851059	ENSG00000267322.2	SNHG22	-0.0320168	+	chr18	49822812	50195093	ENSG00000167306.19	MYO5B	-0.0612516	-	28247
chr18	57630301	57669296	ENSG00000267040.6	RP11-35G9.3	-0.158546	+	chr18	57646425	57803101	ENSG00000081923.11	ATP8B1	-0.108067	-	22871
chr18	57639454	57738044	ENSG00000267787.5	RP11-35G9.5	-0.120866	+	chr18	57646425	57803101	ENSG00000081923.11	ATP8B1	-0.108067	-	91619
chr18	58538224	58538552	ENSG00000267257.1	RP11-1151B14.4	-0.492301	+	chr18	58481246	58628957	ENSG00000198796.6	ALPK2	1.99313	-	328
chr18	58671385	58754477	ENSG00000172175.12	MALT1	-0.187644	+	chr18	58670008	58671877	ENSG00000267226.2	RP11-126O1.5	-0.272313	-	492
chr18	58671385	58754477	ENSG00000172175.12	MALT1	-0.187644	+	chr18	58672612	58697267	ENSG00000267476.1	RP11-126O1.4	-0.434685	-	24655
chr18	69401054	69849087	ENSG00000206052.10	DOK6	-0.309545	+	chr18	69831157	69961803	ENSG00000150637.8	CD226	-0.212557	-	17930
chr18	69401054	69849087	ENSG00000206052.10	DOK6	-0.309545	+	chr18	69483626	69618694	ENSG00000265643.1	RP11-465I4.2	-0.567246	-	135068
chr18	74597869	75065669	ENSG00000215421.9	ZNF407	-0.593515	+	chr18	74591773	74598508	ENSG00000264247.1	LINC00909	0.886279	-	639
chr18	76372716	76378275	ENSG00000263982.1	RP11-504I13.3	-0.573469	+	chr18	76358189	76495190	ENSG00000101493.10	ZNF516	-0.151906	-	5559
chr18	80147923	80178432	ENSG00000267270.5	PARD6G-AS1	0.785722	+	chr18	80157231	80247546	ENSG00000178184.15	PARD6G	0.49776	-	21201
chr19	489175	505342	ENSG00000099866.14	MADCAM1	-0.118851	+	chr19	490045	507496	ENSG00000266933.2	AC005775.2	-0.121323	-	15297
chr19	1354710	1378431	ENSG00000160953.15	MUM1	0.0681751	+	chr19	1372237	1373506	ENSG00000279488.1	AC004623.3	-0.688841	-	1269
chr19	1383526	1394803	ENSG00000115286.19	NDUFS7	-0.593128	+	chr19	1386803	1389651	ENSG00000280486.1	LLNLR-307A6.1	-0.549475	-	2848
chr19	1383526	1394803	ENSG00000115286.19	NDUFS7	-0.593128	+	chr19	1392169	1396467	ENSG00000248015.6	AC005329.7	0.14923	-	2634
chr19	1508374	1508963	ENSG00000267092.2	CTB-25B13.9	-0.741669	+	chr19	1505017	1513604	ENSG00000185761.10	ADAMTSL5	-0.38887	-	589
chr19	2164148	2232578	ENSG00000104885.17	DOT1L	-0.0843257	+	chr19	2100987	2164465	ENSG00000065000.15	AP3D1	0.0352203	-	317
chr19	3136192	3163769	ENSG00000060558.3	GNA15	0.168088	+	chr19	3141575	3155175	ENSG00000267551.3	AC005264.2	-0.00188183	-	13600
chr19	3539153	3544030	ENSG00000183397.5	C19orf71	-0.158145	+	chr19	3538330	3574290	ENSG00000161091.12	MFSD12	1.20566	-	4877
chr19	3572776	3579088	ENSG00000064961.18	HMG20B	-0.551521	+	chr19	3538330	3574290	ENSG00000161091.12	MFSD12	1.20566	-	1514
chr19	3607246	3613930	ENSG00000226800.5	CACTIN-AS1	-0.536368	+	chr19	3610640	3626815	ENSG00000105298.13	CACTIN	-0.46884	-	3290
chr19	5623034	5668478	ENSG00000160633.12	SAFB	-0.497255	+	chr19	5586998	5624046	ENSG00000130254.11	SAFB2	-0.521811	-	1012
chr19	5978402	6020363	ENSG00000266983.1	CTC-232P5.1	-0.573967	+	chr19	5993163	6199572	ENSG00000087903.12	RFX2	-0.180387	-	27200
chr19	6737924	6751526	ENSG00000125733.17	TRIP10	0.0957569	+	chr19	6748292	6748871	ENSG00000269680.1	CTD-3128G10.6	-0.323054	-	579
chr19	8206735	8262421	ENSG00000090661.11	CERS4	1.87296	+	chr19	8222152	8239648	ENSG00000271717.1	CTD-3020H12.4	-0.771407	-	17496
chr19	10251900	10259823	ENSG00000105364.13	MRPL4	-0.640435	+	chr19	10252463	10285108	ENSG00000266978.1	CTD-2369P2.5	-0.447003	-	7360
chr19	10270834	10285800	ENSG00000090339.8	ICAM1	-0.509771	+	chr19	10252463	10285108	ENSG00000266978.1	CTD-2369P2.5	-0.447003	-	14274
chr19	10718078	10833488	ENSG00000079805.16	DNM2	-0.507094	+	chr19	10832437	10836318	ENSG00000099203.6	TMED1	-0.694001	-	1051
chr19	11203627	11216168	ENSG00000267082.1	CTC-510F12.2	-0.503864	+	chr19	11199294	11262452	ENSG00000130158.13	DOCK6	-0.088042	-	12541
chr19	11296138	11326996	ENSG00000130167.13	TSPAN16	2.93192	+	chr19	11300776	11321323	ENSG00000267174.5	CTC-510F12.4	2.30722	-	20547
chr19	11296138	11326996	ENSG00000130167.13	TSPAN16	2.93192	+	chr19	11322045	11339668	ENSG00000105514.7	RAB3D	2.69709	-	4951
chr19	11435287	11450968	ENSG00000130175.9	PRKCSH	-0.293956	+	chr19	11420603	11435739	ENSG00000198003.11	CCDC151	-0.881208	-	452
chr19	12195014	12237767	ENSG00000234773.7	CTD-2666L21.1	-0.596193	+	chr19	12224685	12294887	ENSG00000197857.13	ZNF44	-0.239498	-	13082
chr19	12610917	12633840	ENSG00000173875.13	ZNF791	-0.378596	+	chr19	12577960	12640098	ENSG00000188033.9	ZNF490	-0.491553	-	22923
chr19	12666799	12675716	ENSG00000123154.11	WDR83	-0.50237	+	chr19	12668070	12671356	ENSG00000105583.9	WDR83OS	-0.505475	-	3286
chr19	12891025	12914207	ENSG00000105607.12	GCDH	0.478317	+	chr19	12898785	12919276	ENSG00000161860.7	SYCE2	0.128056	-	15422
chr19	13952491	13961449	ENSG00000132017.10	DCAF15	-0.649804	+	chr19	13931186	13953392	ENSG00000132000.11	PODNL1	-0.545328	-	901
chr19	14137178	14171267	ENSG00000267169.1	CTB-55O6.12	-0.294761	+	chr19	14147742	14206187	ENSG00000072071.16	ADGRL1	-0.374115	-	23525
chr19	14489387	14489609	ENSG00000224543.4	SNRPGP15	-0.821137	+	chr19	14477759	14496149	ENSG00000123159.15	GIPC1	-0.331453	-	222
chr19	15124159	15126174	ENSG00000268564.1	AC003956.1	-0.664325	+	chr19	15114988	15125785	ENSG00000105135.15	ILVBL	-0.420558	-	1626
chr19	16067020	16103005	ENSG00000167460.14	TPM4	1.10297	+	chr19	16074292	16077395	ENSG00000279198.1	CTD-2231E14.2	-0.420509	-	3103
chr19	16111628	16134027	ENSG00000167461.11	RAB8A	-0.2391	+	chr19	16123660	16139892	ENSG00000269243.1	CTD-2231E14.8	-0.2391	-	10367
chr19	17075780	17214537	ENSG00000099331.13	MYO9B	0.402106	+	chr19	17152587	17167942	ENSG00000268056.5	CTD-3032J10.2	-0.547151	-	15355
chr19	17267349	17281249	ENSG00000105393.15	BABAM1	-0.567596	+	chr19	17249175	17282786	ENSG00000130307.11	USHBP1	-0.487217	-	13900
chr19	17281644	17287646	ENSG00000160117.14	ANKLE1	-0.464329	+	chr19	17249175	17282786	ENSG00000130307.11	USHBP1	-0.487217	-	1142
chr19	17292831	17306843	ENSG00000130312.6	MRPL34	-0.237184	+	chr19	17296195	17296695	ENSG00000269815.1	CTD-2278I10.4	-0.455948	-	500
chr19	17292831	17306843	ENSG00000130312.6	MRPL34	-0.237184	+	chr19	17292130	17310236	ENSG00000127220.5	ABHD8	0.202554	-	14012
chr19	17309517	17323222	ENSG00000130311.10	DDA1	-0.572894	+	chr19	17292130	17310236	ENSG00000127220.5	ABHD8	0.202554	-	719
chr19	17405693	17418904	ENSG00000282851.1	BISPR	0.507643	+	chr19	17414347	17422324	ENSG00000269481.1	CTD-2521M24.6	-0.250822	-	4557
chr19	17419080	17433724	ENSG00000141971.12	MVB12A	-0.544914	+	chr19	17414347	17422324	ENSG00000269481.1	CTD-2521M24.6	-0.250822	-	3244
chr19	17468768	17506168	ENSG00000130304.16	SLC27A1	0.0949963	+	chr19	17488989	17511628	ENSG00000269439.5	CTD-3131K8.2	-0.0292492	-	17179
chr19	17511889	17521288	ENSG00000130313.6	PGLS	-0.394092	+	chr19	17518329	17520565	ENSG00000269161.1	CTD-3131K8.3	-0.6719	-	2236
chr19	18097792	18151692	ENSG00000099308.10	MAST3	-0.188327	+	chr19	18058994	18098944	ENSG00000096996.15	IL12RB1	-0.655736	-	1152
chr19	18557761	18569387	ENSG00000105700.10	KXD1	-0.350685	+	chr19	18557949	18561519	ENSG00000268030.1	AC005253.2	-0.542248	-	3570
chr19	18571729	18577550	ENSG00000221983.7	UBA52	1.27977	+	chr19	18572607	18607741	ENSG00000006016.10	CRLF1	1.79013	-	4943
chr19	19033574	19060311	ENSG00000105676.13	ARMC6	-0.418349	+	chr19	18990887	19034023	ENSG00000064607.16	SUGP2	-0.331914	-	449
chr19	19776601	19836073	ENSG00000267419.2	CTC-559E9.6	-0.0557692	+	chr19	19788754	19790531	ENSG00000267481.1	CTC-559E9.5	-0.51689	-	1777
chr19	19776601	19836073	ENSG00000267419.2	CTC-559E9.6	-0.0557692	+	chr19	19785838	19821751	ENSG00000081665.13	ZNF506	0.06181	-	35913
chr19	20167227	20200490	ENSG00000256229.7	ZNF486	-0.010488	+	chr19	20150360	20321305	ENSG00000267383.6	CTC-260E6.6	1.98655	-	33263
chr19	21142023	21196053	ENSG00000196705.8	ZNF431	-0.502577	+	chr19	21149647	21150438	ENSG00000240522.1	RPL7AP10	-0.81802	-	791
chr19	21505563	21556270	ENSG00000197013.9	ZNF429	1.8683	+	chr19	21554639	21569237	ENSG00000268081.1	RP11-678G14.2	0.694755	-	1631
chr19	23762943	23833314	ENSG00000233836.7	RP11-255H23.2	2.34451	+	chr19	23817598	23874701	ENSG00000267924.1	RP11-255H23.4	2.44625	-	15716
chr19	23827182	23828049	ENSG00000225178.5	RPSAP58	-0.364095	+	chr19	23817598	23874701	ENSG00000267924.1	RP11-255H23.4	2.44625	-	867
chr19	27793462	27918863	ENSG00000267575.6	CTC-459F4.3	-0.0856371	+	chr19	27849729	27889222	ENSG00000266977.1	CTC-459F4.5	-0.546315	-	39493
chr19	27793462	27918863	ENSG00000267575.6	CTC-459F4.3	-0.0856371	+	chr19	27684579	27793894	ENSG00000261824.6	LINC00662	0.646708	-	432
chr19	31348880	31417794	ENSG00000267662.1	AC007796.1	-0.244484	+	chr19	31274944	31349547	ENSG00000121297.6	TSHZ3	-0.65652	-	667
chr19	34254536	34355586	ENSG00000166398.12	KIAA0355	-0.342988	+	chr19	34348355	34359412	ENSG00000267219.1	AC010504.2	-0.424817	-	7231
chr19	34837888	34855304	ENSG00000269086.2	CTC-523E23.5	-0.334107	+	chr19	34849277	34860576	ENSG00000271109.1	CTC-523E23.11	-0.162071	-	6027
chr19	34994783	35026471	ENSG00000089351.14	GRAMD1A	1.18134	+	chr19	35014960	35025335	ENSG00000271032.1	CTD-2527I21.14	0.964921	-	10375
chr19	35040505	35066571	ENSG00000105707.13	HPN	0.0110656	+	chr19	35059058	35099387	ENSG00000227392.1	HPN-AS1	0.193313	-	7513
chr19	35248329	35267964	ENSG00000105699.16	LSR	0.0408056	+	chr19	35251439	35253639	ENSG00000271366.1	AC002128.5	-0.272313	-	2200
chr19	35666515	35678483	ENSG00000105668.7	UPK1A	1.83559	+	chr19	35667947	35668685	ENSG00000226510.1	UPK1A-AS1	1.03246	-	738
chr19	35748360	35754519	ENSG00000267796.7	LIN37	-0.622978	+	chr19	35748128	35753086	ENSG00000267439.1	AC002398.11	-0.639117	-	4726
chr19	35774531	35788822	ENSG00000004777.18	ARHGAP33	-0.453686	+	chr19	35785696	35797902	ENSG00000225872.3	LINC01529	-0.573429	-	3126
chr19	36014507	36045972	ENSG00000267698.1	AC002116.7	-0.54179	+	chr19	36014659	36033343	ENSG00000105270.14	CLIP3	-0.425251	-	18684
chr19	36014507	36045972	ENSG00000267698.1	AC002116.7	-0.54179	+	chr19	36034984	36054762	ENSG00000161277.10	THAP8	-0.557572	-	10988
chr19	36214601	36238774	ENSG00000167635.11	ZNF146	-0.0967755	+	chr19	36182059	36246257	ENSG00000196357.11	ZNF565	0.00214733	-	24173
chr19	36573069	36594708	ENSG00000233527.8	ZNF529-AS1	-0.21351	+	chr19	36534773	36589701	ENSG00000186020.12	ZNF529	-0.221273	-	16632
chr19	36687627	36727701	ENSG00000189042.13	ZNF567	-0.486572	+	chr19	36714382	36772825	ENSG00000267041.5	ZNF850	-0.556464	-	13319
chr19	36797517	36828115	ENSG00000267254.5	ZNF790-AS1	-0.601576	+	chr19	36817427	36850787	ENSG00000197863.8	ZNF790	-0.561699	-	10688
chr19	36850360	36913029	ENSG00000251247.10	ZNF345	-0.636436	+	chr19	36888123	36916291	ENSG00000185869.14	ZNF829	-0.537728	-	24906
chr19	36850360	36913029	ENSG00000251247.10	ZNF345	-0.636436	+	chr19	36817427	36850787	ENSG00000197863.8	ZNF790	-0.561699	-	427
chr19	37312836	37369365	ENSG00000181666.17	HKR1	-0.155066	+	chr19	37314867	37315620	ENSG00000276846.1	CTD-3220F14.3	-0.881208	-	753
chr19	37507046	37548762	ENSG00000188227.12	ZNF793	-0.514919	+	chr19	37545469	37549171	ENSG00000180458.2	CTD-3064H18.4	-0.747251	-	3293
chr19	37549532	37587348	ENSG00000267470.5	ZNF571-AS1	-0.484695	+	chr19	37554781	37594790	ENSG00000180479.13	ZNF571	-0.472671	-	32567
chr19	37817358	37832160	ENSG00000267640.6	CTD-2554C21.2	-0.476154	+	chr19	37823721	37855215	ENSG00000225868.7	AC016582.2	-0.527257	-	8439
chr19	38244034	38292614	ENSG00000167642.12	SPINT2	1.73346	+	chr19	38251236	38256591	ENSG00000167641.10	PPP1R14A	0.558116	-	5355
chr19	38647669	38731583	ENSG00000130402.11	ACTN4	0.935703	+	chr19	38683872	38693606	ENSG00000267375.1	CTB-186G2.4	0.2351	-	9734
chr19	41262495	41307598	ENSG00000105323.16	HNRNPUL1	-0.314998	+	chr19	41301704	41353911	ENSG00000105329.9	TGFB1	0.0756271	-	5894
chr19	41750976	41772208	ENSG00000086548.8	CEACAM6	1.23007	+	chr19	41757897	41786893	ENSG00000268833.1	AC011513.4	1.55437	-	14311
chr19	44094338	44109886	ENSG00000267680.5	ZNF224	-0.612757	+	chr19	44105462	44113145	ENSG00000186019.10	AC084219.4	-0.498474	-	4424
chr19	44207546	44237268	ENSG00000131115.15	ZNF227	-0.431785	+	chr19	44228728	44305046	ENSG00000159917.15	ZNF235	-0.357354	-	8540
chr19	44643797	44663583	ENSG00000073008.14	PVR	0.0600372	+	chr19	44632198	44718759	ENSG00000266903.1	CTB-171A8.1	1.24228	-	19786
chr19	44666957	44684359	ENSG00000186567.12	CEACAM19	0.198341	+	chr19	44632198	44718759	ENSG00000266903.1	CTB-171A8.1	1.24228	-	17402
chr19	44664130	44666158	ENSG00000279095.1	AC092066.1	-0.56513	+	chr19	44632198	44718759	ENSG00000266903.1	CTB-171A8.1	1.24228	-	2028
chr19	44846174	44889228	ENSG00000130202.9	NECTIN2	1.04629	+	chr19	44882026	44890876	ENSG00000267282.1	CTB-129P6.4	-0.226213	-	7202
chr19	44890568	44903689	ENSG00000130204.12	TOMM40	-0.494173	+	chr19	44882026	44890876	ENSG00000267282.1	CTB-129P6.4	-0.226213	-	308
chr19	45488776	45502510	ENSG00000213889.10	PPM1N	-0.762512	+	chr19	45485288	45497061	ENSG00000125744.11	RTN2	-0.786872	-	8285
chr19	45830204	45831108	ENSG00000269148.1	AC092301.3	-0.728984	+	chr19	45815409	45863290	ENSG00000125755.18	SYMPK	-0.267888	-	904
chr19	45995460	46021318	ENSG00000104983.8	CCDC61	-0.622889	+	chr19	46019152	46023065	ENSG00000008438.4	PGLYRP1	-0.355887	-	2166
chr19	46101121	46196218	ENSG00000267922.1	AC007193.6	-0.49523	+	chr19	46189165	46203083	ENSG00000268621.5	IGFL2-AS1	-0.675752	-	7053
chr19	46101121	46196218	ENSG00000267922.1	AC007193.6	-0.49523	+	chr19	46163892	46180647	ENSG00000269729.1	AC006262.4	-0.734002	-	16755
chr19	46297045	46343433	ENSG00000124440.15	HIF3A	0.992532	+	chr19	46320196	46320418	ENSG00000269124.1	AC007193.10	-0.684212	-	222
chr19	46346993	46392981	ENSG00000011485.14	PPP5C	0.129025	+	chr19	46382491	46383169	ENSG00000268810.1	AC007193.9	-0.466519	-	678
chr19	46746045	46776974	ENSG00000181027.10	FKRP	0.4016	+	chr19	46719506	46746994	ENSG00000090372.14	STRN4	-0.333836	-	949
chr19	46746045	46776974	ENSG00000181027.10	FKRP	0.4016	+	chr19	46774882	46787814	ENSG00000105281.12	SLC1A5	0.620217	-	2092
chr19	47484281	47501597	ENSG00000268061.5	NAPA-AS1	-0.273729	+	chr19	47488389	47489519	ENSG00000279861.1	RP11-43N16.4	-0.825624	-	1130
chr19	47484281	47501597	ENSG00000268061.5	NAPA-AS1	-0.273729	+	chr19	47487636	47515240	ENSG00000105402.7	NAPA	-0.223943	-	13961
chr19	48255674	48258199	ENSG00000268001.1	CARD8-AS1	0.0560332	+	chr19	48180769	48255946	ENSG00000105483.17	CARD8	0.533244	-	272
chr19	48638144	48682245	ENSG00000232871.8	SEC1P	-0.274356	+	chr19	48661406	48673081	ENSG00000142233.11	NTN5	-0.594588	-	11675
chr19	48638144	48682245	ENSG00000232871.8	SEC1P	-0.274356	+	chr19	48637941	48646312	ENSG00000063180.8	CA11	-0.521406	-	8168
chr19	49453168	49471048	ENSG00000161618.9	ALDH16A1	0.995061	+	chr19	49446297	49453497	ENSG00000104872.10	PIH1D1	0.46325	-	329
chr19	49580645	49591015	ENSG00000126460.10	PRRG2	-0.650247	+	chr19	49555710	49590262	ENSG00000142546.13	NOSIP	-0.40279	-	9617
chr19	49851057	49860744	ENSG00000104960.15	PTOV1	-0.111714	+	chr19	49852886	49854967	ENSG00000268047.1	AC018766.6	-0.581775	-	2081
[truncated: 7,266 more rows]
