# Supplementary material for: Random allelic expression in the adult human body
Source: Cell Rep. Author manuscript; Available in PMC 2023 Sep 7. (PMC10484211; doi:10.1016/j.celrep.2022.111945)
Supplement: 8 [file NIHMS1870509-supplement-8.xlsx]

## Sheet: ChromHMM Pearson Residuals
ChromHMM	Biallelic: low density	Biallelic: high density	RAE: low density	RAE: high density	chisq_pval
1_TssA	1.1	-1.1	-2.44	2.44	0.00014
6_EnhG	4.05	-4.12	-9.04	9.17	2.22e-16
7_EnhG	2.57	-2.59	-5.72	5.77	2.22e-16
10_TssBiv	3.56	-3.91	-7.94	8.71	2.22e-16
11_BivFlnk	4.54	-6.35	-10.12	14.15	2.22e-16
12_EnhBiv	5.13	-7.03	-11.43	15.65	2.22e-16
