# Supplementary material for: Random allelic expression in the adult human body
Source: Cell Rep. Author manuscript; Available in PMC 2023 Sep 7. (PMC10484211; doi:10.1016/j.celrep.2022.111945)
Supplement: 9 [file NIHMS1870509-supplement-9.xlsx]

## Sheet: SharedGenes_high-confidence_Reg
chr	ensembl_ID	gene_symbol	gene_start	gene_stop	total_sample_count_male	z_score_male	total_sample_count_female	z_score_female	allele_status	strand	mappability	median_tpms	num_tissues_expressed	gene_length	num_ChromHMM	ChromHMM_intragenic_bp_mean	ChromHMM_intragenic_bp_per_gene	total_cRE_count_mean	perTissue_cRE_count_mean	geneHancer_count	geneName_mean	RegulatoryComplexity_pctile_mean	RegulatoryComplexity_pctile_median
6	ENSG00000152661.7	GJA1	121435691	121449727	153	1.50291	71	1.08143	RAE	+	0.5	99.5004	56	14036	7	1237.04	0.0881334	747.111	18.1111	28	1.46429	0.934617	0.982535
17	ENSG00000167549.18	CORO6	29614761	29622907	298	2.81323	157	2.7829	RAE	-	0.861111	24.8419	56	8146	7	644.84	0.0791603	226.7	12	33	1.81818	0.924286	0.974014
10	ENSG00000026025.15	VIM	17228258	17237593	425	3.73419	216	3.03613	RAE	+	0.583333	276.647	56	9335	7	1030.11	0.110349	284.857	12.7619	13	2.46154	0.918137	0.909135
18	ENSG00000154856.12	APCDD1	10454627	10489948	486	2.70059	246	2.61375	RAE	+	0.638889	16.5095	56	35321	7	2598.29	0.0735621	323.2	11.8	21	2.14286	0.916695	0.958773
15	ENSG00000140416.19	TPM1	63042631	63071915	449	4.48998	228	3.95721	RAE	+	0.638889	61.1748	56	29284	7	1776.67	0.0606702	356.05	13.85	37	1.97297	0.916172	0.987887
13	ENSG00000102760.12	RGCC	41457558	41470882	446	2.74819	236	2.6496	RAE	+	0.638889	69.6205	56	13324	7	1074.53	0.0806465	205.714	9.04762	21	1.95238	0.913535	0.958773
14	ENSG00000198668.10	CALM1	90396501	90408261	374	1.33431	186	0.939311	RAE	+	0.583333	175.668	56	11760	6	2124.41	0.180647	356.286	13.3333	17	2.17647	0.908037	0.93045
2	ENSG00000144476.5	ACKR3	236567786	236582358	309	1.38518	148	1.62542	RAE	+	0.736111	24.9894	56	14572	7	1225.81	0.0841211	134.045	9.40909	15	1.6	0.901469	0.909158
22	ENSG00000100234.11	TIMP3	32801700	32863043	474	3.26816	224	3.10255	RAE	+	0.611111	202.629	56	61343	7	4320.3	0.0704285	98.0526	7.21053	44	1.54545	0.898417	0.920282
8	ENSG00000253958.1	CLDN23	8701937	8704106	326	2.91643	177	2.55658	RAE	+	0.888889	2.31374	56	2169	6	735	0.338866	76.4	6.6	23	2.21739	0.893292	0.9103
17	ENSG00000176845.12	METRNL	83079690	83095119	499	2.24168	251	1.80979	RAE	+	0.638889	29.5552	56	15429	7	1123.39	0.0728105	209.529	10.1176	12	2.25	0.892861	0.909135
16	ENSG00000167526.13	RPL13	89560656	89566828	339	4.82966	163	4.26465	RAE	+	0.5	503.55	56	6172	6	882.087	0.142918	409.391	17.6522	12	2.75	0.891358	0.866667
3	ENSG00000134107.4	BHLHE40	4979115	4985323	270	2.74251	137	3.0753	RAE	+	0.722222	109.118	56	6208	6	1538.18	0.247774	84.875	6	32	1.875	0.890574	0.905698
1	ENSG00000116574.5	RHOU	228735076	228746669	335	1.61875	175	1.2786	RAE	+	0.555556	23.9854	56	11593	6	1457.71	0.125741	111.105	8.36842	22	2.04545	0.886902	0.930974
3	ENSG00000157150.4	TIMP4	12153050	12159351	123	1.32545	71	1.08143	RAE	-	0.666667	10.5372	56	6301	7	806	0.127916	53.5	6.04545	17	2.76471	0.886755	0.889964
21	ENSG00000142156.14	COL6A1	45981736	46005050	489	4.82097	233	4.19286	RAE	+	0.638889	271.252	56	23314	7	1045	0.0448229	166.667	9.11111	31	2.25806	0.886257	0.959329
13	ENSG00000183087.14	GAS6	113820557	113864067	462	3.70773	227	3.39823	RAE	-	0.527778	137.021	56	43510	7	2368.68	0.0544398	234.429	10.2381	14	2.42857	0.884899	0.909135
21	ENSG00000157557.11	ETS2	38805306	38824955	469	3.93339	228	3.58172	RAE	+	0.638889	72.3965	56	19649	6	2194.34	0.111677	139.238	9.2381	18	1.61111	0.884427	0.938993
10	ENSG00000107957.16	SH3PXD2A	103594026	103855543	523	0.844413	260	0.830642	RAE	-	0.555556	28.2209	56	261517	7	9946.67	0.0380345	181.381	11.8571	51	1.86275	0.882519	0.964066
22	ENSG00000128274.15	A4GALT	42692120	42721298	475	2.32496	238	1.9283	RAE	-	0.472222	23.2048	56	29178	7	1342.98	0.0460271	140.095	9.2381	23	2.13043	0.88232	0.950396
5	ENSG00000118985.15	ELL2	95885097	95962071	290	1.05966	143	0.83755	RAE	-	0.555556	25.8748	56	76974	7	4003.12	0.0520062	731.391	21.5652	11	2.81818	0.881475	0.909135
22	ENSG00000243156.7	MICAL3	17787648	18024559	538	1.4984	272	0.87683	RAE	-	0.527778	9.88078	56	236911	7	7928.1	0.0334645	400.524	15.9524	44	1.77273	0.881184	0.989781
15	ENSG00000241839.9	PLEKHO2	64841882	64868007	329	1.88624	181	1.49857	RAE	+	0.555556	24.5312	56	26125	6	2197.8	0.0841265	143.227	10.4091	20	2.25	0.878991	0.951749
3	ENSG00000113916.17	BCL6	187721376	187737944	396	1.44779	202	1.1875	RAE	-	0.666667	87.3024	56	16568	7	583.789	0.035236	2262.71	42.3333	19	1.94737	0.877548	0.946758
8	ENSG00000008513.14	ST3GAL1	133454847	133571940	524	1.38257	265	1.09683	RAE	-	0.611111	14.3212	56	117093	7	6073.4	0.0518681	113.059	6	45	1.4	0.876437	0.909135
20	ENSG00000101384.11	JAG1	10637683	10674107	504	1.19975	259	0.964327	RAE	-	0.722222	20.6755	56	36424	6	1993.96	0.0547429	468.722	14.5	33	1.48485	0.876402	0.990522
8	ENSG00000104419.14	NDRG1	133237170	133302022	502	2.54164	256	2.29774	RAE	-	0.638889	154.138	56	64852	7	2910.87	0.0448848	304.238	14.0476	13	1.53846	0.875824	0.909135
21	ENSG00000154734.14	ADAMTS1	26835746	26845409	469	2.4751	247	3.18623	RAE	-	0.583333	46.1272	56	9663	7	1124	0.11632	4995.67	48.1429	5	2.4	0.875033	0.909135
13	ENSG00000139832.4	RAB20	110523065	110561733	476	1.40101	235	1.37548	RAE	-	0.527778	17.4153	56	38668	7	2136.83	0.0552609	80.0455	7.31818	21	1.7619	0.874451	0.909135
16	ENSG00000087258.14	GNAO1	56191346	56357457	526	1.20782	259	1.11689	RAE	+	0.666667	3.45181	56	166111	7	7427.51	0.0447142	131.842	7.10526	24	1.29167	0.872587	0.925357
10	ENSG00000067082.14	KLF6	3775995	3785281	451	1.49753	241	1.15571	RAE	-	0.736111	60.6048	56	9286	5	1509.68	0.162576	123.778	9.33333	64	1.8125	0.872446	0.94011
9	ENSG00000198121.13	LPAR1	110873262	111038458	496	1.30732	254	1.18186	RAE	-	0.555556	29.1519	56	165196	7	4415.52	0.026729	738.35	19.15	40	1.3	0.867561	0.996106
1	ENSG00000117525.13	F3	94529224	94541800	393	3.65051	199	3.9321	RAE	-	0.5	51.861	56	12576	7	745.92	0.059313	77.5	5.125	33	2.69697	0.867082	0.896089
5	ENSG00000145632.14	PLK2	58453981	58460260	445	1.2849	225	0.889742	RAE	-	0.75	29.2393	56	6279	6	1301.58	0.207292	81.4	6.6	12	1.41667	0.865563	0.901536
14	ENSG00000168952.15	STXBP6	24809655	25050297	495	1.04725	252	1.14585	RAE	-	0.611111	3.7352	56	240642	7	6899.94	0.0286731	279.524	12.2857	30	1.46667	0.864674	0.98139
2	ENSG00000118257.16	NRP2	205681989	205798133	531	0.900009	265	0.74892	RAE	+	0.722222	5.40958	56	116144	7	3834.01	0.0330108	145.381	8.80952	29	1.24138	0.863322	0.952629
16	ENSG00000140968.10	IRF8	85898802	85922609	430	1.20962	217	1.31866	RAE	+	0.583333	2.43502	56	23807	7	1016.76	0.0427085	95.8421	6.78947	24	2	0.862589	0.916796
15	ENSG00000035664.11	DAPK2	63907035	64072033	373	1.51591	201	1.3943	RAE	-	0.527778	1.68098	56	164998	7	5165.19	0.0313046	128.7	9.5	36	2.30556	0.86093	0.943493
2	ENSG00000152518.7	ZFP36L2	43222401	43226609	406	1.28188	198	1.09596	RAE	-	0.861111	155.829	56	4208	5	1180.44	0.280524	77.6667	6.88889	24	1.875	0.860722	0.919266
2	ENSG00000143878.9	RHOB	20447073	20449445	313	3.00613	136	2.76532	RAE	+	0.888889	310.384	56	2372	5	1074.15	0.452847	67.7619	6.90476	20	2.1	0.859768	0.920518
14	ENSG00000166165.12	CKB	103519658	103523111	403	3.95229	191	2.85735	RAE	-	0.861111	266.813	56	3453	7	983.944	0.284954	0	0	7	4	0.85957	0.909135
16	ENSG00000153048.10	CARHSP1	8852941	8869012	445	3.05075	219	2.17076	RAE	-	0.472222	21.5609	56	16071	7	1653.23	0.10287	74.125	5.25	10	3.1	0.858947	0.852
18	ENSG00000197971.14	MBP	76979197	77133683	547	2.82863	277	2.01031	RAE	-	0.583333	7.98968	56	154486	7	5431.31	0.0351573	131.562	7.1875	27	1.37037	0.858702	0.927759
2	ENSG00000079308.16	TNS1	217799788	218002995	539	2.77631	274	3.09933	RAE	-	0.694444	62.0369	56	203207	7	8225.41	0.040478	68.2	7	49	1.59184	0.858272	0.909135
9	ENSG00000041982.15	TNC	115019577	115118257	512	4.63402	253	4.28749	RAE	-	0.611111	11.7689	56	98680	7	3431.35	0.0347725	106.278	6.94444	33	2.12121	0.855425	0.921533
12	ENSG00000175727.13	MLXIP	122078721	122147347	465	1.67503	228	1.67538	RAE	+	0.527778	28.441	56	68626	6	3770.14	0.0549375	148.714	10.5238	18	2.38889	0.855365	0.938993
20	ENSG00000124126.13	PREX1	48624251	48827883	437	2.45749	228	2.31083	RAE	-	0.638889	19.1471	56	203632	7	6587.65	0.0323508	154.143	6.52381	53	1.35849	0.855141	0.909135
13	ENSG00000185989.10	RASA3	113977782	114132611	488	3.22249	249	2.9421	RAE	-	0.583333	19.9512	56	154829	7	3656.64	0.0236173	452.19	15.619	26	1.69231	0.853506	0.977484
8	ENSG00000105339.10	DENND3	141117277	141195808	535	1.62078	272	1.28842	RAE	+	0.555556	13.2027	56	78531	7	1833.95	0.0233532	518.864	16.0455	26	2.30769	0.853065	0.977484
20	ENSG00000198959.11	TGM2	38127780	38166578	345	1.39746	168	1.44638	RAE	-	0.611111	60.9267	56	38798	7	1495.83	0.0385544	75.65	6.85	27	2.51852	0.852865	0.909135
6	ENSG00000124762.13	CDKN1A	36676459	36687339	391	2.38991	207	1.74236	RAE	+	0.583333	92.4123	56	10880	7	1131.06	0.103958	40.4286	5.09524	13	2.53846	0.852756	0.843473
1	ENSG00000158747.13	NBL1	19640553	19658456	429	2.85972	244	2.0485	RAE	+	0.555556	98.0834	56	17903	7	918.743	0.0513178	69.1304	6.86957	14	2.21429	0.851959	0.897165
9	ENSG00000204291.10	COL15A1	98943178	99070792	456	1.55078	237	2.05124	RAE	+	0.583333	21.7765	56	127614	7	3693.15	0.02894	109.364	9.27273	32	1.65625	0.851451	0.92962
17	ENSG00000108556.7	CHRNE	4898061	4903074	314	3.48023	143	1.89676	RAE	-	0.708333	1.91819	56	5013	7	577.148	0.11513	115.737	7.94737	5	3.6	0.850837	0.909135
9	ENSG00000165238.16	WNK2	93184915	93320572	438	1.08762	233	0.942502	RAE	+	0.583333	7.62172	56	135657	7	4823.66	0.0355577	170.533	5.73333	24	1.375	0.850665	0.909135
10	ENSG00000156113.22	KCNMA1	76869600	77638369	545	0.973347	278	1.14716	RAE	-	0.611111	3.42917	56	768769	7	18061.3	0.0234938	220.105	10.6316	63	1.28571	0.85026	0.972999
2	ENSG00000162878.12	PKDCC	42048019	42058528	410	3.01725	208	3.12291	RAE	+	0.583333	30.8868	56	10509	7	1433.84	0.136439	24.5625	4.3125	22	2.36364	0.847806	0.860768
9	ENSG00000107104.18	KANK1	470290	746106	536	3.00063	270	2.47514	RAE	+	0.555556	19.4936	56	275816	7	5694.88	0.0206474	846.429	21.381	28	1.60714	0.847249	0.982535
5	ENSG00000174705.12	SH3PXD2B	172324999	172454523	494	1.06596	253	1.08583	RAE	-	0.527778	16.8039	56	129524	7	3502.61	0.0270422	178.455	11.4545	18	2	0.846886	0.938993
8	ENSG00000022567.9	SLC45A4	141207165	141308305	515	1.66303	256	1.47455	RAE	-	0.555556	5.24134	56	101140	7	3974.95	0.0393015	73.5	5.94444	27	2.25926	0.846865	0.88966
5	ENSG00000174136.11	RGMB	98768649	98798643	472	1.32821	227	1.13537	RAE	+	0.583333	10.836	56	29994	6	1484.82	0.0495041	181	7.18182	22	1.63636	0.846817	0.927556
8	ENSG00000104267.9	CA2	85463851	85481493	281	1.64101	140	1.67373	RAE	+	0.527778	14.8237	56	17642	7	1096.84	0.0621722	158.778	7.44444	7	2	0.846814	0.909135
2	ENSG00000124831.18	LRRFIP1	237627575	237780315	478	1.17818	244	1.23881	RAE	+	0.555556	34.0168	56	152740	7	6032.89	0.0394978	98.7619	8.09524	13	2.38462	0.846508	0.909135
15	ENSG00000166949.15	SMAD3	67065844	67195195	527	1.94931	269	1.28797	RAE	+	0.583333	22.3084	56	129351	7	8349.68	0.0645506	40.75	5.35	17	1.88235	0.844249	0.856162
16	ENSG00000103335.21	PIEZO1	88715386	88785211	513	2.2688	260	1.86913	RAE	-	0.5	36.4468	56	69825	7	2974.37	0.0425975	283.857	9.71429	8	2	0.843964	0.909135
1	ENSG00000162512.15	SDC3	30869466	30908761	464	1.05339	245	1.04206	RAE	-	0.722222	34.7462	56	39295	7	2584.94	0.065783	36.1429	5	20	1.7	0.84233	0.837721
1	ENSG00000158292.6	GPR153	6247345	6260975	281	1.58922	152	1.29989	RAE	-	0.472222	8.96071	56	13630	7	946.379	0.0694336	0	0	13	2.15385	0.841996	0.88277
8	ENSG00000104213.12	PDGFRL	17576432	17643794	390	1.1671	193	1.35152	RAE	+	0.5	4.77168	56	67362	7	2853.47	0.0423602	85.125	5.375	18	1.77778	0.841168	0.905935
17	ENSG00000171246.5	NPTX1	80467147	80477843	385	1.6667	183	1.47272	RAE	-	0.777778	0.797564	56	10696	7	621.226	0.0580802	144	7.22222	7	2.14286	0.840687	0.909135
16	ENSG00000189067.12	LITAF	11547721	11636381	499	3.0728	255	2.69753	RAE	-	0.527778	48.472	56	88660	7	2634.1	0.0297101	98.1304	7.69565	20	2.25	0.839547	0.920417
5	ENSG00000172548.14	NIPAL4	157460078	157474717	372	1.54203	181	1.17111	RAE	+	0.722222	0.432657	56	14639	7	1056.3	0.0721569	35.1	4.5	21	2.28571	0.839472	0.801279
6	ENSG00000112139.14	MDGA1	37630678	37699306	478	4.28339	255	3.6789	RAE	-	0.611111	2.78204	56	68628	7	1619.28	0.0235951	180.368	11.5263	19	1.63158	0.839108	0.946758
10	ENSG00000095637.21	SORBS1	95311770	95561414	508	1.7273	264	2.07713	RAE	-	0.555556	37.3	56	249644	7	9650.57	0.0386573	64.1579	6.15789	19	1.47368	0.838062	0.895006
2	ENSG00000115461.4	IGFBP5	216672104	216695525	158	2.57741	93	1.54121	RAE	-	0.694444	192.753	56	23421	7	1578.45	0.0673946	90.1111	6.77778	7	2.42857	0.838034	0.909135
17	ENSG00000049283.17	EPN3	50532542	50543750	392	1.28636	205	0.932575	RAE	+	0.75	0.980964	56	11208	7	1003.67	0.0895491	46.7	4.9	10	3.4	0.837377	0.830717
21	ENSG00000160282.13	FTCD	46136261	46155567	453	3.2215	225	2.03123	RAE	-	0.583333	1.35885	56	19306	7	567.562	0.0293982	184.538	7.30769	15	2.8	0.837134	0.909158
17	ENSG00000272636.3	DOC2B	142788	181636	418	3.39442	213	3.0911	RAE	-	0.611111	7.14543	56	38848	7	819.538	0.021096	291.158	12.5263	19	2.05263	0.836167	0.946758
21	ENSG00000182871.14	COL18A1	45405136	45513720	517	5.35432	256	4.79303	RAE	+	0.638889	74.881	56	108584	7	2271.68	0.0209209	163.05	9.45	31	1.80645	0.834962	0.95872
8	ENSG00000182372.9	CLN8	1755777	1801711	461	1.23986	243	1.00357	RAE	+	0.555556	5.36531	56	45934	7	1736	0.0377934	182.188	6.9375	10	2.8	0.834827	0.909135
4	ENSG00000151726.13	ACSL1	184755594	184826818	497	3.23527	246	2.82792	RAE	-	0.555556	52.0476	56	71224	7	2562.17	0.0359734	66.6154	5.69231	24	1.95833	0.834745	0.878933
20	ENSG00000178726.6	THBD	23045632	23049741	365	1.19061	180	1.29219	RAE	-	0.916667	19.2479	56	4109	6	735.077	0.178894	309.333	13.619	4	3.25	0.834418	0.895459
16	ENSG00000103187.7	COTL1	84565593	84618077	510	3.22916	267	3.2773	RAE	-	0.555556	22.1243	56	52484	7	2191.64	0.0417583	57.8	6.7	14	2.21429	0.834194	0.897165
7	ENSG00000146540.14	C7orf50	996985	1138260	484	3.40708	242	2.88898	RAE	-	0.527778	44.1731	56	141275	7	3637.67	0.0257488	218.429	10.9048	13	3.30769	0.833668	0.909135
10	ENSG00000107736.19	CDH23	71396933	71815947	533	2.53128	263	2.53904	RAE	+	0.611111	1.93638	56	419014	7	8134.62	0.0194137	229.857	12.4286	21	2.2381	0.83116	0.958773
17	ENSG00000124422.11	USP22	20999592	21043760	452	1.25072	222	1.26945	RAE	-	0.555556	61.1665	56	44168	5	3173.02	0.0718397	180.25	10.25	14	3.42857	0.829885	0.897165
15	ENSG00000128849.10	CGNL1	57375966	57550727	517	2.10337	264	1.90251	RAE	+	0.583333	10.5981	56	174761	7	3415.18	0.019542	133.667	9.95238	34	2.02941	0.829642	0.945997
10	ENSG00000107562.16	CXCL12	44370164	44386493	457	2.29366	234	2.28565	RAE	-	0.861111	34.8171	56	16329	7	955.875	0.0585385	31.7895	4.31579	33	1.39394	0.828685	0.786865
21	ENSG00000197381.15	ADARB1	45074568	45226560	467	2.13131	231	1.84193	RAE	+	0.611111	9.54226	56	151992	7	3427.22	0.0225487	101.278	7.83333	31	2.35484	0.828601	0.923665
21	ENSG00000160209.18	PDXK	43719093	43762307	519	1.90946	262	1.59689	RAE	+	0.527778	24.0248	56	43214	7	1148.61	0.0265795	175.81	6.95238	15	3.33333	0.827827	0.909158
22	ENSG00000197077.13	KIAA1671	24952729	25197448	509	1.16461	260	0.8813	RAE	+	0.555556	9.59624	56	244719	7	6119.79	0.0250074	250.2	13.5	11	1.27273	0.82744	0.909135
6	ENSG00000112715.21	VEGFA	43770212	43786487	529	3.61646	264	3.24955	RAE	+	0.833333	60.7899	56	16275	6	1306.8	0.0802949	41.5789	4.84211	34	2.55882	0.827196	0.812344
11	ENSG00000023191.16	RNH1	494511	507300	467	1.92877	220	1.70794	RAE	-	0.611111	66.4627	56	12789	7	1003.18	0.0784407	46.0588	5	9	4.22222	0.82691	0.829532
9	ENSG00000148180.19	GSN	121207793	121332843	383	1.24328	204	0.941394	RAE	+	0.583333	365.142	56	125050	7	2957.68	0.0236519	108.429	8.80952	18	2.72222	0.826302	0.929079
4	ENSG00000184985.16	SORCS2	7192537	7742836	547	2.94834	278	2.87645	RAE	+	0.611111	3.52477	56	550299	7	13439.4	0.024422	683.05	17.15	10	1.4	0.826244	0.909135
1	ENSG00000143850.13	PLEKHA6	204218850	204377665	442	2.02419	219	1.80991	RAE	-	0.583333	12.6754	56	158815	7	4058.64	0.0255557	73.7143	6.7619	29	2.27586	0.824427	0.909135
11	ENSG00000157570.11	TSPAN18	44726464	44932347	482	1.80985	249	0.984955	RAE	+	0.638889	10.5213	56	205883	7	5307.7	0.0257802	68.2727	6.63636	37	1.43243	0.824349	0.909135
14	ENSG00000185070.10	FLRT2	85530143	85654426	513	1.0916	261	1.02599	RAE	+	0.583333	1.68982	56	124283	7	2475.25	0.0199163	173.923	8.38462	21	1.09524	0.824054	0.95378
22	ENSG00000075275.16	CELSR1	46360833	46537170	408	1.09275	199	1.11919	RAE	-	0.527778	1.24036	56	176337	7	3447.63	0.0195514	123.19	8.61905	29	1.27586	0.824025	0.939737
4	ENSG00000164120.13	HPGD	174490176	174523154	470	2.76201	249	2.86275	RAE	-	0.555556	1.85057	56	32978	7	1067.17	0.0323602	90.7619	8	11	1.63636	0.82389	0.909135
15	ENSG00000137801.10	THBS1	39581078	39599466	281	5.00709	141	4.69159	RAE	+	0.638889	51.0943	56	18388	7	1045.06	0.0568339	32.9333	4	49	1.36735	0.823794	0.774582
5	ENSG00000120129.5	DUSP1	172768089	172771195	197	1.55215	115	1.76781	RAE	-	1	416.499	56	3106	5	1057.71	0.340539	36.619	5.19048	19	2.57895	0.823782	0.848718
21	ENSG00000142173.14	COL6A2	46098096	46132849	451	5.22422	230	5.03193	RAE	+	0.611111	200.079	56	34753	7	965.385	0.0277785	304.9	10.5	9	2.66667	0.823255	0.909135
16	ENSG00000077238.13	IL4R	27314101	27364778	468	2.49791	241	2.65863	RAE	+	0.555556	29.1615	56	50677	7	1865.86	0.0368186	96.5	6.07143	11	2	0.822838	0.891757
17	ENSG00000175906.4	ARL4D	43398958	43401137	251	1.39662	126	1.43331	RAE	+	0.666667	16.7694	56	2179	6	605.333	0.277803	53	6.3	6	3	0.822608	0.851425
10	ENSG00000099194.5	SCD	100347123	100364834	436	3.03263	216	2.51783	RAE	+	0.555556	48.7148	56	17711	7	1303.28	0.0735859	60.7619	6.47619	6	2.83333	0.822541	0.868444
9	ENSG00000147852.15	VLDLR	2621833	2660053	432	1.40186	224	1.48557	RAE	+	0.638889	6.9825	56	38220	7	1151.46	0.0301271	99.8	7.5	12	1.5	0.822529	0.909135
20	ENSG00000198053.11	SIRPA	1894374	1940592	515	1.14029	262	1.21986	RAE	+	0.638889	37.4036	56	46218	7	2207.46	0.0477619	45.5789	4.94737	14	1.85714	0.81974	0.834033
3	ENSG00000163347.5	CLDN1	190305700	190322475	511	3.17832	261	2.86792	RAE	-	0.472222	2.22348	56	16775	7	626.667	0.0373572	45.4444	5.77778	17	2.35294	0.819663	0.87917
10	ENSG00000138166.5	DUSP5	110497837	110511544	293	1.88367	146	2.29104	RAE	+	0.694444	19.9895	56	13707	7	915.306	0.0667765	30.8421	3.68421	27	1.96296	0.818941	0.762435
8	ENSG00000132561.13	MATN2	97868839	98036716	492	2.44937	250	2.40002	RAE	+	0.527778	19.7357	56	167877	7	3733.94	0.0222421	77.2273	7.13636	31	1.58065	0.818568	0.909135
4	ENSG00000087266.15	SH3BP2	2793022	2841098	494	0.800847	248	0.779984	RAE	+	0.555556	11.6314	56	48076	7	2340.47	0.0486826	56.95	6.05	9	3.11111	0.818435	0.860391
22	ENSG00000100242.15	SUN2	38735041	38766333	370	1.55535	195	0.991058	RAE	-	0.5	75.282	56	31292	6	2066.18	0.0660291	240.048	10.3333	6	3.33333	0.818183	0.737218
9	ENSG00000123453.17	SARDH	133663559	133739955	468	0.896583	229	1.11789	RAE	-	0.611111	1.38477	56	76396	7	1464.62	0.0191714	240.619	11.6667	14	1.78571	0.817847	0.909135
4	ENSG00000175920.16	DOK7	3463310	3494483	481	2.87439	239	2.27481	RAE	+	0.527778	1.03974	56	31173	7	1325.72	0.0425279	99.5294	6.23529	8	2	0.817801	0.898592
3	ENSG00000170017.12	ALCAM	105366908	105576900	495	1.35592	246	1.67679	RAE	+	0.555556	22.3944	56	209992	6	6787.51	0.0323227	294.4	10.9	13	1.38462	0.816929	0.88277
1	ENSG00000135821.17	GLUL	182381703	182392206	401	4.55722	215	4.03445	RAE	-	0.555556	233.894	56	10503	4	1889.08	0.179861	110.55	6.75	31	1.54839	0.816914	0.915409
12	ENSG00000139044.10	B4GALNT3	460363	563509	532	2.45571	270	2.45075	RAE	+	0.555556	3.89534	56	103146	7	2872.54	0.0278493	75.1579	5.57895	21	1.71429	0.81643	0.893077
14	ENSG00000119681.11	LTBP2	74498169	74612378	487	1.58757	244	1.56269	RAE	-	0.583333	11.7104	56	114209	7	2242.03	0.0196309	113.111	8.11111	21	2.42857	0.816305	0.932395
15	ENSG00000157734.13	SNX22	64151716	64157481	265	0.917175	147	0.835983	RAE	+	0.444444	2.24228	56	5765	7	460	0.0797918	42.8	4.4	9	3.22222	0.816251	0.79571
2	ENSG00000189292.15	ALKAL2	279557	288851	378	2.00337	195	1.12615	RAE	-	0.777778	2.9722	56	9294	7	668.875	0.0719685	0	0	9	2.33333	0.815457	0.79571
3	ENSG00000114251.14	WNT5A	55465714	55490539	412	0.843603	214	1.19543	RAE	-	0.722222	2.30215	56	24825	7	1004.65	0.0404693	71.1905	5.28571	11	1.36364	0.815315	0.853827
11	ENSG00000175538.10	KCNE3	74454840	74467729	384	0.858688	201	1.06667	RAE	-	0.5	1.8982	56	12889	6	1000.95	0.077659	50.7143	5.95238	11	2.81818	0.815193	0.84442
6	ENSG00000146122.16	DAAM2	39792297	39904142	484	2.32471	260	1.6665	RAE	+	0.666667	26.9651	56	111845	7	4210.93	0.0376497	57.8	4.3	22	1.40909	0.815033	0.862117
17	ENSG00000108846.15	ABCC3	50634776	50692252	493	1.29137	251	1.12763	RAE	+	0.555556	4.85773	56	57476	7	2536.95	0.0441392	43.7619	5.57143	12	2.58333	0.814353	0.866306
1	ENSG00000188783.5	PRELP	203475827	203491352	363	3.10642	184	3.0706	RAE	+	0.583333	49.9821	56	15525	6	1220.42	0.0786098	77.6316	8.05263	7	3	0.814085	0.762734
18	ENSG00000176641.10	RNF152	61808062	61894247	399	0.937613	191	0.754125	RAE	-	0.638889	5.07172	56	86185	7	1451.3	0.0168394	334.227	16.0455	14	1.42857	0.813641	0.909135
8	ENSG00000120885.21	CLU	27596916	27615031	388	4.08449	209	3.92307	RAE	-	0.472222	388.483	56	18115	7	993.5	0.0548441	96.0952	7.71429	5	2	0.813518	0.909135
20	ENSG00000125844.15	RRBP1	17613677	17682295	432	1.48607	217	1.50075	RAE	-	0.583333	74.809	56	68618	6	3227.59	0.0470371	54.7368	5.89474	22	2.77273	0.813402	0.855654
2	ENSG00000156966.6	B3GNT7	231395542	231401164	307	1.28171	178	0.872477	RAE	+	0.75	3.08378	56	5622	7	652.5	0.116062	25.0556	4.16667	10	2.2	0.813284	0.823766
7	ENSG00000164849.9	GPR146	1044575	1057764	430	1.29422	216	1.57268	RAE	+	0.555556	2.70983	56	13189	6	2367.54	0.179509	61.5625	5.8125	6	4.33333	0.812986	0.869459
13	ENSG00000187498.14	COL4A1	110148962	110307149	543	1.94509	278	1.73938	RAE	-	0.583333	35.8544	56	158187	7	5095.88	0.0322143	55.3529	5.82353	15	2.33333	0.811716	0.881099
22	ENSG00000185666.14	SYN3	32512551	33058372	501	3.28921	237	2.996	RAE	-	0.583333	0.365154	56	545821	7	8062.11	0.0147706	311.25	11.35	18	1.77778	0.811113	0.938993
13	ENSG00000068650.18	ATP11A	112690328	112887168	534	1.46203	266	1.38654	RAE	+	0.583333	9.52489	56	196840	7	4751.76	0.0241402	63.8947	6.10526	24	2.25	0.810222	0.893348
15	ENSG00000129009.12	ISLR	74173670	74176872	281	2.7803	132	2.42636	RAE	+	0.916667	39.7747	56	3202	7	599.417	0.187201	24.35	4.05	8	3.75	0.810092	0.763739
14	ENSG00000100605.16	ITPK1	92936913	93116320	511	1.29882	257	1.23482	RAE	-	0.555556	35.7532	56	179407	5	9325.9	0.0519818	100.818	7.63636	21	1.90476	0.809957	0.922921
7	ENSG00000181444.12	ZNF467	149764181	149773479	252	0.925456	121	0.875229	RAE	-	0.555556	9.64623	56	9298	7	1183.4	0.127275	74.9167	4.08333	5	2.6	0.808964	0.850796
9	ENSG00000187764.11	SEMA4D	89360786	89498130	510	1.78824	258	1.4564	RAE	-	0.611111	8.58814	56	137344	5	4997.54	0.0363871	262.471	9.41176	28	1.82143	0.808848	0.965487
1	ENSG00000162430.16	SELENON	25800175	25818222	379	1.38132	221	1.21951	RAE	+	0.527778	45.9905	56	18047	6	1183.4	0.0655732	0	0	23	2.04348	0.808435	0.737218
20	ENSG00000196562.14	SULF2	47656911	47786616	530	1.57613	270	1.7922	RAE	-	0.555556	24.1728	56	129705	7	1285.85	0.00991368	1597.19	29.1905	33	1.81818	0.808418	0.990522
7	ENSG00000106003.12	LFNG	2512528	2529177	91	1.15644	56	1.72077	RAE	+	0.555556	10.0674	56	16649	7	1330.08	0.0798894	51	5	6	3.66667	0.808031	0.837721
3	ENSG00000121440.14	PDZRN3	73382432	73624409	533	1.60302	270	1.84098	RAE	-	0.583333	12.0143	56	241977	7	7788.7	0.0321878	43.9286	4.78571	29	1.2069	0.808016	0.823306
8	ENSG00000104714.13	ERICH1	614745	738106	511	3.37766	258	2.75819	RAE	-	0.611111	5.64267	56	123361	7	1921.15	0.0155734	397.3	11.9	14	2	0.807592	0.909135
3	ENSG00000131386.17	GALNT15	16174648	16231992	507	2.0913	257	1.84981	RAE	+	0.555556	15.9947	56	57344	7	1432.03	0.0249726	81.625	6.25	15	1.6	0.806653	0.901875
7	ENSG00000136205.16	TNS3	47275153	47582558	528	2.28838	272	2.32952	RAE	-	0.583333	21.6949	56	307405	7	9671.14	0.0314606	40.1765	4.76471	39	1.33333	0.805451	0.821818
9	ENSG00000196739.14	COL27A1	114155559	114312511	544	2.16719	275	2.3186	RAE	+	0.638889	8.3057	56	156952	7	3734.56	0.0237943	67.3	6.6	17	1.41176	0.805374	0.909135
3	ENSG00000136068.14	FLNB	58008399	58172251	461	2.81815	240	2.3166	RAE	+	0.527778	43.4368	56	163852	7	3868.4	0.0236091	53.381	5.66667	39	2.48718	0.804958	0.873215
3	ENSG00000160808.9	MYL3	46857871	46882169	114	1.50291	64	1.80897	RAE	-	0.638889	3.93648	56	24298	7	1374.82	0.0565817	0	0	10	4.6	0.804475	0.823766
14	ENSG00000100626.16	GALNT16	69259276	69357009	494	1.4489	240	1.1367	RAE	+	0.583333	4.99357	56	97733	7	1766.8	0.0180778	185.5	10.1	12	2	0.803895	0.909135
22	ENSG00000185022.11	MAFF	38201881	38216511	345	1.20765	181	1.09834	RAE	+	0.5	27.8283	56	14630	7	995.105	0.0680181	36.4	4.8	8	3.75	0.803705	0.791805
1	ENSG00000142599.17	RERE	8352396	8817643	477	1.6707	247	1.63983	RAE	-	0.527778	47.1525	56	465247	7	12112.5	0.0260345	52.8824	4.76471	68	1.61765	0.802249	0.85112
6	ENSG00000164442.9	CITED2	139371806	139374620	294	1.0327	151	1.27063	RAE	-	0.722222	53.4034	56	2814	4	1217	0.43248	166.05	9.35	8	1.375	0.802117	0.959126
3	ENSG00000131378.13	RFTN1	16313573	16514026	534	1.9798	269	2.07138	RAE	-	0.694444	14.0186	56	200453	7	4079.51	0.0203515	57	6.22222	51	1.62745	0.802027	0.898119
6	ENSG00000146242.8	TPBG	82363205	82370828	298	1.73893	137	1.82549	RAE	+	0.944444	6.53047	56	7623	6	751.7	0.0986095	63	6.52941	6	2.66667	0.801967	0.810627
22	ENSG00000099889.13	ARVCF	19969975	20016808	465	3.42751	230	3.22808	RAE	-	0.583333	14.0139	56	46833	7	2374.32	0.0506976	0	0	11	2.45455	0.801712	0.847172
12	ENSG00000111371.15	SLC38A1	46183062	46270017	508	0.925228	262	1.27013	RAE	-	0.5	19.288	56	86955	7	2013.79	0.023159	59.05	5.65	25	1.52	0.801647	0.872335
10	ENSG00000122863.5	CHST3	71964364	72013564	389	3.95939	189	3.62848	RAE	+	0.555556	13.34	56	49200	7	6119.37	0.124377	19.1053	3.42105	14	2.71429	0.801552	0.847566
19	ENSG00000127528.5	KLF2	16324816	16327874	444	1.10962	211	1.03747	RAE	+	0.888889	50.1288	56	3058	7	873.455	0.285629	16	2.94118	15	2.46667	0.801133	0.909135
13	ENSG00000134871.17	COL4A2	110305811	110513027	551	3.85779	277	3.95981	RAE	+	0.583333	51.5402	56	207216	7	5034.77	0.0242972	55.3529	5.82353	20	2.4	0.801078	0.881099
11	ENSG00000110328.5	GALNT18	11270875	11622005	537	2.69524	271	2.1226	RAE	-	0.638889	14.5862	56	351130	7	10565.6	0.0300902	57.05	5.95	12	1.66667	0.800316	0.866306
2	ENSG00000213626.11	LBH	30231530	30323730	358	2.26844	179	1.70895	RAE	+	0.555556	23.8262	56	92200	7	1597.7	0.0173286	91.0476	7.42857	20	1.7	0.800226	0.912804
20	ENSG00000125968.8	ID1	31605282	31606515	166	2.89089	89	2.98132	RAE	+	1	97.2596	56	1233	5	885.375	0.718066	39.7143	5.61905	8	3.5	0.80015	0.805238
12	ENSG00000134531.9	EMP1	13196715	13219939	475	1.75821	251	1.1801	RAE	+	0.611111	28.3273	56	23224	7	1922.82	0.0827944	20.7368	3.78947	14	2.35714	0.799905	0.774532
22	ENSG00000196576.14	PLXNB2	50274978	50307627	501	0.907475	257	1.08107	RAE	-	0.5	103.186	56	32649	7	2555.31	0.0782661	75.25	5.58333	4	2.75	0.799819	0.868918
13	ENSG00000152767.16	FARP1	98142561	98455176	543	1.6503	273	1.49764	RAE	+	0.555556	5.35612	56	312615	7	4472.49	0.0143067	596.667	16.4444	12	2.16667	0.799771	0.909135
3	ENSG00000163661.3	PTX3	157436788	157443628	278	0.752635	137	1.05638	RAE	+	0.472222	3.31489	56	6840	7	856.636	0.125239	92.2632	6.89474	2	1.5	0.799415	0.909135
22	ENSG00000198125.12	MB	35606763	35637951	343	4.1262	163	3.45661	RAE	-	0.555556	1.96913	56	31188	6	1143.5	0.0366647	222.105	10.5263	8	2.5	0.799246	0.763739
1	ENSG00000076864.19	RAP1GAP	21596214	21669363	473	0.954267	241	1.4563	RAE	-	0.555556	9.87416	56	73149	7	2413.67	0.0329966	39	4.57895	22	2	0.798656	0.806659
18	ENSG00000176890.15	TYMS	657603	673578	396	3.56075	195	3.08491	RAE	+	0.555556	3.47187	56	15975	6	658.5	0.0412207	118.556	7.55556	9	2.88889	0.798503	0.79571
2	ENSG00000049323.15	LTBP1	32946971	33399509	523	2.49993	259	2.41365	RAE	+	0.555556	14.921	56	452538	7	4831.73	0.010677	221.857	10.9048	24	1.45833	0.79801	0.97161
18	ENSG00000226742.3	HSBP1L1	79964560	79970810	426	1.22964	212	1.05956	RAE	+	0.444444	24.2944	56	6250	6	496.667	0.0794667	62.6667	6	7	2.42857	0.79776	0.765262
4	ENSG00000159674.11	SPON2	1166931	1208962	469	2.89397	228	1.9931	RAE	-	0.611111	21.5691	56	42031	7	1447.42	0.034437	108.35	7.85	6	3.5	0.7977	0.909135
10	ENSG00000134463.14	ECHDC3	11742365	11764070	446	4.11854	219	3.85473	RAE	+	0.555556	16.0289	56	21705	7	865.556	0.0398782	0	0	15	2.26667	0.797483	0.909135
5	ENSG00000044115.20	CTNNA1	138610966	138935034	278	1.87805	145	1.72239	RAE	+	0.527778	107.624	56	324068	7	4423.75	0.0136507	173.167	7.83333	20	1.95	0.797338	0.943662
12	ENSG00000198598.6	MMP17	131828392	131851783	456	1.64651	226	1.43562	RAE	+	0.527778	4.13446	56	23391	6	601.444	0.0257126	161.182	7.90909	16	2.0625	0.797155	0.920282
9	ENSG00000138835.22	RGS3	113444730	113597743	391	1.12454	200	1.20804	RAE	+	0.555556	8.91783	56	153013	7	4790.19	0.0313057	0	0	32	2.15625	0.796794	0.909135
6	ENSG00000164530.13	PI16	36948262	36964837	404	3.9042	201	3.36013	RAE	+	0.555556	9.29458	56	16575	6	917.75	0.0553695	87.05	4.95	10	1.8	0.795579	0.823766
10	ENSG00000099282.9	TSPAN15	69451472	69507669	453	1.56716	238	1.37489	RAE	+	0.583333	22.0564	56	56197	7	5982.41	0.106454	19.6842	3.68421	11	1.72727	0.794743	0.823923
14	ENSG00000100767.15	PAPLN	73237496	73274640	502	1.4546	248	1.55006	RAE	+	0.555556	8.72681	56	37144	7	764.696	0.0205873	78.4286	6.90476	14	2.14286	0.794262	0.897205
3	ENSG00000152492.13	CCDC50	191329076	191398670	411	3.57416	209	3.67099	RAE	+	0.611111	22.5893	56	69594	6	2378.77	0.0341807	63.2308	5.38462	27	2.11111	0.794152	0.857921
11	ENSG00000166394.14	CYB5R2	7665099	7677222	440	3.11243	206	2.33046	RAE	-	0.666667	8.018	56	12123	7	1127.27	0.0929863	19.6364	3.45455	14	1.92857	0.794071	0.799064
17	ENSG00000073350.13	LLGL2	75525079	75575208	413	1.27976	203	1.17739	RAE	+	0.472222	7.38126	56	50129	7	1909.39	0.0380895	34.7222	4.61111	15	3.33333	0.794059	0.809434
15	ENSG00000206190.11	ATP10A	25677272	25865172	543	0.859734	273	0.74983	RAE	-	0.611111	3.80506	56	187900	7	2911.54	0.0154951	347.7	9.6	11	1.54545	0.79372	0.909135
7	ENSG00000073067.13	CYP2W1	983198	989640	233	2.7624	113	2.4555	RAE	+	0.777778	0.0866444	55	6442	6	701.333	0.108869	39.3077	4.53846	9	3.11111	0.793664	0.803546
17	ENSG00000184009.9	ACTG1	81509970	81523847	408	5.06954	192	4.79303	RAE	-	0.527778	1292.54	56	13877	7	1196.65	0.0862323	85.375	5.625	3	3.66667	0.792766	0.871151
12	ENSG00000011105.12	TSPAN9	3077354	3286564	530	2.04288	266	1.98073	RAE	+	0.583333	23.3681	56	209210	7	10493.8	0.0501589	24	3.52941	36	1.69444	0.792731	0.714353
2	ENSG00000115594.11	IL1R1	102064543	102179874	471	1.87366	233	1.25341	RAE	+	0.638889	31.0994	56	115331	7	2336.72	0.020261	85.2778	5.16667	21	1.95238	0.792713	0.906206
18	ENSG00000133313.14	CNDP2	74495815	74523454	467	1.18092	243	1.03067	RAE	+	0.527778	31.5608	56	27639	5	1782.69	0.0644992	722.947	14.8421	6	1.66667	0.791967	0.715871
8	ENSG00000120899.17	PTK2B	27311481	27459391	486	1.93707	245	1.82157	RAE	+	0.583333	20.9699	56	147910	7	2237.52	0.0151276	110.05	8.05	16	2.3125	0.791467	0.920282
20	ENSG00000125775.14	SDCBP2	1309908	1329239	513	1.48873	259	1.11689	RAE	-	0.583333	9.53314	56	19331	4	1073.28	0.055521	186.182	12.1818	26	2.80769	0.7913	0.965893
9	ENSG00000107372.12	ZFAND5	72351424	72365235	383	2.4781	194	2.29058	RAE	-	0.583333	68.4319	56	13811	5	1745.57	0.12639	35.5714	4.71429	16	2.375	0.79004	0.818028
16	ENSG00000166501.12	PRKCB	23836000	24220611	521	0.990849	258	0.767221	RAE	+	0.555556	3.37526	56	384611	7	3139.94	0.00816395	187.714	9.71429	50	1.18	0.789967	0.96657
7	ENSG00000164855.15	TMEM184A	1543043	1560821	393	3.48389	199	3.00549	RAE	-	0.527778	0.680447	56	17778	6	962.85	0.0541596	82	9	6	2.66667	0.789755	0.737218
13	ENSG00000126217.20	MCF2L	112894377	113099739	540	2.06881	273	1.57	RAE	+	0.611111	8.6074	56	205362	7	2881.42	0.0140309	96	6.25	38	1.78947	0.789721	0.909135
10	ENSG00000107742.12	SPOCK2	72059034	72089032	398	2.95322	204	3.23341	RAE	-	0.611111	9.20566	56	29998	7	1485	0.0495033	24.05	3.55	25	1.92	0.788685	0.714759
16	ENSG00000162069.14	BICDL2	3027755	3035337	367	1.45665	192	1.60317	RAE	-	0.527778	0.249426	56	7582	7	817.429	0.107812	0	0	5	3.8	0.787993	0.826311
18	ENSG00000183287.13	CCBE1	59430939	59697241	471	0.931341	251	1.1801	RAE	-	0.555556	1.02405	56	266302	7	5954.27	0.0223591	72.4444	5.88889	13	1.69231	0.78795	0.883975
10	ENSG00000119938.8	PPP1R3C	91628441	91633054	159	2.14356	75	2.38246	RAE	-	0.652778	17.9068	56	4613	7	1883.25	0.408248	12	2.8	15	2.06667	0.78787	0.909135
14	ENSG00000198732.10	SMOC1	69854130	70032366	448	2.81301	225	2.58734	RAE	+	0.611111	6.24099	56	178236	7	2449.12	0.0137409	113.875	7.5	18	1.22222	0.787658	0.933072
7	ENSG00000188191.14	PRKAR1B	549196	727650	526	1.31848	266	1.01518	RAE	-	0.527778	14.2691	56	178454	7	2617.61	0.0146682	128.263	6.47368	18	2.38889	0.787511	0.909135
18	ENSG00000141401.11	IMPA2	11981024	12030883	504	1.28636	249	0.984955	RAE	+	0.527778	16.7986	56	49859	7	2096.34	0.0420453	22.4118	4.05882	24	1.70833	0.787239	0.761386
11	ENSG00000160593.18	JAML	118193739	118225094	342	1.11997	180	0.962915	RAE	-	0.638889	3.49856	56	31355	7	2102.7	0.0670612	0	0	7	1.85714	0.787005	0.72603
7	ENSG00000146674.14	IGFBP3	45912244	45921874	403	2.45377	213	1.76163	RAE	-	0.888889	44.7532	56	9630	7	438.783	0.0455641	141.765	9.17647	3	3	0.786925	0.909135
22	ENSG00000100197.20	CYP2D6	42126498	42130906	341	2.23548	180	1.62147	RAE	-	0.472222	2.4248	56	4408	5	600	0.136116	62.7222	5.5	8	2.875	0.786861	0.86044
21	ENSG00000173638.18	SLC19A1	45493575	45544411	505	4.98479	251	4.45974	RAE	-	0.611111	5.20382	56	50836	6	1210.81	0.023818	251.938	10.1875	11	1.90909	0.786719	0.847172
9	ENSG00000137124.7	ALDH1B1	38392663	38398661	355	2.91027	160	2.13825	RAE	+	0.583333	12.8344	56	5998	5	410.769	0.0684844	115.6	7.2	8	1.5	0.786174	0.763739
11	ENSG00000019505.7	SYT13	45240300	45286319	313	1.37893	154	1.27176	RAE	-	0.555556	0.621166	54	46019	7	908.75	0.0197473	73.75	4.75	24	1.75	0.785044	0.890336
22	ENSG00000172346.14	CSDC2	41560762	41577741	171	2.69429	81	2.0605	RAE	+	0.5	20.8986	56	16979	7	1265.1	0.0745097	59.5	4.94444	4	3.75	0.784858	0.833457
10	ENSG00000138316.10	ADAMTS14	70672802	70762441	499	2.82492	251	2.12464	RAE	+	0.611111	0.846778	56	89639	7	1187.26	0.0132449	87.2609	6.73913	26	1.69231	0.784365	0.909135
9	ENSG00000119139.17	TJP2	69121263	69255208	510	2.2305	260	2.27439	RAE	+	0.5	35.5061	56	133945	7	3421.4	0.0255433	34.7895	4.78947	27	1.74074	0.783853	0.823679
20	ENSG00000214078.12	CPNE1	35626030	35664759	334	1.40851	173	1.11307	RAE	-	0.5	94.2258	56	38729	5	1182.34	0.0305286	187.762	9.28571	17	3.23529	0.783674	0.93045
11	ENSG00000137507.11	LRRC32	76657523	76670747	495	1.01785	257	0.978574	RAE	-	0.861111	27.1308	56	13224	7	1109.91	0.0839314	23.8	4	8	1.375	0.783483	0.763739
22	ENSG00000183762.12	KREMEN1	29073077	29168333	461	1.06625	238	1.1812	RAE	+	0.527778	10.1432	56	95256	7	1782.57	0.0187134	88.25	5.625	15	2.8	0.783451	0.909135
18	ENSG00000176194.17	CIDEA	12254318	12277595	372	1.05305	194	0.830903	RAE	+	0.5	0.172181	54	23277	6	650.381	0.0279409	177.733	9.46667	9	2.66667	0.783135	0.79571
16	ENSG00000133392.17	MYH11	15703171	15857033	476	2.44042	248	2.50603	RAE	-	0.5	69.0057	56	153862	7	4425.59	0.0287634	64.1053	5.05263	10	2	0.782416	0.841104
20	ENSG00000271303.1	SRXN1	646614	653370	418	0.818254	211	0.943841	RAE	-	0.722222	27.3137	56	6756	6	553.091	0.0818666	74.7222	5.83333	5	3.2	0.782277	0.771863
13	ENSG00000088448.14	ANKRD10	110878539	110915069	425	2.15917	217	1.95597	RAE	-	0.5	58.7686	56	36530	5	1587.16	0.0434482	73.6667	6.04762	20	2.35	0.782037	0.889964
21	ENSG00000183570.16	PCBP3	45643693	45942454	461	1.90274	233	1.56431	RAE	+	0.583333	2.72069	56	298761	7	2167.52	0.00725502	160	9.2	31	2.29032	0.781588	0.958043
15	ENSG00000184254.16	ALDH1A3	100877713	100916626	379	2.11084	199	1.97961	RAE	+	0.638889	3.6471	56	38913	7	777.778	0.0199876	64.1765	5.94118	14	1.5	0.781105	0.885633
7	ENSG00000146535.13	GNA12	2728111	2844324	416	2.05094	201	1.91852	RAE	-	0.583333	33.0272	56	116213	5	3940.98	0.0339117	118.684	5.94737	31	1.87097	0.780949	0.886174
10	ENSG00000099250.17	NRP1	33177491	33336262	520	1.65216	266	1.60936	RAE	-	0.555556	12.8096	56	158771	7	4015.11	0.0252887	36.7143	4.28571	51	1.29412	0.780818	0.793598
11	ENSG00000110080.18	ST3GAL4	126355639	126440344	500	1.05665	254	1.28556	RAE	+	0.583333	17.2258	56	84705	7	3623.58	0.0427788	29.8	3.53333	18	1.44444	0.780601	0.75604
1	ENSG00000198756.10	COLGALT2	183929853	184037729	476	1.20229	241	0.909781	RAE	-	0.611111	2.48944	56	107876	7	2590.41	0.0240128	39.1875	4.4375	35	1.6	0.780371	0.803039
6	ENSG00000172201.11	ID4	19837385	19840684	447	3.71661	214	3.50343	RAE	+	0.694444	51.7899	56	3299	6	849.188	0.257408	28.6667	4	7	1.57143	0.780313	0.748427
11	ENSG00000149043.16	SYT8	1828306	1837521	337	1.12868	192	1.94617	RAE	+	0.666667	0.120705	56	9215	6	1600	0.17363	30.2353	4.23529	7	1.85714	0.77857	0.758442
8	ENSG00000155090.14	KLF10	102648778	102655902	397	0.983637	196	0.914382	RAE	-	0.611111	29.9828	56	7124	5	1336.11	0.187551	23.0714	4.07143	19	2.52632	0.77825	0.762807
7	ENSG00000177706.8	FAM20C	192968	260745	525	3.15212	266	2.57491	RAE	+	0.527778	32.4296	56	67777	7	1505.48	0.0222122	360.6	13.9	5	1.6	0.77783	0.909135
15	ENSG00000182253.14	SYNM	99098216	99135593	442	5.23415	231	5.17745	RAE	+	0.555556	26.7907	56	37377	7	1870.89	0.0500545	20.8421	3.36842	23	3.08696	0.777661	0.686878
4	ENSG00000127418.14	FGFRL1	1009935	1026897	419	2.1512	221	1.93468	RAE	+	0.638889	21.7438	56	16962	7	893.103	0.0526531	0	0	8	2.125	0.77749	0.763739
18	ENSG00000168461.12	RAB31	9708164	9862551	523	2.62514	272	2.91059	RAE	+	0.583333	49.7639	56	154387	7	3544.57	0.022959	43.8667	4.66667	20	2.35	0.776653	0.820803
18	ENSG00000134265.12	NAPG	10525904	10552760	363	1.16216	186	0.939311	RAE	+	0.5	20.1017	56	26856	5	849.8	0.0316428	193.562	9.0625	13	2.30769	0.776468	0.88277
20	ENSG00000101439.8	CST3	23626705	23638473	354	4.05154	165	3.48404	RAE	-	0.666667	274.271	56	11768	7	1017.56	0.086468	27.8462	3.38462	8	2.625	0.776184	0.763739
2	ENSG00000115902.10	SLC1A4	64988476	65023865	425	2.63852	222	1.59576	RAE	+	0.555556	13.9961	56	35389	5	1287.92	0.0363931	85.8889	6.44444	19	2.63158	0.775211	0.905326
21	ENSG00000160307.9	S100B	46598961	46605208	404	2.48144	192	2.04907	RAE	-	0.472222	15.2149	56	6247	4	1042	0.1668	69.4	6.4	11	3	0.77515	0.882791
20	ENSG00000124140.13	SLC12A5	46022842	46060152	178	0.876145	72	0.871449	RAE	+	0.694444	0.12028	56	37310	7	729.048	0.0195403	159.556	8.33333	7	2.57143	0.775135	0.909135
5	ENSG00000039560.13	RAI14	34656236	34832627	528	1.26865	266	1.01518	RAE	+	0.527778	12.2548	56	176391	7	2145.82	0.0121651	67.4737	6.31579	40	1.575	0.775084	0.901976
9	ENSG00000147894.14	C9orf72	27546544	27573866	447	0.868098	230	0.880198	RAE	-	0.555556	10.7114	56	27322	5	869.5	0.0318242	155.895	7.15789	16	1.6875	0.775009	0.920282
10	ENSG00000183049.12	CAMK1D	12349481	12835545	546	1.64949	275	1.88755	RAE	+	0.527778	8.94853	56	486064	7	5649.91	0.0116238	77.4762	6.80952	25	2.04	0.774978	0.909135
14	ENSG00000183092.16	BEGAIN	100537146	100587413	386	2.15008	194	2.05296	RAE	-	0.694444	2.48953	56	50267	7	835.069	0.0166127	58.2143	4.92857	35	2.22857	0.774835	0.86303
7	ENSG00000106018.13	VIPR2	159030195	159144957	418	1.25342	217	1.10622	RAE	-	0.583333	1.6418	55	114762	7	1697.26	0.0147894	60	5.9	23	1.73913	0.774289	0.884618
7	ENSG00000233429.9	HOTAIRM1	27096093	27100265	381	1.46472	207	1.86962	RAE	+	0.777778	8.06879	56	4172	6	788.211	0.188929	0	0	6	5.83333	0.773481	0.737218
20	ENSG00000244558.5	KCNK15-AS1	44694891	44738934	410	3.63836	230	3.48577	RAE	-	0.555556	0.885384	55	44043	7	1996.28	0.0453256	0	0	9	2.11111	0.773416	0.79571
3	ENSG00000131389.16	SLC6A6	14402575	14489110	525	2.01569	266	1.8817	RAE	+	0.611111	13.6892	56	86535	7	2443.18	0.0282334	26.3158	4.21053	32	1.96875	0.773141	0.776511
2	ENSG00000115756.12	HPCAL1	10302888	10427617	533	1.63032	272	1.74844	RAE	+	0.583333	16.4394	56	124729	7	6848.84	0.0549097	16.7647	3.23529	28	1.53571	0.772882	0.670787
7	ENSG00000146555.18	SDK1	3301447	4269000	546	1.54289	277	1.77257	RAE	+	0.583333	2.15412	56	967553	7	3592.7	0.00371318	229.833	9.38889	30	1.7	0.772639	0.965216
18	ENSG00000053747.15	LAMA3	23689442	23955066	339	1.03073	170	1.148	RAE	+	0.583333	3.81528	56	265624	7	2715.15	0.0102218	85.4444	6.77778	28	1.92857	0.772631	0.909135
14	ENSG00000211973.2	IGHV1-69	106714683	106715181	33	1.28243	18	1.32878	RAE	-	0	0	28	498	5	284	0.570281	0	0	8	2.75	0.772573	0.763739
7	ENSG00000075624.13	ACTB	5527150	5563784	328	3.60287	154	2.93952	RAE	-	0.472222	2212.42	56	36634	7	1089.61	0.0297431	135	9.28571	4	3.75	0.77238	0.909135
6	ENSG00000137265.14	IRF4	391738	411447	411	0.918712	196	1.21678	RAE	+	0.611111	0.484812	56	19709	7	523.28	0.0265503	0	0	24	2.20833	0.772124	0.909135
17	ENSG00000173917.10	HOXB2	48540893	48544989	293	1.23803	160	1.0681	RAE	-	0.777778	8.64038	56	4096	6	1113.47	0.271842	19.9286	2.92857	14	4	0.771883	0.737218
15	ENSG00000140391.14	TSPAN3	77041403	77083984	271	1.60135	143	0.975707	RAE	-	0.555556	59.5424	56	42581	4	1646.2	0.0386603	262.476	13.0476	25	2.28	0.771837	0.974725
4	ENSG00000154553.13	PDLIM3	185500659	185535612	382	2.46795	172	1.62232	RAE	-	0.583333	24.3172	56	34953	7	905.846	0.0259161	31.7143	5.14286	15	1.53333	0.771801	0.846146
19	ENSG00000179820.15	MYADM	53866222	53876437	242	1.81359	120	1.54829	RAE	+	0.555556	48.2544	56	10215	6	1027	0.100538	0	0	8	3.875	0.771652	0.763739
9	ENSG00000095397.13	WHRN	114402079	114505450	489	2.12784	248	1.97494	RAE	-	0.638889	10.0952	56	103371	7	2661.63	0.0257483	0	0	27	1.85185	0.771486	0.909135
2	ENSG00000068024.16	HDAC4	239048167	239401011	549	1.50291	276	1.56738	RAE	-	0.611111	8.24628	56	352844	4	12124.2	0.0343613	558.867	12.7333	44	1.31818	0.771261	0.986229
8	ENSG00000171045.14	TSNARE1	142212079	142403240	513	1.21925	261	0.82414	RAE	-	0.611111	10.472	56	191161	5	4379.56	0.0229103	439.895	10.5263	17	1.70588	0.771127	0.93045
14	ENSG00000087303.17	NID2	52010875	52069228	479	0.96114	228	0.866635	RAE	-	0.611111	3.49075	56	58353	7	2275.44	0.0389944	31.4444	3.66667	14	1.78571	0.771072	0.765176
3	ENSG00000174640.12	SLCO2A1	133932695	134052184	505	1.36844	259	1.11689	RAE	-	0.583333	22.3138	56	119489	7	2387.6	0.0199818	64.3889	6.5	10	1.7	0.770795	0.876024
22	ENSG00000188677.14	PARVB	43999210	44172949	541	0.866323	270	0.81657	RAE	+	0.555556	9.29782	56	173739	7	3286.45	0.018916	199.647	10.1176	6	1.83333	0.770671	0.909135
15	ENSG00000166825.13	ANPEP	89784888	89815401	510	3.68569	262	3.38151	RAE	-	0.555556	7.91432	56	30513	7	984.615	0.0322687	42.8947	4.47368	10	3.4	0.770313	0.817047
6	ENSG00000131016.16	AKAP12	151239998	151358557	467	2.08457	238	1.6516	RAE	+	0.527778	36.3291	56	118559	7	2536.35	0.0213931	45.1538	4.07692	34	1.61765	0.770296	0.825607
17	ENSG00000179593.15	ALOX15B	8039016	8049134	422	2.57763	207	2.02869	RAE	+	0.5	1.38857	56	10118	6	571.429	0.0564764	62.5714	5.80952	6	3.16667	0.770152	0.737218
19	ENSG00000180448.10	ARHGAP45	1065922	1086578	484	1.3175	244	0.887943	RAE	+	0.444444	8.14939	56	20656	7	1147.74	0.0555647	0	0	7	3.57143	0.769932	0.725849
13	ENSG00000102802.9	MEDAG	30906190	30925572	427	1.03716	196	1.08238	RAE	+	0.555556	10.2725	56	19382	6	553.65	0.0285652	59.0714	5.07143	18	1.61111	0.768743	0.842458
3	ENSG00000161267.11	BDH1	197509782	197573323	500	1.31859	256	1.06296	RAE	-	0.555556	8.02828	56	63541	7	1433.82	0.0225652	47.2941	5.29412	12	2	0.76843	0.854301
10	ENSG00000176171.11	BNIP3	131966454	131982013	418	1.79302	209	1.49683	RAE	-	0.527778	29.753	56	15559	7	916.115	0.0588801	46.3077	5.07692	4	3	0.768145	0.830615
4	ENSG00000145214.13	DGKQ	958886	986895	459	1.34439	225	1.06536	RAE	-	0.555556	15.4042	56	28009	7	863.224	0.0308195	94	6.22222	5	2.6	0.767808	0.898119
8	ENSG00000136960.12	ENPP2	119557085	119673453	456	0.976363	234	0.991058	RAE	-	0.555556	21.9694	56	116368	7	2467.72	0.0212062	45.5556	5.11111	14	1.5	0.767413	0.84486
1	ENSG00000163531.15	NFASC	204828650	205022822	529	0.989423	277	0.821589	RAE	+	0.611111	11.237	56	194172	7	7702.83	0.0396701	20.4	3.4	32	1.84375	0.767351	0.683934
13	ENSG00000125257.13	ABCC4	95019828	95301446	528	1.75095	272	1.74844	RAE	-	0.527778	2.67443	56	281618	7	1781.97	0.0063276	138.714	8.71429	19	1.52632	0.767081	0.946758
10	ENSG00000107738.19	VSIR	71747558	71773498	504	1.50291	245	1.49901	RAE	-	0.555556	30.9334	56	25940	5	2187.3	0.0843214	0	0	19	2.15789	0.766164	0.77809
16	ENSG00000184602.5	SNN	11668413	11679079	360	2.35177	180	1.95074	RAE	+	0.583333	40.3183	56	10666	6	2259.81	0.21187	34.8	4.1	5	3	0.766114	0.765006
14	ENSG00000100906.10	NFKBIA	35401510	35404746	474	1.34941	226	1.08595	RAE	-	0.916667	167.47	56	3236	3	952	0.29419	120.556	8.66667	10	4.4	0.765809	0.938452
20	ENSG00000124253.10	PCK1	57561079	57568112	430	2.49559	223	2.323	RAE	+	0.694444	0.503425	56	7033	4	1326.6	0.188625	117.095	8.52381	6	1.66667	0.765716	0.901685
5	ENSG00000164171.10	ITGA2	52989325	53094779	457	2.15037	240	1.93245	RAE	+	0.583333	2.78075	56	105454	7	3132.55	0.0297054	29.6	4.13333	16	1.375	0.765385	0.768221
3	ENSG00000004399.12	PLXND1	129555174	129606818	431	0.900803	217	0.954485	RAE	-	0.722222	23.0918	56	51644	7	2261.27	0.0437856	17.4737	3.57895	20	2.1	0.765167	0.70647
17	ENSG00000004660.14	CAMKK1	3860314	3893044	530	1.027	260	1.08393	RAE	-	0.527778	13.0259	56	32730	7	1503.93	0.0459496	65.7895	5.26316	4	2.25	0.765078	0.852812
17	ENSG00000175866.15	BAIAP2	81035121	81117294	502	3.01993	255	2.6717	RAE	+	0.583333	17.8134	56	82173	7	3871.44	0.0471132	25.7273	3.18182	15	2.2	0.764946	0.729444
21	ENSG00000159212.12	CLIC6	34669388	34718227	341	1.57403	175	1.3915	RAE	+	0.527778	2.65214	56	48839	7	845.56	0.0173132	121.917	6.91667	8	1.625	0.764797	0.909135
11	ENSG00000167799.9	NUDT8	67627937	67629930	312	1.40963	139	0.933962	RAE	-	0.972222	9.71894	56	1993	4	429.071	0.215289	80.7619	7.14286	7	2.85714	0.764791	0.900589
16	ENSG00000159713.10	TPPP3	67389808	67393535	126	1.79164	61	1.40075	RAE	-	0.75	17.9236	56	3727	7	771	0.206869	21.75	3.85	4	3.25	0.764711	0.739358
16	ENSG00000175643.8	RMI2	11249648	11351762	437	1.69161	226	1.55218	RAE	+	0.527778	1.15719	56	102114	7	1305.13	0.0127811	47.8095	5.71429	50	1.84	0.764021	0.875618
5	ENSG00000164574.15	GALNT10	154190729	154420984	546	1.16976	274	1.4169	RAE	+	0.638889	8.16443	56	230255	7	3432.21	0.0149061	46.8333	5.5	23	1.6087	0.763857	0.864587
11	ENSG00000172927.7	MYEOV	69294137	69367726	222	0.945745	138	0.803844	RAE	+	0.611111	0.18903	56	73589	5	1685.04	0.0228979	768.13	21	12	1.83333	0.763838	0.866306
15	ENSG00000140470.13	ADAMTS17	99971588	100342005	549	1.31737	277	1.20198	RAE	-	0.583333	1.21027	56	370417	7	4311.13	0.0116386	138.15	7.45	11	2.09091	0.763735	0.909135
14	ENSG00000139998.14	RAB15	64945813	64972776	322	1.45019	167	1.26305	RAE	-	0.555556	10.531	56	26963	7	967.931	0.0358985	47.1667	4.16667	8	3	0.763367	0.771706
17	ENSG00000006282.20	SPATA20	50546305	50555852	386	3.1491	200	3.15077	RAE	+	0.666667	41.7625	56	9547	5	541.778	0.0567485	63.5714	4.71429	12	2.91667	0.762622	0.818028
16	ENSG00000197912.14	SPG7	89490916	89557768	462	0.778467	232	0.893527	RAE	+	0.5	24.7718	56	66852	7	1154.44	0.0172686	63.9048	5.61905	12	3.41667	0.76218	0.870677
5	ENSG00000113578.17	FGF1	142592177	142698070	479	1.34089	241	1.18304	RAE	-	0.583333	2.72119	56	105893	7	2978.57	0.0281281	31.5263	4.15789	15	1.46667	0.762136	0.770725
1	ENSG00000163431.12	LMOD1	201896451	201946588	439	1.66312	223	1.8505	RAE	-	0.527778	35.1726	56	50137	7	2426.66	0.0484006	21.0952	3.7619	11	2.45455	0.761854	0.72914
8	ENSG00000164949.7	GEM	94249252	94262350	432	2.68188	214	2.48791	RAE	-	0.527778	16.9395	56	13098	6	1235.41	0.0943206	24.375	3.75	10	2	0.761614	0.737218
6	ENSG00000112562.18	SMOC2	168441150	168673445	460	1.29201	235	1.76781	RAE	+	0.583333	17.6924	56	232295	7	3508.95	0.0151056	48.6111	5.5	19	1.21053	0.761477	0.864587
16	ENSG00000131149.18	GSE1	85169524	85676197	545	1.30711	276	1.04245	RAE	+	0.583333	18.3948	56	506673	7	17192.4	0.0339319	22.1579	3.84211	18	1.55556	0.761452	0.738648
3	ENSG00000145113.21	MUC4	195746764	195812277	423	4.06582	217	3.7465	RAE	-	0.5	0.107333	56	65513	7	1100	0.0167906	44.05	4.95	21	2.66667	0.760955	0.834506
1	ENSG00000122176.10	FMOD	203340627	203351489	381	2.55324	202	2.06775	RAE	-	0.708333	36.3369	56	10862	5	936.214	0.0861917	25.75	4.15	19	2.57895	0.760547	0.769777
17	ENSG00000109099.13	PMP22	15229776	15265326	442	0.822507	240	0.944622	RAE	-	0.611111	112.756	56	35550	7	1721.71	0.0484306	31.4762	4.61905	6	2.16667	0.76025	0.765412
1	ENSG00000178104.19	PDE4DIP	148808180	149048286	488	1.16496	248	1.09864	RAE	+	0.472222	7.25016	56	240106	7	3166.09	0.0131862	63.1111	6.55556	14	1.71429	0.759644	0.897165
10	ENSG00000067057.16	PFKP	3066332	3137712	541	5.14311	273	4.73009	RAE	+	0.555556	40.2574	56	71380	7	1750.75	0.0245272	42.8182	4.45455	12	2.25	0.759486	0.81681
4	ENSG00000123933.16	MXD4	2247431	2262294	230	2.01961	116	1.63156	RAE	-	0.972222	49.3796	56	14863	4	2535.5	0.170591	55.3846	4.30769	15	2.8	0.759275	0.857312
9	ENSG00000131668.13	BARX1	93951621	93955372	131	1.13263	54	1.69464	RAE	-	0.972222	0.0682101	54	3751	6	894.028	0.238344	18.7143	3.85714	7	2	0.758999	0.737218
21	ENSG00000183255.11	PTTG1IP	44849584	44873903	492	4.0761	251	3.7251	RAE	-	0.555556	146.375	56	24319	5	1267	0.0520992	45.1	5.3	13	2.30769	0.758584	0.825337
16	ENSG00000051108.14	HERPUD1	56932047	56944863	409	0.838767	215	0.757011	RAE	+	0.472222	70.364	56	12816	6	1531.48	0.119498	18.1111	3.44444	12	2.08333	0.758431	0.737218
17	ENSG00000179604.9	CDC42EP4	73283623	73312175	451	1.433	222	1.62542	RAE	-	0.5	38.3442	56	28552	5	3408.97	0.119395	34	3.28571	17	1.82353	0.758383	0.779759
17	ENSG00000131095.12	GFAP	44905390	44916937	371	2.07818	183	2.12048	RAE	-	0.611111	0.797991	56	11547	6	685.211	0.059341	70.3	6.5	4	4	0.757883	0.737218
8	ENSG00000147459.17	DOCK5	25184722	25415716	524	1.07709	264	0.879764	RAE	+	0.527778	6.72865	56	230994	7	4033.51	0.0174615	35.125	4.625	31	1.3871	0.757688	0.81099
10	ENSG00000151468.10	CCDC3	12896624	13099309	485	2.52804	236	2.84493	RAE	-	0.555556	22.8045	56	202685	7	1729.76	0.00853425	134.062	7.4375	13	1.69231	0.757633	0.909135
8	ENSG00000173281.4	PPP1R3B	9136254	9151574	412	2.22108	208	1.88812	RAE	-	0.555556	17.1411	56	15320	6	999.704	0.0652548	27.3333	3.6	13	3.15385	0.757553	0.737218
6	ENSG00000204580.13	DDR1	30876420	30900156	362	2.95675	181	2.55371	RAE	+	0.638889	32.6377	56	23736	5	794.919	0.03349	54.4762	6.09524	19	5.78947	0.756919	0.855383
19	ENSG00000187867.8	PALM3	14053364	14059159	209	0.88788	83	1.03785	RAE	-	0.583333	1.27763	56	5795	7	566.667	0.0977854	37.4	4.2	3	1.66667	0.75684	0.796576
10	ENSG00000128805.14	ARHGAP22	48446033	48656265	533	1.26174	262	0.968501	RAE	-	0.638889	1.56453	56	210232	7	2339.5	0.0111282	64.3529	6.23529	17	1.47059	0.756221	0.898592
15	ENSG00000166923.10	GREM1	32730689	32745107	426	3.31335	225	3.05564	RAE	+	0.666667	1.02683	56	14418	4	400	0.0277431	436.333	14.5238	33	1.48485	0.755786	0.990522
8	ENSG00000275342.4	PRAG1	8317735	8386498	481	2.2542	238	1.70694	RAE	-	0.583333	4.17824	56	68763	7	1836.18	0.026703	0	0	16	1.875	0.75578	0.909135
8	ENSG00000070501.11	POLB	42338453	42371808	175	3.15212	82	3.63103	RAE	+	0.555556	11.3773	56	33355	5	819.083	0.0245565	92.9048	8.71429	16	2.4375	0.754829	0.914868
17	ENSG00000181031.15	RPH3AL	212388	386254	552	3.12417	277	2.86619	RAE	-	0.527778	3.23833	56	173866	7	2822.28	0.0162325	49.6471	5.29412	14	2.78571	0.754378	0.854301
5	ENSG00000120708.16	TGFBI	136028894	136063818	400	4.09799	196	3.56875	RAE	+	0.611111	38.2604	56	34924	7	1236.69	0.0354109	58	6.22222	4	2	0.753966	0.862489
9	ENSG00000056558.10	TRAF1	120902392	120929173	331	2.39683	173	1.91246	RAE	-	0.611111	10.297	56	26781	4	1458.83	0.0544725	87.1053	7.21053	15	2.46667	0.753908	0.908676
21	ENSG00000160255.17	ITGB2	44885952	44931989	529	0.87939	260	1.03327	RAE	-	0.611111	8.31362	56	46037	7	1000	0.0217217	181.429	9.14286	4	3.25	0.753702	0.909135
17	ENSG00000074370.17	ATP2A3	3923869	3964464	448	1.46501	218	1.91281	RAE	-	0.472222	14.8916	56	40595	7	661.189	0.0162875	56.8125	5.4375	12	2.41667	0.753687	0.861068
14	ENSG00000126822.16	PLEKHG3	64704101	64750247	331	1.53955	170	1.26421	RAE	+	0.638889	17.1371	56	46146	6	2714.88	0.0588323	20.5333	3.73333	17	2.11765	0.753659	0.725993
10	ENSG00000182022.17	CHST15	124007665	124093607	494	0.859762	256	1.03723	RAE	-	0.611111	11.5282	56	85942	7	1381.95	0.01608	42.2353	4.23529	40	1.6	0.75336	0.814374
8	ENSG00000104332.11	SFRP1	41261957	41309497	315	3.85892	172	3.76644	RAE	-	0.583333	16.0799	56	47540	7	975.333	0.0205161	37.1429	4.38095	16	1.375	0.752653	0.795662
22	ENSG00000128253.13	RFPL2	32190434	32203477	128	0.782897	47	0.815013	RAE	-	0.555556	0.043958	51	13043	6	424.615	0.032555	244.6	10.3	4	1.5	0.75221	0.737218
11	ENSG00000172757.12	CFL1	65823021	65861946	320	1.37407	142	0.942303	RAE	-	0.5	206.358	56	38925	7	1217.86	0.0312874	77.2778	6.16667	4	9	0.751668	0.895615
8	ENSG00000160932.10	LY6E	143017981	143023832	241	1.22113	125	1.29365	RAE	+	0.375	86.4174	56	5851	7	852.32	0.145671	36.4737	4.26316	2	2.5	0.751508	0.792042
6	ENSG00000135535.15	CD164	109366513	109382457	396	2.64207	200	2.591	RAE	-	0.555556	130.006	56	15944	4	794.286	0.0498172	75.55	6.05	25	2.64	0.751363	0.890607
17	ENSG00000181350.11	LRRC75A	16442028	16492153	454	0.76036	222	1.23978	RAE	-	0.527778	2.54251	56	50125	7	1435.74	0.0286432	0	0	13	2.84615	0.751047	0.88277
13	ENSG00000183098.10	GPC6	93227317	94407401	531	1.14665	262	0.893094	RAE	+	0.583333	2.87439	56	1180084	7	5142.76	0.00435796	136.824	7.88235	15	1.2	0.749717	0.909158
8	ENSG00000176595.3	KBTBD11	1973877	2006936	397	1.27687	198	1.32878	RAE	+	0.555556	5.08591	56	33059	7	1067.32	0.0322853	19.3333	3.55556	21	1.7619	0.749072	0.704101
8	ENSG00000161016.17	RPL8	144789765	144792587	292	4.06111	160	4.03158	RAE	-	0.611111	1298.52	56	2822	4	701.111	0.248445	73.1111	5.88889	6	4.33333	0.748195	0.883975
19	ENSG00000099860.8	GADD45B	2476126	2478259	401	1.8537	204	1.68388	RAE	+	0.75	106.579	56	2133	6	839.636	0.393641	15.8667	2.8	10	2.6	0.748075	0.737218
20	ENSG00000132639.12	SNAP25	10218829	10307418	460	1.67163	229	1.63553	RAE	+	0.611111	2.3971	56	88589	7	1923.06	0.0217076	130.357	6.07143	5	2	0.748025	0.891757
17	ENSG00000163597.14	SNHG16	76557765	76563709	327	0.946647	157	0.937281	RAE	+	0.5	15.4025	56	5944	6	928.85	0.156267	0	0	5	5	0.747947	0.737218
1	ENSG00000157978.11	LDLRAP1	25543579	25568886	361	2.20161	190	1.80247	RAE	+	0.638889	14.4844	56	25307	7	1590.87	0.0628629	22.3889	3.83333	6	1.83333	0.747895	0.709082
3	ENSG00000178038.16	ALS2CL	46669188	46693704	482	2.98728	249	2.70406	RAE	-	0.638889	16.678	56	24516	7	732.133	0.0298635	49.875	4.875	6	4.16667	0.747688	0.829262
22	ENSG00000100336.17	APOL4	36189123	36204840	393	4.24295	207	3.71483	RAE	-	0.583333	2.9909	56	15717	4	1165.57	0.0741595	91.9091	8.63636	8	2.125	0.747396	0.763739
6	ENSG00000012660.13	ELOVL5	53267397	53349179	415	1.462	218	0.915923	RAE	-	0.583333	38.8865	56	81782	7	4087.71	0.049983	16.2143	2.92857	18	1.77778	0.74733	0.644663
22	ENSG00000100316.15	RPL3	39312881	39320389	377	1.02685	196	1.11598	RAE	-	0.5	1399.45	56	7508	4	1384.27	0.184372	34.95	4.85	12	3.66667	0.746425	0.827671
7	ENSG00000174945.13	AMZ1	2679521	2775500	460	2.27268	226	2.10583	RAE	+	0.527778	0.270403	56	95979	7	2341.66	0.0243977	35.6154	3.76923	14	2	0.746156	0.788523
17	ENSG00000167693.16	NXN	799312	979770	539	2.68182	264	1.80273	RAE	-	0.472222	15.2168	56	180458	7	4433.32	0.024567	22.6316	4	20	1.85	0.745888	0.754957
8	ENSG00000147576.15	ADHFE1	66432485	66471440	390	1.44694	199	1.74796	RAE	+	0.583333	16.9441	56	38955	7	1112.83	0.028567	33.9091	4.27273	9	2.77778	0.745505	0.783007
15	ENSG00000182175.13	RGMA	93035272	93089204	521	1.35395	275	0.88176	RAE	-	0.583333	10.0474	56	53932	7	1467.12	0.0272031	63.7222	5.61111	5	2.6	0.745351	0.870271
19	ENSG00000105088.8	OLFM2	9853717	9936552	403	1.76771	201	1.62365	RAE	-	0.5	16.3948	56	82835	7	701.448	0.00846802	98.7727	8.59091	10	1.6	0.744766	0.909135
15	ENSG00000182718.16	ANXA2	60347133	60402883	488	1.04568	247	0.973283	RAE	-	0.555556	116.681	56	55750	7	1967.65	0.0352941	21.85	4.05	10	1.9	0.744722	0.760168
4	ENSG00000154556.17	SORBS2	185585443	185956652	552	3.36143	277	3.15148	RAE	-	0.583333	10.6814	56	371209	7	4541.05	0.0122331	51.7778	4.88889	19	1.42105	0.744691	0.84733
6	ENSG00000137411.16	VARS2	30914204	30926459	425	1.91949	198	1.29552	RAE	+	0.611111	22.4365	56	12255	4	849.867	0.0693486	56.2857	6.09524	13	6.46154	0.744469	0.858936
2	ENSG00000115414.18	FN1	215360439	215436172	498	3.97205	250	3.53273	RAE	-	0.527778	52.8315	56	75733	7	1224.63	0.0161704	92.9231	6.30769	7	1.71429	0.744239	0.901638
8	ENSG00000170873.18	MTSS1	124550789	124728429	544	2.18057	276	1.99687	RAE	-	0.555556	15.8101	56	177640	7	8307.48	0.0467658	12.7273	2.90909	56	2.78571	0.74404	0.624719
13	ENSG00000186184.16	POLR1D	27620741	27744237	495	0.959053	246	0.927221	RAE	+	0.583333	17.6253	56	123496	6	1562.91	0.0126555	101.714	7.90476	15	2.06667	0.742866	0.909158
13	ENSG00000150403.17	TMCO3	113490994	113554590	459	3.00882	234	2.48265	RAE	+	0.583333	10.5918	56	63596	5	1318.2	0.0207277	366	10.9524	10	3.1	0.742829	0.823766
4	ENSG00000163993.6	S100P	6693068	6697170	239	3.21788	140	2.4734	RAE	+	0.638889	0.854449	56	4102	4	1199.14	0.292331	212.769	8	3	4.66667	0.742566	0.945552
2	ENSG00000115183.14	TANC1	158968670	159232659	515	0.942499	258	0.741696	RAE	+	0.555556	18.5556	56	263989	7	7541.31	0.0285667	18.3333	3.5	30	1.43333	0.742476	0.696386
3	ENSG00000136059.14	VILL	37988058	38007188	238	1.67615	102	0.87683	RAE	+	0.666667	8.77601	56	19130	5	1259.57	0.0658429	28.2941	3.94118	16	2.4375	0.741811	0.745652
10	ENSG00000151474.21	FRMD4A	13643765	14462142	551	0.899884	277	1.10688	RAE	-	0.555556	7.16937	56	818377	7	6480	0.00791811	85.9091	6.54545	13	1.15385	0.741809	0.90695
20	ENSG00000154930.14	ACSS1	25006229	25058980	473	1.30806	238	1.31955	RAE	-	0.611111	19.5639	56	52751	5	3501.13	0.0663709	32.619	5.09524	9	2	0.741595	0.772112
2	ENSG00000144118.13	RALB	120240063	120294713	307	1.70831	156	0.864414	RAE	+	0.555556	44.456	56	54650	7	1578.98	0.0288926	25.5714	3.71429	13	2	0.741473	0.727888
7	ENSG00000127946.16	HIP1	75533299	75738962	525	0.796106	270	0.840961	RAE	-	0.5	12.8745	56	205663	7	3712.9	0.0180533	30.2941	4.52941	17	1.29412	0.741397	0.803411
19	ENSG00000087086.14	FTL	48965300	48966878	257	4.93797	134	4.04817	RAE	+	0.5	3262.97	56	1578	5	650	0.411914	56.9545	6.22727	2	9	0.740951	0.860526
11	ENSG00000110628.13	SLC22A18	2899790	2925246	506	2.91687	253	2.69967	RAE	+	0.611111	9.06815	56	25456	7	1268.46	0.0498296	65.25	5.58333	2	2	0.740907	0.868918
15	ENSG00000136378.14	ADAMTS7	78759202	78811431	469	1.82353	244	1.85958	RAE	-	0.5	3.98008	56	52229	7	1121.65	0.0214756	36.1	4.4	11	2.63636	0.740756	0.793632
11	ENSG00000142102.15	PGGHG	289137	296107	418	5.4832	216	4.86544	RAE	+	0.972222	42.4405	56	6970	7	510.5	0.0732425	0	0	4	4.5	0.74045	0.746067
22	ENSG00000186716.20	BCR	23179703	23318037	514	2.27674	256	1.6289	RAE	+	0.583333	19.0471	56	138334	7	4521.18	0.032683	22.1053	3.15789	18	2.33333	0.740303	0.699601
17	ENSG00000108551.4	RASD1	17494436	17496395	369	3.4747	196	2.76236	RAE	-	0.944444	43.8209	56	1959	6	500.222	0.255346	20.7895	3.63158	5	2.8	0.739828	0.712695
20	ENSG00000124212.5	PTGIS	49503873	49568146	460	1.41855	240	1.16414	RAE	-	0.555556	9.07183	56	64273	7	998.162	0.01553	39.2222	4.88889	14	1.78571	0.739557	0.830108
7	ENSG00000243566.6	UPK3B	76510427	76516521	234	3.43072	120	2.42636	RAE	+	0.527778	0.696453	56	6094	5	1164.44	0.19108	27.8421	3.63158	8	1.625	0.739272	0.742911
2	ENSG00000163359.15	COL6A3	237324002	237414375	501	3.3473	262	3.40665	RAE	-	0.611111	34.2544	56	90373	7	1864	0.0206256	27.8571	3.57143	32	2.25	0.73906	0.743114
7	ENSG00000106034.17	CPED1	120988676	121297444	493	1.89647	251	1.70484	RAE	+	0.555556	4.2001	56	308768	7	4816.63	0.0155995	29.35	4.75	20	1.65	0.738971	0.82043
1	ENSG00000118473.21	SGIP1	66533382	66748299	502	2.10682	257	1.82418	RAE	+	0.583333	4.31585	56	214917	7	3097.16	0.014411	39	4.6	18	2	0.738721	0.808385
17	ENSG00000132386.10	SERPINF1	1761958	1777574	414	3.75247	213	3.80221	RAE	+	0.444444	130.161	56	15616	6	1217.89	0.0779902	20.5294	3.94118	8	2.5	0.738698	0.748596
11	ENSG00000177697.17	CD151	832883	839720	371	4.82381	204	3.97589	RAE	+	0.5	125.177	56	6837	7	1273.88	0.186321	0	0	2	2.5	0.738221	0.899953
17	ENSG00000177469.12	PTRF	42402451	42423517	322	2.35403	153	1.71616	RAE	-	0.472222	140.938	56	21066	7	1612.62	0.0765511	121.714	9.2381	0	0	0.737958	0.909135
20	ENSG00000087460.24	GNAS	58840844	58911192	487	4.81467	252	4.4386	RAE	+	0.666667	221.148	56	70348	7	1436.62	0.0204216	43.6154	4.38462	10	1.9	0.737957	0.819788
15	ENSG00000140575.12	IQGAP1	90388217	90502243	360	1.88692	190	1.94111	RAE	+	0.527778	55.1362	56	114026	5	3183.76	0.0279213	51.8947	4.94737	27	2.37037	0.737785	0.834033
1	ENSG00000154358.20	OBSCN	228208129	228378874	487	3.54475	242	3.43324	RAE	+	0.611111	4.10548	56	170745	7	3674.62	0.0215211	0	0	18	2.5	0.737266	0.909135
10	ENSG00000107937.18	GTPBP4	988018	1019936	382	1.93464	208	1.98311	RAE	+	0.555556	15.4885	56	31918	6	828.25	0.0259493	118.706	8.47059	5	2.2	0.737201	0.737218
7	ENSG00000158457.5	TSPAN33	129144891	129169697	327	2.48193	165	1.44851	RAE	+	0.555556	11.1441	56	24806	7	832.167	0.033547	33.875	4	7	2	0.737079	0.754957
17	ENSG00000166750.9	SLFN5	35243035	35273655	489	1.91953	254	1.88189	RAE	+	0.555556	6.3035	56	30620	6	1039.82	0.0339588	31.8	4.2	13	2.46154	0.736633	0.767172
1	ENSG00000143434.15	SEMA6C	151131684	151146664	357	0.830346	171	0.982171	RAE	-	0.611111	10.1221	56	14980	7	1388.18	0.092669	28.8824	3.23529	4	3.25	0.73656	0.749577
6	ENSG00000176998.4	HCG4	29791774	29792436	242	0.971747	123	1.11461	RAE	-	0.722222	0.725129	54	662	6	355.778	0.537429	0	0	3	4	0.736451	0.737218
5	ENSG00000153395.9	LPCAT1	1456479	1523977	517	1.16046	264	1.00449	RAE	-	0.611111	19.7099	56	67498	7	1306.19	0.0193515	30.6111	4.27778	14	2.5	0.735509	0.783413
1	ENSG00000235098.8	ANKRD65	1418419	1421769	117	4.05259	64	3.45535	RAE	-	0.347222	11.5634	56	3350	7	577.556	0.172405	0	0	2	6.5	0.735303	0.891199
8	ENSG00000156011.16	PSD3	18527300	19084730	548	1.18868	275	1.07334	RAE	-	0.611111	6.00692	56	557430	7	6768.17	0.0121417	39.6842	4.21053	45	1.4	0.735155	0.805103
2	ENSG00000115380.19	EFEMP1	55865966	55924139	403	1.15386	221	1.30891	RAE	-	0.611111	49.9853	56	58173	7	1205.36	0.0207203	24.2105	3.78947	23	1.52174	0.735145	0.733031
6	ENSG00000230438.6	SERPINB9P1	2854656	2881407	453	1.06925	229	1.40546	RAE	-	0.527778	1.1418	56	26751	7	1051.67	0.0393132	0	0	7	5.28571	0.734882	0.725849
11	ENSG00000175274.18	TP53I11	44885902	44951306	460	2.05124	231	1.67088	RAE	-	0.638889	23.9457	56	65404	7	1954.58	0.0298847	25	3.35294	13	2.07692	0.733891	0.723895
20	ENSG00000101447.14	FAM83D	38926311	38953106	280	4.32666	115	4.00116	RAE	+	0.555556	1.6835	56	26795	7	772.824	0.0288421	21	3.5	15	1.8	0.733431	0.696386
22	ENSG00000100364.18	KIAA0930	45190337	45240769	473	2.35407	251	2.33453	RAE	-	0.527778	21.4477	56	50432	6	1706.25	0.0338327	27.1429	3.71429	19	2.15789	0.733041	0.737218
8	ENSG00000156804.7	FBXO32	123497888	123541206	509	2.02228	262	2.50177	RAE	-	0.527778	17.4802	56	43318	6	1898.73	0.0438323	21.6111	3.16667	26	2.26923	0.732618	0.694999
7	ENSG00000106263.17	EIF3B	2354085	2380745	352	2.11613	165	1.84764	RAE	+	0.472222	98.7218	56	26660	5	1142.5	0.0428545	190.095	8.66667	4	3	0.732424	0.598361
11	ENSG00000109846.7	CRYAB	111908564	111923722	278	1.77336	156	1.41321	RAE	-	0.555556	220.859	56	15158	7	1372.93	0.0905748	0	0	3	3.33333	0.732318	0.793493
7	ENSG00000105974.11	CAV1	116524784	116561184	444	2.27311	220	1.85761	RAE	+	0.583333	65.2831	56	36400	7	2395.93	0.0658222	11.9091	2.63636	15	2	0.732062	0.720646
11	ENSG00000033327.12	GAB2	78215296	78418348	285	2.24327	138	2.5218	RAE	-	0.555556	17.3116	56	203052	7	6502.71	0.0320249	18.6154	2.92308	27	1.55556	0.731904	0.66343
15	ENSG00000185033.14	SEMA4B	90160603	90229676	505	3.03974	265	2.66245	RAE	+	0.527778	29.2846	56	69073	7	1809.5	0.0261969	21.8333	3.38889	18	1.94444	0.731869	0.697638
7	ENSG00000164828.17	SUN1	816614	874920	428	1.40658	235	1.29141	RAE	+	0.527778	69.078	56	58306	4	1948.43	0.0334174	162.571	9.2381	12	2	0.731668	0.866306
5	ENSG00000161011.19	SQSTM1	179806397	179837265	506	1.39267	259	0.989754	RAE	+	0.527778	60.6489	56	30868	7	1347.22	0.0436445	0	0	6	5.33333	0.731629	0.681351
9	ENSG00000130558.19	OLFM1	135075421	135121179	479	0.94595	246	1.27524	RAE	+	0.583333	16.5089	56	45758	7	918.64	0.0200761	105.75	6.75	4	2.5	0.731556	0.909135
8	ENSG00000178209.14	PLEC	143915146	143976734	408	3.80338	220	3.80333	RAE	-	0.583333	61.8386	56	61588	7	2360.53	0.0383277	21.8	3.13333	11	3.54545	0.731315	0.697097
12	ENSG00000139190.16	VAMP1	6462322	6470987	425	2.39885	195	1.93667	RAE	-	0.472222	24.9226	56	8665	4	1035.3	0.119481	48.8	5.4	8	6.5	0.731236	0.838228
11	ENSG00000177685.16	CRACR2B	826143	831991	416	2.26082	205	2.44242	RAE	+	0.555556	8.4033	56	5848	7	917.861	0.156953	0	0	2	2.5	0.731199	0.878886
16	ENSG00000103196.11	CRISPLD2	84819983	84920768	540	4.06296	268	3.75329	RAE	+	0.527778	29.1003	56	100785	7	1509.15	0.0149739	26.75	4.25	28	2.39286	0.731109	0.780808
21	ENSG00000177398.18	UMODL1	42062958	42143453	275	1.93506	101	1.54612	RAE	+	0.555556	0.0427143	50	80495	6	1201.73	0.0149292	94.9524	6.47619	11	1.90909	0.730716	0.847172
9	ENSG00000050555.17	LAMC3	131009081	131094473	516	1.06579	265	0.99743	RAE	+	0.527778	1.93515	56	85392	7	1074.4	0.012582	137.947	9.63158	5	1.8	0.73052	0.909135
6	ENSG00000137409.19	MTCH1	36968140	36986298	398	1.14338	212	0.935303	RAE	-	0.694444	177.66	56	18158	6	1074.76	0.0591894	80.1905	6.7619	2	1.5	0.730379	0.737218
22	ENSG00000241484.9	ARHGAP8	44752557	44862788	521	2.61082	263	2.23856	RAE	+	0.527778	0.934663	56	110231	7	1415.46	0.0128408	141.105	8.78947	5	2	0.729901	0.909135
9	ENSG00000130635.15	COL5A1	134641773	134844843	546	1.26304	277	0.797815	RAE	+	0.583333	15.8529	56	203070	7	6055.35	0.029819	17.7273	3.18182	21	1.71429	0.729765	0.654531
17	ENSG00000267676.1	THA1P	78249285	78254416	258	1.64392	115	1.08063	RAE	-	0.583333	0.124977	51	5131	6	838.857	0.163488	0	0	4	3	0.729352	0.737218
17	ENSG00000133027.17	PEMT	17505562	17591708	436	1.41391	228	1.09771	RAE	-	0.583333	18.0433	56	86146	4	2959.29	0.0343521	90.3478	6.52174	19	1.89474	0.729018	0.90783
9	ENSG00000167123.18	CERCAM	128411750	128437351	249	2.23342	129	1.48193	RAE	+	0.444444	24.3379	56	25601	7	581.5	0.022714	54.4375	5.5625	5	2	0.728324	0.855045
5	ENSG00000197043.13	ANXA6	151100711	151157882	516	1.10809	259	1.21859	RAE	-	0.583333	99.0649	56	57171	7	2135.31	0.0373496	14.1579	3.21053	16	2.3125	0.728293	0.654835
10	ENSG00000151892.14	GFRA1	116056924	116273467	475	1.02295	248	0.833093	RAE	-	0.638889	5.97051	56	216543	7	1789.48	0.00826385	199	10.0526	6	1.33333	0.728102	0.909135
12	ENSG00000060982.14	BCAT1	24810021	24949459	509	2.35105	256	2.42636	RAE	-	0.583333	3.70022	56	139438	7	2041.08	0.0146379	38.4667	3.66667	25	1.48	0.728028	0.800298
11	ENSG00000134824.13	FADS2	61816255	61867354	412	1.70894	211	1.34958	RAE	+	0.555556	25.5047	56	51099	7	1408.06	0.0275555	0	0	10	3.6	0.727291	0.823766
18	ENSG00000141469.16	SLC14A1	45724126	45752520	353	2.66403	164	1.70356	RAE	+	0.583333	1.74717	56	28394	5	1591.73	0.0560586	0	0	17	1.82353	0.72727	0.677715
11	ENSG00000182985.17	CADM1	115169217	115504957	425	2.45021	211	2.34833	RAE	-	0.611111	4.8742	56	335740	7	7273.62	0.0216644	25.4286	3.42857	19	1.47368	0.727231	0.72711
2	ENSG00000162998.4	FRZB	182833274	182867162	340	1.64557	193	1.18092	RAE	-	0.638889	10.1869	56	33888	6	503.5	0.0148578	83.8824	5.52941	13	1.53846	0.726952	0.866143
7	ENSG00000183696.13	UPP1	48088627	48108733	338	1.53161	190	1.14392	RAE	+	0.555556	16.7471	56	20106	6	910.667	0.0452933	20.1	3.8	12	2	0.726398	0.734114
7	ENSG00000164880.15	INTS1	1470276	1504367	367	1.17909	175	1.12808	RAE	-	0.555556	41.3298	56	34091	5	712.444	0.0208983	154.357	8.35714	9	2.22222	0.726313	0.79571
19	ENSG00000214456.8	PLIN5	4522530	4535224	372	1.18997	188	1.20034	RAE	-	0.5	5.58514	56	12694	7	420.571	0.0331315	46.7692	4.61538	4	4.25	0.725953	0.810009
3	ENSG00000158186.12	MRAS	138347647	138405534	305	2.60821	156	2.13086	RAE	+	0.555556	28.228	56	57887	6	3570.39	0.0616786	16.0526	3.31579	13	2.15385	0.725949	0.703979
19	ENSG00000153902.13	LGI4	35124512	35142451	422	2.21556	218	2.12427	RAE	-	0.583333	29.8563	56	17939	7	1127.69	0.0628625	14.0952	3.14286	8	2.5	0.725878	0.709036
2	ENSG00000063660.8	GPC1	240435670	240468078	503	4.08251	248	3.24955	RAE	+	0.722222	59.1897	56	32408	7	1559.64	0.0481251	16.0625	2.8125	12	1.25	0.725875	0.634161
5	ENSG00000063438.16	AHRR	304175	438291	519	1.72722	263	1.41224	RAE	+	0.583333	0.990624	56	134116	7	1064.52	0.00793728	128.056	8.05556	7	3.28571	0.725692	0.909135
8	ENSG00000164761.8	TNFRSF11B	118923556	118952200	322	1.63095	168	1.25038	RAE	-	0.638889	1.19587	56	28644	7	495.6	0.0173021	51.6154	4.69231	8	1.25	0.725453	0.816641
12	ENSG00000110900.14	TSPAN11	30926427	30996599	501	1.60457	254	1.20778	RAE	+	0.666667	2.13156	56	70172	7	1092.55	0.0155696	93.2381	6.66667	5	1.2	0.724916	0.909135
19	ENSG00000130202.9	NECTIN2	44846174	44889228	510	1.03211	251	1.28505	RAE	+	0.527778	38.6763	56	43054	7	1547.45	0.035942	0	0	7	2.42857	0.724708	0.725849
2	ENSG00000153208.16	MERTK	111898478	112029561	442	2.38634	213	1.57612	RAE	+	0.583333	12.6608	56	131083	7	1807.43	0.0137884	29.5909	4.68182	16	2.4375	0.724478	0.815795
17	ENSG00000132359.14	RAP1GAP2	2755704	3037739	538	1.62012	271	1.53938	RAE	+	0.527778	11.5794	56	282035	7	2625.92	0.00931062	57.3333	5	13	1.53846	0.724454	0.861136
1	ENSG00000187642.9	PERM1	975203	982093	322	2.19585	151	1.66314	RAE	-	0.527778	0.44707	56	6890	7	922.75	0.133926	0	0	2	2.5	0.724364	0.85838
19	ENSG00000197256.10	KANK2	11164266	11197548	472	2.37643	238	2.03898	RAE	-	0.5	44.0324	56	33282	6	1519.33	0.0456503	31.4762	3.57143	9	2.55556	0.72436	0.737218
1	ENSG00000169442.8	CD52	26317956	26320523	239	3.21788	115	3.02765	RAE	+	0.361111	3.41962	56	2567	5	405.6	0.158005	20.1667	3.72222	8	4.75	0.72424	0.724369
11	ENSG00000154096.13	THY1	119417377	119424985	285	3.97928	146	3.68934	RAE	-	0.833333	20.0108	56	7608	7	460.833	0.0605722	14.0833	2.58333	12	2.66667	0.724168	0.699766
14	ENSG00000196405.12	EVL	99971448	100143956	479	1.21937	231	1.04369	RAE	+	0.583333	23.2531	56	172508	7	2918.06	0.0169155	26.3125	4.1875	16	1.875	0.724049	0.773939
19	ENSG00000006016.10	CRLF1	18572607	18607741	456	2.22093	231	1.32878	RAE	-	0.555556	8.95173	56	35134	7	680.293	0.0193628	82.9	6.7	4	3.75	0.723909	0.903228
8	ENSG00000003989.17	SLC7A2	17497087	17570573	484	2.7306	245	2.25164	RAE	+	0.527778	9.58543	56	73486	7	2624.76	0.0357179	20.5333	3.73333	8	1.5	0.723829	0.725993
16	ENSG00000103154.9	NECAB2	83968631	84002776	329	1.44394	143	1.06781	RAE	+	0.527778	0.570379	56	34145	6	876.4	0.025667	57.3333	5.6	7	2.14286	0.723562	0.737218
21	ENSG00000205581.10	HMGN1	39342314	39349647	422	2.99143	205	2.92429	RAE	-	0.638889	69.4707	56	7333	4	1339.31	0.182641	34.15	4.75	8	3.875	0.723435	0.780842
20	ENSG00000101198.14	NKAIN4	63240783	63272694	369	2.13388	178	1.8714	RAE	-	0.527778	0.316904	55	31911	6	809.73	0.0253746	80.7143	7.28571	5	3	0.723387	0.737218
12	ENSG00000090382.6	LYZ	69348340	69354234	320	3.5341	162	3.52395	RAE	+	0.555556	8.61602	56	5894	3	600	0.101798	69.5238	6.47619	11	2.18182	0.723381	0.847172
16	ENSG00000103175.10	WFDC1	84294645	84329851	508	1.64136	252	1.17198	RAE	+	0.555556	9.52948	56	35206	7	794.9	0.0225785	82.8095	7.28571	3	1.33333	0.723304	0.903093
10	ENSG00000178372.7	CALML5	5498696	5499555	171	2.90703	107	2.51868	RAE	-	1	0.510136	55	859	2	318	0.370198	47.6842	5.57895	12	2.25	0.723226	0.866306
19	ENSG00000105048.16	TNNT1	55132793	55149354	300	1.8182	153	1.88833	RAE	-	0.5	1.38869	56	16561	7	560	0.0338144	38.4762	4.7619	4	2.25	0.723212	0.800568
8	ENSG00000147454.13	SLC25A37	23528804	23575463	477	2.28084	238	2.01131	RAE	+	0.527778	19.1184	56	46659	5	2141.47	0.0458961	23.1111	4.11111	19	2.42105	0.722584	0.707383
2	ENSG00000115648.13	MLPH	237485427	237555318	409	2.95572	194	2.73188	RAE	+	0.583333	4.46007	56	69891	7	1890.48	0.0270489	20.3684	3	21	2.04762	0.722386	0.681532
6	ENSG00000078269.14	SYNJ2	157981886	158099176	525	1.58606	263	0.786244	RAE	+	0.527778	7.14267	56	117290	7	5155.74	0.0439572	11.9231	2.53846	36	1.80556	0.72236	0.60632
4	ENSG00000083857.13	FAT1	186587782	186726722	501	1.08175	237	1.38435	RAE	-	0.555556	10.2806	56	138940	7	2123	0.01528	46.0625	4.6875	9	1.77778	0.720809	0.81637
1	ENSG00000058085.14	LAMC2	183186237	183244900	371	2.05857	179	1.70895	RAE	+	0.555556	3.20718	56	58663	7	1022.25	0.0174258	21.8421	3.73684	25	1.56	0.720455	0.726737
4	ENSG00000163297.16	ANTXR2	79901148	80125454	500	0.823824	248	1.07208	RAE	-	0.583333	8.48244	56	224306	7	3044.44	0.0135727	29.4118	3.88235	27	1.7037	0.720355	0.753401
13	ENSG00000133106.14	EPSTI1	42886387	42992249	515	1.14029	265	0.972579	RAE	-	0.611111	3.5108	56	105862	7	1377	0.0130075	38	4	17	2.29412	0.71983	0.798335
4	ENSG00000129187.14	DCTD	182890059	182917936	394	1.09048	200	1.10926	RAE	-	0.583333	34.8994	56	27877	4	1047.25	0.0375668	144.941	7.76471	9	1.44444	0.719818	0.79571
11	ENSG00000177106.14	EPS8L2	694437	727727	538	2.5668	270	2.57271	RAE	+	0.527778	22.6999	56	33290	7	1050.13	0.0315448	24.15	3.65	8	3.375	0.719604	0.715504
22	ENSG00000073146.15	MOV10L1	50089878	50161690	373	1.26233	195	0.822199	RAE	+	0.555556	0.395819	56	71812	6	1176	0.0163761	111.417	7.25	7	2.71429	0.719491	0.737218
12	ENSG00000178882.14	RFLNA	124149594	124316024	425	0.858063	217	1.01518	RAE	+	0.583333	1.78655	56	166430	7	2539.24	0.0152571	0	0	39	1.76923	0.719081	0.909135
3	ENSG00000163638.13	ADAMTS9	64515653	64688000	535	1.56638	270	1.28	RAE	-	0.652778	4.83971	56	172347	7	2369.72	0.0137497	36.1875	4.3125	13	1.53846	0.718169	0.79123
17	ENSG00000186868.15	MAPT	45894381	46028334	426	2.49353	222	2.10005	RAE	+	0.5	4.61697	56	133953	7	3145.29	0.0234806	40	4	7	2.14286	0.717733	0.754957
5	ENSG00000171444.17	MCC	113022098	113488830	505	1.15232	248	2.13426	RAE	-	0.555556	5.95167	56	466732	7	6987.54	0.0149712	24.45	3.75	30	1.73333	0.717569	0.728057
15	ENSG00000137877.9	SPTBN5	41848147	41890205	481	2.4811	246	2.2122	RAE	-	0.583333	1.29354	56	42058	7	927.273	0.0220475	21.0625	3.3125	19	2.42105	0.717546	0.689111
4	ENSG00000074211.13	PPP2R2C	6320577	6563600	487	1.09454	240	1.05438	RAE	-	0.638889	1.09985	56	243023	7	5433.81	0.0223592	49.5556	4.22222	6	1.5	0.716891	0.77783
22	ENSG00000128272.14	ATF4	39519694	39522685	228	2.04541	126	2.53089	RAE	+	0.527778	332.568	56	2991	4	1274.62	0.426153	59.875	4.875	4	3.5	0.716864	0.829262
16	ENSG00000103257.8	SLC7A5	87830022	87869488	463	3.06914	237	2.82927	RAE	-	0.527778	16.2939	56	39466	7	2000.97	0.050701	15.1875	2.9375	9	2.55556	0.716748	0.648876
4	ENSG00000145358.6	DDIT4L	100185869	100190782	447	1.81218	227	1.28042	RAE	-	0.916667	2.72909	56	4913	6	748.875	0.152427	26.3529	3.88235	3	1.66667	0.7164	0.737218
1	ENSG00000175147.11	TMEM51-AS1	15111814	15152464	447	2.13772	233	1.93174	RAE	-	0.583333	0.961291	56	40650	7	1210	0.0297663	0	0	8	1.875	0.71613	0.763739
2	ENSG00000116106.11	EPHA4	221418026	221572358	518	1.04407	261	0.899835	RAE	-	0.555556	7.45305	56	154332	7	1993.04	0.012914	144.632	8	4	1	0.715807	0.909135
22	ENSG00000075234.16	TTC38	46267960	46294008	190	2.25603	94	1.86589	RAE	+	0.527778	24.1132	56	26048	5	966.087	0.0370887	52.15	4.25	10	3.2	0.715415	0.780808
14	ENSG00000203485.12	INF2	104689605	104722535	435	2.7072	225	1.38731	RAE	+	0.694444	36.3227	56	32930	7	1888.34	0.0573441	12.0909	2.81818	10	2.1	0.715401	0.684363
1	ENSG00000234741.7	GAS5	173863941	173868882	302	0.860444	148	1.22495	RAE	-	0.611111	135.583	56	4941	5	1389.09	0.281136	0	0	5	6.8	0.715051	0.628532
17	ENSG00000175662.17	TOM1L2	17843510	17972422	320	1.37407	172	1.43088	RAE	-	0.527778	48.4807	56	128912	4	4878.5	0.0378437	47.9545	5.68182	20	2.2	0.714762	0.835961
10	ENSG00000138131.3	LOXL4	98247689	98268250	410	1.59756	209	1.49683	RAE	-	0.638889	4.65069	56	20561	7	647.5	0.0314917	18.1875	2.6875	19	2.26316	0.714629	0.658828
9	ENSG00000135063.17	FAM189A2	69324571	69392455	433	0.942793	223	0.935024	RAE	+	0.583333	9.19788	56	67884	7	1217.08	0.0179288	25.375	3.625	16	1.5625	0.714227	0.726737
1	ENSG00000135862.5	LAMC1	183023459	183145592	393	4.1689	208	3.50284	RAE	+	0.555556	40.9466	56	122133	7	3307.96	0.0270849	16.5714	3	21	1.85714	0.714171	0.639846
8	ENSG00000175606.10	TMEM70	73972436	73982783	334	3.45623	175	3.12255	RAE	+	0.5	16.2568	56	10347	5	582.476	0.0562942	60.7895	5.84211	4	3.25	0.713813	0.678886
2	ENSG00000204262.11	COL5A2	189031895	189179879	168	1.19975	89	1.05746	RAE	-	0.611111	16.0572	56	147984	5	1810.79	0.0122364	84.875	6.5	34	1.52941	0.713705	0.905698
6	ENSG00000124588.19	NQO2	2993930	3028869	498	4.73178	257	4.1304	RAE	+	0.527778	8.5343	56	34939	6	1047.62	0.0299842	20.8889	4	15	4.4	0.713322	0.737218
6	ENSG00000186340.14	THBS2	169215779	169254044	527	4.36542	263	4.29184	RAE	-	0.527778	12.3096	56	38265	7	1198.18	0.0313127	19.3077	3.30769	10	1.5	0.713158	0.670535
3	ENSG00000168309.16	FAM107A	58564116	58627610	463	1.6391	233	1.39473	RAE	-	0.583333	47.1166	56	63494	7	1307.4	0.0205909	21.7368	3.73684	13	1.92308	0.712461	0.726737
9	ENSG00000148357.16	HMCN2	130265881	130434123	530	1.83696	268	1.71375	RAE	+	0.555556	1.67312	56	168242	7	1464.12	0.00870245	124.6	9.1	5	1.4	0.71187	0.909135
1	ENSG00000197965.11	MPZL1	167721191	167791919	475	1.9267	235	1.82386	RAE	+	0.583333	32.2338	56	70728	6	1582	0.0223674	25.2941	4	22	2	0.711556	0.737218
3	ENSG00000163687.13	DNASE1L3	58192256	58214697	445	2.31498	209	2.63117	RAE	-	0.5	1.8862	56	22441	6	2666.67	0.11883	8.64706	2.52941	20	3.1	0.71152	0.737218
5	ENSG00000113231.13	PDE8B	77210448	77429807	517	2.31447	262	2.27555	RAE	+	0.583333	6.68708	56	219359	7	1579.54	0.00720069	47.9444	5.05556	13	1.69231	0.711481	0.841443
17	ENSG00000167280.16	ENGASE	79074938	79088599	420	2.17853	222	1.9814	RAE	+	0.472222	33.2563	56	13661	4	541.25	0.0396201	109.9	6.4	9	2.66667	0.711216	0.79571
12	ENSG00000166598.14	HSP90B1	103930211	103953645	481	1.96679	239	1.61351	RAE	+	0.583333	311.433	56	23434	5	1085.95	0.0463407	30.8	4.5	9	3.44444	0.710887	0.761893
1	ENSG00000159176.13	CSRP1	201483529	201509456	365	1.23048	204	1.07052	RAE	-	0.555556	247.944	56	25927	4	1874.67	0.0723056	66.4737	4.26316	9	2.55556	0.710653	0.78206
9	ENSG00000233016.6	SNHG7	136722028	136728184	389	2.63139	207	1.80599	RAE	-	0.611111	25.1001	56	6156	5	951.667	0.154592	0	0	6	3.33333	0.710513	0.681351
15	ENSG00000167202.11	TBC1D2B	77984035	78077724	437	1.55841	204	1.1028	RAE	-	0.583333	22.5986	56	93689	6	4708.6	0.0502578	14.8462	3.30769	13	2.46154	0.710381	0.670535
5	ENSG00000011083.8	SLC6A7	150189956	150222788	385	0.891858	190	0.797314	RAE	+	0.666667	0.103578	56	32832	7	802.4	0.0244396	22.2353	3.29412	12	1.91667	0.710232	0.70109
1	ENSG00000142583.17	SLC2A5	9035106	9088478	390	1.95066	204	0.941394	RAE	-	0.555556	2.10386	56	53372	5	1510.53	0.0283018	80.5	5.33333	8	2.625	0.710152	0.763739
2	ENSG00000168906.12	MAT2A	85539164	85544722	377	1.66374	187	1.21139	RAE	+	0.611111	167.768	56	5558	4	1286.38	0.231447	24.0476	4.04762	9	4.66667	0.709972	0.759999
4	ENSG00000196526.10	AFAP1	7758713	7872313	504	2.19585	248	2.10771	RAE	-	0.583333	9.58433	56	113600	4	2395.73	0.0210892	97	7	38	1.39474	0.709515	0.9193
6	ENSG00000170542.5	SERPINB9	2887265	2903280	517	2.0893	266	2.17879	RAE	-	0.611111	8.33513	56	16015	7	751.3	0.0469123	10.1333	2.4	25	4.48	0.709448	0.625515
9	ENSG00000165272.14	AQP3	33441153	33447611	429	3.45333	228	3.29288	RAE	-	0.527778	5.98043	56	6458	7	690.417	0.106909	8.70588	2.47059	9	2.77778	0.709128	0.79571
19	ENSG00000125648.14	SLC25A23	6436078	6465203	369	2.13388	193	1.96572	RAE	-	0.5	43.7325	56	29125	7	839.25	0.0288155	35.7143	4	5	2.4	0.70899	0.754957
10	ENSG00000035403.17	VCL	73995192	74120254	420	1.347	206	0.923842	RAE	+	0.5	47.5042	56	125062	4	3389.58	0.0271032	73.8	7.5	16	1.75	0.708817	0.890438
12	ENSG00000111344.11	RASAL1	113098818	113136239	239	1.08685	106	1.12169	RAE	-	0.555556	1.03536	56	37421	7	789.286	0.0210921	28.9375	3.5625	10	1.9	0.708786	0.750085
20	ENSG00000101144.12	BMP7	57168747	57266629	401	1.00091	206	0.955811	RAE	-	0.583333	2.75298	56	97882	7	1659.65	0.0169556	22	3.7	17	1.58824	0.708694	0.72085
17	ENSG00000167711.13	SERPINF2	1742835	1755268	434	1.5085	205	1.51082	RAE	+	0.472222	6.0464	56	12433	5	671.071	0.053975	30.0588	3.70588	10	3.3	0.708569	0.721797
11	ENSG00000196655.11	TRAPPC4	119018690	119025454	264	1.86119	128	1.19158	RAE	+	0.5	33.7276	56	6764	6	797.429	0.117893	29.1	3.7	3	3.66667	0.708548	0.737218
19	ENSG00000095932.6	SMIM24	3473985	3480542	61	1.2246	35	1.95597	RAE	-	0.555556	0.351612	56	6557	5	970.143	0.147955	0	0	6	2.5	0.708547	0.681351
10	ENSG00000197321.14	SVIL	29457337	29736781	544	3.9193	277	3.36545	RAE	-	0.555556	19.2387	56	279444	7	7303.91	0.0261373	14.9375	2.8125	53	1.60377	0.708462	0.616905
17	ENSG00000055483.19	USP36	78787380	78841441	439	1.16591	236	0.863698	RAE	-	0.5	21.0385	56	54061	6	1795	0.0332032	20	3.06667	27	2.74074	0.708127	0.678318
5	ENSG00000161010.14	MRNIP	179835132	179858887	434	3.01733	224	2.86736	RAE	-	0.5	18.7686	56	23755	5	1353.36	0.0569717	0	0	12	4.33333	0.707605	0.682865
11	ENSG00000244242.1	IFITM10	1732409	1750591	301	2.29254	156	2.76408	RAE	-	0.555556	3.90171	56	18182	7	748.2	0.0411506	0	0	5	2.8	0.707546	0.628532
4	ENSG00000145284.11	SCD5	82629538	82798857	409	1.49698	208	1.57151	RAE	-	0.583333	13.0475	56	169319	7	6543.85	0.0386481	15.7273	2.81818	11	2.18182	0.707303	0.628375
6	ENSG00000112769.18	LAMA4	112108759	112254939	521	1.27015	270	1.13365	RAE	-	0.611111	13.7012	56	146180	7	2438.88	0.0166841	24.875	3.25	22	1.63636	0.707201	0.722542
19	ENSG00000105193.8	RPS16	39433206	39435948	373	4.44189	195	3.92921	RAE	-	0.611111	1445.2	56	2742	5	656.833	0.239545	19.6429	3.07143	7	4.85714	0.707138	0.674663
10	ENSG00000170525.19	PFKFB3	6144933	6254644	537	3.00687	272	2.9348	RAE	+	0.527778	35.1223	56	109711	7	2444.2	0.0222786	14.5263	3.15789	38	2.07895	0.706895	0.646105
9	ENSG00000107099.15	DOCK8	220747	465259	534	1.10778	270	1.08487	RAE	+	0.555556	3.5643	56	244512	5	1252.63	0.00512299	288.15	11.15	19	1.84211	0.706635	0.946758
1	ENSG00000134247.9	PTGFRN	116910056	116990358	434	1.30732	216	1.42024	RAE	+	0.555556	11.1506	56	80302	7	2148.48	0.026755	16.375	3.375	12	2.16667	0.706521	0.680348
17	ENSG00000168961.16	LGALS9	27629797	27649560	407	1.38373	202	1.31791	RAE	+	0.555556	9.8753	56	19763	4	1175	0.0594545	207.864	7.95455	4	2	0.706436	0.694944
5	ENSG00000146054.17	TRIM7	181193923	181205293	337	2.66159	163	2.24455	RAE	-	0.583333	1.67755	56	11370	7	822.636	0.0723515	17.4706	2.88235	5	6.4	0.706384	0.651587
12	ENSG00000255398.2	HCAR3	122715979	122716892	261	2.42285	147	2.76236	RAE	-	0.527778	0.139175	53	913	3	474	0.519168	32.0909	4.45455	10	2.1	0.706263	0.797828
12	ENSG00000133687.15	TMTC1	29500839	29784759	548	1.41439	275	1.09729	RAE	-	0.611111	8.22856	56	283920	7	4385.46	0.0154461	28.5833	3.41667	17	1.17647	0.705992	0.747818
2	ENSG00000071967.11	CYBRD1	171522246	171558133	444	4.82951	234	4.31196	RAE	+	0.527778	73.1337	56	35887	7	1144.33	0.0318871	18.9412	3.76471	7	1.71429	0.705848	0.725849
9	ENSG00000106780.8	MEGF9	120600812	120714470	256	1.37975	136	2.18425	RAE	-	0.583333	14.3776	56	113658	4	5441.22	0.0478736	40.7273	4.72727	15	2	0.704598	0.809231
10	ENSG00000138111.14	MFSD13A	102461394	102477045	391	1.68279	162	1.00357	RAE	+	0.444444	4.56086	56	15651	6	546.071	0.0348905	0	0	11	2.90909	0.704597	0.737218
22	ENSG00000100302.6	RASD2	35540867	35554001	379	1.72688	179	1.30425	RAE	+	0.722222	5.28466	56	13134	7	658.778	0.0501582	9.08333	2.41667	20	2	0.704495	0.646021
6	ENSG00000153303.16	FRMD1	168055744	168081557	302	1.39048	143	1.85071	RAE	-	0.583333	0.0723971	47	25813	6	980.417	0.0379815	15.05	3.35	17	1.88235	0.703946	0.675949
8	ENSG00000176956.12	LY6H	143157913	143160711	253	1.72339	133	0.916151	RAE	-	0.888889	0.911767	55	2798	6	500	0.178699	15.0625	2.8125	6	2	0.703901	0.681351
20	ENSG00000101210.10	EEF1A2	63488012	63499315	438	1.32018	211	1.19353	RAE	-	0.416667	7.15094	56	11303	7	863.368	0.076384	22.7778	3.88889	2	2	0.703542	0.742945
17	ENSG00000213977.7	TAX1BP3	3662895	3668682	354	1.21516	163	0.951692	RAE	-	0.444444	145.411	56	5787	5	651.429	0.112568	41.3571	3.78571	4	3	0.7033	0.732422
2	ENSG00000066248.14	NGEF	232878708	233013272	465	2.44174	233	2.46876	RAE	-	0.555556	3.03778	56	134564	7	1160.84	0.00862671	40.6364	4.45455	13	2.15385	0.703167	0.808825
6	ENSG00000204531.17	POU5F1	31164336	31180731	494	4.26206	248	3.99308	RAE	-	0.527778	0.929337	56	16395	4	1052.4	0.0641903	28.9048	4.33333	15	4.26667	0.703162	0.749814
17	ENSG00000266714.6	MYO15B	75588057	75626501	511	3.14984	266	3.02054	RAE	+	0.444444	25.9137	56	38444	6	715.226	0.0186044	30.5789	4.68421	13	2.84615	0.702473	0.760439
17	ENSG00000186832.8	KRT16	41609777	41615899	200	1.87883	104	2.04643	RAE	-	0.527778	0.28383	56	6122	3	2400	0.392029	88.9444	6.5	4	3.25	0.702389	0.907221
2	ENSG00000235092.5	ID2-AS1	8666635	8681853	171	1.54546	73	0.757431	RAE	-	0.611111	0.647868	56	15218	6	1090.48	0.0716571	0	0	5	2.4	0.702004	0.737218
10	ENSG00000138119.16	MYOF	93306428	93482317	527	1.99073	267	1.67408	RAE	-	0.527778	19.0824	56	175889	7	4376.29	0.024881	16.0714	3.07143	16	1.5	0.701844	0.63433
2	ENSG00000152291.13	TGOLN2	85318019	85328425	396	2.8993	202	2.62197	RAE	-	0.611111	77.6177	56	10406	4	903.667	0.0868409	26.4	4.13333	12	3.5	0.7015	0.768221
1	ENSG00000162704.15	ARPC5	183620845	183635757	354	1.23571	158	0.884185	RAE	-	0.555556	27.8709	56	14912	5	1135.33	0.0761356	22.625	3.625	8	3	0.701494	0.711985
6	ENSG00000203875.10	SNHG5	85660949	85678736	377	4.05688	195	3.4564	RAE	-	0.527778	77.504	56	17787	5	1237	0.0695452	0	0	9	3.22222	0.70127	0.734457
1	ENSG00000224081.8	SLC44A3-AS1	94613813	94855426	538	2.53975	273	0.942813	RAE	-	0.611111	0.539432	55	241613	7	3416.72	0.0141413	0	0	22	2.95455	0.700796	0.909135
10	ENSG00000122862.4	SRGN	69088105	69104811	407	1.43736	203	1.37203	RAE	+	0.5	86.2218	56	16706	5	1464.42	0.0876581	14	3.06667	15	2.93333	0.700677	0.631759
10	ENSG00000272734.1	ADIRF-AS1	86965738	86971311	441	4.0767	222	3.70193	RAE	-	0.527778	8.70781	56	5573	7	969.833	0.174024	0	0	1	4	0.700332	0.892369
5	ENSG00000038427.15	VCAN	83471464	83582303	515	1.35221	254	1.23371	RAE	+	0.583333	7.19944	56	110839	6	985.244	0.00888897	64.375	5.875	13	2	0.700324	0.875956
9	ENSG00000176978.13	DPP7	137110541	137115177	385	1.83678	173	2.29313	RAE	-	0.583333	113.066	56	4636	6	421.5	0.0909189	27.9231	3.76923	3	3.66667	0.70001	0.737218
16	ENSG00000259803.6	SLC22A31	89195760	89201664	287	2.80429	124	2.21393	RAE	-	0.666667	0.464956	56	5904	6	610.286	0.103368	22.3333	3.33333	4	3.25	0.699667	0.7018
17	ENSG00000141258.12	SGSM2	2337507	2381058	520	1.52623	246	1.30201	RAE	+	0.527778	54.3518	56	43551	4	1138.31	0.0261373	129.875	10.125	9	3.88889	0.699566	0.79571
22	ENSG00000093010.13	COMT	19941606	19969895	516	1.71442	260	1.86913	RAE	+	0.5	34.6163	56	28289	4	1269.96	0.0448924	43.8889	4.77778	13	3	0.698724	0.820972
3	ENSG00000074416.13	MGLL	127689061	127823250	506	2.39922	252	2.4525	RAE	-	0.555556	32.8676	56	134189	5	7857.07	0.0585522	20.65	3.95	9	2.55556	0.698712	0.689981
17	ENSG00000173918.14	C1QTNF1	79022813	79049788	317	2.45161	161	2.40591	RAE	+	0.527778	25.9171	56	26975	7	1652.76	0.0612701	11.875	2.625	8	2.375	0.698661	0.702341
8	ENSG00000042832.11	TG	132866957	133134903	544	1.5787	271	1.27207	RAE	+	0.638889	0.590626	56	267946	5	3213.98	0.0119949	71.5714	5.85714	22	2.22727	0.698402	0.882791
9	ENSG00000198467.13	TPM2	35681991	35691020	433	4.28669	219	4.27572	RAE	-	0.777778	156.895	56	9029	4	951.316	0.105362	55.45	6.05	4	4.75	0.698154	0.822378
5	ENSG00000145545.11	SRD5A1	6633342	6674386	492	0.807852	248	0.833093	RAE	+	0.5	3.7237	56	41044	5	815.667	0.019873	153.842	7.84211	6	2.66667	0.698111	0.681351
6	ENSG00000124749.16	COL21A1	56056589	56394094	419	1.43924	211	1.50564	RAE	-	0.583333	2.39198	56	337505	7	2330	0.0069036	51.45	5.35	9	1.44444	0.69811	0.846586
9	ENSG00000148384.12	INPP5E	136428618	136439823	370	1.73233	177	0.956714	RAE	-	0.666667	11.892	56	11205	6	930	0.0829987	11.5	2.83333	10	5.2	0.697604	0.737218
1	ENSG00000162407.8	PLPP3	56494746	56645301	471	2.39888	249	2.09576	RAE	-	0.527778	58.3325	56	150555	7	4262.86	0.0283143	0	0	7	1.42857	0.697585	0.725849
14	ENSG00000131981.15	LGALS3	55124109	55145403	335	4.00785	184	3.71483	RAE	+	0.527778	148.815	56	21294	7	1142.3	0.0536442	11.8235	3	7	2.85714	0.697404	0.664888
7	ENSG00000105971.14	CAV2	116287379	116508541	444	1.74872	217	1.56144	RAE	+	0.555556	16.2464	56	221162	7	1964.83	0.00888414	28.0909	3.72727	29	2	0.697121	0.744502
9	ENSG00000095321.16	CRAT	129094809	129111189	257	3.12607	137	3.21951	RAE	-	0.527778	39.5815	56	16380	4	1278.4	0.0780464	28.0714	4.5	10	2.4	0.69697	0.761283
20	ENSG00000149451.17	ADAM33	3667964	3682246	479	4.66745	236	4.07274	RAE	-	0.638889	28.2112	56	14282	7	912.226	0.0638724	21.8571	3.28571	3	2.66667	0.696342	0.698044
7	ENSG00000164543.5	STK17A	43582757	43626786	430	1.92029	223	1.88003	RAE	+	0.555556	11.2189	56	44029	6	812.533	0.0184545	23.9333	3.8	28	2.39286	0.696151	0.734114
1	ENSG00000203685.9	STUM	226548799	226609214	478	1.98493	227	1.88966	RAE	+	0.638889	6.04153	56	60415	7	1016.28	0.0168216	0	0	14	2.42857	0.695718	0.897165
21	ENSG00000157617.16	C2CD2	41885111	41953890	549	1.72821	269	2.14483	RAE	-	0.555556	13.2953	56	68779	7	1293.47	0.0188061	17.8	3.26667	17	2.41176	0.695682	0.664377
2	ENSG00000189223.14	PAX8-AS1	113211521	113276581	475	5.40382	229	4.7126	RAE	+	0.638889	5.6642	56	65060	6	1987.72	0.0305521	0	0	12	3.16667	0.695666	0.737218
17	ENSG00000187775.16	DNAH17	78423696	78577394	470	1.38422	224	1.51497	RAE	-	0.527778	0.814744	56	153698	7	1875	0.0121992	19.3333	3.73333	28	2.28571	0.695497	0.725993
21	ENSG00000154645.13	CHODL	17901262	18267373	252	1.41629	128	0.882883	RAE	+	0.583333	0.763045	56	366111	6	737.68	0.00201491	154	8.25	10	2.3	0.695271	0.823766
16	ENSG00000126602.10	TRAP1	3665970	3717597	484	1.42273	238	0.9045	RAE	-	0.5	28.5633	56	51627	4	817.909	0.0158427	345	13.3636	13	2.38462	0.695227	0.88277
12	ENSG00000139722.6	VPS37B	122865327	122896444	144	1.40186	65	1.0586	RAE	-	0.583333	18.1374	56	31117	5	2241.33	0.0720291	13.5556	2.88889	22	2.18182	0.695117	0.601205
12	ENSG00000088992.17	TESC	117038922	117099479	344	1.29845	166	0.958507	RAE	-	0.527778	9.08973	56	60557	7	1775.24	0.0293152	16.6923	2.53846	16	2.75	0.694967	0.641267
2	ENSG00000068615.17	REEP1	86213992	86338083	391	1.79444	203	1.8262	RAE	-	0.555556	7.06977	56	124091	7	2861.15	0.0230569	14.8571	3.28571	14	2.57143	0.694901	0.66705
13	ENSG00000102466.15	FGF14	101710803	102402457	533	1.26174	271	0.883262	RAE	-	0.611111	0.456085	55	691654	6	2187.69	0.00316298	504.8	15.5	7	1.57143	0.694114	0.737218
13	ENSG00000102572.14	STK24	98445184	98577151	465	1.36209	224	1.45618	RAE	-	0.555556	18.6755	56	131967	5	6173.64	0.0467817	16.2	3.1	48	1.3125	0.69393	0.636361
1	ENSG00000184292.6	TACSTD2	58575422	58577773	338	4.02867	168	3.95514	RAE	-	0.916667	2.07355	56	2351	6	570.476	0.242653	9.85714	2.42857	8	2.5	0.693818	0.737218
8	ENSG00000184608.8	FAM167A-AS1	11390423	11438658	397	1.07527	180	1.2556	RAE	+	0.583333	0.0580752	34	48235	7	1184.62	0.0245592	0	0	8	2.625	0.693595	0.763739
15	ENSG00000103852.12	TTC23	99136322	99251223	464	1.36701	236	1.4776	RAE	-	0.583333	7.65066	56	114901	4	2832.3	0.02465	68.8	6	17	2.94118	0.692928	0.881877
17	ENSG00000007312.12	CD79B	63928739	63932354	363	1.28243	180	0.889742	RAE	-	0.555556	4.44698	56	3615	5	735.833	0.20355	31.6842	3.68421	3	2.66667	0.692762	0.718515
17	ENSG00000154803.12	FLCN	17212211	17237182	444	3.32189	235	2.97282	RAE	-	0.472222	32.6236	56	24971	5	798.588	0.0319806	23.2353	4.05882	16	3.625	0.692761	0.708635
21	ENSG00000160299.16	PCNT	46324121	46445769	456	1.45504	240	1.10926	RAE	+	0.5	11.393	56	121648	5	1650.78	0.0135701	561.105	17.6316	6	2	0.69265	0.681351
22	ENSG00000100266.18	PACSIN2	42858386	43015145	409	2.59993	201	2.80315	RAE	-	0.527778	51.9104	56	156759	5	8587.87	0.0547839	14.4706	3.05882	27	2.74074	0.692636	0.630202
20	ENSG00000088833.17	NSFL1C	1442161	1467692	447	1.14481	231	0.958163	RAE	-	0.722222	34.1806	56	25531	4	815.222	0.0319307	48.8	5.2	16	3	0.69218	0.838228
19	ENSG00000089327.14	FXYD5	35154729	35169883	408	3.16139	211	3.44072	RAE	+	0.666667	24.9667	56	15154	7	610.4	0.0402798	14.0952	3.14286	7	3.71429	0.692111	0.643703
7	ENSG00000006453.13	BAIAP2L1	98291650	98401068	427	4.00205	208	3.43952	RAE	-	0.5	5.36242	56	109418	7	2188.93	0.0200052	17.4	3.26667	14	2.14286	0.691955	0.664377
22	ENSG00000159307.18	SCUBE1	43197282	43343388	496	1.86475	250	1.84684	RAE	-	0.638889	0.905653	56	146106	7	1696.81	0.0116135	24.2727	3.72727	17	1.70588	0.691682	0.725147
11	ENSG00000026508.17	CD44	35138869	35232402	524	2.64614	267	2.34004	RAE	+	0.638889	45.7736	56	93533	7	2410.68	0.0257736	10.7778	2.77778	39	2.07692	0.691679	0.581241
17	ENSG00000171345.13	KRT19	41523616	41528308	260	4.64648	135	4.54836	RAE	-	0.666667	9.98578	56	4692	7	528	0.112532	10.25	2.625	5	3.2	0.69146	0.628532
19	ENSG00000142552.7	RCN3	49527617	49546962	164	2.84866	91	3.18623	RAE	+	0.444444	26.4775	56	19345	7	394.647	0.0204005	35.1	3.2	8	3.625	0.691249	0.763739
6	ENSG00000112137.17	PHACTR1	12716804	13290017	509	1.55056	241	1.29234	RAE	+	0.583333	1.82383	56	573213	7	3428.74	0.00598162	45.25	4	14	2.21429	0.690613	0.826216
5	ENSG00000113657.12	DPYSL3	147390810	147510056	385	1.26983	204	1.6516	RAE	-	0.611111	42.6927	56	119246	7	2475.07	0.020756	17.5333	3.13333	14	1.64286	0.690212	0.652501
12	ENSG00000224982.3	TMEM233	119593458	119643066	245	1.86918	107	1.96476	RAE	+	0.527778	0.613726	56	49608	7	1475	0.0297331	74.1538	5.69231	1	2	0.689876	0.874535
4	ENSG00000109610.5	SOD3	24789911	24800842	329	3.39008	181	2.99031	RAE	+	0.611111	82.3785	56	10931	7	558.345	0.051079	8.61538	2.61538	11	1.36364	0.689791	0.65103
9	ENSG00000175287.18	PHYHD1	128920894	128942041	316	0.965658	159	0.956012	RAE	+	0.472222	18.9173	56	21147	6	717.263	0.033918	25.3333	4.28571	6	2.66667	0.689765	0.726162
17	ENSG00000181409.11	AATK	81117432	81166077	499	0.841904	249	0.879163	RAE	-	0.527778	8.45621	56	48645	7	1760.56	0.0361921	12.5714	2.71429	11	2.81818	0.689276	0.579921
9	ENSG00000106688.11	SLC1A1	4490443	4587469	529	0.851882	271	0.81036	RAE	+	0.555556	6.12473	56	97026	7	1589.1	0.016378	37.1	4.3	6	1.5	0.688891	0.785241
9	ENSG00000178445.9	GLDC	6532463	6645783	394	1.73682	173	1.075	RAE	-	0.527778	0.465131	56	113320	7	892.333	0.00787446	24.8125	4.1875	18	2.61111	0.688873	0.773939
15	ENSG00000140450.8	ARRDC4	97960697	97973838	446	2.5198	222	2.3077	RAE	+	0.583333	17.0095	56	13141	4	842.964	0.0641477	46.1	5.5	6	2	0.688822	0.714279
5	ENSG00000050767.15	COL23A1	178237617	178590555	507	2.42137	249	2.62472	RAE	-	0.583333	2.26451	56	352938	7	2380.56	0.00674498	28.9231	3.69231	29	1.44828	0.688647	0.749882
10	ENSG00000107554.16	DNMBP	99875576	100009919	457	1.27471	218	0.915923	RAE	-	0.5	10.9947	56	134343	4	2103.01	0.0156541	82.1	8.3	25	1.68	0.68861	0.902348
18	ENSG00000101605.12	MYOM1	3066806	3220108	546	1.46293	273	1.23229	RAE	-	0.555556	5.18443	56	153302	4	2023.75	0.013201	270.762	13.3333	15	2.86667	0.688365	0.909158
18	ENSG00000141458.12	NPC1	23506183	23586898	407	0.990437	202	0.828886	RAE	-	0.527778	12.9004	56	80715	5	1654.76	0.0205013	39.8125	4.4375	16	2.6875	0.688355	0.79644
1	ENSG00000187017.15	ESPN	6424787	6460980	255	0.875183	117	0.822199	RAE	+	0.555556	0.383557	56	36193	7	847.871	0.0234264	0	0	8	2.125	0.688227	0.763739
20	ENSG00000101224.17	CDC25B	3786771	3806121	419	1.33505	207	1.23333	RAE	+	0.555556	38.0072	56	19350	4	957.692	0.0494931	48.875	4.625	9	2.33333	0.688156	0.79571
8	ENSG00000245857.2	GS1-24F4.2	6835965	6885276	423	4.56464	225	3.72883	RAE	+	0.583333	0	20	49311	7	1704.35	0.0345632	0	0	5	2.2	0.687993	0.628532
17	ENSG00000108950.11	FAM20A	68535112	68601389	517	1.32934	263	1.03664	RAE	-	0.555556	4.35409	56	66277	7	708.788	0.0106943	29	3.375	18	2.05556	0.6874	0.750423
17	ENSG00000141560.14	FN3KRP	82716682	82730328	446	0.90474	222	0.794816	RAE	+	0.5	28.8642	56	13646	4	475.833	0.0348698	107.35	6.25	7	4.42857	0.68735	0.725849
17	ENSG00000108515.17	ENO3	4948091	4957131	333	1.61216	153	1.97442	RAE	+	0.638889	6.6916	56	9040	7	1179	0.13042	10.0625	2.4375	5	5	0.687307	0.628532
1	ENSG00000198952.8	SMG5	156249223	156282825	357	2.37928	172	2.19664	RAE	-	0.527778	60.4233	56	33602	5	768.091	0.0228585	86.8824	7.70588	5	3	0.686901	0.628532
22	ENSG00000099994.10	SUSD2	24181258	24189110	212	2.88716	96	2.28916	RAE	+	0.666667	7.86144	56	7852	5	853.667	0.10872	13.1429	2.28571	23	1.65217	0.686565	0.589497
1	ENSG00000178585.14	CTNNBIP1	9848275	9910336	227	1.77001	111	1.15079	RAE	-	0.5	18.7801	56	62061	4	1944.1	0.0313256	64.1053	5.47368	11	1.54545	0.686414	0.847172
22	ENSG00000184164.14	CRELD2	49918166	49927540	233	3.7929	125	3.55907	RAE	+	0.694444	27.8551	56	9374	4	693	0.0739279	36.5455	4.18182	8	2.375	0.686394	0.763739
17	ENSG00000161664.6	ASB16	44170446	44179083	318	0.862263	167	0.947579	RAE	+	0.416667	2.55048	56	8637	5	452.875	0.0524343	20.0526	3.10526	13	3.46154	0.686298	0.658333
16	ENSG00000183044.11	ABAT	8674564	8784575	536	2.52552	267	1.97006	RAE	+	0.5	7.25276	56	110011	5	1337.68	0.0121595	174.294	7.82353	8	1.875	0.686241	0.763739
1	ENSG00000184908.17	CLCNKB	16043735	16057308	318	2.2122	163	1.75973	RAE	+	0.583333	0.386564	55	13573	6	375	0.0276284	50.2857	4.95238	4	3	0.686225	0.737218
5	ENSG00000113594.9	LIFR	38474962	38606306	401	0.910191	205	0.996824	RAE	-	0.611111	13.8231	56	131344	7	2385.9	0.0181653	19.7333	2.93333	17	1.52941	0.686198	0.675678
18	ENSG00000132199.18	ENOSF1	670323	712676	500	4.03978	247	3.58616	RAE	-	0.527778	18.8822	56	42353	6	927.2	0.0218922	24.5	3.5	15	2.66667	0.686074	0.718786
11	ENSG00000149089.12	APIP	34853093	34916499	415	3.07498	213	2.81284	RAE	-	0.583333	8.1038	56	63406	4	1051.26	0.0165798	130.833	7	17	2.52941	0.685983	0.923259
19	ENSG00000090006.17	LTBP4	40592882	40629818	401	2.72464	206	2.20258	RAE	+	0.555556	88.9636	56	36936	7	945.475	0.0255976	0	0	7	3.28571	0.685944	0.725849
1	ENSG00000162433.14	AK4	65147548	65232145	400	1.09667	185	0.984669	RAE	+	0.527778	13.9665	56	84597	7	2871.12	0.0339389	10.7647	2.64706	14	2	0.685819	0.555762
15	ENSG00000103966.10	EHD4	41895943	41972578	472	1.94481	251	1.12763	RAE	-	0.555556	15.7308	56	76635	5	3784.58	0.0493845	17.375	3.5	12	2.5	0.685533	0.650504
21	ENSG00000160285.14	LSS	46188140	46228824	454	2.65146	220	2.57603	RAE	-	0.555556	45.6454	56	40684	4	965.407	0.0237294	233.294	10.4706	7	4.42857	0.685445	0.725849
17	ENSG00000267080.5	ASB16-AS1	44175972	44186717	358	1.65873	184	1.13789	RAE	-	0.472222	10.7017	56	10745	5	697.083	0.0648751	0	0	8	4.125	0.684933	0.717416
5	ENSG00000171368.11	TPPP	659861	693395	486	2.19158	238	1.67927	RAE	-	0.555556	8.86143	56	33534	7	2838.33	0.0846405	11.56	2.6	5	3.2	0.684906	0.628532
19	ENSG00000090661.11	CERS4	8206735	8262421	487	2.17024	245	1.66029	RAE	+	0.5	21.1423	56	55686	7	1382.61	0.0248287	19.1667	2.94444	10	1.6	0.68489	0.667998
13	ENSG00000102837.6	OLFM4	53028758	53052057	261	3.95609	167	3.94458	RAE	+	0.611111	0.557891	56	23299	4	888.889	0.0381514	51.3333	5.04762	10	1.2	0.684806	0.823766
4	ENSG00000163110.14	PDLIM5	94451856	94668227	472	2.59224	242	2.56243	RAE	+	0.555556	17.2904	56	216371	6	4633.77	0.0214158	17.2353	3.58824	23	1.34783	0.684579	0.707349
20	ENSG00000125772.12	GPCPD1	5544403	5611026	449	1.42729	229	1.40546	RAE	-	0.527778	25.6546	56	66623	6	1159.72	0.0174073	33.5556	3.77778	13	1.61538	0.684414	0.737218
12	ENSG00000013588.7	GPRC5A	12890781	12917937	448	1.30261	236	1.70084	RAE	+	0.5	4.34537	56	27156	7	1114.11	0.0410262	11.125	2.625	10	2.7	0.684331	0.584129
17	ENSG00000091592.15	NLRP1	5499426	5619424	511	2.79388	250	2.00489	RAE	-	0.527778	26.5731	56	119998	7	1194.89	0.00995757	40.5714	4.42857	8	2	0.684242	0.795595
19	ENSG00000172270.18	BSG	571276	583493	403	4.45781	194	3.98788	RAE	+	0.583333	367.539	56	12217	6	1117.24	0.0914497	18.15	3.25	4	4.5	0.683768	0.661636
19	ENSG00000076944.15	STXBP2	7636990	7647873	423	2.58656	207	2.88767	RAE	+	0.583333	9.037	56	10883	6	781	0.0717633	24.6667	4.66667	2	3.5	0.683715	0.737218
17	ENSG00000141527.16	CARD14	80169991	80209263	505	2.70836	246	2.64053	RAE	+	0.5	0.577995	56	39272	7	593.571	0.0151144	97.5263	7.31579	2	2.5	0.68317	0.909135
8	ENSG00000104763.18	ASAH1	18055991	18084998	424	4.41442	222	4.05791	RAE	-	0.583333	47.9033	56	29007	7	1292.18	0.0445472	15.125	2.625	7	1.71429	0.683132	0.619679
10	ENSG00000065621.14	GSTO2	104268872	104304945	252	1.04095	146	2.06551	RAE	+	0.527778	2.10709	56	36073	7	1081.74	0.0299874	15.75	2.75	10	3.2	0.683085	0.628781
4	ENSG00000163945.15	UVSSA	1347265	1388049	492	1.17756	249	1.0114	RAE	+	0.583333	8.28713	56	40784	4	821.556	0.0201441	183.111	8.77778	9	3	0.68275	0.79571
19	ENSG00000079385.21	CEACAM1	42507303	42561234	141	1.39971	77	1.18623	RAE	-	0.555556	2.33222	56	53931	7	912.5	0.0169198	49.8095	5.90476	3	3.66667	0.682679	0.841781
14	ENSG00000227051.6	C14orf132	96039323	96093889	439	2.55811	228	1.93534	RAE	+	0.583333	13.8967	56	54566	7	1084.09	0.0198675	17.3571	3.07143	13	1.53846	0.68212	0.650233
15	ENSG00000248905.8	FMN1	32765544	33194733	549	1.76797	274	1.46497	RAE	-	0.583333	0.890194	56	429189	7	3308.9	0.00770966	24.0526	3.63158	25	1.32	0.681846	0.714827
2	ENSG00000072163.19	LIMS2	127638380	127681786	515	2.55309	259	2.33737	RAE	-	0.555556	26.6081	56	43406	7	1948.94	0.0449003	14.3125	3.1875	5	3	0.68175	0.628532
8	ENSG00000253549.5	CA3-AS1	85441850	85464915	294	2.36909	149	1.78549	RAE	-	0.583333	0.400579	55	23065	7	905.684	0.0392666	0	0	4	2.75	0.681508	0.569242
19	ENSG00000130303.12	BST2	17402938	17405648	183	2.57641	83	2.70406	RAE	-	0.694444	78.8996	56	2710	7	641.235	0.236618	12.8824	2.76471	2	4.5	0.681156	0.585065
7	ENSG00000127954.12	STEAP4	88270891	88306891	398	2.55103	197	2.8108	RAE	-	0.583333	9.72171	56	36000	6	510.462	0.0141795	66.4286	4.42857	8	1.625	0.681091	0.763739
2	ENSG00000042493.15	CAPG	85394747	85418432	390	4.00284	195	3.52395	RAE	-	0.5	33.9421	56	23685	7	819.239	0.0345889	9.80952	2.66667	13	3.61538	0.680807	0.55989
1	ENSG00000117394.20	SLC2A1	42925374	42959048	411	1.67994	206	1.91487	RAE	-	0.527778	32.0376	56	33674	7	2329.59	0.0691808	13	2.6	5	2.2	0.680677	0.628532
16	ENSG00000166669.13	ATF7IP2	10326433	10483638	384	1.54081	191	1.65058	RAE	+	0.527778	3.25835	56	157205	7	1413.33	0.00899038	40.5714	4.95238	7	2	0.680582	0.808452
16	ENSG00000051523.10	CYBA	88643282	88651152	472	2.25311	229	1.66428	RAE	-	0.472222	26.0328	56	7870	6	557.143	0.0707932	0	0	4	3.75	0.680397	0.737218
8	ENSG00000277586.2	NEFL	24950954	24956620	218	1.31378	111	1.15079	RAE	-	0.666667	0.596517	56	5666	6	1033.36	0.182379	0	0	2	4	0.680135	0.737218
3	ENSG00000144857.14	BOC	113211002	113286946	505	1.74304	266	1.55985	RAE	+	0.666667	7.9329	56	75944	7	1732.22	0.0228092	12.5556	3	15	2.26667	0.680094	0.620356
7	ENSG00000122574.10	WIPF3	29806485	29917066	439	0.884153	222	1.12113	RAE	+	0.638889	3.70681	56	110581	7	1616.75	0.0146205	29.95	4.65	6	1.83333	0.679971	0.75692
20	ENSG00000235590.7	GNAS-AS1	58818918	58850782	58	5.09905	14	3.83754	RAE	-	0.555556	0.079423	55	31864	7	876.944	0.0275215	0	0	6	2.16667	0.6796	0.681351
1	ENSG00000157193.15	LRP8	53242363	53328070	423	1.77812	192	1.50027	RAE	-	0.666667	2.34708	56	85707	7	1306.94	0.0152489	17.7222	3.38889	14	1.92857	0.67908	0.682209
18	ENSG00000176014.12	TUBB6	12307668	12344320	299	0.975669	143	0.883602	RAE	+	0.555556	39.1688	56	36652	7	1036.3	0.0282741	11.6471	2.70588	14	2.35714	0.678881	0.56747
4	ENSG00000118785.13	SPP1	87975649	87983426	314	4.43027	156	4.03053	RAE	+	0.527778	14.3872	56	7777	4	1299.5	0.167095	22.7647	3.70588	7	1.85714	0.678808	0.721797
16	ENSG00000169715.14	MT1E	56625474	56627112	276	4.40273	149	3.907	RAE	+	0.527778	102.283	56	1638	5	699.333	0.426943	0	0	3	3.66667	0.678696	0.573644
22	ENSG00000225783.6	MIAT	26646427	26676475	466	2.80924	240	2.26172	RAE	+	0.611111	2.01806	56	30048	7	722.449	0.0240432	0	0	7	3.28571	0.67864	0.725849
17	ENSG00000215644.9	GCGR	81804133	81814013	130	2.60363	52	1.53985	RAE	+	0.472222	0.160251	56	9880	6	426	0.0431174	28.1	3.9	4	1.75	0.678626	0.737218
19	ENSG00000007306.14	CEACAM7	41673306	41706976	30	1.98797	32	0.985781	RAE	-	0.694444	0.0316133	38	33670	5	1009.62	0.0299859	40.2105	5.26316	6	2.5	0.678562	0.681351
13	ENSG00000188243.12	COMMD6	75525218	75549439	398	0.759474	209	0.803616	RAE	-	0.555556	46.0095	56	24221	4	625	0.0258041	508.81	13.9524	5	2.4	0.678533	0.628532
4	ENSG00000178597.6	PSAPL1	7430293	7434973	234	0.818849	78	1.32878	RAE	-	0.777778	0.0276911	56	4680	3	366.667	0.0783476	67.6316	5.42105	7	1	0.678384	0.762125
16	ENSG00000140988.15	RPS2	1962051	1964860	384	2.07134	194	1.95112	RAE	-	0.472222	1026.84	56	2809	4	613.833	0.218524	54.625	5.375	2	5	0.678329	0.855586
14	ENSG00000080824.18	HSP90AA1	102080737	102139502	242	2.5953	114	1.84869	RAE	-	0.472222	387.557	56	58765	5	1178.53	0.020055	27.7647	3.88235	37	3.40541	0.678313	0.741829
8	ENSG00000104361.9	NIPAL2	98189832	98294393	440	1.01234	221	1.10032	RAE	-	0.555556	15.9026	56	104561	6	676.765	0.00647244	80.25	6.65	8	1.25	0.677568	0.763739
12	ENSG00000166148.3	AVPR1A	63142758	63150942	351	0.922494	179	0.936344	RAE	-	0.527778	1.13006	56	8184	7	755.5	0.0923143	19.4706	3.58824	1	2	0.677285	0.707349
13	ENSG00000182957.15	SPATA13	23979804	24307074	545	1.30711	277	1.20198	RAE	+	0.583333	10.6852	56	327270	7	8050.58	0.0245992	11.2857	2.42857	51	1.62745	0.676678	0.556744
4	ENSG00000173376.13	NDNF	121035612	121073021	344	2.77902	170	1.69033	RAE	-	0.638889	1.80879	56	37409	7	802.963	0.0214644	22.35	3.75	6	2.16667	0.676624	0.701935
7	ENSG00000106066.14	CPVL	28995230	29195451	520	1.45627	256	1.34593	RAE	-	0.555556	7.71464	56	200221	7	1561.14	0.00779706	18.6667	3.77778	26	2.03846	0.676184	0.731441
7	ENSG00000127951.6	FGL2	77193370	77199848	154	1.48716	74	0.824481	RAE	-	0.5	9.49203	56	6478	3	999.167	0.15424	27.5625	4.1875	10	2.4	0.67591	0.773939
4	ENSG00000145439.11	CBR4	168863769	169010275	382	2.22034	192	2.32346	RAE	-	0.527778	10.2897	56	146506	4	1542.52	0.0105287	176.368	9.63158	18	2.22222	0.675819	0.938993
10	ENSG00000107438.8	PDLIM1	95237571	95291024	479	3.78644	228	3.6106	RAE	-	0.583333	133.972	56	53453	7	3497.4	0.0654294	5.55556	2	23	2	0.675702	0.719569
1	ENSG00000162591.15	MEGF6	3489919	3611495	468	2.21806	243	2.0334	RAE	-	0.611111	10.9053	56	121576	7	1531.1	0.0125938	0	0	16	1.8125	0.675583	0.909135
8	ENSG00000164764.10	SBSPON	73064539	73124088	464	1.36701	240	1.10926	RAE	-	0.527778	3.8324	56	59549	7	760	0.0127626	40.95	4.85	5	1.6	0.675283	0.809907
6	ENSG00000111981.4	ULBP1	149964006	149973710	88	1.39267	41	1.2217	RAE	+	0.555556	0.0797988	56	9704	6	640.833	0.0660381	0	0	4	2	0.674982	0.721582
9	ENSG00000175164.13	ABO	133250400	133275214	475	4.11713	245	3.78378	RAE	-	0.583333	3.36511	56	24814	7	918.269	0.0370061	0	0	4	1.75	0.674766	0.566146
7	ENSG00000106683.14	LIMK1	74082932	74122525	191	1.43942	95	1.28256	RAE	+	0.472222	16.4047	56	39593	5	665.526	0.0168092	49.6316	5.31579	10	2	0.67473	0.823766
8	ENSG00000158856.17	DMTN	22048994	22082527	205	2.59134	102	2.87831	RAE	+	0.555556	23.9137	56	33533	7	882.833	0.0263273	0	0	6	1.66667	0.674482	0.681351
12	ENSG00000018236.14	CNTN1	40692441	41072418	423	1.3481	205	1.54294	RAE	+	0.583333	5.22799	56	379977	6	1205.68	0.00317303	195.409	9.31818	6	2	0.674429	0.737218
10	ENSG00000123243.14	ITIH5	7559269	7666998	527	1.74222	266	1.90645	RAE	-	0.555556	9.79123	56	107729	7	1882.22	0.0174718	14.8571	3.14286	15	1.33333	0.674296	0.643703
22	ENSG00000133466.13	C1QTNF6	37180166	37199385	470	0.857881	220	1.04939	RAE	-	0.611111	3.89332	56	19219	4	1278.77	0.0665366	41.55	4.45	6	1.83333	0.67385	0.723876
4	ENSG00000171476.21	HOPX	56647987	56681899	438	2.18399	232	1.46124	RAE	-	0.527778	10.0177	56	33912	7	775.606	0.0228711	19.0526	3.15789	8	2.375	0.673775	0.66661
17	ENSG00000121057.12	AKAP1	57085091	57121349	499	1.96464	245	1.66029	RAE	+	0.527778	36.1137	56	36258	6	2342.93	0.0646183	8.4	2.6	13	2.07692	0.673659	0.716433
7	ENSG00000127948.15	POR	75899199	75986836	434	1.20673	212	1.30807	RAE	+	0.5	33.2245	56	87637	5	2862.11	0.0326587	24.0556	3.72222	11	2.72727	0.673493	0.714929
3	ENSG00000145198.14	VWA5B2	184230428	184242300	201	1.46671	90	1.03609	RAE	+	0.75	0.609268	56	11872	7	352.471	0.0296892	12.8947	2.89474	9	3.55556	0.673305	0.602084
9	ENSG00000197969.11	VPS13A	77177352	77421541	442	2.81433	231	2.29807	RAE	+	0.583333	8.52764	56	244189	6	969.4	0.00396988	75.0588	4.58824	14	1.57143	0.67319	0.80737
22	ENSG00000077942.18	FBLN1	45502237	45601135	499	1.95006	257	2.10606	RAE	+	0.527778	85.2614	56	98898	7	1080.8	0.0109285	44.45	5.05	5	2.2	0.672896	0.823103
16	ENSG00000213853.9	EMP2	10528421	10580698	505	2.27613	241	2.03014	RAE	-	0.555556	27.717	56	52277	7	1079.42	0.0206481	11.9444	2.83333	19	1.52632	0.672837	0.591121
1	ENSG00000116285.12	ERRFI1	8004403	8026308	346	1.97956	186	1.85987	RAE	-	0.5	67.5733	56	21905	5	1419.12	0.0647851	10.5333	2.66667	24	2.83333	0.672686	0.573644
1	ENSG00000149527.17	PLCH2	2425979	2505526	431	1.23843	208	0.93829	RAE	+	0.666667	4.50462	56	79547	7	2090	0.0262738	22.3636	3.45455	5	1.6	0.672552	0.690465
17	ENSG00000141750.6	STAC2	39210535	39225872	336	1.24306	178	1.16846	RAE	-	0.527778	2.40617	56	15337	6	562.862	0.0366996	47.4444	5	2	2.5	0.672258	0.737218
22	ENSG00000198355.4	PIM3	49960512	49964080	405	1.57477	198	1.7279	RAE	+	0.694444	77.7746	56	3568	4	832	0.233184	16.2	3	10	2.2	0.672119	0.636361
11	ENSG00000109971.13	HSPA8	123057488	123063230	370	2.38126	188	1.76081	RAE	-	0.5	343.933	56	5742	5	1833.11	0.319246	29.375	4.25	1	6	0.671852	0.752927
16	ENSG00000222019.7	URAHP	90039760	90047773	494	0.918676	251	0.786543	RAE	-	0.416667	3.30424	56	8013	7	485.727	0.0606174	0	0	2	3	0.671524	0.69986
5	ENSG00000215218.3	UBE2QL1	6448622	6494909	338	0.842767	171	1.63687	RAE	+	0.611111	2.7743	56	46287	7	1663.7	0.0359431	0	0	4	1.75	0.671489	0.566146
17	ENSG00000108405.3	P2RX1	3896591	3916500	469	3.48349	237	3.38501	RAE	-	0.5	3.59146	56	19909	5	840	0.042192	18.2	3.4	11	1.90909	0.671401	0.658997
8	ENSG00000154319.14	FAM167A	11421462	11474715	444	1.48652	206	1.62715	RAE	-	0.638889	1.0999	56	53253	7	1629.51	0.0305994	9.16667	2.33333	23	2.17391	0.671267	0.508696
1	ENSG00000178821.12	TMEM52	1917589	1919273	329	1.37759	154	1.61386	RAE	-	0.944444	1.38678	56	1684	4	383.733	0.22787	26	3.66667	5	2.4	0.670923	0.716654
16	ENSG00000102858.12	MGRN1	4616492	4690974	463	2.36198	234	1.97607	RAE	+	0.5	26.5378	56	74482	6	2199.89	0.0295359	18	3	12	2.41667	0.670676	0.65717
1	ENSG00000183386.9	FHL3	37996769	38005606	276	3.03191	145	3.44825	RAE	-	0.5	19.3403	56	8837	7	1049.46	0.118758	9.25	2.5	4	3.25	0.670497	0.566146
5	ENSG00000131730.15	CKMT2	81233284	81266397	337	2.01388	158	2.17628	RAE	+	0.5	5.64131	56	33113	6	2553.04	0.0771007	21.5714	3.28571	3	2	0.67023	0.69483
6	ENSG00000204538.3	PSORS1C2	31137535	31139350	357	3.62251	175	1.9936	RAE	-	0.916667	0.405438	56	1815	3	166	0.0914601	59.9048	6.19048	5	5.2	0.67022	0.795412
6	ENSG00000168994.13	PXDC1	3722613	3739161	387	3.40179	201	3.85159	RAE	-	0.638889	40.2382	56	16548	3	1373.82	0.0830205	30.0667	4.33333	12	2	0.670202	0.775047
2	ENSG00000150540.13	HNMT	137964019	138016364	272	1.24433	154	0.758602	RAE	+	0.555556	10.1425	56	52345	4	1555.54	0.029717	62.5	4.83333	10	1.6	0.670041	0.823766
16	ENSG00000261971.6	MMP25-AS1	3051095	3058702	448	1.27012	231	0.958163	RAE	-	0.555556	4.20329	56	7607	7	451.5	0.0593532	0	0	2	4.5	0.669729	0.694476
17	ENSG00000108691.9	CCL2	34255217	34257203	355	1.76252	164	1.26185	RAE	+	0.708333	12.5504	56	1986	5	1164	0.586103	9.6	2.6	7	3.57143	0.669381	0.573644
1	ENSG00000142669.14	SH3BGRL3	26279175	26281327	263	2.23142	121	2.508	RAE	+	0.638889	94.4444	56	2152	4	486.933	0.22627	30.4737	4.68421	3	8.33333	0.669379	0.759897
3	ENSG00000081154.11	PCNP	101574094	101594437	407	1.66976	201	1.4926	RAE	+	0.5	91.6744	56	20343	5	1002.12	0.0492614	84.6471	4.76471	2	5	0.669287	0.639934
5	ENSG00000213347.10	MXD3	177305499	177312757	373	0.8722	177	0.99392	RAE	-	0.527778	8.06484	56	7258	4	683.294	0.0941436	21.5294	3.52941	9	3.33333	0.66926	0.700616
19	ENSG00000161618.9	ALDH16A1	49453168	49471048	407	1.0977	207	1.01064	RAE	+	0.5	23.2724	56	17880	4	730.714	0.0408677	38.7273	5.09091	8	5.125	0.669043	0.763739
4	ENSG00000137441.7	FGFBP2	15960242	15963236	339	3.73505	161	1.99687	RAE	-	0.611111	0.841603	56	2994	3	639.333	0.213538	58	6.52632	3	2	0.669011	0.862489
4	ENSG00000090316.15	MAEA	1289850	1340137	409	1.71045	208	1.12826	RAE	+	0.555556	34.803	56	50287	4	1569.71	0.031215	90.4737	6.47368	6	3	0.668933	0.681351
22	ENSG00000100138.13	SNU13	41673929	41690504	371	3.451	190	2.80763	RAE	-	0.5	72.0637	56	16575	6	1020.69	0.0615801	0	0	4	3	0.668896	0.703324
11	ENSG00000248746.5	ACTN3	66546394	66563329	135	4.79055	52	2.93294	RAE	+	0.472222	0.194733	56	16935	7	302.105	0.0178391	0	0	9	3.11111	0.66875	0.79571
10	ENSG00000075073.14	TACR2	69403902	69416867	353	2.16935	205	1.86418	RAE	-	0.611111	1.02025	56	12965	5	864.722	0.0666967	15.8	3	9	2.22222	0.668742	0.629559
10	ENSG00000150760.12	DOCK1	126905408	127452517	538	1.10621	272	1.0221	RAE	+	0.583333	27.6571	56	547109	7	3895.26	0.00711971	263.647	9.05882	2	2.5	0.668604	0.909135
6	ENSG00000111859.16	NEDD9	11183297	11382348	541	1.59257	276	0.923147	RAE	-	0.583333	10.259	56	199051	6	4914.29	0.0246886	13.5	2.9	40	1.725	0.668168	0.602998
19	ENSG00000141934.9	PLPP2	281039	291504	433	2.84159	220	2.81551	RAE	-	0.5	7.66714	56	10465	7	450.667	0.0430642	0	0	3	2.66667	0.667961	0.600421
21	ENSG00000157601.13	MX1	41420303	41459214	463	2.12626	237	1.80116	RAE	+	0.569445	18.3363	56	38911	7	689.091	0.0177094	0	0	9	2.77778	0.667829	0.79571
1	ENSG00000163382.11	NAXE	156591761	156594299	25	3.44315	12	2.42636	RAE	+	0.75	50.6031	56	2538	4	577.6	0.227581	0	0	7	3.28571	0.667687	0.725849
8	ENSG00000181195.10	PENK	56436673	56446734	159	1.36563	53	0.873175	RAE	-	0.666667	1.09329	56	10061	6	597.667	0.0594043	12.8462	2.84615	7	1.42857	0.667139	0.694616
8	ENSG00000104472.9	CHRAC1	140511297	140517137	169	0.842767	86	0.741696	RAE	+	0.555556	17.1649	56	5840	4	820	0.140411	10.3529	2.94118	23	2.73913	0.667012	0.610746
16	ENSG00000089486.16	CDIP1	4510674	4538828	291	2.228	149	1.25511	RAE	-	0.583333	26.9657	56	28154	7	1734.44	0.0616054	9.53333	2.46667	6	3.16667	0.666264	0.681351
21	ENSG00000160305.17	DIP2A	46458898	46569852	528	1.08951	261	0.925067	RAE	+	0.527778	17.9489	56	110954	4	840.915	0.00757895	286.095	9.71429	17	2.52941	0.666241	0.93045
14	ENSG00000140043.11	PTGR2	73851843	73886616	384	1.31343	194	0.966687	RAE	+	0.527778	7.26473	56	34773	4	796.5	0.0229057	60.4118	4.64706	15	2.46667	0.665644	0.813223
7	ENSG00000234456.7	MAGI2-AS3	79452876	79471208	439	0.851005	228	0.779984	RAE	+	0.611111	9.70846	56	18332	6	737.8	0.0402466	0	0	6	1.83333	0.665381	0.681351
11	ENSG00000110315.6	RNF141	10511677	10541230	409	1.47919	213	1.0196	RAE	-	0.694444	21.1568	56	29553	4	1539.18	0.0520821	19.6923	3.53846	18	2.94444	0.66527	0.675103
14	ENSG00000166183.15	ASPG	104085678	104115581	364	2.59563	192	2.49496	RAE	+	0.583333	0.576887	56	29903	7	1553.18	0.0519407	8.76923	2.15385	10	2	0.665246	0.65515
1	ENSG00000116741.7	RGS2	192809038	192812283	309	2.53896	157	1.98593	RAE	+	0.583333	41.5814	56	3245	5	549.875	0.169453	7.66667	2.16667	20	2.15	0.665222	0.573644
5	ENSG00000173221.13	GLRX	95751318	95823005	518	1.83065	264	1.7279	RAE	-	0.583333	12.6274	56	71687	4	1627.79	0.0227068	49.5294	5.88235	12	3.16667	0.665036	0.840089
3	ENSG00000170248.13	PDCD6IP	33798351	33869707	363	1.20225	188	1.20034	RAE	+	0.527778	47.0624	56	71356	5	1819.04	0.0254924	42.2778	4.94444	6	1.5	0.664909	0.681351
1	ENSG00000121905.9	HPCA	32885993	32898441	35	1.5722	9	2.0605	RAE	+	0.833333	0.547157	56	12448	7	681	0.0547076	21.3684	3.15789	2	1	0.664696	0.669897
22	ENSG00000100345.20	MYH9	36281280	36388018	489	1.77073	251	1.46871	RAE	-	0.5	245.779	56	106738	5	5553.61	0.0520303	34.2	3.4	5	2.4	0.66462	0.655946
22	ENSG00000205560.12	CPT1B	50568860	50578455	409	1.88835	221	1.27911	RAE	-	0.555556	20.3283	56	9595	7	406.9	0.0424075	13.6154	2.84615	5	4	0.664468	0.596197
6	ENSG00000065308.4	TRAM2	52497401	52576915	502	1.26618	252	1.48557	RAE	-	0.583333	12.1223	56	79514	4	3985.33	0.0501212	18.9333	3.73333	17	2.88235	0.66444	0.665934
17	ENSG00000161381.13	PLXDC1	39063302	39154394	468	1.47182	232	2.08573	RAE	-	0.527778	5.84215	56	91092	7	1685.62	0.0185046	14.6667	3	12	2	0.664162	0.620356
1	ENSG00000119280.16	C1orf198	230837118	230869589	478	1.05641	238	1.09819	RAE	-	0.638889	40.0022	56	32471	7	2619.44	0.0806702	5.08333	1.91667	15	1.66667	0.664028	0.768446
7	ENSG00000105875.13	WDR91	135183838	135211534	418	1.30564	211	1.0999	RAE	-	0.555556	18.5649	56	27696	5	714.333	0.0257919	29.5385	4.15385	9	3.44444	0.663986	0.75428
20	ENSG00000088832.16	FKBP1A	1368977	1393172	494	1.41945	255	1.43208	RAE	-	0.611111	150.255	56	24195	5	1814.61	0.0749995	12.2857	2.71429	11	3.45455	0.663403	0.575421
9	ENSG00000196730.12	DAPK1	87497227	87708633	526	0.792839	270	0.840961	RAE	+	0.583333	11.7122	56	211406	7	5421.77	0.0256463	8.64286	2.35714	48	1.41667	0.663385	0.493876
5	ENSG00000113140.10	SPARC	151661095	151685230	440	4.84873	216	4.13372	RAE	-	0.555556	366.558	56	24135	4	2175.84	0.0901529	15.1875	3.1875	14	3	0.663187	0.651418
1	ENSG00000188257.10	PLA2G2A	19975430	19980416	358	4.01629	175	3.76228	RAE	-	0.722222	11.0766	56	4986	6	667.333	0.133841	16.1053	3.36842	2	3	0.663016	0.679062
2	ENSG00000124839.12	RAB17	237574321	237601614	389	2.48176	187	1.91572	RAE	-	0.555556	1.85229	56	27293	4	1538.9	0.0563843	35.5	4.61111	6	2.66667	0.662522	0.681351
19	ENSG00000176920.11	FUT2	48695970	48705950	321	2.5229	172	2.23492	RAE	+	0.5	0.780577	56	9980	7	396.143	0.0396937	12.3333	2.73333	6	4.16667	0.662394	0.576369
2	ENSG00000186487.17	MYT1L	1789112	2331260	431	1.2722	207	1.45603	RAE	-	0.583333	0.0307008	56	542148	7	4564.81	0.00841986	42.9444	3.16667	10	1.9	0.662253	0.817622
3	ENSG00000144596.12	GRIP2	14489349	14556075	445	1.53016	229	1.29043	RAE	-	0.611111	2.08187	56	66726	7	1390.32	0.0208363	0	0	7	1.71429	0.662114	0.725849
9	ENSG00000165025.14	SYK	90801786	90898549	531	1.4481	263	1.06168	RAE	+	0.583333	5.81485	56	96763	7	1012.25	0.0104611	17.5	3	23	1.78261	0.66063	0.652094
11	ENSG00000133816.13	MICAL2	12094007	12263789	539	2.54683	274	2.42636	RAE	+	0.638889	10.345	56	169782	7	5491.8	0.0323462	7.88889	2.11111	32	1.53125	0.660304	0.503511
20	ENSG00000149596.6	JPH2	44111694	44187578	531	1.21516	264	1.07933	RAE	-	0.583333	3.72892	56	75884	7	3361.03	0.0442916	8.7619	2.66667	7	1.57143	0.660304	0.608708
1	ENSG00000131238.16	PPT1	40072704	40097703	271	3.10486	150	2.73369	RAE	-	0.527778	66.7584	56	24999	5	950	0.0380015	18.0625	3.4375	10	2.2	0.660299	0.657745
16	ENSG00000118898.15	PPL	4882506	4960741	420	1.98797	217	1.62214	RAE	-	0.527778	13.6191	56	78235	7	1516.7	0.0193865	18.5556	3.33333	7	2.85714	0.659936	0.67402
17	ENSG00000133030.20	MPRIP	17042544	17217679	463	1.8434	239	1.75128	RAE	+	0.555556	36.6918	56	175135	4	6705.05	0.038285	33.8571	3.28571	18	3.16667	0.659912	0.66705
8	ENSG00000104415.13	WISP1	133191038	133230344	404	1.43687	226	1.37734	RAE	+	0.611111	1.8867	56	39306	7	1141.77	0.0290483	83.9474	6.15789	0	0	0.659397	0.895006
15	ENSG00000074410.13	CA12	63321377	63382161	402	2.11829	207	2.09231	RAE	-	0.583333	4.36859	56	60784	7	1650.55	0.0271543	9.33333	2.16667	30	2.2	0.659166	0.513129
19	ENSG00000105698.15	USF2	35268977	35279815	424	1.82323	218	1.21801	RAE	+	0.611111	110.552	56	10838	4	1063.33	0.0981116	37.0769	4.15385	4	4.75	0.659098	0.770217
3	ENSG00000090530.9	P3H2	189956727	190122437	448	1.28636	233	0.885974	RAE	-	0.583333	7.63225	56	165710	6	2502.66	0.0151026	0	0	33	1.24242	0.658981	0.737218
2	ENSG00000163331.11	DAPL1	158795316	158853754	399	2.83409	209	2.44212	RAE	+	0.527778	0.509492	54	58438	6	1398	0.0239228	33	4	5	1.8	0.658925	0.737218
5	ENSG00000154153.13	FAM134B	16473037	16617058	520	0.826622	272	0.755772	RAE	-	0.555556	11.2843	56	144021	7	4250.62	0.0295139	115.182	5.36364	0	0	0.658777	0.857075
4	ENSG00000163453.11	IGFBP7	57030772	57110385	518	1.15644	267	1.08213	RAE	-	0.527778	283.579	56	79613	7	3227.84	0.0405442	6.25	2.25	16	2.0625	0.658764	0.580665
9	ENSG00000131669.9	NINJ1	93121488	93134288	318	1.89187	172	1.3543	RAE	-	0.555556	38.352	56	12800	4	1251.79	0.0977958	15.7222	2.83333	15	2.4	0.658328	0.62824
19	ENSG00000104879.4	CKM	45306413	45322977	339	3.39164	169	3.38107	RAE	-	0.472222	3.10094	56	16564	6	678.333	0.0409523	39.3636	5.54545	1	1	0.658202	0.737218
19	ENSG00000105643.9	ARRDC2	18001131	18014102	376	1.05139	194	1.10247	RAE	+	0.416667	30.8434	56	12971	7	640.786	0.0494014	6.28571	2.28571	11	2.90909	0.657955	0.640964
2	ENSG00000189350.12	TOGARAM2	28956610	29061373	497	3.19135	241	2.46735	RAE	+	0.555556	0.643792	56	104763	6	2298.42	0.0219392	0	0	12	2.16667	0.657729	0.737218
17	ENSG00000073605.18	GSDMB	39904594	39918650	369	2.76486	206	2.36243	RAE	-	0.527778	15.0648	56	14056	4	486.571	0.0346166	32.5714	4.14286	12	3.16667	0.657673	0.769067
2	ENSG00000213639.9	PPP1CB	28751639	28802940	393	1.11412	219	0.787502	RAE	+	0.555556	71.5161	56	51301	5	2250.82	0.0438749	11.4615	2.69231	28	2.35714	0.657519	0.573644
1	ENSG00000162438.11	CTRC	15438438	15449242	16	0.896583	6	1.32878	RAE	+	0.611111	0.30249	56	10804	4	3400	0.314698	28.7222	3.83333	3	3.33333	0.65728	0.737599
8	ENSG00000147408.14	CSGALNACT1	19404160	19758029	530	3.01758	268	3.26184	RAE	-	0.583333	9.45685	56	353869	7	4515.86	0.0127614	14.0833	2.75	41	1.46341	0.657179	0.603472
7	ENSG00000106565.17	TMEM176B	150791284	150801360	490	4.86864	258	4.34076	RAE	-	0.638889	34.859	56	10076	7	668.571	0.0663529	6.06667	2.06667	10	3	0.656276	0.72294
11	ENSG00000245532.7	NEAT1	65422773	65445540	365	3.32355	186	3.16989	RAE	+	0.638889	210.548	56	22767	4	1561.36	0.06858	0	0	13	7	0.655996	0.730993
1	ENSG00000171680.21	PLEKHG5	6466195	6520061	217	1.75997	112	1.36798	RAE	-	0.472222	12.7724	56	53866	7	1442.48	0.026779	10.5625	2.6875	10	2.1	0.655618	0.564323
14	ENSG00000198805.11	PNP	20468953	20477094	272	2.74231	128	2.11767	RAE	+	0.611111	17.196	56	8141	6	455.125	0.0559053	13.9375	3.0625	5	5.6	0.655064	0.630947
17	ENSG00000007237.18	GAS7	9910608	10198551	492	2.33106	252	1.92984	RAE	-	0.555556	27.312	56	287943	7	4945.05	0.0171737	13.2857	2.42857	25	1.16	0.654851	0.591494
5	ENSG00000160867.14	FGFR4	177086885	177098144	378	1.15644	204	0.844548	RAE	+	0.555556	2.81161	56	11259	7	1221.3	0.108473	4.66667	2	9	3.11111	0.654555	0.79571
6	ENSG00000231925.11	TAPBP	33299693	33314387	354	1.25627	169	1.31579	RAE	-	0.5	75.3628	56	14694	5	717	0.0487954	19.125	3.625	6	8.5	0.654264	0.667355
7	ENSG00000160862.12	AZGP1	99966719	99976157	332	1.13765	170	0.838091	RAE	-	0.527778	4.29911	56	9438	4	990	0.104895	44.25	5.55	2	4.5	0.654249	0.821723
11	ENSG00000118181.10	RPS25	119015745	119018431	252	1.01207	110	0.929655	RAE	-	0.555556	1295.11	56	2686	5	627.727	0.233703	29.1	3.7	1	7	0.654235	0.72085
10	ENSG00000065809.13	FAM107B	14518556	14774897	463	2.40913	225	1.85562	RAE	-	0.555556	20.2745	56	256341	4	5431.23	0.0211875	35.4375	4.3125	29	1.58621	0.654199	0.786222
19	ENSG00000086548.8	CEACAM6	41750976	41772208	310	1.04914	150	1.81171	RAE	+	0.666667	0.124206	56	21232	5	1130.86	0.0532619	0	0	7	2.42857	0.654122	0.662875
8	ENSG00000008988.9	RPS20	56067294	56074581	257	3.7206	127	3.48938	RAE	-	0.611111	428.257	56	7287	4	1160	0.159188	10.7143	2.71429	16	2.75	0.65396	0.569094
11	ENSG00000134333.13	LDHA	18394387	18408425	370	3.65947	176	3.24955	RAE	+	0.5	199.009	56	14038	6	1005.5	0.071627	8.9375	2.6875	7	3.71429	0.653852	0.725849
3	ENSG00000082781.11	ITGB5	124761947	124901418	447	1.7959	215	2.01285	RAE	-	0.555556	42.0903	56	139471	7	4069.79	0.0291802	7.06667	2.26667	25	1.52	0.653791	0.469953
10	ENSG00000107968.9	MAP3K8	30433936	30461833	344	1.42536	181	0.952808	RAE	+	0.527778	11.3925	56	27897	7	816.875	0.0292818	7.9	2.1	34	1.70588	0.653439	0.474014
20	ENSG00000064655.18	EYA2	46894623	47188844	495	1.10604	251	1.04891	RAE	+	0.583333	4.64532	56	294221	7	2160.14	0.00734189	17.1875	3.3125	19	1.36842	0.653163	0.671144
18	ENSG00000060069.16	CTDP1	79679800	79756623	480	1.42712	239	1.22774	RAE	+	0.611111	10.0437	56	76823	4	740	0.00963253	431.214	12.5	9	2.88889	0.652848	0.79571
2	ENSG00000138031.14	ADCY3	24819168	24919839	476	1.95129	235	2.3563	RAE	-	0.527778	20.6425	56	100671	7	1938.25	0.0192533	10.5882	2.47059	23	3.17391	0.652842	0.542228
9	ENSG00000086062.12	B4GALT1	33104081	33167356	431	1.52542	221	1.27911	RAE	-	0.583333	48.7924	56	63275	4	3318.83	0.0524509	14.75	3.375	21	2.2381	0.652815	0.658427
3	ENSG00000189058.8	APOD	195568701	195584205	455	2.88347	239	2.66058	RAE	-	0.555556	277.488	56	15504	4	672	0.0433437	65.125	5.5	4	3.25	0.652716	0.601919
8	ENSG00000164879.6	CA3	85373435	85449040	319	1.56373	162	1.77594	RAE	+	0.555556	2.16994	56	75605	7	762.5	0.0100853	98.1667	5.83333	2	2	0.652634	0.881437
4	ENSG00000138759.18	FRAS1	78057569	78544269	533	2.66778	263	2.41384	RAE	+	0.555556	1.20906	56	486700	7	1521.94	0.00312707	24.6	3.4	17	1.35294	0.652607	0.719666
10	ENSG00000108179.13	PPIF	79347468	79355337	304	1.18379	157	1.18896	RAE	+	0.555556	37.8334	56	7869	4	643.789	0.0818134	15.25	2.91667	15	2.2	0.652463	0.621574
7	ENSG00000164638.10	SLC29A4	5274368	5306789	445	1.67731	227	1.01933	RAE	+	0.527778	2.73713	56	32421	6	555.611	0.0171374	91.7619	6.80952	2	2	0.652325	0.737218
1	ENSG00000116679.15	IVNS1ABP	185296387	185317329	359	0.881383	179	1.30425	RAE	-	0.555556	39.6947	56	20942	5	1395.33	0.0666285	9.45455	2.36364	20	1.7	0.652297	0.573644
11	ENSG00000185187.12	SIGIRR	405715	417397	324	1.25589	166	1.43457	RAE	-	0.444444	23.5911	56	11682	7	805.857	0.0689828	8.78571	2.64286	4	4.25	0.652227	0.566146
8	ENSG00000014164.6	ZC3H3	143437654	143541453	507	2.12	257	1.74731	RAE	-	0.527778	19.8321	56	103799	4	3033.14	0.0292213	37.6667	3.88889	14	2.35714	0.65202	0.742945
11	ENSG00000132740.8	IGHMBP2	68903841	68940599	437	2.87374	216	2.42636	RAE	+	0.555556	12.7146	56	36758	5	786.889	0.0214073	17.4444	3.88889	17	3	0.651981	0.651113
3	ENSG00000127241.16	MASP1	187217284	187292022	482	1.9608	247	1.85313	RAE	-	0.638889	2.26695	56	74738	7	1333.75	0.0178457	13.7368	3.21053	9	1.88889	0.651951	0.654835
7	ENSG00000135205.14	CCDC146	77122433	77329533	518	1.52164	252	1.32878	RAE	+	0.527778	8.44357	56	207100	4	2053.8	0.00991694	139.6	9.2	11	2.54545	0.651729	0.847172
16	ENSG00000116176.6	TPSG1	1221772	1225257	403	1.83992	208	1.44487	RAE	-	0.944444	1.02032	53	3485	6	0	0	0	0	4	2	0.651682	0.651682
16	ENSG00000072864.14	NDE1	15643266	15726353	409	2.01288	209	2.19004	RAE	+	0.5	8.08774	56	83087	4	1588.18	0.0191147	88.4444	7.88889	7	3	0.651672	0.725849
17	ENSG00000008283.15	CYB561	63432303	63446378	271	1.09123	126	1.06745	RAE	-	0.555556	16.9994	56	14075	7	1261.3	0.0896126	4	1.66667	22	1.68182	0.651539	0.791526
5	ENSG00000037474.14	NSUN2	6599238	6633291	482	1.91551	252	1.79917	RAE	-	0.583333	41.2955	56	34053	4	648.308	0.0190382	153.842	7.84211	6	2.16667	0.651466	0.681351
22	ENSG00000185339.8	TCN2	30607083	30627278	414	1.74896	219	1.11828	RAE	+	0.527778	21.1338	56	20195	4	971.765	0.0481191	72	6	3	3.33333	0.651457	0.632865
5	ENSG00000131446.16	MGAT1	180784781	180815652	422	1.38797	205	1.2217	RAE	-	0.583333	32.7002	56	30871	4	1952.11	0.0632344	23.5556	4	7	5.28571	0.651353	0.711105
4	ENSG00000164122.8	ASB5	176213672	176277571	275	0.982571	123	1.06107	RAE	-	0.555556	0.252848	56	63899	4	2326.38	0.0364072	37.6	4.4	8	1.25	0.650508	0.763739
2	ENSG00000232973.11	CYP1B1-AS1	38073446	38231567	516	1.96823	267	2.38936	RAE	+	0.583333	0.4204	56	158121	6	2596.18	0.016419	0	0	18	2.88889	0.650029	0.737218
5	ENSG00000164308.16	ERAP2	96875938	96919716	321	4.72154	178	4.01724	RAE	+	0.527778	5.55717	56	43778	4	534.875	0.0122179	68.7059	5.41176	22	2.63636	0.649766	0.859511
9	ENSG00000165140.9	FBP1	94603132	94640249	357	1.54367	178	0.909474	RAE	-	0.444444	4.40018	56	37117	7	1316.69	0.0354741	7.875	2.25	12	1.83333	0.649758	0.534457
11	ENSG00000187479.5	C11orf96	43925341	43943786	351	3.30634	163	3.53742	RAE	+	0.555556	68.6929	56	18445	7	898.417	0.0487079	8.5	2.33333	7	2	0.649406	0.63661
12	ENSG00000185163.9	DDX51	132136593	132144335	305	1.20074	140	1.10926	RAE	-	0.583333	19.243	56	7742	4	608	0.0785327	21.1429	4	6	2.83333	0.648644	0.690093
17	ENSG00000267280.5	TBX2-AS1	61393455	61411555	374	1.0814	186	0.762281	RAE	-	0.597222	3.21002	54	18100	7	1272.17	0.0702855	0	0	1	4	0.648382	0.736517
6	ENSG00000130396.20	AFDN	167826921	167972023	474	1.33406	228	1.01105	RAE	+	0.611111	24.4227	56	145102	6	2330.27	0.0160595	0	0	18	1.83333	0.647969	0.737218
4	ENSG00000153012.11	LGI2	24998846	25030879	390	2.21185	203	1.69644	RAE	-	0.555556	1.69976	56	32033	6	686.471	0.0214301	25.875	3.75	6	2	0.647868	0.728057
12	ENSG00000111452.12	ADGRD1	130953906	131141469	544	2.10032	276	1.75827	RAE	+	0.611111	5.11638	56	187563	7	2261.48	0.0120572	0	0	11	1.81818	0.647608	0.847172
17	ENSG00000276409.4	CCL14	35983290	35986533	196	1.71327	97	1.10247	RAE	-	0.916667	12.6392	56	3243	6	984.5	0.303577	15.1765	3.05882	1	1	0.647238	0.630202
4	ENSG00000196620.9	UGT2B15	68646629	68670628	39	1.50291	24	1.32878	RAE	-	0.527778	0	17	23999	4	2249.43	0.0937301	73.8125	6.0625	1	4	0.647172	0.800421
1	ENSG00000007933.12	FMO3	171090876	171117819	386	1.69769	201	1.45983	RAE	+	0.583333	1.16841	56	26943	4	1514.29	0.0562033	25.5	3.94444	7	1.42857	0.64707	0.725849
11	ENSG00000262655.3	SPON1	13962688	14267884	508	1.62704	261	1.20262	RAE	+	0.555556	17.3042	56	305196	7	3362.75	0.0110183	0	0	12	1.33333	0.646839	0.866306
1	ENSG00000158769.17	F11R	160995210	161021348	311	1.22997	182	1.30465	RAE	-	0.472222	22.0011	56	26138	7	1218.05	0.0466008	6.55556	2.11111	11	3.45455	0.646795	0.623268
19	ENSG00000167772.11	ANGPTL4	8363288	8374372	351	1.68947	176	1.07933	RAE	+	0.444444	17.616	56	11084	7	639.25	0.0576732	9	2.41176	5	3	0.64674	0.628532
6	ENSG00000196260.4	SFTA2	30931352	30955636	261	2.0047	121	1.14736	RAE	-	0.611111	0.207192	54	24284	7	319.211	0.0131449	50.95	5.45	2	4	0.646203	0.845232
21	ENSG00000159128.14	IFNGR2	33402895	33479348	459	2.94541	236	2.70541	RAE	+	0.5	34.5525	56	76453	5	1109.79	0.014516	37.1111	4.22222	11	2.63636	0.646201	0.77783
9	ENSG00000119411.10	BSPRY	113349540	113371233	469	1.07887	244	1.42774	RAE	+	0.527778	2.67002	56	21693	7	405.882	0.0187103	15.7647	2.94118	8	1.875	0.646109	0.629086
12	ENSG00000139370.11	SLC15A4	128793190	128823983	482	0.84375	246	1.00753	RAE	-	0.5	21.6485	56	30793	5	1834.98	0.0595908	14.2222	2.66667	9	1.55556	0.646101	0.605569
6	ENSG00000206344.7	HCG27	31198137	31203968	481	1.90629	231	1.49983	RAE	+	0.555556	2.43451	56	5831	4	596.211	0.102248	29.8	4.6	3	5	0.64606	0.75604
17	ENSG00000091622.15	PITPNM3	6451469	6556494	519	1.3487	260	1.31189	RAE	-	0.611111	5.074	56	105025	7	2299.59	0.0218956	11.8889	2.55556	11	2.36364	0.645967	0.567571
18	ENSG00000166347.18	CYB5A	74250846	74292016	327	3.4387	176	3.09988	RAE	-	0.583333	21.5578	56	41170	6	2115	0.0513724	6.88889	2.22222	18	1.27778	0.645566	0.652622
5	ENSG00000171617.13	ENC1	74627405	74641424	339	0.9878	158	0.842505	RAE	-	0.583333	6.73543	56	14019	4	1806	0.128825	23.6667	3.88889	4	1.75	0.645518	0.711748
11	ENSG00000149328.14	GLB1L2	134331873	134378341	504	1.35855	256	1.7318	RAE	+	0.638889	2.93783	56	46468	7	542.5	0.0116747	47.5	4.625	3	1.66667	0.645482	0.81099
11	ENSG00000166086.12	JAM3	134068924	134152001	424	1.0167	222	0.794816	RAE	+	0.583333	31.3762	56	83077	7	2287.59	0.0275358	8.8	2.4	12	2.66667	0.645454	0.503756
22	ENSG00000100304.12	TTLL12	43166621	43187133	518	1.04407	256	0.882883	RAE	-	0.555556	23.5505	56	20512	4	1681.89	0.0819956	13.6667	3	13	1.92308	0.645367	0.620356
5	ENSG00000173210.19	ABLIM3	149141482	149260542	464	2.13537	225	2.0605	RAE	+	0.638889	15.2568	56	119060	7	2049.58	0.0172147	10.6364	2.63636	17	1.88235	0.645135	0.553326
20	ENSG00000101236.16	RNF24	3927308	4015582	379	1.38132	202	1.38311	RAE	-	0.555556	10.8704	56	88274	5	864.902	0.00979793	42.6	4.86667	12	2.5	0.645095	0.815761
16	ENSG00000198848.12	CES1	55802850	55833337	268	2.28118	137	1.77742	RAE	-	0.583333	11.4482	56	30487	7	400	0.0131203	40.1579	4.57895	3	1	0.645059	0.806659
15	ENSG00000140545.14	MFGE8	88898682	88913411	490	5.12107	240	4.51177	RAE	-	0.638889	76.2416	56	14729	5	1063.81	0.0722253	9.88889	2.44444	12	2.33333	0.644978	0.573644
22	ENSG00000100427.15	MLC1	50059390	50085902	347	1.40506	152	0.82331	RAE	-	0.527778	0.318754	56	26512	6	787.385	0.0296992	19.1667	3.66667	5	3	0.644931	0.667998
10	ENSG00000122359.17	ANXA11	80150888	80205572	470	2.1273	228	1.93534	RAE	-	0.611111	60.6432	56	54684	5	3729.07	0.0681931	9.1875	2.8125	10	2.6	0.644762	0.586858
6	ENSG00000198563.13	DDX39B	31530232	31542448	482	1.02489	237	0.856398	RAE	-	0.583333	187.039	56	12216	5	1312.5	0.107441	9.44444	2.77778	7	8.57143	0.64458	0.581241
19	ENSG00000176490.4	DIRAS1	2714566	2721418	356	1.48928	201	0.83732	RAE	-	0.722222	5.35569	56	6852	7	583.273	0.0851244	6	2.16667	6	2.16667	0.644468	0.681351
12	ENSG00000150991.14	UBC	124911603	124917368	215	5.20291	104	4.70596	RAE	-	0.472222	289.501	56	5765	5	1074.82	0.186439	14.8947	3.10526	3	4.33333	0.644327	0.615619
7	ENSG00000009950.15	MLXIPL	73593193	73624543	255	3.27196	153	2.6631	RAE	-	0.5	9.45556	56	31350	7	522.931	0.0166804	29.0588	3.64706	4	1.75	0.643823	0.714015
7	ENSG00000006652.13	IFRD1	112422967	112480990	444	3.4366	221	2.94784	RAE	+	0.583333	17.7892	56	58023	5	1232.33	0.0212387	59.125	4.375	5	2.4	0.643519	0.628532
7	ENSG00000106617.13	PRKAG2	151556110	151877041	543	0.993729	277	1.03556	RAE	-	0.583333	15.2917	56	320931	7	6947.04	0.0216465	7.85714	2.28571	41	2.04878	0.643401	0.473777
1	ENSG00000143819.12	EPHX1	225810091	225845535	486	1.08372	250	1.29365	RAE	+	0.5	86.7425	56	35444	4	2280.53	0.0643417	30.1579	4.78947	4	2.5	0.643398	0.715075
1	ENSG00000018625.14	ATP1A2	160115772	160143591	449	2.41578	222	2.48569	RAE	+	0.611111	31.4123	56	27819	6	1570.98	0.0564714	9.33333	2.66667	7	3.14286	0.6432	0.679916
12	ENSG00000064763.10	FAR2	29149102	29335616	482	0.979607	243	0.895163	RAE	+	0.583333	3.36409	56	186514	7	1718.88	0.00921581	23.5714	2.71429	14	1.71429	0.643092	0.711274
1	ENSG00000142798.17	HSPG2	21827862	21937297	468	1.51846	219	1.62949	RAE	-	0.527778	36.6559	56	109435	6	2915.27	0.0266393	14.85	3.05	9	1.88889	0.642847	0.62912
16	ENSG00000125166.12	GOT2	58707130	58734357	409	1.56814	204	0.941394	RAE	-	0.527778	74.4942	56	27227	4	1578.3	0.0579682	48	5.06667	3	2	0.6428	0.687266
9	ENSG00000095303.14	PTGS1	122370529	122395703	359	1.50967	180	1.32878	RAE	+	0.583333	5.18647	56	25174	7	920.348	0.0365595	8.28571	2.42857	8	1.375	0.642297	0.545037
8	ENSG00000147684.7	NDUFB9	124543086	124568378	501	1.98216	260	1.69182	RAE	+	0.611111	95.7107	56	25292	4	2223.71	0.0879213	22.7647	3.82353	5	4	0.642196	0.704575
4	ENSG00000145423.4	SFRP2	153780591	153789120	263	1.09715	135	0.743398	RAE	-	0.916667	10.3966	56	8529	6	336	0.039395	34.1667	3.66667	2	1.5	0.642095	0.716654
20	ENSG00000197586.12	ENTPD6	25195692	25226447	445	1.43206	215	1.27773	RAE	+	0.583333	36.8064	56	30755	5	906.6	0.0294781	23.3333	3.06667	10	3.3	0.642062	0.631759
3	ENSG00000163430.11	FSTL1	120392292	120451253	462	3.04629	235	2.9448	RAE	-	0.611111	63.868	56	58961	7	2697.65	0.0457531	7.2	2.4	7	2.14286	0.641634	0.618493
8	ENSG00000169427.6	KCNK9	139600837	139703056	109	3.68346	48	2.83796	RAE	-	0.638889	0.060916	53	102219	6	1080.57	0.0105711	189.263	7.68421	2	1.5	0.641126	0.737218
18	ENSG00000128791.11	TWSG1	9334766	9402420	342	0.971044	188	0.815013	RAE	+	0.555556	14.7807	56	67654	5	768.762	0.0113631	32.75	4.75	12	1.66667	0.64105	0.772958
22	ENSG00000219438.8	FAM19A5	48489459	48850912	524	0.924354	267	0.909474	RAE	+	0.583333	5.47194	56	361453	7	4673.88	0.0129308	506.125	10.5	0	0	0.640999	0.909135
8	ENSG00000104760.16	FGL1	17864379	17910365	178	2.1433	74	1.9814	RAE	-	0.555556	0.174384	55	45986	4	612.444	0.0133181	209.619	12.2857	6	2.83333	0.64074	0.681351
11	ENSG00000196611.4	MMP1	102789919	102798160	134	2.11829	67	1.98405	RAE	-	0.513889	0.0562843	43	8241	4	630.333	0.0764875	27	3.73684	5	1.4	0.640626	0.726737
16	ENSG00000167371.17	PRRT2	29811985	29815892	173	0.886069	88	0.854819	RAE	+	0.638889	29.1045	56	3907	6	640.077	0.163828	0	0	1	11	0.640592	0.737218
18	ENSG00000152229.18	PSTPIP2	45983535	46072260	336	0.983201	175	0.827023	RAE	-	0.555556	6.85175	56	88725	7	661.786	0.00745884	18.1538	3.23077	13	2.15385	0.640455	0.658591
1	ENSG00000162493.16	PDPN	13583464	13617957	462	1.29818	231	1.55685	RAE	+	0.555556	8.12044	56	34493	6	724	0.0209898	20.7222	3.05556	9	2.11111	0.640413	0.685322
15	ENSG00000128918.14	ALDH1A2	57953423	58497866	525	2.26515	267	2.58668	RAE	-	0.583333	1.65624	56	544443	7	4851.98	0.00891182	17.9444	3.27778	11	2.36364	0.640329	0.665832
5	ENSG00000152377.13	SPOCK1	136975297	137598379	465	1.84715	225	1.68	RAE	-	0.583333	22.9134	56	623082	7	19504.3	0.031303	7	2	22	1.18182	0.640315	0.491854
4	ENSG00000163956.10	LRPAP1	3506375	3532559	444	3.63325	219	3.04281	RAE	-	0.555556	29.4019	56	26184	4	660.957	0.0252428	54.4444	5.11111	7	2.14286	0.639602	0.725849
20	ENSG00000092758.15	COL9A3	62816243	62841114	462	1.81788	235	1.5156	RAE	+	0.5	6.02356	56	24871	7	1469	0.0590648	6.5	2.16667	7	2.14286	0.639567	0.692884
3	ENSG00000180834.7	MAP6D1	183815875	183825594	389	0.779682	193	0.873819	RAE	-	0.416667	2.73963	56	9719	7	889.312	0.0915025	5.5	1.83333	8	3.5	0.639078	0.763739
1	ENSG00000142632.16	ARHGEF19	16198216	16212609	352	2.17814	168	2.26956	RAE	-	0.611111	5.71484	56	14393	7	684.615	0.0475659	5.28571	1.85714	17	3.11765	0.638647	0.629213
21	ENSG00000159231.5	CBR3	36134911	36146255	375	1.91036	187	2.47919	RAE	+	0.472222	9.07077	56	11344	5	549.438	0.0484342	14	2.8	9	3.11111	0.638341	0.602355
12	ENSG00000196531.10	NACA	56712427	56731595	298	1.61685	157	1.44063	RAE	-	0.5	125.415	56	19168	4	1904.35	0.0993504	34.4286	5	2	2.5	0.638324	0.782161
22	ENSG00000185686.17	PRAME	22547700	22559340	32	2.48819	12	0.779984	RAE	-	0.555556	0.0688389	56	11640	5	0	0	51.05	4.95	1	2	0.63832	0.704075
1	ENSG00000143158.10	MPC2	167916728	167937040	294	1.28018	139	1.26561	RAE	-	0.583333	39.8102	56	20312	5	1308.74	0.0644319	10.2857	2.57143	10	2.2	0.637852	0.573644
1	ENSG00000069424.14	KCNAB2	5991465	6101193	510	1.24611	254	1.05222	RAE	+	0.555556	7.33441	56	109728	7	1556.25	0.0141828	19.2	3.2	7	2.57143	0.637568	0.668911
10	ENSG00000178363.4	CALML3	5524008	5526771	285	2.62621	156	2.29972	RAE	+	0.861111	0.119928	56	2763	3	666.667	0.241284	10.2	2.8	25	2.24	0.637562	0.584929
2	ENSG00000138061.11	CYP1B1	38067506	38109902	460	3.50642	251	3.41025	RAE	-	0.527778	8.88185	56	42396	7	1073.95	0.0253313	7.46154	2.07692	27	2.55556	0.637362	0.460411
10	ENSG00000107798.17	LIPA	89213568	89414557	541	1.875	268	1.44345	RAE	-	0.527778	18.5894	56	200989	5	4644.47	0.0231081	24.6111	3.38889	10	2.9	0.637255	0.682209
16	ENSG00000140987.19	ZSCAN32	3382080	3401065	411	1.82156	200	1.73488	RAE	-	0.555556	2.40848	56	18985	5	449.167	0.023659	146.952	9.2381	1	6	0.637205	0.573644
15	ENSG00000243708.10	PLA2G4B	41837774	41848143	424	1.30843	212	1.18381	RAE	+	0.722222	29.3596	56	10369	3	750	0.072331	40.2667	5.06667	5	2.6	0.636924	0.74279
15	ENSG00000172349.17	IL16	81159574	81314058	448	1.07523	235	1.20734	RAE	+	0.611111	5.18938	56	154484	7	1784.95	0.0115542	10.9333	2.93333	18	2.05556	0.636595	0.608141
8	ENSG00000015592.16	STMN4	27235322	27258420	142	1.8445	62	2.00149	RAE	-	0.611111	0.359835	56	23098	6	1540	0.0666724	7	2.2	10	2.4	0.636457	0.724298
22	ENSG00000100226.15	GTPBP1	38705722	38738299	398	1.63697	209	1.0872	RAE	+	0.555556	30.5672	56	32577	4	1878.41	0.0576606	25	3	9	2.11111	0.63601	0.685861
14	ENSG00000197119.12	SLC25A29	100291110	100306547	469	3.2663	242	2.80734	RAE	-	0.555556	22.9545	56	15437	5	1119.38	0.0725131	9.375	2.25	13	2.61538	0.635941	0.573644
22	ENSG00000242247.10	ARFGAP3	42796501	42858106	346	1.41179	176	1.56576	RAE	-	0.5	40.7986	56	61605	4	1124.35	0.0182509	29.9333	4.06667	42	2.14286	0.635785	0.756649
10	ENSG00000026103.21	FAS	88990581	89015785	449	1.68656	228	1.67538	RAE	+	0.611111	10.9865	56	25204	7	1252	0.0496747	4.16667	1.83333	22	2.40909	0.63563	0.64265
4	ENSG00000197712.11	FAM114A1	38867676	38945739	502	1.59954	256	1.60317	RAE	+	0.527778	21.661	56	78063	5	1439.36	0.0184385	24.4444	3.33333	14	2.07143	0.635111	0.67402
4	ENSG00000168993.14	CPLX1	784956	826198	478	2.57857	247	2.17307	RAE	-	0.527778	15.3196	56	41242	6	814.242	0.019743	13	3	14	3.35714	0.635072	0.620356
8	ENSG00000168077.13	SCARA3	27633867	27676776	416	2.76803	218	2.45657	RAE	+	0.611111	29.5695	56	42909	7	1581.6	0.0368594	6.09091	2.09091	13	1.92308	0.634583	0.547753
17	ENSG00000214087.8	ARL16	81681173	81683924	204	4.07088	96	3.18095	RAE	-	0.611111	39.0821	56	2751	5	731.118	0.265764	9.41667	2.08333	7	4.57143	0.634452	0.573644
7	ENSG00000002933.7	TMEM176A	150800533	150805120	461	5.46968	244	4.93641	RAE	+	0.638889	29.5225	56	4587	7	681.889	0.148657	6.06667	2.06667	4	3.25	0.634406	0.566146
11	ENSG00000117983.17	MUC5B	1223065	1262172	178	1.03965	101	0.959292	RAE	+	0.527778	0.0465909	56	39107	6	776.25	0.0198494	25.1	3.9	5	2.2	0.634056	0.724978
1	ENSG00000077585.13	GPR137B	236142504	236221865	486	1.90713	245	1.92909	RAE	+	0.527778	20.9345	56	79361	7	1209.17	0.0152363	20.625	3.5	5	1.4	0.634025	0.684104
5	ENSG00000145920.14	CPLX2	175796309	175884020	360	1.15932	184	0.779984	RAE	+	0.666667	0.0973542	56	87711	7	1455.04	0.016589	32.6667	3.66667	3	2	0.633919	0.716654
17	ENSG00000008838.19	MED24	40019096	40061215	415	0.971095	211	1.25595	RAE	-	0.5	35.8357	56	42119	4	1479.97	0.0351378	20.7333	3.53333	14	4	0.633871	0.685559
11	ENSG00000269821.1	KCNQ1OT1	2608327	2699994	367	3.37971	190	1.73315	RAE	-	0.666667	0.419712	56	91667	6	2197.4	0.0239715	0	0	8	1.375	0.633683	0.737218
20	ENSG00000101443.17	WFDC2	45469705	45481532	195	0.980536	102	0.747702	RAE	+	0.444444	6.21058	56	11827	7	423.333	0.0357938	21.45	3.75	1	2	0.633599	0.693341
17	ENSG00000173805.15	HAP1	41717741	41734644	387	1.08929	192	1.05438	RAE	-	0.5	1.20923	56	16903	6	468.435	0.0277131	15	3.09524	7	2.57143	0.633555	0.636259
19	ENSG00000221983.7	UBA52	18571729	18577550	376	1.43841	185	1.23385	RAE	+	0.555556	212.716	56	5821	4	620.571	0.106609	20.375	3.875	4	4	0.633473	0.681634
16	ENSG00000166828.2	SCNN1G	23182714	23216883	408	0.753918	204	1.61931	RAE	+	0.527778	0.216986	54	34169	7	722.632	0.0211487	29.4667	3.86667	2	1.5	0.63325	0.740407
1	ENSG00000157873.17	TNFRSF14	2556696	2565382	333	1.9399	162	1.65399	RAE	+	0.722222	64.6852	56	8686	5	535.5	0.0616509	13	3	6	2.66667	0.633192	0.620356
1	ENSG00000185499.16	MUC1	155185823	155192916	253	0.889393	129	1.17563	RAE	-	0.583333	6.99202	56	7093	5	788.75	0.111201	0	0	3	4.66667	0.633144	0.573644
14	ENSG00000211448.11	DIO2	80197526	80387757	340	1.06778	166	0.839492	RAE	-	0.555556	2.32023	56	190231	7	706.667	0.00371478	26.9286	4.07143	7	1.28571	0.632639	0.737362
14	ENSG00000156414.18	TDRD9	103928461	104052667	318	2.69268	155	2.06522	RAE	+	0.555556	0.988472	56	124206	6	892.308	0.00718409	186.95	9.25	2	2.5	0.632204	0.737218
10	ENSG00000165828.14	PRAP1	133347145	133352683	44	1.06194	28	0.779984	RAE	+	0.611111	0.567497	56	5538	6	350.2	0.0632358	21.1429	3.71429	1	2	0.632126	0.710674
11	ENSG00000142089.15	IFITM3	319668	321340	324	4.557	175	4.51491	RAE	-	0.472222	611.386	56	1672	5	708.8	0.423923	9.83333	2.5	4	4.25	0.632008	0.566146
16	ENSG00000169347.16	GP2	20309571	20327808	194	1.96547	94	1.44554	RAE	-	0.5	0.492903	56	18237	5	1565	0.0858146	27.5	4.07143	1	2	0.631901	0.74149
12	ENSG00000135476.11	ESPL1	53268298	53293643	317	1.53351	155	1.25796	RAE	+	0.472222	0.349745	56	25345	5	319.25	0.0125962	45.6667	5.7619	6	2.5	0.631791	0.681351
16	ENSG00000131634.13	TMEM204	1528687	1555580	337	0.934366	174	0.836756	RAE	+	0.583333	30.8707	56	26893	6	1800.69	0.0669574	7.88889	2.11111	9	3.33333	0.631603	0.725515
17	ENSG00000006042.11	TMEM98	32927909	32945106	434	1.60909	216	1.32878	RAE	+	0.611111	14.6761	56	17197	7	904.867	0.0526177	5.5	1.66667	16	2.3125	0.631552	0.659363
8	ENSG00000120907.17	ADRA1A	26748149	26867273	458	2.49315	225	2.67515	RAE	-	0.611111	0.481675	56	119124	7	1203.75	0.010105	17.7222	3.38889	8	1.625	0.63129	0.682209
22	ENSG00000179750.15	APOBEC3B	38982346	38992804	220	3.5093	128	3.301	RAE	+	0.583333	0.382373	56	10458	3	299.6	0.0286479	248.714	13.0952	4	3.75	0.631155	0.566146
5	ENSG00000250786.1	SNHG18	9546199	9550609	450	0.953174	234	0.991058	RAE	+	0.902778	10.4618	56	4410	5	915.6	0.207619	0	0	2	2.5	0.630667	0.573644
5	ENSG00000145692.14	BHMT	79111778	79132290	68	1.11058	43	0.818272	RAE	+	0.583333	0.310885	56	20512	7	513.714	0.0250446	0	0	4	1	0.630244	0.566146
19	ENSG00000065268.10	WDR18	984270	998438	426	1.28087	207	1.20152	RAE	+	0.527778	25.2645	56	14168	7	366.897	0.0258961	11	2.55556	7	2.85714	0.630216	0.551431
4	ENSG00000138641.15	HERC3	88522029	88708542	410	2.91077	209	2.53665	RAE	+	0.555556	12.9225	56	186513	6	1600.62	0.00858184	52.7368	5.78947	4	2.5	0.630027	0.737218
13	ENSG00000213995.11	NAXD	110622215	110639993	274	2.87489	129	2.24769	RAE	+	0.527778	61.5225	56	17778	3	1620	0.0911239	0	0	17	3.11765	0.629761	0.794991
1	ENSG00000163050.16	COQ8A	226897535	226987545	528	1.97143	262	1.57175	RAE	+	0.583333	24.7825	56	90010	4	3665.83	0.0407269	0	0	20	2.15	0.629755	0.581695
9	ENSG00000148218.15	ALAD	113386316	113401333	495	0.812065	252	0.989048	RAE	-	0.5	35.727	56	15017	5	1269.88	0.0845625	7.68421	2.31579	11	3	0.629496	0.573644
18	ENSG00000158270.11	COLEC12	316986	500722	535	1.60718	272	1.36106	RAE	-	0.527778	8.43806	56	183736	7	2672.82	0.0145471	9.1	2.5	23	1.56522	0.629432	0.525952
16	ENSG00000103253.17	HAGHL	726935	735525	361	1.11325	188	1.09525	RAE	+	0.472222	4.17309	56	8590	7	482.414	0.0561599	0	0	1	5	0.628984	0.678324
1	ENSG00000171729.13	TMEM51	15152531	15220480	485	0.787819	246	1.11461	RAE	+	0.583333	11.1244	56	67949	7	3684.38	0.0542227	4.22222	1.77778	16	1.625	0.628949	0.667463
20	ENSG00000101194.17	SLC17A9	62952646	62969585	376	1.57386	204	1.55475	RAE	+	0.583333	4.75526	56	16939	5	793.7	0.0468564	42.0714	4.92857	1	3	0.628819	0.625328
17	ENSG00000171298.12	GAA	80101555	80119879	458	3.81172	231	3.29588	RAE	+	0.666667	37.8355	56	18324	5	597.714	0.0326192	15.8824	3.29412	8	2	0.628627	0.630372
12	ENSG00000152137.6	HSPB8	119178641	119221131	259	4.55561	126	3.21035	RAE	+	0.555556	75.1048	56	42490	7	1360.76	0.0320254	8.36842	2.47368	7	2.14286	0.628087	0.519896
8	ENSG00000183117.18	CSMD1	2935352	4994972	457	1.87971	219	1.08821	RAE	-	0.583333	0.0672065	55	2059620	7	2302.04	0.0011177	119.75	5.91667	2	2	0.627917	0.884956
17	ENSG00000214941.7	ZSWIM7	15976559	15993830	299	1.48669	150	1.46049	RAE	-	0.472222	16.252	56	17271	2	400	0.0231602	87	7.4	10	3.6	0.627761	0.823766
8	ENSG00000234616.8	JRK	142657459	142681920	440	3.45969	215	3.39122	RAE	-	0.666667	5.29868	56	24461	6	1252.14	0.051189	0	0	3	3	0.627728	0.651639
16	ENSG00000125148.6	MT2A	56608198	56609497	231	5.18812	111	4.88851	RAE	+	0.638889	250.532	56	1299	5	901.667	0.694124	15.7647	3.17647	1	5	0.627624	0.629086
4	ENSG00000071127.16	WDR1	10074338	10116949	466	0.90439	247	0.866635	RAE	-	0.75	82.8456	56	42611	4	3962.54	0.0929934	19.7778	3.33333	5	6	0.626401	0.67402
1	ENSG00000143632.14	ACTA1	229431244	229434098	265	2.67438	125	2.4527	RAE	-	0.694444	4.28601	56	2854	6	556.3	0.194919	7.8	2.2	4	2.25	0.626366	0.566146
3	ENSG00000114796.15	KLHL24	183635567	183684477	290	3.06681	147	2.67276	RAE	+	0.5	14.6259	56	48910	5	1059.64	0.0216652	29.2941	3.64706	7	3	0.626301	0.714015
3	ENSG00000164048.13	ZNF589	48241099	48299253	416	2.06843	207	1.26515	RAE	+	0.527778	10.4867	56	58154	5	961.32	0.0165306	19.35	3.75	13	3	0.626199	0.670772
17	ENSG00000141562.17	NARF	82458179	82490537	315	0.902358	152	0.779984	RAE	+	0.5	18.158	56	32358	5	876.765	0.0270958	21.7059	3.82353	6	4.83333	0.626125	0.681351
13	ENSG00000133110.14	POSTN	37562582	37598844	417	3.28263	212	3.10976	RAE	-	0.611111	8.72463	56	36262	3	1390.5	0.0383459	32.375	4.625	10	1.4	0.626111	0.77086
6	ENSG00000137393.9	RNF144B	18387349	18468874	514	2.33336	252	1.7469	RAE	+	0.583333	6.30211	56	81525	6	2357.73	0.0289203	8.28571	2.28571	24	1.875	0.626055	0.483014
2	ENSG00000198130.15	HIBCH	190189734	190320045	398	1.8015	199	1.5163	RAE	-	0.555556	11.9119	56	130311	4	1182.26	0.00907262	137.5	7.5	8	1.875	0.625749	0.763739
12	ENSG00000139644.12	TMBIM6	49707724	49764934	150	2.71556	71	2.28723	RAE	+	0.5	212.931	56	57210	6	1291.43	0.0225735	10	2.66667	16	3.5	0.625391	0.55989
10	ENSG00000119927.13	GPAM	112149863	112215377	357	1.03415	166	0.958507	RAE	-	0.611111	4.51649	56	65514	5	1768.33	0.0269917	15	3.15385	11	2.36364	0.625097	0.617886
5	ENSG00000165810.16	BTNL9	181040224	181061523	410	4.20624	204	4.331	RAE	+	0.638889	10.7047	56	21299	6	490.933	0.0230496	61.1667	4.94444	1	4	0.625036	0.737218
19	ENSG00000161243.8	FBXO27	38990713	39032785	371	3.94129	186	3.55935	RAE	-	0.5	5.28454	56	42072	7	620.312	0.0147441	9.71429	2.57143	15	2.66667	0.624684	0.539927
4	ENSG00000196616.13	ADH1B	99304963	99321401	391	4.02746	210	3.21035	RAE	-	0.666667	66.3402	56	16438	4	1983.2	0.120647	22.0714	3.78571	3	4.33333	0.624614	0.699398
7	ENSG00000105963.13	ADAP1	897900	955407	378	0.809965	199	0.887536	RAE	-	0.527778	8.52088	56	57507	7	2753.4	0.0478794	3.8	1.8	20	2.4	0.62446	0.631414
6	ENSG00000204540.10	PSORS1C1	31114749	31140092	509	5.22425	257	4.74539	RAE	+	0.5	1.02342	56	25343	7	1045.04	0.0412357	11.0769	2.76923	3	2.33333	0.624352	0.579515
7	ENSG00000106366.8	SERPINE1	101127088	101139266	417	2.53236	206	2.42636	RAE	+	0.444444	14.1192	56	12178	7	816.278	0.0670289	8.4	2.13333	4	2.75	0.624155	0.566146
2	ENSG00000216921.7	AC131097.4	241893984	241902551	245	0.800066	108	1.02389	RAE	-	0.583333	1.17514	54	8567	7	716.7	0.0836582	17.2667	3.26667	0	0	0.624115	0.664377
19	ENSG00000080573.6	COL5A3	9959560	10010471	532	2.48306	264	1.85262	RAE	-	0.527778	23.6858	56	50911	7	544.189	0.010689	21.6667	3.7619	5	2	0.624075	0.695608
19	ENSG00000121417.13	ZNF211	57630394	57642779	154	2.00687	93	1.4704	RAE	+	0.694444	12.1891	56	12385	4	622.222	0.05024	24.619	4.14286	5	4.8	0.623677	0.646489
15	ENSG00000140279.12	DUOX2	45092649	45114320	144	3.06925	68	3.20113	RAE	-	0.611111	0.435868	56	21671	7	637.833	0.0294326	15.3333	3	3	3	0.623499	0.620356
17	ENSG00000154760.13	SLFN13	35435095	35448837	435	1.00112	222	1.29911	RAE	-	0.638889	1.77306	56	13742	6	579.429	0.0421648	14.1667	2.38889	6	2.33333	0.623446	0.604757
20	ENSG00000101160.13	CTSZ	58995184	59007247	469	2.41305	225	1.94342	RAE	-	0.5	168.654	56	12063	6	925.5	0.0767222	12.2727	2.63636	3	3.33333	0.623346	0.575117
1	ENSG00000203697.11	CAPN8	223538006	223665734	388	1.94672	191	1.75402	RAE	-	0.555556	0.212815	56	127728	5	2103.88	0.0164715	50.85	5.35	4	1.25	0.623137	0.573644
13	ENSG00000180776.15	ZDHHC20	21372572	21459370	436	0.946647	197	0.771627	RAE	-	0.555556	18.744	56	86798	4	1090.25	0.0125608	71.875	5.25	10	2.3	0.622731	0.823766
5	ENSG00000066230.10	SLC9A3	474882	524332	457	5.06392	249	4.55541	RAE	-	0.527778	1.46602	56	49450	6	592.523	0.0119823	47.8	4.33333	4	2.25	0.622412	0.737218
10	ENSG00000165633.12	VSTM4	49014244	49115509	378	0.771468	194	1.13642	RAE	-	0.638889	6.96836	56	101265	7	3510.61	0.0346675	5.44444	2.11111	12	2.16667	0.622201	0.527481
12	ENSG00000136003.15	ISCU	108562600	108569384	404	3.21983	195	3.05114	RAE	+	0.888889	125.222	56	6784	4	1073.07	0.158176	18.1875	3.1875	4	2	0.622069	0.651418
5	ENSG00000125347.13	IRF1	132481608	132490798	376	2.19309	195	1.76781	RAE	-	0.611111	12.2678	56	9190	4	1154.29	0.125602	13.1765	2.82353	7	2.71429	0.621729	0.590445
1	ENSG00000162383.11	SLC1A7	53087178	53142632	374	1.23703	194	1.20431	RAE	-	0.638889	1.12267	56	55454	7	2550	0.0459841	4.22222	1.77778	17	2.05882	0.621469	0.619897
12	ENSG00000089127.12	OAS1	112906776	112933222	355	2.27491	198	1.99398	RAE	+	0.555556	4.39216	56	26446	4	861.696	0.0325832	37.2857	4.14286	6	2.5	0.621433	0.681351
2	ENSG00000204099.11	NEU4	241809806	241817413	307	2.18231	141	1.65572	RAE	+	0.555556	0.39506	56	7607	6	1046.79	0.137608	4.72727	2	8	2.25	0.621427	0.737218
12	ENSG00000127324.8	TSPAN8	71125084	71441898	336	2.00096	164	1.9445	RAE	-	0.611111	3.82213	56	316814	7	1218.77	0.00384695	49.6875	4.9375	3	1.66667	0.621381	0.832645
4	ENSG00000109790.16	KLHL5	39045038	39126857	363	1.52295	172	0.933135	RAE	+	0.583333	13.0287	56	81819	4	702.6	0.00858725	143.706	8.76471	7	1.85714	0.621369	0.725849
1	ENSG00000123689.5	G0S2	209675419	209676388	220	2.64942	98	2.15757	RAE	+	0.972222	16.9139	56	969	6	563.143	0.581159	4.46667	1.93333	6	3.16667	0.621332	0.681351
2	ENSG00000135916.15	ITM2C	230864638	230879248	415	2.56654	215	2.41105	RAE	+	0.722222	126.815	56	14610	7	1744.91	0.119433	4.6	1.8	6	1.5	0.621231	0.681351
6	ENSG00000026297.15	RNASET2	166929503	166957184	496	3.317	249	3.33881	RAE	-	0.555556	18.1757	56	27681	6	663.516	0.0239701	8.5	2.5	20	2.8	0.621154	0.525952
17	ENSG00000083454.21	P2RX5	3672198	3696404	374	1.00358	164	1.38232	RAE	-	0.527778	1.35393	56	24206	7	741.905	0.0306496	22.6667	2.88889	2	3.5	0.621077	0.601205
20	ENSG00000077984.5	CST7	24949229	24959928	369	1.62122	189	1.60753	RAE	+	0.75	3.57577	56	10699	7	1010	0.0944013	3.92857	1.78571	8	2.5	0.620804	0.763739
1	ENSG00000232284.7	GNG12-AS1	67832302	68202987	540	2.2844	273	2.05246	RAE	+	0.583333	0.413108	55	370685	7	2635.94	0.00711099	0	0	12	2.16667	0.620684	0.866306
21	ENSG00000160256.12	FAM207A	44940009	44976989	385	0.759569	187	0.788788	RAE	+	0.583333	18.2982	56	36980	4	1769.58	0.0478524	13.8125	2.8125	17	2.58824	0.620444	0.599648
11	ENSG00000085063.14	CD59	33702667	33736445	438	3.69565	217	2.86641	RAE	-	0.583333	237.088	56	33778	5	1339.82	0.0396655	10.6	2.6	12	2.66667	0.62012	0.572472
15	ENSG00000263155.5	MYZAP	57591940	57685364	463	1.34052	237	1.16205	RAE	+	0.611111	9.20922	56	93424	7	2283.16	0.0244387	6.46154	2.15385	16	2.5625	0.620084	0.43994
18	ENSG00000122490.18	PQLC1	79902419	79951664	420	2.16121	211	2.16107	RAE	-	0.583333	37.3568	56	49245	5	1977.79	0.0401623	96.2941	6.52941	0	0	0.619738	0.576404
19	ENSG00000105650.21	PDE4C	18207960	18255419	405	2.25745	200	1.6361	RAE	-	0.444444	1.2731	56	47459	7	529.73	0.0111618	13.5	2.9	10	3.5	0.619562	0.602998
17	ENSG00000176155.18	CCDC57	82101459	82212830	389	3.45438	214	2.48791	RAE	-	0.5	7.85381	56	111371	6	1848.49	0.0165976	14.1429	2.71429	15	4.26667	0.619409	0.604284
6	ENSG00000204618.8	RNF39	30070333	30075887	464	2.04129	231	2.18404	RAE	-	0.861111	1.09419	56	5554	7	612.8	0.110335	7.81818	2	3	2.33333	0.619386	0.494327
1	ENSG00000153904.18	DDAH1	85318484	85578363	528	0.813902	273	0.942813	RAE	-	0.555556	23.8905	56	259879	7	3243.47	0.0124807	9.9	2.3	30	1.66667	0.619239	0.528253
12	ENSG00000170442.11	KRT86	52249299	52309163	476	1.12587	234	1.38506	RAE	+	0.583333	0.341877	56	59864	7	1010.08	0.0168728	9.72727	2.63636	10	2.3	0.618496	0.553326
9	ENSG00000137054.15	POLR1E	37485934	37503697	378	2.33059	198	1.96072	RAE	+	0.555556	14.9381	56	17763	4	516.636	0.029085	38.2727	3.90909	7	3.14286	0.618214	0.725849
14	ENSG00000092094.10	OSGEP	20446667	20455105	395	0.956448	190	1.03994	RAE	-	0.527778	22.5062	56	8438	5	740	0.0876985	0	0	3	8.33333	0.618194	0.573644
5	ENSG00000164307.12	ERAP1	96760809	96808100	477	2.84522	242	2.508	RAE	-	0.611111	13.004	56	47291	4	1149.17	0.0243	20.4286	3.28571	28	2.53571	0.618154	0.66705
3	ENSG00000010282.14	HHATL	42693076	42702827	315	2.49613	149	1.91808	RAE	-	0.666667	0.682733	56	9751	7	924.333	0.0947937	3.41176	1.52941	12	2.33333	0.618124	0.802996
10	ENSG00000138152.8	BTBD16	122271305	122338162	392	2.54851	207	2.25138	RAE	+	0.583333	0.420837	55	66857	4	2304.55	0.0344698	12.7647	3.23529	23	1.26087	0.61803	0.583339
6	ENSG00000096093.15	EFHC1	52362122	52529886	521	2.20583	267	1.9454	RAE	+	0.555556	3.94267	56	167764	7	2322.99	0.0138468	7.85714	2.42857	25	3	0.617972	0.510557
15	ENSG00000140323.5	DISP2	40358234	40378639	342	0.800847	162	1.00357	RAE	+	0.555556	0.239316	56	20405	7	508.8	0.0249351	11.0667	2.53333	6	3.33333	0.617949	0.552548
11	ENSG00000196167.9	COLCA1	111290786	111305045	410	1.26038	205	1.0932	RAE	-	0.555556	0.994837	56	14259	7	816.667	0.0572738	4.15385	1.69231	13	3.23077	0.617903	0.683989
2	ENSG00000163171.7	CDC42EP3	37641881	37738468	450	1.53525	208	1.34988	RAE	-	0.583333	15.8686	56	96587	7	2737.72	0.0283446	5	1.88889	50	1.72	0.617501	0.457959
15	ENSG00000187720.14	THSD4	71096951	71783383	547	0.886607	276	1.01859	RAE	+	0.583333	3.92073	56	686432	7	10008.9	0.014581	11.6667	2.77778	9	1.33333	0.617464	0.581241
5	ENSG00000175416.12	CLTB	176392454	176416569	351	0.901765	180	0.889742	RAE	-	0.472222	100.885	56	24115	4	1506.77	0.0624829	18.3684	3.10526	7	2.28571	0.617257	0.660351
1	ENSG00000084628.9	NKAIN1	31179744	31239554	139	1.32843	64	1.19158	RAE	-	0.5	0.179363	54	59810	6	990.791	0.0165656	14.7	3.5	8	1.875	0.617154	0.696386
6	ENSG00000112096.16	SOD2	159669056	159762494	455	4.35464	230	4.34475	RAE	-	0.527778	41.978	56	93438	6	1611.44	0.0172461	0	0	10	4.3	0.616926	0.737218
20	ENSG00000125851.9	PCSK2	17226106	17484578	410	1.66854	205	1.51082	RAE	+	0.583333	1.23046	56	258472	6	891.5	0.00344912	83.125	5.25	4	1.25	0.616599	0.737218
5	ENSG00000198624.12	CCDC69	151181051	151224145	517	2.14559	267	2.09339	RAE	-	0.527778	36.2642	56	43094	5	2448.97	0.0568286	10.9375	2.4375	8	3.25	0.616587	0.573644
1	ENSG00000116260.16	QSOX1	180154833	180204030	396	3.11978	203	3.31849	RAE	+	0.638889	33.393	56	49197	7	1420.22	0.0288681	5.90909	1.90909	18	1.61111	0.616095	0.464326
11	ENSG00000255108.1	AP006621.8	823633	832842	477	3.30282	242	3.21554	RAE	-	0.527778	0.256176	56	9209	7	939.233	0.101991	0	0	0	0	0.615858	0.81676
6	ENSG00000230521.1	HCG4P7	29887293	29888268	186	0.837906	98	1.08238	RAE	-	0.611111	2.30692	56	975	5	473.75	0.485897	0	0	1	7	0.61578	0.573644
4	ENSG00000151552.11	QDPR	17460260	17512234	494	1.74348	240	1.08182	RAE	-	0.555556	23.4292	56	51974	4	1479.71	0.0284702	36.7	3.9	7	1.71429	0.615428	0.725849
4	ENSG00000184160.7	ADRA2C	3766347	3768526	251	0.874842	100	1.10926	RAE	+	0.888889	6.31172	56	2179	6	275.143	0.12627	8.69231	2.38462	3	2	0.615366	0.499898
1	ENSG00000180287.16	PLD5	242082985	242524696	469	1.3426	236	0.975317	RAE	-	0.527778	0.318999	56	441711	6	2043.71	0.0046268	123.3	8.3	2	1.5	0.615318	0.737218
1	ENSG00000117115.12	PADI2	17066760	17119435	436	3.71684	214	3.04183	RAE	-	0.583333	3.14127	56	52675	7	1610.26	0.0305698	5.66667	1.88889	17	1.76471	0.615139	0.483895
17	ENSG00000159640.15	ACE	63477060	63498380	339	3.21994	180	2.82881	RAE	+	0.583333	3.76913	56	21320	7	575.8	0.0270075	0	0	3	2	0.615058	0.494327
10	ENSG00000185736.15	ADARB2	1177317	1737476	509	3.5375	247	3.02626	RAE	-	0.555556	0.508524	55	560159	7	2937.57	0.00524418	0	0	13	1.84615	0.614905	0.88277
6	ENSG00000124570.17	SERPINB6	2948158	2972165	457	1.99116	235	1.79583	RAE	-	0.5	57.9678	56	24007	6	1394.89	0.0581035	5.5	1.875	15	3.4	0.61465	0.687687
4	ENSG00000189157.13	FAM47E	76214039	76283780	449	1.02217	217	0.863441	RAE	+	0.583333	1.30653	56	69741	6	1629.65	0.0233671	14.5333	2.93333	7	2.85714	0.614391	0.609968
11	ENSG00000162341.16	TPCN2	69048896	69162440	507	1.86168	256	1.44883	RAE	+	0.555556	9.25794	56	113544	6	2624.89	0.0231178	9.66667	2.33333	18	2	0.61435	0.522467
4	ENSG00000007062.11	PROM1	15964247	16084378	468	1.534	242	1.17457	RAE	-	0.555556	1.34101	56	120131	7	1148.46	0.00956003	11.8333	2.83333	12	2.08333	0.61394	0.591121
1	ENSG00000143196.4	DPT	168695458	168729264	432	2.36187	226	2.39722	RAE	-	0.583333	31.7179	56	33806	4	1000	0.0295805	20.25	3.65	11	1.81818	0.613893	0.680382
19	ENSG00000131037.14	EPS8L1	55072019	55087922	371	1.31333	188	0.850043	RAE	+	0.527778	0.948017	56	15903	7	658.5	0.0414073	5.5	2	9	3	0.613881	0.586798
10	ENSG00000151632.17	AKR1C2	4987399	5018031	471	4.45344	220	3.80333	RAE	-	0.555556	3.82891	56	30632	4	466.667	0.0152346	44.5417	5.70833	8	2.25	0.613729	0.763739
6	ENSG00000161896.11	IP6K3	33721669	33746905	403	2.29128	214	2.02631	RAE	-	0.638889	2.05956	56	25236	7	1569.45	0.0621911	2.75	1.58333	23	3.04348	0.613653	0.706882
1	ENSG00000143036.16	SLC44A3	94820341	94895246	517	1.20268	252	0.83225	RAE	+	0.583333	4.41315	56	74905	7	1815.88	0.0242424	5.14286	2	34	2.70588	0.61359	0.404026
7	ENSG00000106153.12	CHCHD2	56101568	56106576	213	2.52769	117	2.22936	RAE	-	0.555556	347.227	56	5008	4	772.429	0.154239	26.5	3.5	2	2.5	0.61355	0.696386
1	ENSG00000116977.18	LGALS8	236517999	236552981	336	3.06204	176	2.46378	RAE	+	0.527778	24.8981	56	34982	5	1350	0.0385913	8.58333	2.41667	17	2.05882	0.613378	0.563577
11	ENSG00000177700.5	POLR2L	837355	842545	358	4.86989	184	4.28749	RAE	-	0.472222	135.236	56	5190	5	880.714	0.169694	16.75	3.25	1	7	0.613248	0.642282
11	ENSG00000149218.4	ENDOD1	95089809	95132645	371	1.9409	191	1.71954	RAE	+	0.569445	30.3353	56	42836	4	1915.43	0.0447153	12.8571	2.85714	16	2.125	0.613235	0.595588
7	ENSG00000117868.15	ESYT2	158730994	158830253	391	2.09218	202	1.96994	RAE	-	0.583333	41.0626	56	99259	5	1831.16	0.0184483	17.3333	3	15	2.06667	0.613223	0.620356
10	ENSG00000121898.12	CPXM2	123706206	123940267	514	2.05026	256	2.40064	RAE	-	0.611111	8.82658	56	234061	7	3378.46	0.0144341	10.4375	2.8125	9	1.22222	0.613219	0.586858
5	ENSG00000072682.18	P4HA2	132191837	132295315	452	1.9107	238	1.59626	RAE	-	0.638889	7.55673	56	103478	7	1994.57	0.0192753	6.2	2.2	21	2.7619	0.612551	0.452764
12	ENSG00000170439.6	METTL7B	55681545	55684567	314	1.44112	149	1.74129	RAE	+	0.444444	1.184	56	3022	7	568.333	0.188065	5.53333	1.93333	3	2.33333	0.612407	0.494327
4	ENSG00000109625.18	CPZ	8592659	8619759	435	2.18869	224	2.45576	RAE	+	0.527778	0.235658	46	27100	7	804.2	0.0296753	12.875	2.875	3	3	0.612127	0.584929
4	ENSG00000172403.10	SYNPO2	118850687	119061247	526	3.35186	273	3.18623	RAE	+	0.555556	15.9938	56	210560	7	6978.08	0.0331406	6.76923	2.15385	8	1.625	0.612124	0.5125
16	ENSG00000103316.10	CRYM	21238873	21303083	326	1.39876	173	1.15113	RAE	-	0.555556	1.81722	56	64210	7	846.256	0.0131795	14.8824	2.88235	7	2.14286	0.611968	0.615382
12	ENSG00000122971.8	ACADS	120725734	120740008	333	1.87435	168	1.28958	RAE	+	0.5	26.1276	56	14274	4	429.4	0.0300827	12.4762	3.2381	31	3.64516	0.61186	0.578534
11	ENSG00000175356.12	SCUBE2	9020390	9138114	458	1.77827	229	1.14664	RAE	-	0.555556	2.73515	56	117724	7	1382.1	0.0117402	8.76923	2.46154	20	2.35	0.611619	0.51746
3	ENSG00000073849.14	ST6GAL1	186930484	187078553	545	1.82777	270	1.23121	RAE	+	0.527778	11.2394	56	148069	7	2710.47	0.0183054	6.81818	2.09091	27	1.59259	0.611555	0.43676
10	ENSG00000138162.18	TACC2	121989193	122254545	545	2.70889	277	2.4858	RAE	+	0.527778	11.9343	56	265352	7	5824.8	0.0219512	5.55556	2.22222	17	1.41176	0.611527	0.459126
1	ENSG00000265972.5	TXNIP	145992434	145996600	175	2.07112	87	1.78295	RAE	-	1	640.305	56	4166	4	1009.5	0.242319	17.25	3.05	3	4	0.611223	0.62912
7	ENSG00000004799.7	PDK4	95583498	95596491	394	5.24551	193	4.83195	RAE	-	0.611111	106.149	56	12993	7	1165.76	0.0897225	5.71429	2	4	1.25	0.61116	0.566146
19	ENSG00000167658.15	EEF2	3976055	3985469	247	2.58301	138	1.94915	RAE	-	0.333333	1210.61	56	9414	4	1561.25	0.165843	28.5882	4.11765	1	4	0.610985	0.747953
11	ENSG00000154134.14	ROBO3	124865385	124881466	378	2.42684	183	1.5447	RAE	+	0.805556	6.71847	56	16081	6	697.317	0.0433628	9	2.5	6	2.33333	0.610113	0.602154
11	ENSG00000130592.15	LSP1	1852969	1892267	472	2.20687	243	2.0334	RAE	+	0.555556	11.2102	56	39298	7	2082	0.0529798	7.08333	2.25	4	2.25	0.61009	0.566146
14	ENSG00000165795.23	NDRG2	21016762	21070872	507	1.89038	260	1.26123	RAE	-	0.611111	130.99	56	54110	7	1966.15	0.0363362	10	2.73684	3	3.66667	0.610017	0.542743
11	ENSG00000177666.16	PNPLA2	818901	825573	364	3.17531	180	2.8654	RAE	+	0.458333	128.838	56	6672	5	842.81	0.12632	0	0	2	2.5	0.609662	0.573644
3	ENSG00000075651.15	PLD1	171600404	171810950	456	1.05614	236	1.25436	RAE	-	0.583333	4.1574	56	210546	7	3196.92	0.015184	7.11111	2.22222	27	1.62963	0.609609	0.459126
17	ENSG00000108821.13	COL1A1	50183288	50201632	447	2.10517	222	2.10005	RAE	-	0.833333	87.8705	56	18344	7	1267.9	0.069118	7.15385	2.23077	3	5	0.609431	0.494327
3	ENSG00000163815.5	CLEC3B	45026182	45036071	343	3.32012	156	3.01737	RAE	+	0.694444	47.7786	56	9889	7	787.8	0.0796643	2.5	1.5	18	2.66667	0.609008	0.765871
14	ENSG00000185215.8	TNFAIP2	103123441	103137439	349	3.43482	181	2.80839	RAE	+	0.666667	42.0729	56	13998	7	800.5	0.0571867	3.66667	1.66667	13	2.07692	0.608897	0.683521
12	ENSG00000170421.12	KRT8	52897186	52949920	388	2.5843	202	2.39376	RAE	-	0.5	17.135	56	52734	7	2174.67	0.0412384	5.625	2	8	3.25	0.608784	0.585908
4	ENSG00000109501.13	WFS1	6269848	6303265	426	3.6037	206	3.86495	RAE	+	0.583333	52.5228	56	33417	7	1802.78	0.0539479	7	2	5	1.4	0.608129	0.628532
3	ENSG00000180914.10	OXTR	8750407	8769628	312	1.57287	173	1.1892	RAE	-	0.75	0.637872	56	19221	6	561	0.0291868	8.27778	2.16667	15	2.13333	0.608087	0.482439
16	ENSG00000103249.17	CLCN7	1444934	1475580	511	1.12796	253	0.877595	RAE	-	0.5	28.998	56	30646	4	978.364	0.0319247	22.8421	4	7	3.57143	0.607896	0.705387
10	ENSG00000165995.18	CACNB2	18140676	18541585	545	1.41391	276	0.851566	RAE	+	0.527778	5.01757	56	400909	7	3120.49	0.00778353	11.5714	3.14286	10	1.6	0.607594	0.643703
3	ENSG00000163520.13	FBLN2	13549130	13638422	528	2.66044	270	2.69466	RAE	+	0.555556	31.6206	56	89292	7	2020.31	0.0226259	8.77778	2.33333	8	1.75	0.607524	0.498647
17	ENSG00000262061.5	RP11-1260E13.4	331204	333488	377	2.60942	189	1.7469	RAE	+	0.583333	1.60937	54	2284	6	881.5	0.385946	0	0	0	0	0.607413	0.737218
19	ENSG00000037757.13	MRI1	13764531	13774167	357	0.973011	192	1.05438	RAE	+	0.5	18.6622	56	9636	4	652.5	0.0677148	17.5	3	6	3.33333	0.607261	0.652094
15	ENSG00000259494.1	MRPL46	88459475	88467419	28	1.67615	12	0.779984	RAE	-	0.638889	19.0022	56	7944	4	437.5	0.055073	21	3.47059	5	1.6	0.607146	0.67191
4	ENSG00000156219.16	ART3	76011183	76112802	450	3.45932	231	2.89676	RAE	+	0.555556	1.29353	56	101619	6	737.5	0.0072575	25.0769	3.69231	8	3.875	0.607079	0.724876
12	ENSG00000010610.9	CD4	6786857	6820808	378	1.38742	200	1.20804	RAE	+	0.555556	7.21987	56	33951	7	596.211	0.0175609	17.8947	3.36842	3	3.66667	0.606967	0.65629
12	ENSG00000111640.14	GAPDH	6533926	6538374	357	4.09126	171	3.17734	RAE	+	0.555556	1037.86	56	4448	5	1249.71	0.280961	9.8125	2.8125	2	9	0.606949	0.573644
7	ENSG00000128536.15	CDHR3	105876795	106033773	547	1.07283	273	0.74983	RAE	+	0.555556	1.71941	56	156978	7	1658.53	0.0105654	10.4286	2.42857	16	2.375	0.606934	0.539216
4	ENSG00000185619.18	PCGF3	705747	770640	494	1.65511	253	1.71055	RAE	+	0.527778	31.2538	56	64893	4	1240.33	0.0191134	24	3.33333	23	2.65217	0.606802	0.67402
21	ENSG00000154723.12	ATP5J	25717660	25735673	161	1.20163	74	1.18045	RAE	-	0.555556	110.955	56	18013	4	973.6	0.0540499	159.667	7.33333	0	0	0.606607	0.66676
1	ENSG00000084636.17	COL16A1	31652246	31704319	450	1.32505	226	1.08595	RAE	-	0.694444	35.4585	56	52073	7	1490	0.0286137	6.07692	1.92308	13	2.53846	0.606321	0.460955
13	ENSG00000165474.5	GJB2	20187469	20192898	174	1.16838	92	1.35264	RAE	-	0.972222	1.26859	56	5429	7	457.538	0.0842767	7.5	2.3	2	2.5	0.606294	0.477194
10	ENSG00000173267.13	SNCG	86958617	86963260	382	3.78219	193	3.39883	RAE	+	0.972222	40.7947	56	4643	7	752.462	0.162064	3.75	1.75	5	2.2	0.605802	0.628532
5	ENSG00000153113.23	CAST	96525266	96779595	514	2.6731	255	2.28432	RAE	+	0.583333	60.801	56	254329	7	3095.1	0.0121697	9	2.16667	28	2	0.605528	0.503891
14	ENSG00000100600.14	LGMN	92703806	92748702	424	1.13683	227	1.04834	RAE	-	0.555556	48.2407	56	44896	4	1200.97	0.0267501	28.3125	3.6875	8	2.375	0.604366	0.71926
3	ENSG00000144824.20	PHLDB2	111859179	111976517	503	2.17312	246	1.9445	RAE	+	0.583333	8.31185	56	117338	7	2064.7	0.0175961	10.3125	2.4375	8	2.125	0.603917	0.536882
1	ENSG00000198892.6	SHISA4	201888679	201892306	379	1.70768	189	1.43331	RAE	+	0.916667	31.1482	56	3627	7	620.5	0.171078	3.14286	1.42857	8	2.25	0.60375	0.763739
19	ENSG00000167766.18	ZNF83	52594059	52690496	532	2.64718	275	2.05518	RAE	-	0.555556	32.4413	56	96437	6	1098.7	0.011393	15.6316	3.42105	9	2.66667	0.603745	0.686844
2	ENSG00000233806.7	LINC01237	241881362	242078722	508	3.2455	255	2.90413	RAE	+	0.583333	0.617422	56	197360	7	1904.99	0.00965235	0	0	8	2.5	0.603645	0.763739
16	ENSG00000196502.11	SULT1A1	28605195	28623625	430	2.46175	207	2.34683	RAE	-	0.555556	12.6258	56	18430	7	583.789	0.031676	0	0	2	3	0.603593	0.496067
10	ENSG00000165806.19	CASP7	113679161	113730907	446	0.77423	233	0.885974	RAE	+	0.611111	15.661	56	51746	6	945.333	0.0182687	0	0	8	1.875	0.603487	0.737218
17	ENSG00000261996.1	CTC-281F24.1	6653473	6655009	270	1.26038	128	0.985781	RAE	-	0.888889	0.38131	56	1536	6	483.333	0.31467	0	0	0	0	0.603434	0.737218
2	ENSG00000003137.8	CYP26B1	72129237	72148038	258	1.53111	123	1.54294	RAE	-	0.805556	4.16359	56	18801	7	868.244	0.0461808	4.42857	1.57143	14	1.35714	0.60307	0.620974
21	ENSG00000160182.2	TFF1	42362281	42366594	63	1.38742	32	1.80897	RAE	-	0.430555	0.0349289	29	4313	4	300	0.0695572	25.8824	3.52941	3	2	0.602903	0.700616
11	ENSG00000110395.6	CBL	119206275	119313926	467	1.52368	237	1.13427	RAE	+	0.527778	7.61193	56	107651	5	1611.16	0.0149665	23.9048	4	7	3.14286	0.602888	0.713643
19	ENSG00000186204.14	CYP4F12	15672756	15697174	448	3.98235	223	3.56332	RAE	+	0.611111	3.2222	56	24418	4	744.667	0.0304966	68.6667	4.5	3	1.66667	0.602835	0.494327
1	ENSG00000117592.8	PRDX6	173477265	173488807	237	3.80542	111	3.82059	RAE	+	0.611111	193.001	56	11542	4	1024.8	0.0887888	13.4615	2.84615	6	3.5	0.602471	0.593625
19	ENSG00000125731.12	SH2D3A	6752159	6767588	344	1.08694	176	0.742566	RAE	-	0.444444	2.59357	56	15429	7	552.92	0.0358364	15.4615	2.53846	2	4.5	0.602424	0.538343
7	ENSG00000240583.11	AQP1	30911693	30925516	373	3.13495	193	2.57991	RAE	+	0.722222	133.022	56	13823	5	1346.84	0.0974346	7.42857	2.57143	5	2.6	0.601933	0.573644
9	ENSG00000126878.12	AIF1L	131096475	131123152	294	2.91355	161	2.36501	RAE	+	0.527778	22.765	56	26677	7	1334	0.0500056	3.75	1.75	11	2.09091	0.601796	0.644803
22	ENSG00000070413.19	DGCR2	19036281	19122454	357	1.60481	197	1.40678	RAE	-	0.555556	51.8212	56	86173	4	1971.53	0.0228788	35.5	4.5	6	2.33333	0.601696	0.681351
20	ENSG00000101474.11	APMAP	24962924	24992979	359	1.81367	185	1.80341	RAE	-	0.638889	67.2993	56	30055	4	825.385	0.0274625	15.2667	3.26667	16	2.125	0.601647	0.621879
14	ENSG00000258289.8	CHURC1	64914360	64944591	299	3.36042	155	2.91496	RAE	+	0.583333	22.0521	56	30231	4	1241.47	0.0410662	11.9	3.2	11	3	0.601418	0.584504
16	ENSG00000196557.12	CACNA1H	1153120	1221650	500	4.34537	262	3.88422	RAE	+	0.638889	15.451	56	68530	7	1766.03	0.0257702	6.54545	2.18182	9	1.66667	0.601237	0.447757
20	ENSG00000177410.12	ZFAS1	49278624	49291148	423	2.67256	205	2.4103	RAE	+	0.694444	42.8892	56	12524	4	1299.58	0.103767	0	0	5	3	0.600932	0.628532
9	ENSG00000136810.12	TXN	110243810	110256640	495	1.98797	253	2.10099	RAE	-	0.555556	147.112	56	12830	5	1026.67	0.0800208	8.375	2.375	6	1.66667	0.600797	0.573644
13	ENSG00000041515.15	MYO16	108596151	109208007	486	1.00887	238	1.31955	RAE	+	0.583333	0.391893	56	611856	6	1459.38	0.00238516	37.1538	3.76923	7	1.85714	0.600146	0.73029
6	ENSG00000229142.1	HCG4P8	29827384	29828364	32	2.71556	13	2.17307	RAE	-	0.583333	0	4	980	6	270.5	0.27602	0	0	0	0	0.600094	0.737218
7	ENSG00000155660.10	PDIA4	149003061	149028641	209	1.41007	104	1.22324	RAE	-	0.5	50.4408	56	25580	4	883.167	0.0345257	25.2857	3.28571	7	3.85714	0.599715	0.66705
6	ENSG00000145979.17	TBC1D7	13266541	13328583	427	2.55369	205	2.2818	RAE	-	0.583333	2.90998	56	62042	4	823.5	0.0132733	27.4167	3.75	22	2.54545	0.599664	0.728057
9	ENSG00000160271.14	RALGDS	133097719	133149334	507	2.01954	253	1.50231	RAE	-	0.555556	46.009	56	51615	4	3068.21	0.0594442	14.8125	2.9375	7	2.71429	0.599595	0.613555
7	ENSG00000164877.18	MICALL2	1434365	1459502	319	1.63216	167	1.57853	RAE	-	0.555556	21.819	56	25137	7	1547.6	0.0615666	5	2	5	2.2	0.599539	0.628532
1	ENSG00000142949.16	PTPRF	43525186	43623666	434	0.904965	226	0.96939	RAE	+	0.583333	29.536	56	98480	7	2983.64	0.0302969	5.05882	2	11	2.36364	0.599354	0.481039
1	ENSG00000196352.14	CD55	207321507	207386804	375	2.41482	193	2.44342	RAE	+	0.583333	23.8708	56	65297	6	1247.3	0.019102	8.61538	2.30769	22	1.72727	0.599256	0.493165
20	ENSG00000125780.11	TGM3	2296000	2341078	369	1.24658	174	1.59371	RAE	+	0.555556	0.391412	56	45078	5	1808.31	0.0401151	8.28571	2.57143	10	1.3	0.599239	0.573644
16	ENSG00000132613.14	MTSS1L	70661203	70686066	485	0.892833	242	0.820803	RAE	-	0.583333	45.338	56	24863	6	1300.41	0.0523031	37.8462	3.38462	0	0	0.599187	0.681431
2	ENSG00000080293.9	SCTR	119439842	119525301	284	2.45937	157	2.19566	RAE	-	0.583333	0.131668	54	85459	7	3585.71	0.0419583	5.28571	2	7	2.71429	0.598756	0.590777
17	ENSG00000196535.15	MYO18A	29071123	29180412	446	1.60623	238	0.793819	RAE	-	0.583333	16.5626	56	109289	5	2565.55	0.0234749	9.16667	2.5	35	2.14286	0.598659	0.525952
4	ENSG00000072832.14	CRMP1	5748083	5893058	538	0.998013	273	0.798076	RAE	-	0.583333	10.3514	56	144975	7	1072.42	0.00739725	14.3846	3	8	1.375	0.598658	0.620356
16	ENSG00000157368.10	IL34	70579894	70660682	375	1.56112	199	1.58249	RAE	+	0.5	8.0381	56	80788	7	1325.19	0.0164033	9.27273	2.72727	7	2.14286	0.598361	0.571496
11	ENSG00000120457.11	KCNJ5	128891355	128921035	459	1.10662	229	1.29043	RAE	+	0.611111	0.562921	56	29680	7	897.619	0.0302432	9.16667	2.5	4	2.5	0.598063	0.525952
2	ENSG00000162804.13	SNED1	240998837	241094596	529	1.96596	259	1.77798	RAE	+	0.611111	11.1169	56	95759	7	804.224	0.00839842	12.5385	2.69231	10	1.8	0.597961	0.579279
5	ENSG00000113068.9	PFDN1	140245038	140303121	352	0.958594	172	0.741696	RAE	-	0.527778	60.7441	56	58083	5	3081.3	0.05305	6	2	20	2.5	0.597813	0.573644
11	ENSG00000062282.14	DGAT2	75759511	75801535	137	1.78616	59	1.58922	RAE	+	0.583333	3.65735	56	42024	7	1231.43	0.029303	4.66667	1.83333	16	1.4375	0.597689	0.469242
6	ENSG00000131018.22	SYNE1	152121683	152637801	550	1.10163	276	0.923147	RAE	-	0.555556	10.816	56	516118	7	2651.25	0.00513691	10.1429	2.85714	14	1.21429	0.597413	0.595588
18	ENSG00000101639.18	CEP192	12991361	13125052	406	2.33922	201	1.95129	RAE	+	0.555556	7.48327	56	133691	4	918.519	0.00687046	52.7	4.7	13	2.53846	0.59727	0.817047
9	ENSG00000135046.13	ANXA1	73151756	73170393	417	1.76463	184	1.42422	RAE	+	0.638889	49.1172	56	18637	4	1132	0.0607394	9.36364	2.27273	19	1.42105	0.597217	0.513771
22	ENSG00000133519.12	ZDHHC8P1	23390605	23402726	382	4.18218	197	3.64652	RAE	-	0.638889	2.30068	56	12121	7	495.625	0.0408898	0	0	1	2	0.59718	0.582912
3	ENSG00000178252.17	WDR6	49007154	49015803	275	3.4167	144	3.20382	RAE	+	0.5	83.3699	56	8649	5	626.556	0.0724425	7.25	2.08333	9	4.55556	0.596979	0.573644
9	ENSG00000137154.12	RPS6	19375996	19380254	270	1.34122	155	1.38543	RAE	-	0.555556	1075.58	56	4258	4	1135.69	0.26672	12.3333	3	3	2.33333	0.596743	0.576369
1	ENSG00000169509.5	CRCT1	152514501	152516010	129	3.70261	85	4.16959	RAE	+	0.972222	0.200954	56	1509	6	333.333	0.220897	12.7333	3	0	0	0.596405	0.620356
1	ENSG00000133067.17	LGR6	202193900	202319781	393	2.63225	196	2.42636	RAE	+	0.611111	1.79179	56	125881	7	1005.54	0.00798801	8.76471	2.41176	22	1.22727	0.595997	0.506091
2	ENSG00000115687.13	PASK	241106098	241149504	438	1.61919	221	0.832132	RAE	-	0.555556	4.15487	56	43406	6	756.786	0.017435	19.4286	2.85714	6	3.33333	0.595994	0.671855
4	ENSG00000152583.12	SPARCL1	87473334	87531061	472	4.04126	235	3.86957	RAE	-	0.555556	438.313	56	57727	5	1766.13	0.0305946	8.6	2.6	13	1.38462	0.595749	0.545611
14	ENSG00000182185.18	RAD51B	67819778	68730218	552	1.18657	279	1.51761	RAE	+	0.583333	0.868499	56	910440	5	22258.7	0.0244482	19	3.18182	6	1.5	0.59564	0.650403
9	ENSG00000107281.9	NPDC1	137039469	137046203	437	0.94237	195	0.957286	RAE	-	0.555556	117.917	56	6734	7	573.636	0.0851851	7.5	2.5	1	4	0.595382	0.525952
22	ENSG00000100092.20	SH3BP1	37634653	37656117	420	0.844612	217	0.833093	RAE	+	0.472222	4.89396	56	21464	7	758.4	0.0353336	6	1.71429	10	2.7	0.595162	0.533193
1	ENSG00000099260.10	PALMD	99645942	99694541	337	2.81272	172	3.07726	RAE	+	0.611111	15.2042	56	48599	6	2431.38	0.0500293	4.64286	1.78571	16	1.6875	0.59507	0.644944
10	ENSG00000173848.18	NET1	5412550	5458463	264	1.11707	142	1.22056	RAE	+	0.666667	32.5504	56	45913	4	2026.94	0.0441473	28.75	4.15	3	3	0.594988	0.607678
7	ENSG00000218672.1	AC008060.7	155382075	155396356	35	1.15644	18	1.32878	RAE	+	0.527778	0	17	14281	5	555.688	0.038911	59.55	5.15	0	0	0.594928	0.573644
3	ENSG00000145014.17	TMEM44	194587672	194633689	505	0.936204	249	0.905611	RAE	-	0.5	6.0881	56	46017	4	671.556	0.0145936	69.1053	5.63158	5	3	0.594922	0.628532
17	ENSG00000184811.3	TUSC5	1279662	1300987	381	1.15917	200	1.20804	RAE	+	0.5	0.213526	56	21325	7	428.571	0.0200971	35.75	4.65	0	0	0.594798	0.789369
2	ENSG00000003402.19	CFLAR	201116103	201176687	416	1.35133	224	1.25038	RAE	+	0.5	26.4796	56	60584	7	1955.51	0.0322777	8.22222	2.44444	4	4.5	0.594755	0.514516
17	ENSG00000171346.15	KRT15	41513742	41522529	259	4.33087	144	4.11847	RAE	-	0.583333	0.263999	56	8787	5	1738.29	0.197825	10.25	2.625	2	4.5	0.594668	0.550788
7	ENSG00000189316.3	RP11-797H7.5	64888526	64890100	326	2.31383	174	1.97219	RAE	-	0.805556	1.3625	54	1574	6	363.167	0.230729	0	0	0	0	0.59457	0.737218
3	ENSG00000093167.17	LRRFIP2	37052655	37176532	397	1.97331	212	2.48849	RAE	-	0.555556	23.9795	56	123877	5	1718.73	0.0138745	0	0	30	2.53333	0.594557	0.573644
2	ENSG00000168427.8	KLHL30	238138721	238152888	422	1.02589	223	1.25987	RAE	+	0.583333	0.694748	56	14167	6	970.714	0.0685194	8.54545	2.18182	4	2.5	0.594554	0.566146
6	ENSG00000204308.7	RNF5	32178353	32180793	182	0.836617	92	1.13789	RAE	+	0.527778	70.6215	56	2440	4	525.714	0.215457	23.2353	3.47059	1	6	0.594406	0.692495
5	ENSG00000138829.11	FBN2	128257908	128659185	339	1.93217	135	1.96294	RAE	-	0.555556	0.255365	56	401277	7	696.97	0.00173688	14.7333	2.86667	11	1.18182	0.594334	0.612032
6	ENSG00000096433.10	ITPR3	33620364	33696574	489	1.97904	252	1.66851	RAE	+	0.555556	23.8779	56	76210	7	1206.39	0.0158299	5.93333	2.2	18	3.22222	0.593921	0.452764
3	ENSG00000172061.8	LRRC15	194355246	194369743	229	2.73145	132	3.42417	RAE	-	0.611111	0.117818	53	14497	4	688.889	0.0475194	39.1111	4.22222	2	1.5	0.593909	0.628979
7	ENSG00000127399.14	LRRC61	150322638	150338150	267	2.29318	137	2.35426	RAE	+	0.555556	7.6011	56	15512	7	1135.75	0.0732175	3.2	1.6	9	2.66667	0.593763	0.745833
4	ENSG00000138821.12	SLC39A8	102251040	102385510	475	1.37526	231	0.872637	RAE	-	0.527778	4.86649	56	134470	7	1650	0.0122704	0	0	6	1.16667	0.593755	0.681351
10	ENSG00000232229.5	LINC00865	89829509	89840861	276	1.84562	121	1.74604	RAE	+	0.694444	1.52505	56	11352	6	823.529	0.0725449	0	0	1	18	0.593479	0.737218
6	ENSG00000112378.11	PERP	138088504	138107511	495	2.8258	246	2.69407	RAE	-	0.666667	27.9002	56	19007	7	951.619	0.0500668	3.26667	1.66667	12	1.5	0.593345	0.645365
7	ENSG00000164649.19	CDCA7L	21900899	21946084	480	1.77576	234	2.00421	RAE	-	0.555556	5.97435	56	45185	6	971.419	0.0214987	7.6	2.4	14	1.42857	0.593218	0.503756
2	ENSG00000143869.6	GDF7	20666663	20679245	521	1.06068	257	1.33732	RAE	+	0.861111	0.688423	56	12582	7	621.971	0.0494334	4.33333	1.88889	7	2.28571	0.592912	0.641105
11	ENSG00000110665.11	C11orf21	2295644	2303049	379	1.15095	190	1.14392	RAE	-	0.75	0.800716	56	7405	5	589.5	0.0796084	6.625	2.125	8	2	0.592812	0.573644
2	ENSG00000171596.6	NMUR1	231523159	231530495	314	1.64966	171	1.86794	RAE	-	0.472222	0.978745	56	7336	6	457.176	0.0623196	4.33333	1.83333	11	2.72727	0.592806	0.70721
9	ENSG00000106853.18	PTGR1	111549721	111599855	497	1.74202	246	1.91773	RAE	-	0.527778	21.1922	56	50134	6	660.909	0.0131829	23.5882	3.35294	5	2.2	0.592752	0.676829
11	ENSG00000174080.10	CTSF	66563462	66568841	370	1.96831	202	1.77433	RAE	-	0.444444	86.9547	56	5379	7	456.727	0.0849093	6.2	2.2	2	4	0.592717	0.452764
1	ENSG00000185436.11	IFNLR1	24154156	24187959	392	1.49054	184	1.63896	RAE	-	0.583333	1.34079	56	33803	7	804.261	0.0237926	15.9091	3	2	3	0.592648	0.620356
10	ENSG00000176769.9	TCERG1L	131092390	131311721	318	2.39524	114	1.27101	RAE	-	0.583333	0.137181	47	219331	6	2494.48	0.0113731	76	5.41176	1	4	0.592525	0.737218
2	ENSG00000180902.17	D2HGDH	241734578	241768811	507	2.59358	256	2.24629	RAE	+	0.527778	25.7295	56	34233	4	1045.36	0.0305365	14.8571	3.14286	12	3.83333	0.592497	0.61501
21	ENSG00000157551.17	KCNJ15	38256697	38307357	352	0.772562	175	0.789392	RAE	+	0.555556	0.256099	56	50660	6	2039.95	0.0402676	4.2	1.8	35	1.82857	0.592427	0.577809
1	ENSG00000235750.9	KIAA0040	175156986	175192999	446	3.67807	220	3.65366	RAE	-	0.694444	14.7813	56	36013	6	1500.28	0.0416593	4.3	1.9	19	1.52632	0.592332	0.588202
2	ENSG00000169994.18	MYO7B	127535801	127637728	454	2.41106	233	2.07306	RAE	+	0.527778	1.4201	56	101927	6	2224.61	0.0218256	7.16667	2.33333	16	2.4375	0.59233	0.486229
6	ENSG00000124587.13	PEX6	42963880	42979220	321	3.81488	177	3.15188	RAE	-	0.527778	25.1851	56	15340	4	705.538	0.0459934	11.7143	2.57143	13	3	0.592281	0.564492
17	ENSG00000120071.13	KANSL1	46029915	46225389	416	0.879093	205	0.868326	RAE	-	0.555556	14.7019	56	195474	5	8061.36	0.0412401	5.66667	2.16667	22	2.68182	0.59224	0.573644
11	ENSG00000166002.6	SMCO4	93478471	93543508	438	1.85176	220	1.25893	RAE	-	0.611111	18.4509	56	65037	6	2110	0.0324431	5.64286	2.07143	15	1.86667	0.592212	0.504775
11	ENSG00000255026.1	RP11-326C3.2	287304	288987	353	3.59156	193	3.39883	RAE	+	0.444444	2.71139	56	1683	6	364.4	0.216518	0	0	0	0	0.592198	0.737218
8	ENSG00000134013.15	LOXL2	23297188	23425328	545	1.13355	277	1.22575	RAE	-	0.555556	5.43548	56	128140	7	3061.97	0.0238955	4.11111	1.88889	26	2.61538	0.592154	0.398642
1	ENSG00000116299.16	KIAA1324	109113857	109203231	444	2.01091	211	1.13111	RAE	+	0.527778	0.957588	56	89374	7	1615.98	0.0180811	45.7895	4.42105	0	0	0.592134	0.794952
4	ENSG00000169116.11	PARM1	74933094	75050115	415	1.65486	208	1.85646	RAE	+	0.583333	24.7024	56	117021	7	1783.27	0.0152389	11.9	2.9	5	1.4	0.592118	0.602998
6	ENSG00000112796.9	ENPP5	46159186	46170971	389	1.56526	198	1.79442	RAE	-	0.541667	4.4485	56	11785	6	564.333	0.0478857	9.5	2.16667	5	2	0.591717	0.628532
16	ENSG00000261701.6	HPR	72063223	72077246	172	1.02349	72	0.871449	RAE	+	0.583333	1.11042	56	14023	4	1138.46	0.0811853	28.4211	4.31579	1	2	0.591357	0.746633
2	ENSG00000115468.11	EFHD1	232606056	232682781	448	1.4975	227	1.10636	RAE	+	0.5	38.1551	56	76725	7	2699.1	0.0351789	6.21429	2.07143	6	1.83333	0.591102	0.531601
4	ENSG00000129116.17	PALLD	168497065	168928457	536	1.56173	271	1.51508	RAE	+	0.555556	43.8278	56	431392	7	6962.02	0.0161385	5.5	2	57	1.68421	0.591071	0.392637
8	ENSG00000184428.12	TOP1MT	143304383	143359979	440	2.31869	213	2.00897	RAE	-	0.5	6.44102	56	55596	7	600	0.0107921	11	2.71429	8	3.375	0.590759	0.569094
19	ENSG00000204936.9	CD177	43353658	43363172	364	3.75498	198	3.15809	RAE	+	0.555556	0.367349	56	9514	6	450	0.0472987	0	0	2	2	0.590185	0.627762
6	ENSG00000203722.7	RAET1G	149916877	149923121	145	1.03457	64	1.19158	RAE	-	0.611111	0.510351	54	6244	6	431.667	0.069133	0	0	1	2	0.589905	0.733006
17	ENSG00000141556.20	TBCD	82752063	82945922	509	2.62265	258	2.01796	RAE	+	0.555556	18.3731	56	193859	6	2318.56	0.01196	0	0	11	3.18182	0.589663	0.737218
1	ENSG00000135766.8	EGLN1	231363750	231425044	288	1.25027	150	0.977549	RAE	-	0.583333	20.2942	56	61294	5	2888.61	0.0471271	8	2.18182	10	2.5	0.589647	0.573644
17	ENSG00000204650.14	LINC02210	45620327	45655156	197	4.95005	107	4.36509	RAE	+	0.5	2.77849	56	34829	5	717.333	0.0205959	0	0	11	2.27273	0.589445	0.573644
3	ENSG00000169908.11	TM4SF1	149369021	149377777	395	1.56431	199	1.31775	RAE	-	0.611111	40.0123	56	8756	5	1041.41	0.118937	4.5	1.66667	15	2.6	0.589211	0.573644
3	ENSG00000168297.15	PXK	58332879	58426126	436	2.31505	225	1.85562	RAE	+	0.527778	16.057	56	93247	4	2284.47	0.0244992	13.05	2.95	28	2.85714	0.588724	0.588008
7	ENSG00000213413.2	PVRIG	100218240	100221490	361	0.810925	182	0.942813	RAE	+	0.555556	2.60103	56	3250	4	1200	0.369231	6	1.86667	12	2.41667	0.588247	0.40783
3	ENSG00000072274.12	TFRC	196027182	196082189	422	1.88797	215	1.82907	RAE	-	0.527778	21.6264	56	55007	4	974	0.0177068	24.4118	4.17647	9	2.22222	0.587757	0.717602
19	ENSG00000105499.13	PLA2G4C	48047842	48110817	534	1.95255	268	1.36973	RAE	-	0.527778	7.92858	56	62975	4	741.429	0.0117734	38.8667	5	8	3.375	0.587684	0.763739
10	ENSG00000166317.11	SYNPO2L	73644880	73663803	171	1.58801	84	1.25038	RAE	-	0.5	0.201708	56	18923	5	881.654	0.0465917	0	0	4	2.25	0.58767	0.573644
9	ENSG00000148175.12	STOM	121338987	121370304	374	0.886856	213	0.957762	RAE	-	0.555556	130.787	56	31317	5	1857.37	0.0593088	4.92308	1.84615	22	2.27273	0.587588	0.573644
6	ENSG00000137198.9	GMPR	16238579	16295549	371	1.92129	168	0.897582	RAE	+	0.527778	17.9706	56	56970	7	2071.11	0.0363544	3.77778	1.77778	12	2.33333	0.587536	0.542931
16	ENSG00000048471.13	SNX29	11976736	12574289	545	2.18823	274	1.75339	RAE	+	0.527778	8.28717	56	597553	5	7618.94	0.0127502	0	0	31	1.58065	0.587444	0.573644
1	ENSG00000240563.1	L1TD1	62194830	62212328	276	2.03015	126	1.17198	RAE	+	0.527778	0.145875	56	17498	6	732.667	0.0418715	4.25	1.875	17	2.23529	0.587416	0.589841
19	ENSG00000179954.15	SSC5D	55488403	55519098	472	1.60568	251	1.70484	RAE	+	0.555556	6.72957	56	30695	7	758.75	0.024719	5.33333	2	11	3.72727	0.587371	0.410534
15	ENSG00000136383.6	ALPK3	84816679	84873482	468	1.23861	241	1.21036	RAE	+	0.611111	3.26593	56	56803	7	1851.72	0.0325991	4	1.71429	15	2.46667	0.58725	0.506601
20	ENSG00000101255.10	TRIB3	362834	397559	420	1.55488	211	1.25595	RAE	+	0.527778	4.30936	56	34725	7	858.538	0.0247239	8.2	2.4	5	3	0.58663	0.503756
1	ENSG00000158825.5	CDA	20588947	20618908	434	3.08439	210	3.17899	RAE	+	0.5	6.20798	56	29961	7	654.235	0.0218362	5.6875	2.0625	11	2.18182	0.586584	0.413785
19	ENSG00000167615.16	LENG8	54449045	54461795	325	1.67455	166	1.35522	RAE	+	0.583333	244.972	56	12750	4	1028.11	0.0806362	11.0833	2.75	6	3.5	0.586548	0.575793
20	ENSG00000100994.11	PYGB	25248068	25298014	441	4.0932	220	3.59379	RAE	+	0.527778	85.6084	56	49946	4	1440.24	0.028836	10.9444	2.83333	24	2.5	0.586247	0.550653
12	ENSG00000205352.10	PRR13	53441604	53446645	213	2.49353	110	2.00728	RAE	+	0.527778	93.2106	56	5041	4	789.615	0.156639	12.7895	3	3	2.33333	0.58623	0.583779
2	ENSG00000186854.10	TRABD2A	84821649	84907008	291	1.4029	166	0.839492	RAE	-	0.611111	0.318387	56	85359	7	1115.34	0.0130665	6.44444	2.22222	17	1.82353	0.586059	0.459126
11	ENSG00000166402.8	TUB	8019243	8106092	462	0.983201	234	0.906628	RAE	+	0.638889	13.9024	56	86849	7	2428	0.0279566	4.81818	1.90909	11	1.81818	0.585956	0.453605
16	ENSG00000103034.14	NDRG4	58462845	58513628	480	1.74544	246	2.13189	RAE	+	0.555556	7.95976	56	50783	7	893.02	0.017585	7.33333	2.4	8	1.75	0.585804	0.503756
15	ENSG00000215252.11	GOLGA8B	34525206	34583651	330	4.41328	153	4.04046	RAE	-	0.5	30.262	56	58445	7	772.19	0.0132123	13.6667	2.33333	7	2.85714	0.58578	0.597246
7	ENSG00000106538.9	RARRES2	150338318	150341674	325	4.02523	167	3.82628	RAE	-	0.861111	84.5678	56	3356	7	572.25	0.170515	4.5	1.7	3	3	0.585727	0.494327
10	ENSG00000180817.11	PPA1	70202829	70233911	351	1.68947	181	1.31665	RAE	-	0.527778	107.019	56	31082	5	789.474	0.0253997	12.2857	2.85714	8	2.625	0.585695	0.575421
5	ENSG00000134352.19	IL6ST	55935094	55994993	190	0.91573	97	1.23825	RAE	-	0.555556	42.9456	56	59899	4	1166.47	0.019474	15.8	3.4	17	3.41176	0.585486	0.629559
8	ENSG00000178538.9	CA8	60187346	60281412	486	1.15858	245	0.773264	RAE	-	0.583333	2.01944	56	94066	6	650.556	0.00691595	16.0588	3.35294	9	1.55556	0.585386	0.676829
13	ENSG00000153531.13	ADPRHL1	113399609	113453524	456	2.50814	233	2.7514	RAE	-	0.527778	0.940719	56	53915	5	978.861	0.0181556	14.1765	3.35294	8	2.5	0.585304	0.60496
4	ENSG00000124406.16	ATP8A1	42408372	42657105	510	2.43023	251	2.0984	RAE	-	0.527778	7.15897	56	248733	5	4801.98	0.0193057	13.6667	2.77778	11	1.54545	0.585123	0.581241
5	ENSG00000248275.1	TRIM52-AS1	181261211	181272307	231	0.967452	115	0.966096	RAE	+	0.472222	21.4972	56	11096	5	925.333	0.0833934	0	0	2	3.5	0.585052	0.573644
10	ENSG00000172987.12	HPSE2	98457076	99235862	486	1.84724	241	1.31967	RAE	-	0.555556	2.14284	56	778786	6	2017.55	0.00259063	20.7647	3.47059	9	1.44444	0.585026	0.692495
8	ENSG00000071894.16	CPSF1	144393242	144409349	301	1.68823	141	1.74913	RAE	-	0.638889	56.2612	56	16107	4	702.235	0.0435981	0	0	9	3.22222	0.584732	0.60426
5	ENSG00000196743.8	GM2A	151212149	151270440	473	2.04642	222	1.92207	RAE	+	0.583333	21.8093	56	58291	5	1809.68	0.0310456	10.9375	2.4375	9	3.22222	0.584452	0.550518
10	ENSG00000151929.9	BAG3	119651369	119677819	449	2.39957	231	1.84193	RAE	+	0.5	63.7034	56	26450	6	1333.17	0.0504033	4.66667	1.83333	11	2.27273	0.584283	0.647238
14	ENSG00000139970.16	RTN1	59595976	59870966	373	1.37937	173	1.03693	RAE	-	0.583333	5.31625	56	274990	6	1569.5	0.00570748	21.5333	3.26667	8	1.5	0.584113	0.694559
6	ENSG00000228789.6	HCG22	31053449	31059890	157	2.92411	85	2.85248	RAE	+	0.611111	0.192183	55	6441	3	893.5	0.138721	0	0	7	2.85714	0.58411	0.725849
11	ENSG00000050165.17	DKK3	11963105	12009769	483	2.15066	250	1.92586	RAE	-	0.638889	62.6715	56	46664	7	2778.2	0.0595363	2.41667	1.41667	16	1.75	0.584062	0.695412
2	ENSG00000134324.11	LPIN1	11677594	11827409	512	0.882372	260	1.08393	RAE	+	0.583333	22.1116	56	149815	7	2680.99	0.0178953	5.8	1.93333	18	1.55556	0.58403	0.399844
12	ENSG00000089157.15	RPLP0	120196685	120201235	319	2.11114	166	1.23621	RAE	-	0.5	1133.52	56	4550	4	863.467	0.189773	0	0	3	3.66667	0.58374	0.494327
17	ENSG00000275718.1	CCL15	35996439	36002038	50	1.11486	25	0.977549	RAE	-	0.611111	0.0942851	40	5599	4	1118	0.199679	15.1765	3.05882	2	2.5	0.583738	0.620356
5	ENSG00000113504.20	SLC12A7	1050375	1112035	460	3.06354	249	2.43959	RAE	-	0.583333	26.4363	56	61660	7	1786.96	0.0289808	4.8	2	9	1.22222	0.583667	0.465403
2	ENSG00000071082.10	RPL31	101002244	101024032	441	1.23893	217	1.07588	RAE	+	0.527778	205.607	56	21788	4	747.75	0.0343193	16.9333	3.06667	8	1.875	0.583609	0.631759
14	ENSG00000230805.6	AL132709.1	101073868	101077910	76	1.66247	26	1.6665	RAE	-	1	0	26	4042	6	700	0.173182	0	0	0	0	0.583553	0.737218
10	ENSG00000151208.16	DLG5	77793543	77926526	453	2.20962	205	1.44657	RAE	-	0.527778	16.4824	56	132983	7	3925.39	0.029518	3.22222	1.66667	36	4.94444	0.583462	0.471957
19	ENSG00000197766.7	CFD	859642	863630	315	4.41328	163	3.09299	RAE	+	0.597222	132.826	56	3988	7	691.182	0.173315	2.5	1.5	6	3	0.582667	0.681351
11	ENSG00000133800.8	LYVE1	10556965	10611689	455	1.02851	239	1.06242	RAE	-	0.638889	10.1722	56	54724	4	1645.54	0.0300698	12.75	2.75	16	2.5625	0.582422	0.575793
2	ENSG00000231013.1	AC013275.2	119476447	119487346	85	1.90237	51	2.10354	RAE	+	0.527778	0.0778122	48	10899	6	1824.91	0.167438	0	0	0	0	0.582226	0.737218
17	ENSG00000159314.11	ARHGAP27	45393901	45434421	463	1.23052	226	1.05681	RAE	-	0.611111	12.529	56	40520	7	1093.51	0.0269868	5.2	2	9	2.44444	0.582149	0.441199
17	ENSG00000277632.1	CCL3	36088255	36090141	193	2.13123	110	1.64807	RAE	-	0.611111	1.49971	55	1886	3	199	0.105514	25.35	3.55	3	2.33333	0.582089	0.703187
11	ENSG00000149485.18	FADS1	61799624	61829318	252	2.39796	141	2.12277	RAE	-	0.5	11.9793	56	29694	7	557.083	0.0187608	7.92857	2.5	6	4.33333	0.581885	0.525952
1	ENSG00000143815.14	LBR	225401501	225428925	350	1.0525	175	0.789392	RAE	-	0.611111	20.2127	56	27424	5	1558.56	0.0568318	4.72727	2	15	1.8	0.581841	0.573644
14	ENSG00000196136.17	SERPINA3	94612376	94624055	395	3.22211	199	3.10477	RAE	+	0.666667	21.1628	56	11679	7	598.857	0.0512764	5.23077	1.84615	5	2.8	0.58173	0.628532
17	ENSG00000013306.15	SLC25A39	44319624	44324870	338	3.70578	166	3.2198	RAE	-	0.444444	73.9062	56	5246	5	503.5	0.0959779	6.64286	2.07143	6	3.83333	0.58167	0.573644
3	ENSG00000144455.13	SUMF1	3700813	4467281	540	1.17954	276	0.756123	RAE	-	0.555556	9.40731	56	766468	7	1824.26	0.00238008	13.0833	3.08333	8	2.375	0.581569	0.634567
17	ENSG00000161921.14	CXCL16	4733610	4739922	451	2.7559	217	2.62362	RAE	-	0.5	16.7987	56	6312	7	595.45	0.0943362	2.5	1.5	8	3.125	0.581158	0.763739
7	ENSG00000136237.18	RAPGEF5	22118237	22357144	533	0.988726	267	0.934139	RAE	-	0.583333	9.13119	56	238907	7	5227.56	0.0218812	4.6	1.8	20	1.3	0.581154	0.368727
16	ENSG00000158717.10	RNF166	88696494	88706421	518	1.10025	255	1.50956	RAE	-	0.583333	11.8811	56	9927	4	910.71	0.0917407	13.75	3.25	3	4	0.581012	0.598802
16	ENSG00000171724.2	VAT1L	77788529	77980107	468	3.13533	216	3.18857	RAE	+	0.583333	2.90517	56	191578	6	1237.83	0.00646121	16.4444	3.22222	9	1.55556	0.580636	0.656865
4	ENSG00000164125.15	FAM198B	158124473	158173318	352	1.62004	168	1.68157	RAE	-	0.555556	11.9352	56	48845	6	1585.28	0.0324554	31	4.2	0	0	0.580507	0.737218
3	ENSG00000154928.16	EPHB1	134597800	135260467	541	0.825976	269	0.969715	RAE	+	0.611111	1.16068	56	662667	7	6754.32	0.0101926	12.3889	2.27778	9	1.55556	0.580376	0.577113
15	ENSG00000185880.12	TRIM69	44728987	44767829	235	1.95701	106	0.873175	RAE	+	0.555556	14.1268	56	38842	4	693.889	0.0178644	24.1111	4.11111	8	2.75	0.580221	0.715233
1	ENSG00000174307.6	PHLDA3	201464894	201469237	421	1.39345	200	1.20804	RAE	-	0.472222	38.2381	56	4343	6	713.308	0.164243	2.5	1.5	11	1.72727	0.580165	0.737218
16	ENSG00000140905.10	GCSH	81081937	81096425	135	2.14966	53	1.86721	RAE	-	0.5	6.72092	56	14488	4	876.667	0.0605098	21.6154	3.92308	2	1	0.580098	0.6951
17	ENSG00000188803.14	SHISA6	11241262	11564063	521	1.20033	269	1.01868	RAE	+	0.611111	0.958994	55	322801	6	811.632	0.00251434	101.9	7.1	1	2	0.579865	0.737218
4	ENSG00000178222.12	RNF212	1056253	1113562	398	1.74666	203	1.79376	RAE	-	0.555556	2.04969	56	57309	7	380	0.00663072	9.57143	2.71429	10	2.4	0.579812	0.569094
7	ENSG00000185274.11	WBSCR17	71132168	71713600	513	1.40363	262	0.867958	RAE	+	0.527778	9.67184	56	581432	6	3410.6	0.00586586	464.211	12.1053	0	0	0.579758	0.737218
1	ENSG00000118729.11	CASQ2	115700006	115768781	444	2.37143	223	2.323	RAE	-	0.611111	4.5	56	68775	5	1615.38	0.023488	8.4375	2.4375	17	1.70588	0.579377	0.513061
4	ENSG00000245067.6	IGFBP7-AS1	57109761	57205510	281	0.864217	134	1.00114	RAE	+	0.555556	0.413369	54	95749	6	1391.72	0.0145351	0	0	8	2.375	0.579345	0.737218
14	ENSG00000157379.13	DHRS1	24290597	24299833	386	3.28105	206	2.71408	RAE	-	0.583333	25.3651	56	9236	5	337.55	0.0365472	16.1667	3.16667	3	5.66667	0.579331	0.573644
17	ENSG00000161509.13	GRIN2C	74842022	74861504	248	1.51269	130	1.15992	RAE	-	0.583333	0.813369	56	19482	6	627.2	0.0321938	6	1.86667	14	2.71429	0.57921	0.501873
6	ENSG00000204616.10	TRIM31	30102896	30113106	248	2.04078	121	1.14736	RAE	-	0.583333	0.058171	46	10210	6	332.429	0.0325591	0	0	3	2.66667	0.57921	0.506086
19	ENSG00000104921.14	FCER2	7688757	7702146	206	0.949563	94	0.955131	RAE	-	0.527778	0.190841	56	13389	5	366.4	0.0273657	14.2727	2.81818	6	3	0.579129	0.587975
6	ENSG00000168477.17	TNXB	32041770	32115263	508	0.853615	243	0.922264	RAE	-	0.555556	12.0313	56	73493	7	1454.29	0.0197881	9.77778	2.66667	4	2.25	0.578965	0.55989
3	ENSG00000154814.13	OXNAD1	16265159	16350299	473	2.04642	234	2.20122	RAE	+	0.666667	3.22553	56	85140	4	1628.57	0.0191281	19.6923	3.23077	13	3.15385	0.578862	0.658287
12	ENSG00000060138.12	YBX3	10699088	10723312	457	1.87971	236	1.67293	RAE	-	0.666667	168.059	56	24224	6	1503.96	0.0620855	7.8	2.33333	3	2	0.578854	0.494327
3	ENSG00000154175.16	ABI3BP	100749155	100993515	520	1.52623	260	1.79314	RAE	-	0.583333	5.96844	56	244360	4	1535.7	0.00628457	46.4	4	13	1	0.578851	0.754957
16	ENSG00000205362.11	MT1A	56638665	56640087	270	1.88018	145	1.9949	RAE	+	0.611111	8.43444	56	1422	6	215.846	0.151791	4.38462	1.76923	5	3.6	0.578731	0.628532
17	ENSG00000182534.13	MXRA7	76673658	76711016	391	1.51532	198	1.42856	RAE	-	0.527778	37.0123	56	37358	7	2111.81	0.0565289	2.55556	1.44444	13	2.23077	0.578726	0.68029
8	ENSG00000104341.16	LAPTM4B	97775056	97853013	479	2.8143	235	2.41235	RAE	+	0.527778	34.7321	56	77957	7	1258.06	0.0161378	5.86667	2	16	1.875	0.578719	0.402484
12	ENSG00000008394.12	MGST1	16347141	16609259	501	1.44482	252	1.30264	RAE	+	0.583333	13.6813	56	262118	7	1395.51	0.00532397	27.8889	3	4	1.5	0.57865	0.620356
16	ENSG00000140853.15	NLRC5	56989484	57083531	543	1.51631	277	1.60614	RAE	+	0.527778	6.53684	56	94047	4	1357.81	0.0144376	21.3636	3.36364	17	1.94118	0.578122	0.678318
8	ENSG00000147588.6	PMP2	81440325	81447523	210	1.0525	98	1.01518	RAE	-	0.75	0.557323	56	7198	4	1105.33	0.153561	7.75	2.25	7	1.28571	0.578034	0.468837
11	ENSG00000006534.15	ALDH3B1	68008577	68029276	360	1.72523	169	1.51063	RAE	+	0.611111	8.39085	56	20699	5	1518.61	0.0733664	9.84615	2.61538	3	2	0.578013	0.548454
20	ENSG00000101004.14	NINL	25452704	25585517	381	2.66782	196	1.65357	RAE	-	0.527778	7.1383	56	132813	7	1201.09	0.00904349	13	2.8	6	3	0.577541	0.586959
21	ENSG00000183778.17	B3GALT5	39556441	39673137	446	1.03525	244	1.2658	RAE	+	0.583333	0.307435	55	116696	7	2075	0.0177812	5.86667	2	13	1.76923	0.577415	0.402484
14	ENSG00000188488.13	SERPINA5	94578705	94593120	443	4.61256	237	3.99633	RAE	+	0.611111	3.17376	56	14415	5	1034.89	0.0717925	6.33333	2.11111	7	2.28571	0.57727	0.573644
10	ENSG00000148600.14	CDHR1	84194634	84219621	397	2.21156	208	1.85646	RAE	+	0.694444	0.654176	56	24987	7	461.765	0.0184802	14.5263	3.15789	2	2.5	0.57685	0.609765
21	ENSG00000236830.6	CBR3-AS1	36131766	36175815	381	2.45775	187	3.11309	RAE	-	0.527778	0.819352	56	44049	7	1103.45	0.0250505	0	0	2	3	0.576783	0.415637
1	ENSG00000198715.11	GLMP	156290088	156295689	375	1.28948	184	1.13789	RAE	-	0.555556	18.4106	56	5601	4	548.571	0.0979417	0	0	4	3.75	0.5765	0.566146
19	ENSG00000167671.11	UBXN6	4445018	4457822	411	2.6536	214	1.96476	RAE	-	0.527778	152.226	56	12804	4	807.6	0.063074	11.75	2.5	7	2.85714	0.576242	0.565304
11	ENSG00000251661.3	RP11-326C3.11	318639	325631	381	4.38654	201	4.1137	RAE	+	0.5	1.69515	56	6992	6	1022.68	0.146265	0	0	0	0	0.576046	0.737218
19	ENSG00000105514.7	RAB3D	11322045	11339668	137	3.00766	82	2.58698	RAE	-	0.5	8.77484	56	17623	4	740.318	0.0420086	32.9091	3.27273	3	3.66667	0.575884	0.591199
7	ENSG00000122679.8	RAMP3	45157790	45186302	398	1.85635	197	1.80793	RAE	+	0.638889	29.4457	56	28512	7	494.846	0.0173557	9.64286	2.5	5	2.2	0.575529	0.525952
5	ENSG00000213949.8	ITGA1	52787895	52959210	548	2.52968	275	2.53413	RAE	+	0.611111	11.3944	56	171315	7	2967.09	0.0173195	5.28571	2	15	2.06667	0.575511	0.392637
2	ENSG00000115649.15	CNPPD1	219171896	219177922	313	1.3092	152	0.779984	RAE	-	0.527778	73.5268	56	6026	6	1145.2	0.190043	5.88889	2.11111	2	4.5	0.575063	0.426034
8	ENSG00000164733.20	CTSB	11842523	11869448	480	5.79267	236	5.07731	RAE	-	0.5	165.403	56	26925	5	1652.62	0.0613787	4.125	1.75	22	3.40909	0.574551	0.573644
9	ENSG00000235448.1	LURAP1L-AS1	12700099	12814345	451	1.23941	223	1.11221	RAE	-	0.611111	0.0530413	39	114246	6	2053.8	0.017977	0	0	6	2	0.574214	0.681351
16	ENSG00000260807.6	RP11-161M6.2	975760	981596	356	3.12432	179	2.33439	RAE	-	0.583333	7.34077	56	5836	6	814.444	0.139555	0	0	0	0	0.57408	0.737218
5	ENSG00000175414.6	ARL10	176365467	176401865	467	1.44578	230	1.28106	RAE	+	0.583333	4.22726	56	36398	7	1061.52	0.0291643	8.58333	2.41667	3	4	0.574067	0.494327
11	ENSG00000021762.19	OSBPL5	3087115	3165770	535	0.927183	271	0.834661	RAE	-	0.527778	14.7044	56	78655	7	2706	0.0344034	3.66667	1.66667	12	1.75	0.573863	0.524813
17	ENSG00000141564.13	RPTOR	80544818	80966238	549	0.906523	278	0.744451	RAE	+	0.555556	9.76496	56	421420	5	6657.2	0.0157971	10.25	2.375	52	1.51923	0.573623	0.535934
2	ENSG00000170745.11	KCNS3	17877846	18361616	456	2.02946	210	1.73645	RAE	+	0.555556	4.61707	56	483770	7	2202.18	0.00455211	12.1111	2.77778	8	1.5	0.573369	0.581241
7	ENSG00000215018.9	COL28A1	7356202	7535853	421	1.47987	203	1.30715	RAE	-	0.527778	2.1012	56	179651	5	1130.77	0.00629426	32.625	4.125	6	2.33333	0.573208	0.681351
18	ENSG00000260372.6	AQP4-AS1	26655741	27190698	506	2.7587	251	2.36077	RAE	+	0.583333	0.0372799	49	534957	7	2613.93	0.00488624	0	0	8	2.375	0.573183	0.763739
19	ENSG00000099875.14	MKNK2	2037464	2051244	405	1.59274	209	1.33928	RAE	-	0.666667	108.872	56	13780	5	1406.14	0.102042	9.25	2.25	3	3.66667	0.572312	0.510895
19	ENSG00000268297.1	CLEC4GP1	7787548	7790621	392	1.24924	203	1.33959	RAE	+	0.694444	1.01199	53	3073	5	366.667	0.119319	0	0	1	3	0.571367	0.573644
8	ENSG00000082556.10	OPRK1	53225715	53251697	83	1.53213	30	1.54829	RAE	-	0.722222	0.0192732	40	25982	6	473.429	0.0182214	35.4286	3.71429	1	2	0.571274	0.723151
6	ENSG00000021355.12	SERPINB1	2832331	2842006	417	2.21829	213	2.28723	RAE	-	0.5	29.4852	56	9675	4	713.333	0.0737295	6	2	20	4.5	0.571167	0.40783
16	ENSG00000103534.16	TMC5	19410495	19499113	291	1.4529	149	1.12252	RAE	+	0.527778	0.0970408	56	88618	7	1715.37	0.0193569	6.58333	1.91667	10	1.6	0.571029	0.429214
6	ENSG00000227262.3	HCG4B	29925982	29926973	209	0.992319	105	1.51693	RAE	-	0.75	0.690491	56	991	3	602.875	0.60835	0	0	4	8.25	0.570732	0.566146
2	ENSG00000115306.15	SPTBN1	54456284	54671445	480	2.20019	241	2.522	RAE	+	0.583333	99.6621	56	215161	7	9775.09	0.0454315	2	1.33333	37	2.37838	0.570561	0.615964
7	ENSG00000005421.8	PON1	95297675	95324707	121	0.941682	61	0.752994	RAE	-	0.527778	0.214512	54	27032	7	600	0.0221959	9.125	2.375	4	2.75	0.570546	0.50741
17	ENSG00000006744.18	ELAC2	12992390	13018187	326	2.02368	183	0.752994	RAE	-	0.527778	42.8475	56	25797	4	756.4	0.0293212	38.7333	2.86667	5	2	0.570202	0.597009
19	ENSG00000167748.10	KLK1	50819147	50823787	332	2.40875	174	2.6156	RAE	-	0.777778	0.356822	56	4640	6	981.818	0.211599	4	2	3	4.33333	0.56981	0.494327
22	ENSG00000075240.16	GRAMD4	46576011	46679790	486	1.86221	252	1.77304	RAE	+	0.527778	16.3813	56	103779	5	4299.33	0.0414278	4.71429	1.85714	31	1.58065	0.569711	0.573644
21	ENSG00000160190.13	SLC37A1	42496007	42581440	497	2.44473	255	1.97442	RAE	+	0.638889	4.9137	56	85433	6	1515.5	0.017739	7	2.14286	17	2.05882	0.569517	0.444238
14	ENSG00000100504.16	PYGL	50857890	50944736	414	2.73314	228	2.68632	RAE	-	0.555556	21.4384	56	86846	7	1159.19	0.0133477	6.3	2.1	13	1.84615	0.569421	0.423293
19	ENSG00000182013.17	PNMAL1	46466490	46471563	368	2.4783	180	2.35319	RAE	-	0.486111	6.70585	56	5073	7	427.533	0.0842762	9.53333	2.46667	0	0	0.569198	0.518779
1	ENSG00000143126.7	CELSR2	109250018	109275750	437	1.27536	205	0.932575	RAE	+	0.638889	7.61841	56	25732	7	1666.18	0.0647514	3.14286	1.42857	8	2.75	0.569087	0.716854
1	ENSG00000086619.13	ERO1B	236215554	236281985	465	1.31514	233	0.99903	RAE	-	0.583333	8.29818	56	66431	7	1192.39	0.0179493	0	0	3	2.33333	0.569022	0.494327
5	ENSG00000169271.2	HSPB3	54455600	54456384	290	3.59369	134	2.91782	RAE	+	1	0.689724	52	784	3	499.5	0.637117	6.75	2.25	9	1.77778	0.568701	0.465791
3	ENSG00000071282.11	LMCD1	8501706	8574673	518	2.40655	259	2.0831	RAE	+	0.638889	6.57728	56	72967	4	2385.38	0.0326911	11.6667	2.33333	17	2.23529	0.568463	0.507865
1	ENSG00000116729.13	WLS	68098472	68233120	526	1.77495	268	1.71375	RAE	-	0.583333	31.2184	56	134648	6	2723.4	0.0202261	7.08333	2.25	11	2	0.567998	0.465791
12	ENSG00000186081.11	KRT5	52514574	52520687	296	3.33008	159	3.35827	RAE	-	0.583333	2.25469	56	6113	5	528.25	0.0864142	5.5	2.07143	6	3.66667	0.567992	0.573644
9	ENSG00000197859.9	ADAMTSL2	133532163	133575519	498	2.18959	256	2.04049	RAE	+	0.611111	5.17661	56	43356	7	1590.55	0.0366859	3.77778	1.77778	8	1.5	0.567659	0.546114
5	ENSG00000135074.15	ADAM19	157395595	157575775	468	2.37353	234	1.97607	RAE	-	0.555556	5.93394	56	180180	7	3176.18	0.0176278	4	1.8	33	2.18182	0.567544	0.33136
12	ENSG00000013573.16	DDX11	31073847	31104791	424	3.8653	211	3.50314	RAE	+	0.5	9.98146	56	30944	4	691.25	0.0223387	0	0	24	2.20833	0.567132	0.375562
17	ENSG00000184640.17	2022-09-09	77280568	77500596	511	1.75446	253	1.24201	RAE	+	0.555556	42.6247	56	220028	7	12066.9	0.0548425	0	0	0	0	0.56706	0.670365
3	ENSG00000173193.13	PARP14	122680617	122730840	388	1.94672	204	1.23193	RAE	+	0.5	13.4372	56	50223	6	867.429	0.0172715	6	2.22222	18	2.83333	0.566667	0.459126
2	ENSG00000178623.11	GPR35	240605430	240631259	518	0.791237	259	1.01518	RAE	+	0.583333	1.93677	56	25829	5	725.214	0.0280775	16.2222	2.88889	4	2.25	0.566548	0.573644
2	ENSG00000182551.13	ADI1	3497428	3517747	355	3.64811	165	3.60377	RAE	-	0.555556	33.9581	56	20319	4	539.75	0.0265638	11.75	2.85	13	2.07692	0.56652	0.565304
1	ENSG00000131697.17	NPHP4	5862810	5992362	465	1.01785	235	0.78699	RAE	-	0.555556	6.00953	56	129552	5	1089.38	0.00840883	19.2	3.2	10	2	0.566429	0.653279
10	ENSG00000203867.7	RBM20	110644396	110839469	458	1.36523	220	1.10926	RAE	+	0.611111	1.33646	56	195073	7	6040.61	0.0309659	2.9	1.5	23	1.95652	0.565955	0.48839
8	ENSG00000181085.14	MAPK15	143716258	143722458	261	1.92107	147	1.59757	RAE	+	0.777778	1.7541	56	6200	6	327.111	0.0527599	0	0	1	1	0.565561	0.659972
12	ENSG00000235162.8	C12orf75	105235289	105396097	459	2.07357	220	2.18689	RAE	+	0.527778	8.90849	56	160808	7	1403.98	0.00873078	7.28571	2.14286	15	2.86667	0.565529	0.453543
11	ENSG00000149503.12	INCENP	62123972	62153163	433	1.16124	212	1.43232	RAE	+	0.527778	5.4477	56	29191	4	889.053	0.0304564	11.9167	2.75	11	2.18182	0.565521	0.568113
19	ENSG00000161551.14	ZNF577	51804815	51887976	428	1.08358	213	0.772254	RAE	-	0.583333	7.81105	56	83161	3	671.6	0.0080759	67.0455	6.68182	8	6.625	0.565064	0.763739
1	ENSG00000243709.1	LEFTY1	225886281	225911382	205	0.958695	127	1.62262	RAE	-	0.527778	0.943485	56	25101	5	1752.53	0.0698191	4.875	2	8	3.375	0.564995	0.573644
12	ENSG00000059804.15	SLC2A3	7919229	7936275	361	1.9396	191	1.37475	RAE	-	0.527778	32.9175	56	17046	5	1695.07	0.0994407	5.75	1.75	7	2.42857	0.564802	0.573644
20	ENSG00000196756.11	SNHG17	38420587	38435353	359	1.59073	166	1.15687	RAE	-	0.527778	23.1514	56	14766	4	774.588	0.0524576	0	0	6	3.83333	0.564714	0.658567
15	ENSG00000182117.5	NOP10	34341712	34343177	242	3.40708	116	3.27794	RAE	-	0.597222	121.686	56	1465	5	654.364	0.446665	4.875	1.875	4	3.75	0.56471	0.566146
2	ENSG00000144485.10	HES6	238238266	238240662	386	2.05583	175	1.24097	RAE	-	0.555556	7.98027	56	2396	6	663.625	0.276972	5.57143	1.85714	2	2.5	0.564688	0.405576
11	ENSG00000185201.16	IFITM2	307630	309395	398	5.62227	204	4.97663	RAE	+	0.555556	209.299	56	1765	5	1078.89	0.611268	8.4375	2.3125	1	7	0.564605	0.487176
19	ENSG00000197013.9	ZNF429	21505563	21556270	347	2.0341	167	1.894	RAE	+	0.555556	2.45429	56	50707	4	763.333	0.0150538	25.15	4.65	6	2.83333	0.564565	0.681351
2	ENSG00000122085.16	MTERF4	241072168	241102332	394	2.29083	197	2.47651	RAE	-	0.611111	12.6549	56	30164	5	710.846	0.023566	0	0	7	3.14286	0.564484	0.573644
11	ENSG00000184232.8	OAF	120210766	120230332	388	1.94672	215	1.64529	RAE	+	0.666667	32.6189	56	19566	7	2121.89	0.108448	2.75	1.5	5	3	0.563809	0.628532
7	ENSG00000161036.12	LRWD1	102464928	102473117	317	2.72704	166	0.998179	RAE	+	0.472222	14.1509	56	8189	5	505.7	0.0617536	15	3	1	8	0.563156	0.617886
6	ENSG00000204520.12	MICA	31399783	31415315	454	3.38867	239	3.54232	RAE	+	0.555556	24.2374	56	15532	7	826.087	0.0531861	3.52381	1.52381	7	7.14286	0.56312	0.662313
12	ENSG00000135390.17	ATP5G2	53632725	53677408	370	2.14529	200	1.86659	RAE	-	0.527778	147.422	56	44683	7	961.474	0.0215177	22.2105	3.68421	0	0	0.562695	0.700616
9	ENSG00000198680.4	TUSC1	25676388	25678440	440	1.773	217	1.07588	RAE	-	1	19.1544	56	2052	4	1221.71	0.595377	7.4	2.2	4	1.5	0.562676	0.45855
15	ENSG00000175265.17	GOLGA8A	34379070	34437466	455	4.29068	215	3.82004	RAE	-	0.472222	41.7219	56	58396	7	565.053	0.00967622	13.6667	2.33333	6	4	0.562489	0.597246
6	ENSG00000231226.1	TRIM31-AS1	30105242	30114724	195	1.91335	93	0.903905	RAE	+	0.583333	0	27	9482	6	483.5	0.0509914	0	0	1	3	0.562424	0.650562
1	ENSG00000168528.11	SERINC2	31409564	31434680	399	3.7641	209	4.04911	RAE	+	0.555556	3.99778	56	25116	7	1093.33	0.0435313	1.9	1.3	32	2.09375	0.562237	0.603792
7	ENSG00000122783.16	C7orf49	135092362	135170795	433	2.35429	228	1.76203	RAE	-	0.583333	7.96659	56	78433	5	1213.64	0.0154736	96.9412	7.64706	0	0	0.562097	0.573644
2	ENSG00000151692.14	RNF144A	6917391	7068286	507	1.60337	256	1.19158	RAE	+	0.638889	12.1274	56	150895	6	5786.29	0.0383465	3.2	1.6	36	1.61111	0.561996	0.561142
1	ENSG00000186715.10	MST1L	16754909	16770237	117	4.23915	55	2.36649	RAE	-	0.472222	0.878562	56	15328	7	337.714	0.0220325	0	0	2	3.5	0.561973	0.405576
12	ENSG00000170523.3	KRT83	52314300	52321398	71	2.86928	26	1.91978	RAE	-	0.555556	0.0191777	31	7098	2	582	0.0819949	19.2222	3.66667	4	2.25	0.561909	0.669385
3	ENSG00000161217.11	PCYT1A	196214221	196287957	483	1.5481	235	1.06722	RAE	-	0.527778	24.1075	56	73736	7	1268.87	0.0172083	5.78571	2.07143	9	3	0.561866	0.416458
1	ENSG00000155380.11	SLC16A1	112911846	112956353	348	0.792044	169	0.887145	RAE	-	0.527778	12.2189	56	44507	5	864.13	0.0194156	7.66667	2.33333	20	2.15	0.561558	0.486229
11	ENSG00000151498.11	ACAD8	134253494	134265855	408	1.16408	207	1.23333	RAE	+	0.5	18.8899	56	12361	5	760	0.0614837	7.61538	2.38462	4	4	0.56154	0.566146
9	ENSG00000165269.12	AQP7	33383178	33402682	413	0.82171	205	0.900451	RAE	-	0.472222	1.76164	56	19504	4	2360	0.121001	4.45455	1.90909	15	3	0.561399	0.363572
1	ENSG00000159423.16	ALDH4A1	18871429	18902781	502	1.30966	255	0.863917	RAE	-	0.666667	20.3833	56	31352	4	848.077	0.0270502	14.0667	3.13333	8	2.125	0.561112	0.603201
16	ENSG00000087245.12	MMP2	55389699	55506691	506	2.4136	255	2.51675	RAE	+	0.611111	102.638	56	116992	7	2725.76	0.0232987	5.53846	2	7	3	0.561015	0.392637
20	ENSG00000275620.1	FLJ16779	63253977	63261615	185	1.94864	87	1.55586	RAE	+	0.527778	0.153189	56	7638	6	383.429	0.0502001	0	0	1	3	0.560988	0.646255
20	ENSG00000089199.9	CHGB	5911429	5925361	363	1.72339	191	2.47808	RAE	+	0.583333	1.29201	56	13932	6	600	0.0430663	4	1.55556	15	1.53333	0.560792	0.600468
19	ENSG00000004776.12	HSPB6	35754871	35758079	140	3.07936	64	3.24955	RAE	-	0.972222	47.2537	56	3208	7	492	0.153367	5.14286	1.85714	1	6	0.560702	0.370407
12	ENSG00000074527.11	NTN4	95657806	95791152	518	2.15372	258	2.17111	RAE	-	0.527778	18.021	56	133346	7	1452.88	0.0108956	7.2	2.13333	11	1.63636	0.560599	0.450937
19	ENSG00000161249.20	DMKN	35497219	35513658	470	2.31307	236	2.34265	RAE	-	0.527778	6.81081	56	16439	6	454.545	0.0276504	0	0	3	1.33333	0.560452	0.494327
1	ENSG00000189337.16	KAZN	13892791	15118043	548	1.53389	278	1.62094	RAE	+	0.583333	9.19711	56	1225252	7	10222.5	0.00834318	13.6	2.4	6	1.83333	0.560246	0.595892
12	ENSG00000136044.11	APPL2	105173295	105236238	408	1.91307	196	1.51917	RAE	-	0.5	24.5609	56	62943	5	1631.86	0.0259261	7.28571	2.14286	15	2.86667	0.560201	0.453543
10	ENSG00000107551.20	RASSF4	44959791	44995891	406	2.14209	209	1.87494	RAE	+	0.638889	32.0234	56	36100	5	2600.74	0.0720428	6	2	6	3.83333	0.559473	0.573644
2	ENSG00000144230.16	GPR17	127645863	127652639	477	2.06729	241	1.4563	RAE	+	0.333333	8.82914	56	6776	5	1126	0.166175	2.28571	1.42857	19	2.31579	0.559472	0.573644
16	ENSG00000197562.9	RAB40C	589356	629272	332	2.23342	180	1.98733	RAE	+	0.527778	24.7228	56	39916	4	1534	0.0384307	11.3333	2.66667	8	2.5	0.559466	0.55989
14	ENSG00000169413.2	RNASE6	20781050	20782467	220	0.797366	108	1.20682	RAE	+	1	7.20474	55	1417	4	350.286	0.247202	10.6667	2.66667	2	2.5	0.55917	0.544326
6	ENSG00000186470.13	BTN3A2	26365158	26378320	436	1.19697	220	1.13919	RAE	+	0.611111	12.7111	56	13162	4	604.667	0.0459403	6.93333	2.13333	19	4.84211	0.559062	0.441463
17	ENSG00000173821.19	RNF213	80260865	80398786	519	1.26458	257	1.38857	RAE	+	0.5	17.8952	56	137921	5	1229.77	0.00891646	19.7857	3.5	7	1.85714	0.558982	0.676186
15	ENSG00000103740.9	ACSBG1	78167467	78245688	403	1.9302	204	1.4579	RAE	-	0.555556	0.557533	56	78221	5	1986.67	0.0253981	0	0	6	2.5	0.558344	0.573644
9	ENSG00000204001.9	LCN8	136754385	136758543	89	1.44841	43	1.43088	RAE	-	0.527778	0.0398528	53	4158	4	447.5	0.107624	0	0	3	1.66667	0.558194	0.494327
1	ENSG00000117395.12	EBNA1BP2	43164174	43270936	386	0.83061	176	0.817402	RAE	-	0.611111	28.4087	56	106762	7	1393.11	0.0130488	8.94118	2.58824	5	4	0.557967	0.543311
17	ENSG00000169738.7	DCXR	82035135	82037732	132	4.25894	85	3.7822	RAE	-	0.972222	84.446	56	2597	4	570	0.219484	14.3125	2.9375	1	7	0.557831	0.606652
3	ENSG00000178053.17	MLF1	158571162	158607252	429	1.99476	213	1.85438	RAE	+	0.583333	6.26989	56	36090	6	703.909	0.0195043	6.55556	2.11111	12	2.5	0.557531	0.428368
7	ENSG00000122786.19	CALD1	134744251	134970728	445	0.908846	233	0.744654	RAE	+	0.583333	86.3983	56	226477	7	4635.26	0.0204668	3.22222	1.66667	32	1.53125	0.557279	0.345225
3	ENSG00000012223.12	LTF	46435644	46485234	424	3.23037	220	3.02505	RAE	-	0.638889	0.985687	56	49590	7	1121.83	0.0226222	7.21429	2.07143	5	3.4	0.557096	0.45158
16	ENSG00000102854.15	MSLN	760761	768865	173	3.57774	100	2.75564	RAE	+	0.5	0.43121	56	8104	3	439	0.0541708	16	4	4	2.75	0.557015	0.632808
14	ENSG00000126790.11	L3HYPDH	59460362	59484430	386	1.56574	181	0.88004	RAE	-	0.694444	11.672	56	24068	7	676.615	0.0281127	3.42857	1.71429	11	2.90909	0.557014	0.455712
9	ENSG00000147853.16	AK3	4709558	4742043	520	2.72956	259	2.10853	RAE	-	0.583333	43.2289	56	32485	5	954.158	0.0293723	13.75	2.75	4	2	0.55696	0.573644
1	ENSG00000196754.10	S100A2	153561107	153567890	87	1.83743	42	1.48557	RAE	-	0.472222	1.27985	56	6783	3	1383	0.203892	17.5625	3.1875	2	7	0.556953	0.651418
3	ENSG00000091513.14	TF	133745955	133779006	439	2.85644	221	2.62005	RAE	+	0.666667	3.59666	56	33051	7	1200	0.0363075	5.27273	2	4	2.5	0.55695	0.542228
19	ENSG00000160439.15	RDH13	55039107	55071291	484	2.95609	245	2.46668	RAE	-	0.5	4.73243	56	32184	7	805.556	0.0250297	5.5	2	6	3.33333	0.556712	0.415309
16	ENSG00000187193.8	MT1X	56682423	56684196	383	4.4918	199	4.62705	RAE	+	0.583333	134.601	56	1773	3	481.125	0.271362	8.05263	2.47368	6	3	0.55654	0.519896
5	ENSG00000048162.20	NOP16	176383937	176388975	321	1.32158	152	0.909961	RAE	-	0.527778	14.8071	56	5038	4	692.615	0.137478	10.75	2.5	3	3.33333	0.556472	0.525952
19	ENSG00000186529.15	CYP4F3	15640896	15662825	393	2.16941	205	2.08906	RAE	+	0.611111	0.451163	56	21929	4	764.667	0.0348701	39.0625	4.4375	1	2	0.556429	0.52912
2	ENSG00000125618.16	PAX8	113215996	113278950	476	5.35996	229	4.7126	RAE	-	0.638889	1.1558	56	62954	7	1464	0.0232551	3.42857	1.71429	15	2.33333	0.555985	0.388577
6	ENSG00000203799.12	CCDC162P	109165830	109355063	468	2.40463	229	1.29043	RAE	+	0.583333	0.20816	56	189233	4	3864.37	0.0204212	0	0	23	2.47826	0.555615	0.354225
10	ENSG00000107593.16	PKD2L1	100288153	100330486	47	0.780478	18	1.69464	RAE	-	0.5	0.0651516	54	42333	3	1600	0.0377956	31.4	3.26667	5	2.4	0.555528	0.628532
8	ENSG00000120915.13	EPHX2	27490778	27545564	274	3.11388	138	2.71269	RAE	+	0.555556	15.1317	56	54786	4	772.857	0.0141068	16.5	3.21429	14	2.85714	0.555004	0.639338
7	ENSG00000133574.9	GIMAP4	150567276	150573955	146	0.921501	77	1.01518	RAE	+	0.75	15.9854	56	6679	5	1254.5	0.187828	2.5	1.5	12	4.41667	0.554451	0.573644
20	ENSG00000130702.15	LAMA5	62307954	62367312	505	2.49224	257	1.92668	RAE	-	0.555556	45.1572	56	59358	7	1469.02	0.0247485	3.66667	1.66667	13	2.53846	0.554394	0.411002
4	ENSG00000163293.11	NIPAL1	47914205	48040173	444	1.27349	219	1.14835	RAE	+	0.527778	0.328323	56	125968	7	788.25	0.00625754	0	0	6	2.83333	0.553758	0.681351
10	ENSG00000148677.6	ANKRD1	90912095	90921276	257	1.93701	123	1.4894	RAE	-	0.777778	0.505562	56	9181	4	376.333	0.0409905	9.75	2.58333	8	1.75	0.553737	0.54216
1	ENSG00000143382.14	ADAMTSL4	150549368	150560894	427	1.03716	234	1.10363	RAE	+	0.583333	18.0215	56	11526	7	907.364	0.0787232	1.6	1.2	11	4.36364	0.553492	0.763062
6	ENSG00000124772.11	CPNE5	36740774	36840002	512	1.74923	260	1.59051	RAE	-	0.611111	4.63721	56	99228	7	2436.7	0.0245566	4.2	1.8	9	2.66667	0.553428	0.407865
5	ENSG00000181104.6	F2R	76716042	76735781	196	2.86405	109	2.63782	RAE	+	0.583333	8.53622	56	19739	7	439.867	0.0222841	3	1.66667	20	2.85	0.553143	0.374813
21	ENSG00000156265.15	MAP3K7CL	29077470	29175889	429	1.70643	226	1.3482	RAE	+	0.527778	2.63485	56	98419	4	1270.9	0.0129132	14	3.33333	17	2.35294	0.553118	0.602355
14	ENSG00000165929.12	TC2N	91779750	91867536	310	1.07261	167	0.987014	RAE	-	0.583333	8.21854	56	87786	7	1026.67	0.0116951	5.55556	1.77778	22	2.22727	0.552891	0.389118
15	ENSG00000185043.10	CIB1	90229974	90233703	425	1.79965	213	1.42153	RAE	-	0.444444	108.737	56	3729	4	949.417	0.254604	5.64706	1.88235	7	3.28571	0.55283	0.39372
12	ENSG00000180861.9	LINC01559	13371088	13387167	27	0.963953	28	1.01518	RAE	-	0.694444	0	28	16079	3	1600.25	0.0995242	0	0	6	1.16667	0.552502	0.681351
8	ENSG00000147813.15	NAPRT	143574795	143578357	370	3.60047	184	3.75062	RAE	-	0.555556	46.4636	56	3562	4	649.625	0.182376	0	0	2	2.5	0.552455	0.405576
16	ENSG00000140830.8	TXNL4B	72044288	72094396	340	1.38878	183	0.89694	RAE	-	0.583333	8.94345	56	50108	5	1718.55	0.0342969	17.5385	2.46154	3	4	0.552323	0.523549
8	ENSG00000147419.17	CCDC25	27733310	27772653	391	1.62697	187	1.56355	RAE	-	0.583333	22.845	56	39343	4	780	0.0198256	22.625	3.125	7	3.85714	0.551908	0.640793
11	ENSG00000170290.3	SLN	107707377	107719693	192	1.08606	72	0.871449	RAE	-	0.666667	0.635996	56	12316	4	1200	0.0974342	6.9	1.9	9	1.55556	0.55186	0.44038
5	ENSG00000197208.5	SLC22A4	132294442	132344206	384	2.05239	206	1.72305	RAE	+	0.611111	1.98787	56	49764	7	763.226	0.0153369	6.2	2.2	7	3.28571	0.551678	0.452764
7	ENSG00000187260.15	WDR86	151375943	151410727	531	1.73585	270	1.88976	RAE	-	0.555556	3.17382	56	34784	7	757.146	0.0217671	5.41667	2.08333	6	2.5	0.551648	0.419537
1	ENSG00000143641.9	GALNT2	230057989	230282124	539	2.47933	270	2.28002	RAE	+	0.611111	20.0888	56	224135	5	9906.69	0.0441997	3.88889	1.66667	35	1.2	0.551648	0.573644
19	ENSG00000142449.12	FBN3	8065401	8149846	290	1.6869	115	1.65328	RAE	-	0.527778	0.0850204	56	84445	7	662.5	0.00784534	7.52941	2.23529	10	2	0.551539	0.462746
20	ENSG00000100997.18	ABHD12	25294742	25390983	416	3.9049	207	3.26944	RAE	-	0.527778	36.3229	56	96241	4	2898.96	0.0301218	8.58333	2.25	22	2.13636	0.550935	0.479167
7	ENSG00000130429.12	ARPC1B	99374248	99394801	185	1.28004	81	1.41008	RAE	+	0.5	50.2672	56	20553	6	954.83	0.046457	6.71429	2	4	4	0.550338	0.566146
12	ENSG00000135090.13	TAOK3	118149800	118372945	314	3.92049	171	3.21585	RAE	-	0.527778	15.2335	56	223145	7	1620.9	0.00726387	9.42857	2.42857	7	2.57143	0.550211	0.515768
20	ENSG00000228340.5	MIR646HG	60087839	60527458	505	2.95329	255	2.41345	RAE	+	0.638889	0.17135	56	439619	7	2466.34	0.00561017	0	0	6	1.83333	0.549856	0.681351
11	ENSG00000182272.11	B4GALNT4	369803	382116	352	2.24015	181	1.75326	RAE	+	0.75	4.66075	56	12313	7	417.091	0.033874	6.06667	2.06667	3	3	0.549742	0.494327
12	ENSG00000179195.15	ZNF664	123973122	124015439	387	1.05169	177	0.919508	RAE	+	0.638889	45.7291	56	42317	5	2678.16	0.063288	4.14286	1.85714	9	3	0.54957	0.573644
15	ENSG00000170776.21	AKAP13	85380570	85749358	520	2.77153	263	2.8896	RAE	+	0.555556	20.3245	56	368788	6	5298.27	0.0143667	5	2.11111	30	1.66667	0.549482	0.426034
16	ENSG00000141013.16	GAS8	90019628	90044975	504	0.968765	253	1.13789	RAE	+	0.472222	9.86602	56	25347	6	575.273	0.0226959	7.5	2.33333	6	4	0.549481	0.486229
16	ENSG00000008517.16	IL32	3065296	3082192	446	1.2147	215	0.787641	RAE	+	0.5	9.49282	56	16896	7	517.647	0.0306373	4.66667	1.77778	6	3	0.549412	0.485159
6	ENSG00000124615.17	MOCS1	39899577	39934551	386	1.07565	200	1.24097	RAE	-	0.638889	15.5721	56	34974	5	1061	0.0303368	5.55556	2	15	1.6	0.549185	0.481367
6	ENSG00000135318.11	NT5E	85449583	85495791	356	1.67323	171	1.29026	RAE	+	0.611111	9.81716	56	46208	7	1553.79	0.0336261	2.4	1.4	17	1.94118	0.54909	0.516948
3	ENSG00000163931.15	TKT	53224706	53256031	490	1.75039	245	2.17101	RAE	-	0.5	87.5346	56	31325	4	1529.9	0.0488395	6.21429	2.07143	16	2.1875	0.549058	0.416966
6	ENSG00000204623.9	ZNRD1ASP	30001010	30061253	467	0.947218	225	1.09463	RAE	-	0.638889	1.87639	56	60243	7	498.286	0.00827126	0	0	5	5.4	0.549026	0.628532
10	ENSG00000185904.11	LINC00839	42475542	42495336	346	1.53796	181	1.53495	RAE	+	0.583333	1.42742	54	19794	6	882	0.044559	0	0	1	4	0.549019	0.610346
1	ENSG00000163866.8	SMIM12	34712736	34859816	543	2.15948	273	1.37702	RAE	-	0.638889	8.34823	56	147080	7	1852.51	0.0125953	8.5	2.1	7	2.71429	0.548972	0.489206
3	ENSG00000176945.16	MUC20	195720881	195741123	474	3.42166	234	2.59522	RAE	+	0.527778	4.92107	56	20242	5	845.333	0.0417614	4.33333	1.83333	15	2.93333	0.548837	0.573644
22	ENSG00000237438.7	CECR7	17036569	17060825	367	2.22984	185	2.05259	RAE	+	0.611111	1.89289	56	24256	7	475.778	0.0196148	0	0	2	2	0.548771	0.405576
11	ENSG00000006071.12	ABCC8	17392884	17476845	462	1.70764	248	1.28452	RAE	-	0.611111	1.53815	56	83961	7	2566.95	0.0305731	2.77778	1.44444	15	2.06667	0.547704	0.483942
16	ENSG00000260565.6	ERVK13-1	2660348	2673444	300	4.00098	155	3.42481	RAE	-	0.527778	7.59097	56	13096	4	691.067	0.0527693	0	0	5	4.8	0.547608	0.628532
22	ENSG00000183963.18	SMTN	31080449	31104624	458	1.42877	236	1.03113	RAE	+	0.638889	54.7936	56	24175	4	1420.75	0.0587696	10.875	2.75	4	3.25	0.547362	0.566146
1	ENSG00000162551.13	ALPL	21509371	21578412	478	2.56335	247	2.25306	RAE	+	0.527778	9.58222	56	69041	7	1816	0.0263032	2.9	1.5	17	2.17647	0.547293	0.432678
1	ENSG00000064886.13	CHI3L2	111200770	111243440	395	3.18527	194	3.54658	RAE	+	0.583333	0.895464	56	42670	7	1246	0.0292008	2.8	1.6	12	2.33333	0.547205	0.468165
22	ENSG00000093072.15	CECR1	17178789	17221989	505	3.96183	257	3.59228	RAE	-	0.5	8.84906	56	43200	7	583.333	0.0135031	27.9	3.9	0	0	0.546812	0.743453
16	ENSG00000166473.17	PKD1L2	81100878	81220370	529	2.84623	272	2.64427	RAE	-	0.5	0.561219	56	119492	7	1730.43	0.0144816	0	0	3	1.33333	0.546379	0.494327
19	ENSG00000007129.17	CEACAM21	41549517	41586844	252	1.82051	127	1.20778	RAE	+	0.611111	0.690816	55	37327	7	961.96	0.0257712	3.33333	1.55556	13	2.84615	0.546229	0.425702
7	ENSG00000158525.15	CPA5	130344815	130368730	88	1.80607	31	0.833093	RAE	+	0.583333	0.0302129	46	23915	7	871.5	0.0364416	3.625	1.625	7	3.57143	0.545831	0.544195
8	ENSG00000170323.8	FABP4	81478418	81483263	252	1.12756	130	1.0586	RAE	-	0.527778	17.4776	56	4845	2	3298	0.680702	0	0	4	1.25	0.54571	0.566146
11	ENSG00000085117.11	CD82	44564426	44620363	465	1.75326	241	1.29234	RAE	+	0.583333	17.3032	56	55937	4	4378.42	0.0782741	5.5	1.9	12	2.58333	0.545696	0.385126
3	ENSG00000152952.11	PLOD2	146069439	146163653	384	0.877635	186	0.903905	RAE	-	0.555556	13.7687	56	94214	6	1780.77	0.0189013	5.1	1.9	18	2	0.545236	0.368343
5	ENSG00000249201.2	CTD-3080P12.3	1173140	1178605	59	1.17405	14	2.89676	RAE	-	0.444444	0.284616	51	5465	3	400	0.073193	0	0	7	2.28571	0.545159	0.725849
20	ENSG00000234684.6	SDCBP2-AS1	1325404	1378734	507	1.47421	262	1.3204	RAE	+	0.555556	2.07827	56	53330	4	2011.96	0.0377266	0	0	7	3	0.545121	0.55529
8	ENSG00000155926.13	SLA	133036723	133103054	515	1.40872	255	1.17382	RAE	-	0.583333	3.91093	56	66331	5	1698.96	0.0256133	4.66667	2	31	2.29032	0.54506	0.423127
13	ENSG00000224429.7	LINC00539	21303514	21348721	433	1.06042	221	0.772534	RAE	-	0.611111	0.480905	56	45207	7	485.714	0.0107442	0	0	4	2	0.544882	0.566146
9	ENSG00000160360.12	GPSM1	136327475	136359479	432	1.57028	211	1.16232	RAE	+	0.583333	15.1974	56	32004	7	1175.95	0.0367438	4	2	4	2.5	0.544841	0.546816
19	ENSG00000142512.14	SIGLEC10	51410020	51417803	343	1.36856	168	1.56397	RAE	-	0.527778	1.88234	56	7783	7	600	0.0770911	2.2	1.4	6	2.5	0.544639	0.681351
1	ENSG00000134201.10	GSTM5	109712254	109775428	450	4.5588	226	4.05817	RAE	+	0.611111	7.11315	56	63174	6	1105.46	0.0174987	9.89474	2.31579	6	2.16667	0.544452	0.52805
12	ENSG00000135677.10	GNS	64713444	64759447	411	1.53832	210	1.70509	RAE	-	0.527778	48.3105	56	46003	4	623.261	0.0135483	13.8571	3	17	2.76471	0.544419	0.600257
7	ENSG00000164850.14	GPER1	1082207	1093815	453	1.93657	225	1.5922	RAE	+	0.555556	9.11026	56	11608	6	1122.26	0.09668	2.6	1.4	8	2.75	0.544351	0.737218
11	ENSG00000132256.18	TRIM5	5663556	5938619	534	1.42116	262	1.52148	RAE	-	0.583333	9.06641	56	275063	7	1094.12	0.0039777	9.07692	2.61538	7	2.57143	0.544289	0.548454
2	ENSG00000118004.17	COLEC11	3594831	3644644	95	1.45185	37	2.51536	RAE	+	0.583333	1.97816	56	49813	6	641.357	0.0128753	8.73333	2.33333	9	1.77778	0.544003	0.497395
3	ENSG00000163959.9	SLC51A	196211486	196243178	481	1.63401	237	1.13427	RAE	+	0.527778	1.69683	56	31692	7	800	0.025243	4.5	1.78571	7	3.14286	0.543673	0.418024
14	ENSG00000258986.6	TMEM179	104474677	104605647	438	1.70225	221	1.18972	RAE	-	0.638889	0.13092	56	130970	7	2015.67	0.0153903	12.8571	2.28571	3	2.33333	0.543447	0.494327
19	ENSG00000099800.7	TIMM13	2425623	2427637	361	1.09309	175	0.827023	RAE	-	0.861111	50.6695	56	2014	5	559.857	0.277983	3.42857	1.71429	5	3.6	0.543407	0.573644
10	ENSG00000119943.12	PYROXD2	98383564	98415184	359	3.0297	163	1.92134	RAE	-	0.583333	7.19018	56	31620	4	979.056	0.0309632	8.57143	2.28571	15	2.8	0.543372	0.488296
6	ENSG00000164694.16	FNDC1	159169396	159272109	393	3.07658	186	2.81583	RAE	+	0.611111	0.553666	56	102713	6	601.778	0.00585883	10.3636	2.36364	13	1.38462	0.542963	0.537964
1	ENSG00000143369.14	ECM1	150508061	150513789	404	2.75158	201	3.22907	RAE	+	0.888889	15.4606	56	5728	4	344.455	0.0601352	8.25	2.375	6	3.5	0.542472	0.496819
6	ENSG00000180822.11	PSMG4	3231402	3303373	442	1.49742	229	1.11789	RAE	+	0.583333	3.97972	56	71971	7	1628.92	0.022633	3.36364	1.72727	11	2.81818	0.54226	0.380009
1	ENSG00000217801.9	RP11-465B22.3	1059733	1069355	374	1.2954	187	1.35225	RAE	+	0.527778	1.32613	56	9622	7	409.171	0.0425245	0	0	0	0	0.542107	0.595506
17	ENSG00000121064.12	SCPEP1	56978104	57006768	411	1.48521	204	1.19965	RAE	+	0.555556	72.8844	56	28664	6	463	0.0161527	7.4375	2.3125	8	2.375	0.542094	0.480409
16	ENSG00000188897.8	CTD-3088G3.8	11359844	11523588	546	1.56954	276	1.35264	RAE	-	0.527778	0.466108	56	163744	6	1413.04	0.00862959	62.8571	5.42857	0	0	0.541774	0.737218
22	ENSG00000100243.20	CYB5R3	42617839	42649568	457	1.17918	236	1.03113	RAE	-	0.5	139.836	56	31729	4	2042.5	0.0643733	4.11111	1.88889	22	2.5	0.541723	0.357921
8	ENSG00000169085.11	C8orf46	66460002	66518524	372	1.38556	191	1.6161	RAE	+	0.583333	2.40135	56	58522	4	1481.25	0.025311	83.25	6.58333	0	0	0.54166	0.418867
1	ENSG00000162877.12	PM20D1	205828021	205850132	162	1.458	76	1.21324	RAE	-	0.555556	0.256043	56	22111	5	697.583	0.0315492	6	1.85714	13	2.23077	0.541649	0.494944
22	ENSG00000100296.13	THOC5	29505878	29554254	432	2.26082	212	1.99147	RAE	-	0.472222	11.4142	56	48376	4	691.125	0.0142865	31.25	3.75	5	4.8	0.541593	0.628532
11	ENSG00000182208.13	MOB2	1469961	1501247	328	1.34024	180	1.14585	RAE	-	0.638889	36.853	56	31286	4	1985.61	0.0634665	5.61538	1.92308	13	1.76923	0.54155	0.391994
3	ENSG00000160145.15	KALRN	124080022	124723787	544	2.0602	272	1.89371	RAE	+	0.583333	3.90041	56	643765	7	6748.41	0.0104827	4.18182	1.81818	29	1.37931	0.54139	0.337179
8	ENSG00000180155.19	LYNX1	142771196	142777810	389	1.71489	206	1.72305	RAE	-	0.611111	23.52	56	6614	7	575.75	0.0870502	3.2	1.6	3	4	0.541361	0.494327
3	ENSG00000152642.10	GPD1L	32105688	32168713	411	3.06077	215	2.53357	RAE	+	0.527778	27.4349	56	63025	7	1521.74	0.024145	4.93333	1.86667	6	1.83333	0.541233	0.402575
8	ENSG00000046889.18	PREX2	67952117	68237030	535	1.04958	271	0.786059	RAE	+	0.583333	4.57486	56	284913	7	3085.76	0.0108306	5.71429	2	11	1	0.541186	0.396122
9	ENSG00000136819.15	C9orf78	129827289	129835863	209	4.26474	105	3.46123	RAE	-	0.5	26.385	56	8574	5	859.273	0.100218	2	1.33333	29	3.24138	0.541031	0.573644
12	ENSG00000057704.12	TMCC3	94567123	94650562	488	1.35878	256	1.24303	RAE	-	0.527778	7.32282	56	83439	6	2654.38	0.0318122	3.09091	1.63636	19	1.52632	0.540875	0.497659
12	ENSG00000111341.9	MGP	14881180	14885926	294	5.63583	143	4.65991	RAE	-	0.583333	309.392	56	4746	4	638	0.134429	6.92857	1.92857	6	2.66667	0.54086	0.44126
13	ENSG00000102699.5	PARP4	24420925	24512810	452	2.00729	230	1.91097	RAE	-	0.527778	23.8095	56	91885	4	607.778	0.00661455	36.9167	4.41667	6	2.5	0.540458	0.681351
5	ENSG00000170231.15	FABP6	160187366	160238735	276	1.13384	112	1.25038	RAE	+	0.5	0.325785	47	51369	6	703.115	0.0136875	6.23077	2.07692	15	2.4	0.540371	0.417981
14	ENSG00000054654.16	SYNE2	63852982	64226433	502	1.88941	250	1.55707	RAE	+	0.527778	14.8129	56	373451	7	2601.57	0.00696631	6	2.13333	12	1.16667	0.54012	0.433342
16	ENSG00000268388.5	FENDRR	86474528	86509099	447	1.48663	224	1.45618	RAE	-	0.777778	0.628302	56	34571	7	855.804	0.024755	0	0	1	3	0.539908	0.411096
13	ENSG00000136144.11	RCBTB1	49531945	49585583	393	1.29926	206	1.21156	RAE	-	0.5	16.498	56	53638	4	1219.21	0.0227303	18.2857	3	6	2.66667	0.539408	0.620356
12	ENSG00000111696.11	NT5DC3	103770452	103841197	448	3.51137	227	2.58592	RAE	-	0.555556	5.10315	56	70745	6	1232.29	0.0174188	5.7	2.1	11	2.27273	0.539362	0.423293
5	ENSG00000225138.7	CTD-2228K2.7	473235	480665	455	5.02627	251	4.51221	RAE	+	0.472222	14.1323	56	7430	6	575	0.077389	0	0	0	0	0.539186	0.737218
1	ENSG00000125945.14	ZNF436	23359447	23368386	267	1.14865	135	0.987306	RAE	-	0.583333	10.1341	56	8939	4	669.438	0.0748895	5.84615	2	9	3.11111	0.539164	0.401841
20	ENSG00000124102.4	PI3	45174875	45176544	145	4.59727	76	3.98609	RAE	+	1	0.677057	56	1669	3	200	0.119832	21.5	3.5	1	2	0.539077	0.69395
12	ENSG00000073060.15	SCARB1	124776855	124882668	491	1.35966	251	1.15386	RAE	-	0.527778	17.9754	56	105813	7	2426.67	0.0229335	3.2	1.6	13	1.84615	0.538947	0.384691
12	ENSG00000256660.5	CLEC12B	10010626	10018619	124	1.24864	50	1.10926	RAE	+	0.722222	0.0710788	55	7993	4	300	0.0375328	22.125	3.375	2	3	0.538802	0.554026
16	ENSG00000153446.15	C16orf89	5044121	5066110	409	1.37245	202	1.48092	RAE	-	0.527778	6.79462	56	21989	5	1146.6	0.0521443	7.9	1.9	5	2	0.538763	0.573644
1	ENSG00000134202.10	GSTM3	109733931	109741038	396	4.47942	203	3.57802	RAE	-	0.638889	27.5417	56	7107	5	505.882	0.0711809	3.21429	1.64286	11	2.45455	0.538539	0.573644
9	ENSG00000165072.9	MAMDC2	70043580	70226970	390	0.831286	195	1.53141	RAE	+	0.583333	11.228	56	183390	7	2643.57	0.014415	3.8	1.8	16	1.9375	0.538475	0.33136
8	ENSG00000160886.13	LY6K	142700110	142702251	249	1.26915	138	0.947008	RAE	+	0.611111	0.778343	56	2141	4	472	0.220458	8.42857	2.14286	3	4.66667	0.538335	0.486939
5	ENSG00000113721.13	PDGFRB	150113836	150155872	478	1.80227	238	1.1812	RAE	-	0.638889	44.2522	56	42036	7	1794.58	0.0426916	2.55556	1.44444	8	2.875	0.53829	0.597144
10	ENSG00000155254.12	MARVELD1	97713172	97718152	243	0.904069	121	1.25621	RAE	+	0.555556	27.7683	56	4980	7	915.667	0.183869	1.33333	1.11111	6	2	0.538134	0.681351
3	ENSG00000188846.13	RPL14	40457291	40468587	253	2.38484	129	2.34979	RAE	+	0.527778	132.939	56	11296	5	503.857	0.0446049	5.5	2	7	3.42857	0.537586	0.573644
4	ENSG00000002549.12	LAP3	17577191	17607972	274	1.4675	155	1.08802	RAE	+	0.555556	37.4644	56	30781	4	1072.38	0.0348389	15	3	4	3	0.537462	0.566146
19	ENSG00000167468.16	GPX4	1103925	1106790	399	2.03174	181	1.53495	RAE	+	1	219.458	56	2865	4	861	0.300524	5	2	5	2.8	0.537443	0.392637
14	ENSG00000213145.9	CRIP1	105486316	105488947	273	2.19585	139	1.69201	RAE	+	0.638889	31.747	56	2631	7	529.176	0.201131	3.66667	1.66667	1	6	0.53741	0.299493
8	ENSG00000255050.1	RP11-661A12.9	143573489	143577268	326	4.12165	168	3.95514	RAE	+	0.583333	3.77815	56	3779	5	812.667	0.215048	0	0	0	0	0.537361	0.573644
5	ENSG00000186468.12	RPS23	82273357	82278577	363	2.24453	180	1.84098	RAE	-	0.5	202.806	56	5220	5	638.6	0.122337	4	2	4	3.75	0.537349	0.566146
2	ENSG00000152527.13	PLEKHH2	43637272	43767987	499	0.754418	252	0.858383	RAE	+	0.583333	9.0329	56	130715	7	875.821	0.00670024	6.63636	2.27273	9	2	0.537181	0.471002
6	ENSG00000112619.7	PRPH2	42696599	42722574	439	1.76257	204	1.52247	RAE	-	0.5	1.56831	56	25975	4	642.071	0.0247188	13.625	2.875	7	3.85714	0.537038	0.5964
7	ENSG00000204983.13	PRSS1	142749467	142753076	195	1.61485	101	1.28531	RAE	+	0.583333	2.57206	56	3609	4	441	0.122195	10.087	2.6087	2	2.5	0.536963	0.532855
1	ENSG00000081277.12	PKP1	201283451	201332993	407	3.20718	207	2.69678	RAE	+	0.638889	0.424304	56	49542	7	2147.69	0.0433508	1.5	1.16667	19	1.68421	0.536918	0.60206
1	ENSG00000204219.9	TCEA3	23381060	23424740	497	0.819725	247	0.946621	RAE	-	0.5	22.2776	56	43680	7	1146.25	0.0262419	2.83333	1.5	13	2.07692	0.536773	0.432022
1	ENSG00000160678.11	S100A1	153627925	153632033	364	2.79552	166	2.42636	RAE	+	0.833333	2.09367	56	4108	4	688.5	0.1676	8.77778	2.55556	2	2	0.536654	0.498647
14	ENSG00000197616.11	MYH6	23381989	23408277	234	2.24916	123	1.4894	RAE	-	0.611111	0.314839	56	26288	4	1014.33	0.0385854	11.3684	2.31579	7	2	0.536556	0.558435
19	ENSG00000182472.8	CAPN12	38733702	38769904	365	2.14744	186	1.96608	RAE	-	0.472222	0.876012	56	36202	7	824.538	0.022776	3.89474	1.78947	8	3	0.536552	0.381882
1	ENSG00000169242.11	EFNA1	155127459	155134857	357	0.911869	180	0.889742	RAE	+	0.555556	25.1104	56	7398	7	825.118	0.111533	2.2	1.4	4	3.5	0.536448	0.566146
5	ENSG00000278970.1	HEIH	180829953	180831364	63	2.8888	36	3.15809	RAE	-	0.5	50.6634	56	1411	4	471.333	0.334042	0	0	1	6	0.536367	0.354225
7	ENSG00000225792.1	AC004540.4	26372143	26376701	129	1.16449	65	1.46386	RAE	-	0.694444	0.975554	55	4558	6	340.125	0.0746215	0	0	0	0	0.53633	0.737218
6	ENSG00000204267.13	TAP2	32821832	32838780	527	2.23925	263	2.43888	RAE	-	0.638889	15.5633	56	16948	4	512.8	0.0302573	12.7273	3.09091	5	5.4	0.536326	0.582764
11	ENSG00000245248.7	USP2-AS1	119381777	119526664	307	3.84132	153	3.61003	RAE	+	0.555556	0.211749	55	144887	7	909.434	0.00627685	0	0	5	3.2	0.536261	0.628532
17	ENSG00000065325.12	GLP2R	9822205	9892102	244	1.34387	106	1.55658	RAE	+	0.583333	0.207585	55	69897	4	1212.5	0.017347	42.1111	4.66667	2	1	0.536094	0.405576
1	ENSG00000272512.1	RP11-54O7.17	995965	998051	239	1.02597	106	0.74892	RAE	-	0.583333	2.8585	56	2086	6	154	0.0738255	0	0	0	0	0.535644	0.737218
8	ENSG00000168484.12	SFTPC	22156912	22164479	292	1.54444	114	1.61761	RAE	+	0.722222	0.249747	55	7567	6	682.148	0.0901478	4	1.63636	4	3.5	0.535547	0.566146
19	ENSG00000074842.7	MYDGF	4657544	4670370	133	1.26585	60	0.999501	RAE	-	0.472222	77.8589	56	12826	4	739.467	0.0576537	0	0	4	2	0.535395	0.566146
10	ENSG00000120008.15	WDR11	120851345	120909524	467	0.775837	237	0.828611	RAE	+	0.611111	19.1944	56	58179	5	461.286	0.00792873	0	0	17	1.70588	0.53526	0.573644
15	ENSG00000261543.1	RP11-665J16.1	74152799	74179226	282	2.76717	132	2.37647	RAE	-	0.611111	0	14	26427	7	1055.58	0.0399434	0	0	0	0	0.535178	0.574719
16	ENSG00000179889.18	PDXDC1	14974590	15139339	498	1.86817	248	1.57662	RAE	+	0.472222	41.6321	56	164749	5	1364.1	0.00827989	12.5263	3.15789	8	3.875	0.534415	0.57894
3	ENSG00000227110.6	LMCD1-AS1	7952804	8611924	543	2.64187	273	2.31781	RAE	-	0.583333	0.194024	55	659120	5	3941.9	0.00598055	0	0	22	2.04545	0.534284	0.573644
2	ENSG00000134317.17	GRHL1	9951692	10002277	416	1.00152	212	1.18381	RAE	+	0.5	1.67594	56	50585	7	1039.76	0.0205548	3.4	1.6	13	1.76923	0.534122	0.346863
19	ENSG00000170889.13	RPS9	54200741	54249003	525	3.98365	269	3.34442	RAE	+	0.527778	308.977	56	48262	7	1637.51	0.0339296	4.6	1.8	4	4.5	0.533986	0.520084
1	ENSG00000117122.13	MFAP2	16974501	16980835	342	1.31144	177	1.14275	RAE	-	0.680555	5.13766	56	6334	7	537.143	0.0848031	1	1	13	3.07692	0.533797	0.779494
6	ENSG00000096696.13	DSP	7541574	7586717	481	0.832295	243	0.786759	RAE	+	0.555556	4.26077	56	45143	7	1118.8	0.0247835	3.0625	1.5625	11	3	0.533358	0.411564
7	ENSG00000164818.15	DNAAF5	726977	786475	406	1.06683	203	0.820535	RAE	+	0.555556	12.6165	56	59498	4	1343.12	0.0225743	0	0	12	2.91667	0.533139	0.378886
20	ENSG00000124143.10	ARHGAP40	38601933	38651035	331	1.49558	178	0.909474	RAE	+	0.583333	0.0741013	56	49102	7	292	0.00594681	7.5	2.25	8	1.5	0.533071	0.465791
6	ENSG00000112697.15	TMEM30A	75252923	75284968	154	1.29818	80	1.19158	RAE	-	0.611111	67.7883	56	32045	6	1551.11	0.0484042	4	1.71429	6	2.83333	0.532923	0.634691
18	ENSG00000267270.5	PARD6G-AS1	80147923	80178432	446	0.855799	221	0.832132	RAE	+	0.527778	0.704414	56	30509	7	517.091	0.0169488	0	0	2	2	0.532869	0.405576
5	ENSG00000145730.20	PAM	102753980	103031105	463	1.70196	223	2.02769	RAE	+	0.583333	37.4753	56	277125	7	3058.71	0.0110373	4.75	1.75	16	1.625	0.532516	0.353116
7	ENSG00000263001.5	GTF2I	74657666	74760692	259	2.08349	134	2.47551	RAE	+	0.5	11.7865	56	103026	4	1055.12	0.0102413	26.3158	3.89474	6	2	0.53242	0.681351
16	ENSG00000125144.13	MT1G	56666730	56668065	141	2.12214	91	1.6665	RAE	-	0.583333	11.8911	56	1335	7	519.308	0.388995	3	1.54545	1	3	0.532326	0.299493
3	ENSG00000114166.7	KAT2B	20040022	20154404	501	1.25602	250	1.1356	RAE	+	0.527778	24.4584	56	114382	4	3536.24	0.0309161	8.33333	2.11111	15	1.8	0.532277	0.484232
19	ENSG00000099817.11	POLR2E	1086628	1095380	500	0.969342	257	0.95295	RAE	-	0.583333	85.7691	56	8752	5	532.857	0.060884	5	2	5	3.6	0.532019	0.573644
7	ENSG00000178381.11	ZFAND2A	1152070	1160759	412	1.51468	207	1.64692	RAE	-	0.555556	23.9927	56	8689	4	1226.43	0.141147	5	2	6	4.33333	0.531424	0.392637
3	ENSG00000064225.12	ST3GAL6	98732235	98821201	483	2.16573	242	1.58276	RAE	+	0.611111	3.97078	56	88966	7	1595.67	0.0179357	2.88889	1.55556	21	2.52381	0.53115	0.303137
16	ENSG00000064270.12	ATP2C2	84368526	84464187	538	3.74339	269	3.19753	RAE	+	0.527778	1.09156	56	95661	7	1589.87	0.0166198	5.3	1.7	9	2.22222	0.531058	0.376159
15	ENSG00000103811.15	CTSH	78921057	78949574	386	4.20468	191	3.58141	RAE	-	0.527778	29.3947	56	28517	7	817.125	0.028654	2.2	1.4	15	2.33333	0.530958	0.461423
11	ENSG00000149090.11	PAMR1	35431822	35530300	438	1.40324	237	1.21763	RAE	-	0.583333	9.34241	56	98478	6	1123.84	0.0114121	7.75	1.91667	15	1.46667	0.530862	0.468837
7	ENSG00000214022.11	REPIN1	150368188	150374044	346	2.94688	163	2.72938	RAE	+	0.972222	44.9522	56	5856	4	1280.05	0.218587	4.05882	1.82353	7	2.85714	0.530855	0.354225
1	ENSG00000218510.6	LINC00339	22024530	22031225	395	3.11159	187	2.90179	RAE	+	0.444444	13.229	56	6695	4	748.294	0.111769	0	0	2	3.5	0.530686	0.405576
1	ENSG00000162873.14	KLHDC8A	205336064	205357090	414	3.19008	225	3.23126	RAE	-	0.555556	0.993899	56	21026	7	1013.79	0.048216	1.5	1.16667	13	1.69231	0.530403	0.633474
5	ENSG00000112877.7	CEP72	612271	667168	438	1.85176	218	1.61073	RAE	+	0.583333	2.28871	56	54897	4	825	0.0150281	15.0909	3.09091	9	2.44444	0.530403	0.61907
10	ENSG00000122367.19	LDB3	86668448	86736068	507	2.29221	258	2.12006	RAE	+	0.527778	5.44932	56	67620	7	2836.18	0.0419429	3.125	1.625	5	2.2	0.529865	0.590543
1	ENSG00000142657.20	PGD	10398591	10420144	341	2.00077	165	1.88755	RAE	+	0.5	51.3793	56	21553	4	754.462	0.0350049	5.41667	2.08333	22	2.36364	0.529807	0.419537
2	ENSG00000064012.21	CASP8	201233442	201287711	433	2.50552	229	1.80807	RAE	+	0.527778	4.32273	56	54269	4	966.667	0.0178125	10.5294	2.52941	16	2.875	0.529759	0.532348
19	ENSG00000269699.5	ZIM2	56774551	56840729	373	4.1883	190	2.3917	RAE	-	0.611111	0.114034	52	66178	6	1189.55	0.0179749	7.06667	2.13333	7	2.28571	0.529557	0.447351
5	ENSG00000131435.12	PDLIM4	132257670	132273454	381	2.05672	210	1.45422	RAE	+	0.805556	16.6679	56	15784	7	1735.36	0.109944	1.5	1.16667	6	2.5	0.529351	0.681351
4	ENSG00000138801.8	PAPSS1	107590275	107720452	466	0.748254	228	1.09771	RAE	-	0.583333	34.5407	56	130177	5	1349.45	0.0103662	12.125	2.625	9	1.77778	0.528938	0.572579
1	ENSG00000284309.1	RP11-96L14.9	26046664	26049099	5	1.98797	7	1.01518	RAE	+	0.611111	0	12	2435	5	418	0.171663	0	0	0	0	0.528685	0.573644
7	ENSG00000146859.6	TMEM140	135148163	135165781	382	1.91559	192	1.53457	RAE	+	0.583333	20.3098	56	17618	4	1356.06	0.0769703	6.14286	2.14286	6	3.66667	0.528612	0.436523
1	ENSG00000116237.15	ICMT	6221299	6235972	131	1.07709	76	1.03994	RAE	-	0.472222	31.4698	56	14673	4	840.783	0.0573013	7.36364	2.09091	7	2.57143	0.528573	0.457265
6	ENSG00000135596.17	MICAL1	109444061	109455987	380	1.54759	202	1.57872	RAE	-	0.638889	36.8517	56	11926	7	660.333	0.0553692	2.5	1.5	5	3.2	0.528498	0.628532
3	ENSG00000221955.10	SLC12A8	125082635	125212864	475	1.51312	231	1.44281	RAE	-	0.555556	1.34309	56	130229	7	1778.81	0.0136591	3.71429	1.71429	16	2.1875	0.528048	0.301888
19	ENSG00000130402.11	ACTN4	38647669	38731583	409	0.998873	214	1.01078	RAE	+	0.555556	190.298	56	83914	7	4658.05	0.0555098	3.75	1.625	3	5.33333	0.528018	0.494327
6	ENSG00000146477.5	SLC22A3	160348267	160452581	426	3.41583	217	3.65546	RAE	+	0.583333	9.32176	56	104314	7	1764.31	0.0169134	3.33333	1.66667	14	1.42857	0.527819	0.283853
16	ENSG00000129925.10	TMEM8A	370772	384396	457	2.51655	239	1.99927	RAE	-	0.5	31.055	56	13624	7	669.44	0.0491368	7.75	2.375	0	0	0.52715	0.496819
2	ENSG00000136732.14	GYPC	126655932	126696675	512	1.77765	259	1.16774	RAE	+	0.583333	27.8738	56	40743	7	1411.88	0.0346534	2.2	1.4	10	1.5	0.527036	0.5272
1	ENSG00000142661.18	MYOM3	24056034	24112175	409	1.53256	194	1.00063	RAE	-	0.527778	0.216338	56	56141	6	1491.25	0.0265626	6.06667	1.93333	6	1.66667	0.526957	0.435815
16	ENSG00000166743.9	ACSM1	20623236	20698890	293	1.2132	151	1.35785	RAE	-	0.555556	0.751658	55	75654	5	990.909	0.0130979	10	2.5	9	2.77778	0.526742	0.530723
1	ENSG00000162576.16	MXRA8	1352688	1361777	183	2.29809	105	2.395	RAE	-	0.527778	53.2689	56	9089	7	758.212	0.0834209	2.75	1.5	3	4.66667	0.526725	0.494327
19	ENSG00000087074.7	PPP1R15A	48872391	48876057	368	3.56574	179	3.62206	RAE	+	0.694444	67.6038	56	3666	5	891.455	0.243168	6.07692	2.07692	1	4	0.526554	0.417981
6	ENSG00000111907.20	TPD52L1	125119048	125264407	414	1.43261	201	1.06667	RAE	+	0.583333	16.0876	56	145359	7	4242.25	0.0291847	3	1.66667	7	2	0.526267	0.467931
9	ENSG00000119431.9	HDHD3	113373418	113376999	351	2.00041	188	1.90092	RAE	-	0.416667	23.4561	56	3581	6	704.625	0.196768	3.57143	1.71429	2	4.5	0.525993	0.405576
1	ENSG00000077522.12	ACTN2	236686453	236764631	412	2.76854	213	1.97805	RAE	+	0.555556	1.46812	56	78178	7	1083.22	0.0138559	4	1.55556	18	1.61111	0.525702	0.309467
3	ENSG00000182533.6	CAV3	8733799	8841808	468	1.86049	242	1.8821	RAE	+	0.611111	0.107657	52	108009	7	1094.12	0.0101299	3.75	1.75	22	1.90909	0.525591	0.314644
17	ENSG00000141255.12	SPATA22	3443173	3472341	96	1.12396	28	1.48557	RAE	-	0.583333	0.149576	55	29168	1	0	0	35.2632	3.68421	4	3	0.525436	0.642331
19	ENSG00000169021.5	UQCRFS1	29205320	29213541	200	0.823824	103	0.795968	RAE	-	0.472222	39.5063	56	8221	4	796.706	0.0969111	11.2	2.4	2	3	0.525167	0.503756
12	ENSG00000076555.15	ACACB	109116594	109268226	540	1.47596	272	1.67581	RAE	+	0.5	15.4704	56	151632	4	2494.46	0.0164507	10.5833	2.41667	19	1.63158	0.524985	0.507444
6	ENSG00000112164.5	GLP1R	39048797	39087743	275	1.30007	104	1.34988	RAE	+	0.75	0.0509744	47	38946	6	773.455	0.0198597	4.2	1.8	14	4.85714	0.524879	0.335581
18	ENSG00000198796.6	ALPK2	58481246	58628957	500	2.13349	248	2.08115	RAE	-	0.583333	0.0718512	56	147711	6	2698.36	0.0182678	5.55556	2	9	1.88889	0.524828	0.392637
1	ENSG00000239887.4	C1orf226	162378840	162386818	443	2.05038	222	2.15938	RAE	+	0.888889	5.01125	56	7978	3	1120	0.140386	5.33333	1.86667	12	1.33333	0.524744	0.377377
2	ENSG00000115107.19	STEAP3	119223830	119265652	417	2.48001	210	2.395	RAE	+	0.638889	7.82421	56	41822	7	1459.94	0.0349085	1.85714	1.28571	13	1.61538	0.524655	0.529682
17	ENSG00000167723.14	TRPV3	3510501	3557995	522	2.06045	266	1.8817	RAE	-	0.527778	1.28794	56	47494	7	1005.72	0.0211757	4.6	1.8	6	1.83333	0.524573	0.357818
10	ENSG00000107959.15	PITRM1	3137727	3172841	498	3.40225	255	2.98161	RAE	-	0.527778	32.7569	56	35114	4	667.389	0.0190063	0	0	14	2.35714	0.524449	0.354225
3	ENSG00000168028.13	RPSA	39406688	39412542	336	2.78053	172	2.34979	RAE	+	0.583333	685.048	56	5854	4	767.176	0.131052	4.42857	1.57143	10	3.1	0.524159	0.354225
2	ENSG00000225057.2	AC096574.4	238231683	238255633	442	2.1888	208	0.969951	RAE	+	0.555556	0.0963264	56	23950	7	867.833	0.0362352	0	0	0	0	0.524082	0.541433
16	ENSG00000260876.5	LINC01229	79713835	79807922	418	1.70599	206	0.987779	RAE	+	0.666667	0.0947116	51	94087	5	1356	0.0144122	0	0	8	1.875	0.523962	0.573644
7	ENSG00000106624.10	AEBP1	44104360	44114562	405	4.5031	212	3.97955	RAE	+	0.722222	101.986	56	10202	7	463.095	0.0453926	3.41667	1.58333	4	2.75	0.523594	0.566146
2	ENSG00000243244.5	STON1	48530170	48598513	510	2.50157	257	2.38793	RAE	+	0.527778	7.55838	56	68343	6	1431.42	0.0209447	4.28571	1.71429	14	2.78571	0.5235	0.353558
5	ENSG00000153404.14	PLEKHG4B	92150	189972	343	1.81403	182	1.77505	RAE	+	0.583333	0.122731	56	97822	7	568.708	0.00581371	8.7	2.1	7	2.14286	0.523337	0.496143
5	ENSG00000247572.7	CKMT2-AS1	81204083	81301560	367	1.63508	188	1.30542	RAE	-	0.5	4.17021	56	97477	6	1256.45	0.0128897	0	0	5	2.4	0.523243	0.628532
16	ENSG00000168925.10	CTRB1	75218999	75224924	75	2.08498	28	1.72077	RAE	+	0.527778	0.67996	56	5925	3	571.333	0.0964276	21.2143	3.21429	1	2	0.523147	0.655546
20	ENSG00000260032.1	NORAD	36045621	36050960	222	1.30626	103	0.923842	RAE	-	0.5	143.176	56	5339	4	1133.36	0.21228	0	0	1	4	0.523134	0.354225
5	ENSG00000113389.15	NPR3	32689069	32791724	452	2.18436	218	1.48989	RAE	+	0.555556	2.00013	56	102655	7	755.556	0.00736014	4.75	1.75	19	1.36842	0.523017	0.353116
19	ENSG00000183186.7	C2CD4C	405437	409170	427	1.30979	224	0.779984	RAE	-	0.75	2.07179	56	3733	6	389.417	0.104317	2.2	1.4	6	1.66667	0.522896	0.681351
3	ENSG00000121858.10	TNFSF10	172505507	172523507	450	1.63226	226	1.66874	RAE	-	0.527778	32.2416	56	18000	6	1120.17	0.0622318	2	1.25	12	2	0.522809	0.706976
2	ENSG00000115641.18	FHL2	105357711	105438513	496	1.45401	259	1.52371	RAE	-	0.555556	16.577	56	80802	7	2035.42	0.0251902	2	1.33333	20	1.7	0.522659	0.417322
15	ENSG00000166411.13	IDH3A	78131544	78171949	420	1.71079	216	1.60317	RAE	+	0.527778	14.2404	56	40405	4	1077.62	0.0266706	10.625	2.625	7	2.28571	0.522353	0.543311
1	ENSG00000187942.11	LDLRAD2	21812264	21825221	370	1.00474	189	0.910649	RAE	+	0.583333	1.97823	56	12957	7	642.846	0.0496138	2.5	1.5	5	2.4	0.522225	0.628532
2	ENSG00000115593.14	SMYD1	88067779	88113387	364	0.876594	186	1.22256	RAE	+	0.527778	0.0627079	55	45608	4	1993.47	0.0437087	13	3.23529	2	2	0.522167	0.586959
10	ENSG00000099204.18	ABLIM1	114431112	114685003	536	2.51195	272	2.28109	RAE	-	0.555556	44.3104	56	253891	7	5526.08	0.0217656	2	1.33333	58	1.15517	0.521785	0.366901
22	ENSG00000189306.10	RRP7A	42509967	42519802	255	1.64557	128	0.882883	RAE	-	0.5	22.3028	56	9835	4	686	0.0697509	5	1.72727	11	2.72727	0.521519	0.364113
15	ENSG00000261143.1	ADAMTS7P3	77976041	77993057	315	0.763769	131	0.792552	RAE	+	0.555556	0.137952	56	17016	4	1624.32	0.0954581	0	0	2	2.5	0.521276	0.405576
16	ENSG00000167930.15	FAM234A	234545	266125	246	1.41418	120	0.999501	RAE	+	0.444444	49.7935	56	31580	4	860.933	0.027262	0	0	8	2.75	0.521078	0.445272
2	ENSG00000170500.12	LONRF2	100273290	100322733	469	0.846164	225	0.801936	RAE	-	0.638889	6.52796	56	49443	7	887	0.0179399	3.66667	1.66667	10	1.6	0.521067	0.303371
19	ENSG00000124440.15	HIF3A	46297045	46343433	423	1.12449	224	0.956382	RAE	+	0.527778	18.4515	56	46388	7	676.615	0.014586	7.23077	2.15385	4	2	0.521048	0.452189
1	ENSG00000135842.16	FAM129A	184790723	184974550	466	1.91927	247	1.82647	RAE	-	0.555556	16.7998	56	183827	7	4969.94	0.027036	12.7692	2.61538	0	0	0.520929	0.548454
7	ENSG00000078053.16	AMPH	38383703	38631567	493	0.966686	244	0.860953	RAE	-	0.611111	3.4603	56	247864	7	728.35	0.00293851	5.84615	2	13	1.46154	0.520825	0.401841
19	ENSG00000130522.5	JUND	18279759	18281622	249	3.48991	132	2.97515	RAE	-	0.833333	211.768	56	1863	2	1863	1	7.66667	2.33333	4	5.25	0.52037	0.486229
17	ENSG00000176974.19	SHMT1	18328055	18363563	400	2.09711	187	1.95094	RAE	-	0.472222	14.5559	56	35508	4	875.933	0.0246686	12.1875	2.5625	7	4	0.520359	0.538235
18	ENSG00000206075.13	SERPINB5	63476760	63505085	306	0.884694	178	1.05746	RAE	+	0.555556	0.0849268	56	28325	5	1801.75	0.0636099	2.8	1.6	10	1.6	0.520335	0.573644
14	ENSG00000100867.14	DHRS2	23630114	23645639	33	1.50291	12	1.87757	RAE	+	0.5	0.285604	56	15525	4	964.111	0.0621006	8.52941	2.64706	3	2.33333	0.520201	0.494327
1	ENSG00000130762.14	ARHGEF16	3454425	3481113	195	1.54022	94	2.14613	RAE	+	0.722222	2.01577	56	26688	7	1795.86	0.0672908	1	1	12	1.91667	0.519942	0.726685
2	ENSG00000138039.14	LHCGR	48686774	48755730	311	1.69787	199	2.40982	RAE	-	0.555556	0.0548006	53	68956	6	1335.79	0.0193717	0	0	3	2	0.519738	0.494327
11	ENSG00000132274.15	TRIM22	5689688	5736516	513	1.20507	251	1.33752	RAE	+	0.611111	22.5789	56	46828	4	1267.33	0.0270636	19.2105	3.73684	2	4	0.519653	0.442509
19	ENSG00000167608.11	TMC4	54160107	54173250	428	2.46057	225	2.17758	RAE	-	0.527778	2.7124	56	13143	6	625.781	0.0476133	3.625	1.625	6	3	0.519617	0.629541
8	ENSG00000168079.16	SCARA5	27869881	27992727	515	1.66303	261	1.80818	RAE	-	0.583333	10.9597	56	122846	7	1591.12	0.0129521	3.7	1.7	14	1.42857	0.519439	0.296711
22	ENSG00000128335.13	APOL2	36226202	36239954	469	1.97866	243	1.76239	RAE	-	0.611111	30.3555	56	13752	4	920	0.0668994	17.0909	2.72727	1	4	0.519392	0.571496
2	ENSG00000061676.14	NCKAP1	182909114	183038858	351	0.839578	170	0.760615	RAE	-	0.555556	18.3978	56	129744	7	2013.79	0.0155212	6	2	5	1.8	0.519209	0.40783
14	ENSG00000277734.7	TRAC	22547505	22552154	454	1.30525	237	0.828611	RAE	+	0.472222	12.3619	56	4649	4	887.75	0.190955	0	0	1	12	0.518998	0.354225
5	ENSG00000206077.10	ZDHHC11B	710359	766952	465	2.91115	239	2.77079	RAE	-	0.527778	8.87459	56	56593	6	1175	0.0207623	8.11765	2.23529	4	3.75	0.518962	0.479258
16	ENSG00000178773.14	CPNE7	89575767	89597246	314	0.769139	147	0.791184	RAE	+	0.527778	1.61258	56	21479	6	625	0.0290982	10	2.66667	1	2	0.518873	0.530723
19	ENSG00000127507.17	ADGRE2	14733746	14778537	435	1.48618	230	1.30969	RAE	-	0.555556	0.839954	56	44791	7	466.667	0.0104188	0	0	3	2.66667	0.518632	0.494327
4	ENSG00000138772.12	ANXA3	78551518	78610421	360	3.13999	183	3.45197	RAE	+	0.611111	10.6749	56	58903	6	1070.72	0.0181777	4.41667	1.91667	11	1.90909	0.518534	0.365737
9	ENSG00000196196.2	HRCT1	35906191	35907141	213	0.888043	104	0.843306	RAE	+	0.916667	4.16706	56	950	4	732.4	0.770947	7.5	2.33333	1	5	0.518187	0.461663
22	ENSG00000100422.13	CERK	46684410	46738261	507	1.34505	264	1.47845	RAE	-	0.5	27.8272	56	53851	6	1434	0.026629	3.66667	1.66667	11	2.45455	0.518124	0.437172
13	ENSG00000233695.2	GAS6-AS1	113833491	113845744	426	1.67371	212	1.3702	RAE	+	0.5	1.68388	56	12253	3	1301	0.106178	0	0	4	2.5	0.517845	0.566146
17	ENSG00000154263.17	ABCA10	69147213	69228860	426	1.53707	220	1.64807	RAE	-	0.583333	3.96914	56	81647	4	1350	0.0165346	11	2.77778	10	2.7	0.517301	0.551431
22	ENSG00000205632.3	LINC01310	48866769	48898386	197	1.10895	65	0.855971	RAE	+	0.611111	0.0403848	38	31617	6	1054.75	0.0333602	0	0	1	2	0.517231	0.514981
1	ENSG00000117335.19	CD46	207752056	207795513	397	3.03629	208	2.67965	RAE	+	0.555556	57.9395	56	43457	5	933.042	0.0214705	4.85714	2	14	2.14286	0.516893	0.392637
5	ENSG00000094755.16	GABRP	170763349	170814047	446	1.78568	226	1.93099	RAE	+	0.527778	0.122582	56	50698	4	818.182	0.0161383	15.5625	2.9375	7	1.85714	0.516861	0.609494
10	ENSG00000214435.7	AS3MT	102869515	102901899	331	2.61665	161	2.07868	RAE	+	0.527778	9.22655	56	32384	7	356.8	0.0110178	4.46154	1.84615	10	3.3	0.51617	0.345672
7	ENSG00000146904.8	EPHA1	143390288	143408892	399	1.35703	199	1.31775	RAE	-	0.569445	2.78545	56	18604	5	969.846	0.0521311	5.5	1.66667	6	2.66667	0.516124	0.573644
9	ENSG00000107147.12	KCNT1	135702184	135795508	408	1.02141	199	1.11919	RAE	+	0.611111	0.456017	56	93324	7	1117.74	0.011977	12.7	2.9	1	2	0.515775	0.582324
3	ENSG00000168314.17	MOBP	39467197	39529479	236	1.51319	101	1.93734	RAE	+	0.638889	0.0988434	56	62282	7	1192.59	0.0191483	3.125	1.625	10	1.5	0.515635	0.324157
6	ENSG00000137331.11	IER3	30743198	30744554	209	2.76778	113	2.68862	RAE	-	0.861111	43.1765	56	1356	3	812.286	0.599031	2.93333	1.6	17	6.58824	0.515516	0.26186
17	ENSG00000030582.17	GRN	44345085	44353102	357	1.01377	188	0.815013	RAE	+	0.472222	117.883	56	8017	4	588.222	0.0733719	5.84615	2	6	2.16667	0.515327	0.401841
8	ENSG00000179632.9	MAF1	144104498	144107611	102	1.28891	51	1.58703	RAE	+	0.75	89.9065	56	3113	5	842.2	0.270543	3.66667	1.66667	3	3.33333	0.515299	0.494327
10	ENSG00000224597.9	SVIL-AS1	29409401	29487745	427	4.13837	207	3.96934	RAE	+	0.583333	6.17629	56	78344	4	1599.04	0.0204105	0	0	11	1.36364	0.51526	0.354225
8	ENSG00000164919.10	COX6C	99873199	99894062	197	1.18282	92	1.35264	RAE	-	0.611111	84.2651	56	20863	4	791.571	0.0379414	19.9167	3.41667	1	2	0.514963	0.557257
11	ENSG00000149577.15	SIDT2	117178732	117197445	298	1.56802	156	1.70871	RAE	+	0.5	36.605	56	18713	4	1766.95	0.0944239	6.375	2.125	4	2.5	0.51478	0.430094
5	ENSG00000197083.11	ZNF300P1	150930644	150946289	305	1.79713	162	1.85724	RAE	-	0.666667	3.13683	56	15645	6	288.25	0.0184244	0	0	3	2.66667	0.51476	0.494327
1	ENSG00000179023.8	KLHDC7A	18480981	18486126	238	0.973011	137	1.53708	RAE	+	0.638889	0.0269015	49	5145	5	305	0.0592809	5.58333	2.08333	3	1.33333	0.514402	0.494327
19	ENSG00000213904.8	LIPE-AS1	42397127	42652355	192	0.972374	98	0.813583	RAE	+	0.583333	0.71492	56	255228	7	2482.13	0.00972513	0	0	3	2.66667	0.514325	0.494327
9	ENSG00000106809.10	OGN	92383966	92404696	281	2.83208	147	3.03115	RAE	-	0.555556	6.53029	56	20730	4	1326	0.0639653	5.5	2	7	2.57143	0.514283	0.392637
2	ENSG00000136717.14	BIN1	127048026	127107355	470	2.42143	242	2.45358	RAE	-	0.694444	56.6296	56	59329	6	4780.66	0.0805787	1	1	23	1.73913	0.514194	0.737218
2	ENSG00000013016.15	EHD3	31234336	31269447	364	1.55621	200	1.47146	RAE	+	0.611111	10.2467	56	35111	4	1843.38	0.0525016	4.44444	1.77778	14	1.85714	0.514029	0.354225
17	ENSG00000248278.1	SUMO2P17	48874859	48908983	355	1.82401	170	1.57412	RAE	-	0.5	0.241292	56	34124	6	1108.12	0.0324735	0	0	1	7	0.513985	0.505243
14	ENSG00000155465.18	SLC7A7	22773221	22829820	509	0.835831	258	0.818272	RAE	-	0.472222	3.52423	56	56599	7	989.857	0.017489	3.2	1.6	11	2.09091	0.513812	0.294616
10	ENSG00000187908.16	DMBT1	122560664	122643736	202	2.10323	79	2.1346	RAE	+	0.611111	0.0618388	56	83072	7	751.667	0.00904838	4.63636	1.90909	10	2	0.513573	0.363572
9	ENSG00000106772.17	PRUNE2	76611375	76906087	534	1.77542	271	1.61229	RAE	-	0.583333	9.83598	56	294712	7	4438.26	0.0150596	3	1.44444	21	1.57143	0.513518	0.248408
18	ENSG00000101608.12	MYL12A	3247480	3256236	326	2.4031	172	1.81376	RAE	+	0.527778	150.524	56	8756	4	995.412	0.113683	8.7	2.3	2	3.5	0.51351	0.477194
15	ENSG00000279694.1	RP11-5O23.2	78339207	78341757	179	1.31322	75	1.06536	RAE	-	0.916667	0	25	2550	5	312.5	0.122549	0	0	0	0	0.513485	0.573644
17	ENSG00000219200.11	RNASEK	7012416	7014494	149	1.81218	83	1.51391	RAE	+	0.541667	202.19	56	2078	3	938.375	0.451576	0	0	2	4.5	0.513432	0.405576
17	ENSG00000064300.8	NGFR	49502062	49515017	448	1.87104	239	1.2553	RAE	+	0.555556	17.3964	56	12955	4	814.5	0.0628715	5.5	2	7	2.28571	0.513412	0.392637
9	ENSG00000095383.19	TBC1D2	98198998	98255721	448	2.3745	219	1.96026	RAE	-	0.583333	8.72536	56	56723	6	1422.19	0.0250725	2.8	1.6	16	2.25	0.513186	0.416011
8	ENSG00000136999.4	NOV	119416305	119424353	325	3.84613	163	3.2142	RAE	+	0.5	5.46868	56	8048	6	370.625	0.0460518	10.3077	2.61538	0	0	0.512902	0.548454
6	ENSG00000112306.7	RPS12	132814440	132817564	324	2.51345	164	1.70356	RAE	+	0.555556	2164.68	56	3124	5	681.929	0.218287	5.33333	2	1	7	0.512375	0.392637
6	ENSG00000170899.10	GSTA4	52977947	52995378	416	1.35133	193	0.976184	RAE	-	0.583333	31.8569	56	17431	6	746.857	0.0428465	4.9375	1.9375	3	3.66667	0.512354	0.494327
2	ENSG00000204634.12	TBC1D8	101007616	101252801	514	2.10688	250	1.89952	RAE	-	0.527778	17.3966	56	245185	7	4371.92	0.0178311	2.88889	1.55556	12	1.83333	0.512282	0.301264
19	ENSG00000268833.1	AC011513.4	41757897	41786893	242	1.39267	121	2.12702	RAE	-	0.666667	0	8	28996	6	1626.79	0.0561038	0	0	0	0	0.512267	0.677903
22	ENSG00000025708.13	TYMP	50525751	50530056	375	1.52231	198	1.09596	RAE	-	0.472222	38.721	56	4305	7	869.25	0.201916	2	1.33333	2	9	0.511644	0.405576
8	ENSG00000173295.7	FAM86B3P	8228594	8244865	383	3.31397	188	2.9518	RAE	+	0.5	2.03824	56	16271	3	598.077	0.0367572	0	0	10	2.9	0.511553	0.547051
21	ENSG00000183527.11	PSMG1	39174768	39183851	377	1.49004	193	0.942063	RAE	-	0.583333	14.036	56	9083	5	612	0.0673786	2.8	1.6	8	2.875	0.511373	0.573644
14	ENSG00000184887.13	BTBD6	105248911	105251093	250	1.23128	140	0.968141	RAE	+	0.638889	79.8877	56	2182	4	535.556	0.245443	2.38462	1.46154	12	2.66667	0.511161	0.354225
12	ENSG00000181418.7	DDN	48995148	48999309	166	3.28536	68	3.00744	RAE	-	0.888889	0.291785	56	4161	6	618.846	0.148725	2.375	1.375	4	2.5	0.510771	0.566146
16	ENSG00000103168.16	TAF1C	84177918	84187070	462	2.93605	232	2.68183	RAE	-	0.611111	44.4397	56	9152	5	1038	0.113418	1.75	1.25	12	3.33333	0.510627	0.573644
2	ENSG00000115607.9	IL18RAP	102418688	102452565	408	0.896583	209	0.929655	RAE	+	0.611111	0.830762	56	33877	2	800	0.0236148	13.9167	2.91667	12	2.5	0.510615	0.601205
11	ENSG00000166927.12	MS4A7	60378481	60395951	400	2.07892	198	2.29332	RAE	+	0.638889	6.50155	56	17470	3	760	0.0435031	0	0	8	2.375	0.510379	0.603558
5	ENSG00000197375.12	SLC22A5	132369751	132395614	427	0.986041	213	0.803172	RAE	+	0.555556	10.9723	56	25863	4	1169.56	0.0452213	4.625	1.875	13	3.38462	0.510185	0.354225
7	ENSG00000106236.3	NPTX2	98617296	98629868	115	2.87374	61	1.83259	RAE	+	0.5	8.15582	56	12572	6	581.667	0.0462668	1.9	1.3	13	1.61538	0.510069	0.621395
12	ENSG00000089169.14	RPH3A	112570379	112898881	168	1.11313	57	1.21324	RAE	+	0.583333	0.0363219	56	328502	7	838.095	0.00255126	7.83333	2	8	1.5	0.510033	0.471171
15	ENSG00000166710.17	B2M	44711476	44718877	228	2.33262	126	1.64237	RAE	+	0.583333	934.826	56	7401	5	1312.32	0.177316	4.6	1.8	2	5	0.509679	0.405576
20	ENSG00000101197.12	BIRC7	63235882	63240507	113	1.84632	58	1.06384	RAE	+	0.972222	0.273433	56	4625	2	800	0.172973	5.41667	1.91667	10	2.5	0.509503	0.381268
20	ENSG00000101294.16	HM13	31514427	31577923	189	3.19677	98	2.62796	RAE	+	0.5	20.4266	56	63496	6	1319.72	0.0207843	3.75	1.58333	15	2.86667	0.509315	0.350562
19	ENSG00000105373.18	GLTSCR2	47745521	47757035	337	3.13657	162	2.91418	RAE	+	0.555556	364.605	56	11514	4	698.353	0.0606525	18.5263	3.57895	0	0	0.508928	0.662313
19	ENSG00000130513.6	GDF15	18374730	18389176	430	2.20794	220	1.88755	RAE	+	0.472222	4.12662	56	14446	7	705.929	0.0488667	3.23077	1.53846	3	2	0.508666	0.494327
5	ENSG00000123643.12	SLC36A1	151437045	151492381	397	1.55178	190	1.28256	RAE	+	0.638889	6.27809	56	55336	5	945.182	0.0170808	6	2.11111	11	2.72727	0.508258	0.426034
1	ENSG00000084072.16	PPIE	39692181	39763914	439	3.10505	215	2.90113	RAE	+	0.583333	12.9276	56	71733	7	736	0.0102603	5	2	7	2.85714	0.508206	0.392637
8	ENSG00000167653.4	PSCA	142670307	142682724	321	4.38154	156	4.15717	RAE	+	0.638889	0.470098	56	12417	6	994.737	0.0801109	4.28571	1.71429	2	3	0.507869	0.405576
4	ENSG00000198099.8	ADH4	99123656	99157792	317	2.10732	168	1.83837	RAE	-	0.611111	0.26753	53	34136	4	900	0.0263651	11.3077	2.69231	5	4.4	0.507775	0.557285
3	ENSG00000251287.8	ALG1L2	130081830	130113227	445	1.59556	226	1.58132	RAE	+	0.472222	0.210282	56	31397	5	1143.92	0.0364339	0	0	2	1.5	0.507774	0.544101
21	ENSG00000160284.14	SPATC1L	46161147	46184476	327	2.12592	151	0.878112	RAE	-	0.5	9.15283	56	23329	7	538.824	0.0230967	2.57143	1.42857	10	2.5	0.50776	0.386564
9	ENSG00000164946.19	FREM1	14734665	14910995	519	1.12439	263	1.11176	RAE	-	0.583333	1.42203	56	176330	7	1069.23	0.00606381	5.66667	2.33333	6	2.16667	0.507573	0.486229
16	ENSG00000008516.16	MMP25	3046680	3060726	467	1.53926	240	1.10926	RAE	+	0.555556	0.990784	56	14046	7	447.767	0.0318786	4	1.77778	3	3.33333	0.506998	0.494327
13	ENSG00000224743.6	TEX26-AS1	30881932	30933846	455	0.948554	210	0.921102	RAE	-	0.583333	0.0715811	55	51914	6	894.444	0.0172293	0	0	3	2.66667	0.50691	0.494327
2	ENSG00000186235.10	AC016757.3	238224551	238231613	320	2.87472	141	1.5156	RAE	-	0.611111	1.05044	56	7062	6	381.5	0.0540215	8.71429	2.42857	0	0	0.506615	0.510557
10	ENSG00000166917.10	MIR202HG	133246477	133247891	10	2.71556	6	2.42636	RAE	-	0.513889	0.127668	41	1414	4	200	0.141443	0	0	1	4	0.506327	0.354225
10	ENSG00000203805.10	PLPP4	120456953	120589855	192	1.69239	65	1.76781	RAE	+	0.611111	0.581027	55	132902	7	620.25	0.00466697	0	0	4	2.25	0.505961	0.566146
7	ENSG00000091136.13	LAMB1	107923802	108003255	504	3.07647	253	3.16821	RAE	-	0.555556	51.0891	56	79453	7	2002.94	0.0252091	2.22222	1.33333	11	1.63636	0.5057	0.417416
15	ENSG00000137857.17	DUOX1	45129938	45165576	414	3.26038	213	2.87467	RAE	+	0.583333	1.43437	56	35638	7	708.882	0.0198912	3.44444	1.66667	7	3	0.505496	0.33633
12	ENSG00000177084.16	POLE	132623761	132687359	391	1.83166	185	1.19825	RAE	-	0.527778	12.0148	56	63598	4	819.286	0.0128823	10.75	2.75	11	3.54545	0.505418	0.546153
6	ENSG00000204516.9	MICB	31494880	31511124	462	1.45566	232	1.03546	RAE	+	0.555556	2.01823	56	16244	7	622.545	0.0383246	2.2	1.4	6	4	0.505285	0.560861
2	ENSG00000168395.15	ING5	241687084	241729478	460	0.833314	227	0.990314	RAE	+	0.472222	12.7469	56	42394	4	842.421	0.0198712	12	2.8	6	3.33333	0.505268	0.569974
4	ENSG00000164111.14	ANXA5	121667954	121697113	407	2.88539	186	2.70961	RAE	-	0.611111	252.923	56	29159	6	1557	0.0533969	1.85714	1.28571	10	2	0.505249	0.663577
17	ENSG00000256124.5	LINC01152	72030290	72041297	316	0.896583	138	1.23333	RAE	+	0.638889	0.0606604	53	11007	5	546	0.0496048	0	0	1	2	0.505153	0.573644
19	ENSG00000175221.14	MED16	867629	893218	466	2.68434	243	2.35861	RAE	-	0.527778	31.2792	56	25589	4	833.538	0.0325741	6.875	2.125	9	3.55556	0.505135	0.439467
20	ENSG00000215440.11	NPEPL1	58689130	58715844	441	1.32142	216	0.901938	RAE	+	0.694444	54.9844	56	26714	4	680	0.0254548	7.08333	2.08333	13	1.61538	0.505102	0.42088
4	ENSG00000248144.5	ADH1C	99336491	99353027	371	2.50964	203	2.73455	RAE	-	0.666667	3.1192	56	16536	4	1261.33	0.076278	0	0	2	3	0.504859	0.405576
20	ENSG00000234646.6	RP4-753D10.3	23031541	23039236	88	1.14463	32	0.779984	RAE	+	0.916667	0	15	7695	6	400	0.0519818	0	0	0	0	0.504792	0.655478
11	ENSG00000076706.16	MCAM	119308528	119321521	447	1.47036	235	1.17932	RAE	-	0.638889	47.6779	56	12993	7	849.816	0.0654057	1	1	9	4.44444	0.50439	0.719522
17	ENSG00000141338.13	ABCA8	68867291	68955392	466	1.29473	244	0.968913	RAE	-	0.583333	17.9226	56	88101	5	1177.72	0.0133679	8.81818	2.27273	8	1.625	0.504274	0.499831
17	ENSG00000108839.11	ALOX12	6996064	7010736	400	1.89702	195	1.9029	RAE	+	0.611111	1.44722	56	14672	7	448.174	0.0305462	5.6	1.8	2	2	0.504181	0.405576
1	ENSG00000227591.5	RP1-28O10.1	209661363	209724125	316	1.86364	142	1.45245	RAE	-	0.611111	0.92892	56	62762	7	1897.5	0.0302333	0	0	0	0	0.503702	0.48029
16	ENSG00000103245.13	NARFL	729752	741329	355	0.860716	182	0.870444	RAE	-	0.472222	11.9579	56	11577	4	598.818	0.0517248	16	4	0	0	0.503586	0.632808
19	ENSG00000108107.14	RPL28	55385344	55403250	514	2.22012	256	1.50027	RAE	+	0.5	158.292	56	17906	4	1524.27	0.085126	6.4	2	4	4.75	0.5032	0.422515
1	ENSG00000219073.7	CELA3B	21977020	21998642	65	2.43572	31	2.32014	RAE	+	0.472222	0.332315	56	21622	4	1097.4	0.0507539	7.44444	2.33333	4	1.5	0.50317	0.486229
10	ENSG00000151224.12	MAT1A	80271819	80289684	306	1.52669	148	1.35844	RAE	-	0.833333	0.13542	56	17865	4	1728	0.0967254	5.71429	2	4	2	0.503137	0.396122
8	ENSG00000120903.12	CHRNA2	27459760	27479883	147	0.760469	41	1.2217	RAE	-	0.694444	0.0298884	52	20123	5	220.5	0.0109576	6.16667	2.16667	16	2.3125	0.503118	0.443595
20	ENSG00000131067.16	GGT7	34844719	34872860	350	1.13565	183	0.824967	RAE	-	0.555556	29.5859	56	28141	4	552.294	0.019626	14.0588	3.23529	4	3	0.502924	0.566146
11	ENSG00000110042.7	DTX4	59171429	59208509	366	1.1252	183	1.04089	RAE	+	0.694444	11.0182	56	37080	7	3161.71	0.0852673	1	1	7	3.14286	0.502684	0.725849
19	ENSG00000104805.15	NUCB1	48900049	48923372	425	1.97085	215	1.58403	RAE	+	0.472222	149.155	56	23323	4	908.444	0.0389506	8.63158	2.52632	4	4.25	0.502566	0.531942
11	ENSG00000149257.13	SERPINH1	75562055	75572783	348	1.37746	176	1.41608	RAE	+	0.638889	30.4376	56	10728	6	1177.12	0.109724	1	1	11	3.72727	0.502256	0.737218
10	ENSG00000197746.13	PSAP	71816297	71851375	437	1.49181	222	1.00247	RAE	-	0.5	711.452	56	35078	4	2239.63	0.0638471	3	1.57143	19	3.10526	0.502188	0.354225
17	ENSG00000167291.15	TBC1D16	79932342	80035848	534	0.917021	273	0.773953	RAE	-	0.555556	12.1376	56	103506	7	2296.25	0.0221847	2.5	1.5	9	2.66667	0.501784	0.373034
16	ENSG00000213918.10	DNASE1	3611727	3680143	487	1.49793	235	1.26339	RAE	+	0.555556	3.9022	56	68416	4	952.485	0.013922	13.9	2.9	7	3.28571	0.50175	0.600866
13	ENSG00000232814.2	COL4A2-AS1	110502574	110507751	414	1.04597	202	0.828886	RAE	-	0.569445	0.820539	50	5177	4	659.6	0.12741	0	0	1	3	0.501583	0.354225
1	ENSG00000159388.5	BTG2	203305490	203309602	348	0.896583	180	0.999501	RAE	+	0.694444	116.992	56	4112	5	677.222	0.164694	1.33333	1.11111	11	2.72727	0.50154	0.573644
5	ENSG00000152348.15	ATG10	81972024	82276857	446	2.53611	222	1.62542	RAE	+	0.527778	2.52954	56	304833	4	1023.88	0.00335881	16.9091	3.45455	9	2.22222	0.501454	0.644211
17	ENSG00000173991.5	TCAP	39664186	39666555	269	1.45783	138	1.23333	RAE	+	0.805556	4.60351	56	2369	5	532.5	0.224778	4.77778	1.88889	1	4	0.501427	0.357921
7	ENSG00000187258.13	NPSR1	34658238	34878332	20	1.26038	8	0.779984	RAE	+	0.611111	0	14	220094	4	1057.14	0.00480314	26.7778	4.55556	4	2.25	0.501404	0.566146
19	ENSG00000216490.3	IFI30	18173161	18178117	365	1.29028	187	1.14095	RAE	+	0.472222	38.1985	56	4956	7	527.842	0.106506	1.75	1.25	3	4.33333	0.501335	0.494327
11	ENSG00000023171.16	GRAMD1B	123358427	123627774	497	1.08324	252	0.910649	RAE	+	0.555556	1.43715	56	269347	7	2881.04	0.0106964	3.6	1.6	14	1.57143	0.501313	0.280165
8	ENSG00000104499.6	GML	142834246	142916506	194	1.02785	103	1.05172	RAE	+	0.583333	0	7	82260	5	1300	0.0158035	30.9	4.3	0	0	0.501301	0.573644
14	ENSG00000215256.3	DHRS4-AS1	23938730	23988817	421	1.82552	208	1.00161	RAE	-	0.472222	10.1351	56	50087	4	890.6	0.0177811	13.9412	3	5	4	0.500958	0.601678
7	ENSG00000213462.4	ERV3-1	64991036	65006743	348	3.48915	181	2.48094	RAE	-	0.638889	6.98703	56	15707	4	853.158	0.054317	13.1579	2.84211	1	4	0.500876	0.590005
1	ENSG00000162909.17	CAPN2	223701592	223776018	415	1.88278	219	1.90012	RAE	+	0.555556	60.3912	56	74426	5	2156.1	0.0289697	2.88889	1.55556	27	2.25926	0.50074	0.465309
19	ENSG00000102575.10	ACP5	11574659	11579008	255	1.64557	127	1.77818	RAE	-	0.472222	5.31719	56	4349	7	264.067	0.0607189	1	1	9	2.77778	0.500533	0.700234
20	ENSG00000227906.7	SNAP25-AS1	10021977	10368776	540	1.70502	270	1.59708	RAE	-	0.611111	0.0360142	45	346799	7	1241.94	0.00358114	0	0	4	2.25	0.500453	0.566146
7	ENSG00000136193.16	SCRN1	29920102	29990289	337	1.5173	175	1.12808	RAE	-	0.611111	42.4806	56	70187	7	1740	0.0247909	2.64286	1.5	7	2.57143	0.49915	0.411657
16	ENSG00000005187.11	ACSM3	20610242	20796124	419	1.23086	222	1.18045	RAE	+	0.583333	1.35586	56	185882	7	941.667	0.00506594	4.66667	2	9	3.55556	0.499022	0.392637
10	ENSG00000168209.4	DDIT4	72273919	72276036	291	3.70319	131	3.20556	RAE	+	1	157.483	56	2117	5	723	0.341521	1	1	12	3.5	0.498902	0.573644
12	ENSG00000135480.15	KRT7	52232519	52252186	405	4.557	200	3.48004	RAE	+	0.638889	1.84902	56	19667	7	1533.08	0.0779521	1	1	7	2.85714	0.498733	0.725849
2	ENSG00000228613.1	AC144450.1	1546664	1620113	359	1.85421	162	1.77594	RAE	-	0.583333	0	22	73449	7	2124.14	0.0289199	0	0	0	0	0.498474	0.464607
2	ENSG00000118640.10	VAMP8	85561561	85582031	344	2.71556	176	2.95021	RAE	+	0.472222	30.3954	56	20470	4	851.889	0.0416165	7.5	2.21429	5	4.8	0.49794	0.461663
7	ENSG00000091704.9	CPA1	130380338	130388114	222	1.66678	120	1.43854	RAE	+	0.638889	2.06703	56	7776	3	919.857	0.118294	4.33333	1.8	10	3	0.497852	0.33136
6	ENSG00000168405.15	CMAHP	25081319	25166555	437	2.47414	206	1.62715	RAE	-	0.583333	9.00361	56	85236	4	1117.73	0.0131134	0	0	17	2.17647	0.497638	0.354225
12	ENSG00000111450.13	STX2	130789599	130839266	339	3.58481	171	2.86925	RAE	-	0.527778	18.2254	56	49667	7	585	0.0117784	3.28571	1.57143	13	1.53846	0.497614	0.263078
14	ENSG00000140009.18	ESR2	64084231	64303659	464	2.02561	234	1.6665	RAE	-	0.527778	0.514961	56	219428	7	1003.17	0.00457177	4.66667	1.83333	11	1.27273	0.497412	0.347906
5	ENSG00000145824.12	CXCL14	135570678	135579184	234	1.37853	115	1.71055	RAE	-	0.638889	54.4196	56	8506	6	1229.6	0.144557	2.81818	1.54545	2	1.5	0.497372	0.405576
5	ENSG00000198865.9	CCDC152	42756800	42802360	362	2.29348	195	2.10553	RAE	+	0.583333	2.62166	56	45560	7	390.941	0.0085808	4	1.66667	12	1.41667	0.497039	0.309467
12	ENSG00000111245.14	MYL2	110910818	110920577	59	4.50371	29	3.67534	RAE	-	0.527778	2.14921	56	9759	3	2590.5	0.265447	6.90909	2.18182	3	1.66667	0.496889	0.447757
10	ENSG00000198682.12	PAPSS2	87659612	87747705	450	1.17954	210	1.10926	RAE	+	0.555556	12.9435	56	88093	7	1683.93	0.0191154	2	1.27273	18	1.83333	0.496653	0.323502
20	ENSG00000272259.5	LINC01749	63009382	63085071	64	2.03345	17	1.84529	RAE	+	0.638889	0	21	75689	7	868.4	0.0114733	0	0	2	2	0.496461	0.405576
6	ENSG00000137310.11	TCF19	31158541	31164215	428	1.76357	227	1.68658	RAE	+	0.5	6.57606	56	5674	4	356.667	0.0628598	5.71429	2	5	6.6	0.496092	0.396122
17	ENSG00000108823.15	SGCA	50165984	50175931	370	1.20139	171	0.7511	RAE	+	0.583333	6.27789	56	9947	4	761.462	0.0765519	5.5625	2.0625	4	4.75	0.496003	0.413785
8	ENSG00000079459.12	FDFT1	11795572	11839309	488	2.149	230	2.3691	RAE	+	0.5	44.6001	56	43737	5	1967.64	0.0449881	2.125	1.375	17	4.11765	0.495818	0.573644
16	ENSG00000205364.3	MT1M	56632232	56633986	343	1.66554	184	1.06631	RAE	+	0.611111	25.9629	56	1754	6	768	0.437856	2.76923	1.53846	1	2	0.495652	0.299493
17	ENSG00000182446.13	NPLOC4	81556886	81637146	494	1.2427	252	0.858383	RAE	-	0.472222	30.3673	56	80260	4	1582.87	0.0197218	7.83333	2.27778	11	3.27273	0.49552	0.471171
1	ENSG00000116962.14	NID1	235975829	236065162	517	1.49822	257	1.26044	RAE	-	0.555556	41.4597	56	89333	7	1112.09	0.0124488	5	1.66667	7	1.85714	0.495495	0.364113
1	ENSG00000123836.14	PFKFB2	207034365	207081024	457	1.78418	236	1.4497	RAE	+	0.555556	6.19444	56	46659	5	1341.46	0.0287504	5	2	6	2.83333	0.494849	0.4625
11	ENSG00000170955.9	PRKCDBP	6318945	6320647	340	3.33616	161	1.46512	RAE	-	0.944444	35.4943	56	1702	5	755.167	0.443694	6.18182	2	0	0	0.494636	0.415274
1	ENSG00000225670.4	CADM3-AS1	159194324	159207973	496	1.83541	253	1.37216	RAE	-	0.694444	2.43182	56	13649	6	636.222	0.0466131	0	0	0	0	0.494086	0.623361
6	ENSG00000026950.16	BTN3A1	26402236	26415216	362	1.8111	181	1.46218	RAE	+	0.666667	15.8267	56	12980	4	524.308	0.0403935	4.66667	2	9	7	0.493957	0.392637
5	ENSG00000113396.12	SLC27A6	128845579	129033642	389	3.04289	207	2.09231	RAE	+	0.527778	0.513353	55	188063	6	560	0.00297773	0	0	7	1.85714	0.493759	0.725849
2	ENSG00000084754.10	HADHA	26190634	26244726	236	2.25311	112	2.30876	RAE	-	0.555556	131.021	56	54092	4	1086.38	0.0200838	8.64286	2.64286	7	3	0.493674	0.493876
20	ENSG00000101204.16	CHRNA4	63343222	63378401	223	2.96027	74	2.60435	RAE	-	0.611111	0.0563201	56	35179	7	860	0.0244464	3	1.5	6	2.66667	0.493535	0.40632
7	ENSG00000105976.14	MET	116672389	116798386	368	0.876812	197	0.972201	RAE	+	0.527778	4.8491	56	125997	7	2659.48	0.0211075	1.5	1.16667	25	1.56	0.493382	0.356414
6	ENSG00000118432.12	CNR1	88139863	88166359	484	0.836451	248	1.15175	RAE	-	0.611111	6.29932	56	26496	7	475.818	0.0179581	3.5	1.7	6	1.5	0.493259	0.303839
1	ENSG00000187513.8	GJA4	34792997	34795747	385	1.5911	200	0.779984	RAE	+	0.722222	17.0449	56	2750	6	709.6	0.258036	1.5	1.16667	4	2.5	0.493079	0.566146
2	ENSG00000159399.9	HK2	74833987	74893359	486	1.56279	246	1.54294	RAE	+	0.583333	6.27008	56	59372	7	2648.87	0.0446148	1	1	11	2	0.492923	0.610721
2	ENSG00000124357.12	NAGK	71064343	71079805	455	1.65216	237	1.60665	RAE	+	0.555556	26.9396	56	15462	5	1000	0.0646747	3.75	1.75	4	3.5	0.492847	0.566146
4	ENSG00000249592.5	RP11-440L14.1	762386	781849	468	1.70502	246	1.56971	RAE	-	0.5	2.9188	56	19463	6	894	0.0459333	0	0	0	0	0.492775	0.619429
9	ENSG00000147872.9	PLIN2	19108374	19149290	381	1.90394	200	1.96538	RAE	-	0.527778	28.2444	56	40916	6	1195.33	0.0292143	2.33333	1.33333	14	2	0.492632	0.468352
2	ENSG00000214100.8	PLAC9P1	129922862	129934317	92	2.39922	33	1.12922	RAE	-	0.583333	0.492085	52	11455	6	309.091	0.0269831	0	0	1	3	0.492605	0.441105
1	ENSG00000049239.12	H6PD	9234774	9271337	498	2.0581	253	2.0229	RAE	+	0.583333	30.5561	56	36563	4	1987.77	0.0543657	3.44444	1.66667	13	2.53846	0.492284	0.354225
7	ENSG00000106483.11	SFRP4	37905931	38025695	519	3.46559	258	2.75819	RAE	-	0.666667	2.87295	56	119764	7	1374.07	0.0114732	4.45455	1.54545	9	1.66667	0.492203	0.336875
20	ENSG00000203900.2	RP11-261N11.8	63359987	63370572	157	1.85821	45	2.20685	RAE	+	0.722222	0	27	10585	6	482.636	0.0455963	0	0	0	0	0.492089	0.617369
6	ENSG00000137266.14	SLC22A23	3268961	3457022	540	1.03132	270	0.792179	RAE	-	0.638889	7.89668	56	188061	7	6432.42	0.0342039	1	1	17	2.23529	0.491975	0.522706
9	ENSG00000106733.20	NMRK1	75060572	75088217	482	1.80985	249	1.14364	RAE	-	0.555556	14.929	56	27645	6	916.55	0.0331543	2.6	1.4	9	2.44444	0.491972	0.51264
5	ENSG00000168685.14	IL7R	35852694	35879603	426	1.04176	207	1.10608	RAE	+	0.583333	1.69436	56	26909	4	1022.67	0.0380046	5.125	1.875	10	1.8	0.49195	0.369831
1	ENSG00000179914.4	ITLN1	160876538	160885170	170	2.67276	91	2.82439	RAE	-	0.5	0.220833	55	8632	4	300	0.0347544	6.14286	2.14286	7	2.71429	0.491678	0.436523
8	ENSG00000157168.18	NRG1	31639385	32767959	502	1.4546	248	1.07208	RAE	+	0.583333	0.772105	56	1128574	6	1469.59	0.00130217	5.5	2	18	1.22222	0.491469	0.392637
19	ENSG00000125730.16	C3	6677703	6730562	530	2.46846	260	2.67965	RAE	-	0.555556	71.6943	56	52859	7	1020.46	0.0193053	4	1.66667	5	4.2	0.49145	0.326264
17	ENSG00000120088.14	CRHR1	45784279	45835828	177	1.33848	93	2.46177	RAE	+	0.611111	0.19146	52	51549	6	657.353	0.012752	13	2.5	2	3.5	0.491291	0.525952
9	ENSG00000136878.12	USP20	129834697	129881838	366	1.14508	199	0.887536	RAE	+	0.527778	22.129	56	47141	5	857.963	0.0181999	5.5	1.83333	11	3.90909	0.491232	0.385126
17	ENSG00000187688.14	TRPV2	16417561	16437003	388	0.746564	191	0.857562	RAE	+	0.555556	8.34809	56	19442	3	779.412	0.0400891	11.3	2.3	6	2.66667	0.491029	0.55715
16	ENSG00000103202.12	NME4	396724	400759	359	4.04306	179	3.36452	RAE	+	0.597222	62.5339	56	4035	5	565.071	0.140042	2	1.33333	6	3	0.490478	0.573644
22	ENSG00000183569.17	SERHL2	42553616	42572529	420	1.91868	209	1.7174	RAE	+	0.5	2.60566	56	18913	6	432.667	0.0228767	4	2	5	3.2	0.490247	0.392637
3	ENSG00000244380.1	RP11-24C3.2	48440458	48446656	309	3.88112	148	3.85026	RAE	-	0.444444	0.838599	56	6198	5	515.118	0.0831103	0	0	0	0	0.490155	0.573644
6	ENSG00000197081.12	IGF2R	159969098	160113507	491	2.17469	244	2.02152	RAE	+	0.611111	20.4498	56	144409	4	2959.37	0.020493	5.88889	2.11111	16	2.125	0.489955	0.403634
7	ENSG00000135269.17	TES	116222803	116258783	443	1.96826	224	1.51497	RAE	+	0.583333	30.6433	56	35980	4	1094.12	0.0304091	4.18182	1.81818	20	1.8	0.489732	0.354225
6	ENSG00000271581.1	XXbac-BPG248L24.12	31356646	31357637	62	3.18498	26	2.42636	RAE	+	0.611111	0.219957	53	991	4	880.5	0.888496	0	0	0	0	0.489612	0.354225
6	ENSG00000204536.13	CCHCR1	31142438	31158238	478	4.34427	242	2.75292	RAE	-	0.5	12.4166	56	15800	4	564.722	0.0357419	5.71429	2	8	7.75	0.488854	0.396122
3	ENSG00000133657.14	ATP13A3	194402671	194494280	296	1.28988	136	1.50633	RAE	-	0.555556	15.0213	56	91609	6	1160.9	0.0126723	3.30769	1.61538	26	1.92308	0.488813	0.266428
12	ENSG00000170581.13	STAT2	56341596	56360126	154	1.15644	74	1.35844	RAE	-	0.527778	60.0123	56	18530	5	583.571	0.0314933	8.33333	2.33333	2	5	0.488766	0.486229
1	ENSG00000237975.6	FLG-AS1	152168124	152445456	392	2.3629	191	2.30569	RAE	+	0.555556	0.746612	56	277332	7	1618.18	0.00583482	0	0	3	4.66667	0.488763	0.494327
19	ENSG00000167642.12	SPINT2	38244034	38292614	363	1.74344	198	1.99398	RAE	+	0.472222	52.9016	56	48580	7	1379.53	0.028397	1.75	1.25	9	3.33333	0.488494	0.458474
17	ENSG00000183688.4	RFLNB	439977	445939	362	2.71556	175	2.74623	RAE	-	0.611111	10.7382	56	5962	1	0	0	0	0	19	3.31579	0.488386	0.488386
16	ENSG00000180185.11	FAHD1	1827194	1840207	304	1.73427	157	1.52452	RAE	+	0.583333	12.3876	56	13013	5	495.882	0.0381067	3.45455	1.63636	8	3.875	0.488359	0.559036
19	ENSG00000105664.10	COMP	18782772	18791314	139	1.11905	74	0.824481	RAE	-	0.583333	1.20091	56	8542	6	784.6	0.091852	1.5	1.16667	6	1.66667	0.488311	0.681351
17	ENSG00000198496.10	NBR2	43125609	43153671	292	1.81853	150	1.54829	RAE	+	0.527778	5.54183	56	28062	4	444	0.0158221	0	0	11	4.63636	0.488309	0.354225
13	ENSG00000120675.5	DNAJC15	43023202	43114224	385	2.97069	193	2.47754	RAE	+	0.583333	9.7644	56	91022	4	1942	0.0213355	7.125	2.125	11	2.09091	0.488275	0.430094
22	ENSG00000241878.11	PISD	31618586	31662432	337	1.40935	165	1.00948	RAE	-	0.5	26.0977	56	43846	4	1289.66	0.0294134	5.8	2	10	1.9	0.488271	0.399844
22	ENSG00000182841.12	RRP7BP	42555222	42582038	421	2.37855	208	2.14141	RAE	-	0.5	6.96622	56	26816	4	696.4	0.0259696	0	0	6	3.66667	0.488107	0.428745
15	ENSG00000171766.15	GATM	45361123	45402327	319	4.09548	156	4.41046	RAE	-	0.583333	23.6462	56	41204	7	1250.47	0.0303483	4.07143	1.78571	2	3	0.487901	0.405576
1	ENSG00000243284.1	VSIG8	159854315	159862657	375	1.05665	197	0.805056	RAE	-	0.791667	0.555991	56	8342	5	847.5	0.101594	3.46154	1.46154	4	3.25	0.487854	0.566146
19	ENSG00000086544.2	ITPKC	40717102	40740855	393	1.13263	190	1.21324	RAE	+	0.527778	26.0328	56	23753	4	923.512	0.0388798	4.57895	1.73684	12	3.66667	0.487563	0.354225
2	ENSG00000162881.6	OXER1	42762480	42764261	351	0.901765	181	0.88004	RAE	-	0.513889	3.48964	56	1781	3	0	0	9	2.33333	9	2.44444	0.487418	0.49506
5	ENSG00000236882.7	LINC01554	95852231	95860133	380	1.12635	192	1.12298	RAE	+	0.638889	0.905228	56	7902	3	543.353	0.0687614	0	0	4	3.75	0.487212	0.566146
19	ENSG00000169136.10	ATF5	49929763	49933935	445	2.77279	213	1.82346	RAE	+	0.666667	20.7286	56	4172	4	411.111	0.0985405	4	2	4	4	0.486593	0.392637
4	ENSG00000145365.10	TIFA	112274541	112285903	321	1.00425	169	1.47166	RAE	-	0.555556	4.78511	56	11362	6	730.385	0.0642831	2.6	1.4	4	3	0.486481	0.566146
7	ENSG00000171130.17	ATP6V0E2	149872967	149880698	315	4.59806	156	3.73502	RAE	+	0.569445	21.3016	56	7731	5	752.273	0.097306	2.54545	1.45455	5	2.6	0.486472	0.573644
2	ENSG00000115956.9	PLEK	68365172	68397453	410	1.17165	210	0.921102	RAE	+	0.555556	4.55785	56	32281	4	1341.89	0.0415692	4	1.75	12	2.16667	0.486466	0.354225
7	ENSG00000169894.17	MUC3A	100949554	100968346	33	1.06194	17	1.4579	RAE	+	0.611111	0.309566	56	18792	6	164	0.00872712	11.3684	2.94737	2	1.5	0.48646	0.558435
15	ENSG00000259583.2	RP11-66B24.4	100892858	100919214	373	2.02308	199	2.07889	RAE	-	0.611111	1.42729	56	26356	7	684.219	0.0259606	0	0	0	0	0.486458	0.428558
8	ENSG00000129422.14	MTUS1	17644071	17800917	533	3.00906	266	2.37685	RAE	-	0.555556	20.696	56	156846	7	4195.5	0.0267492	1	1	30	1.73333	0.486346	0.43867
2	ENSG00000173272.15	MZT2A	131464899	131492743	295	1.29738	145	0.950299	RAE	-	0.5	38.6195	56	27844	4	596.286	0.0214152	15.9091	3.36364	2	4	0.486198	0.405576
2	ENSG00000171853.15	TRAPPC12	3379674	3485094	501	2.63569	247	2.25306	RAE	+	0.583333	18.8273	56	105420	4	1446.04	0.0137169	0	0	13	2.07692	0.485834	0.354225
5	ENSG00000164402.13	2022-09-08	132750816	132807241	169	2.22046	82	2.10512	RAE	-	0.555556	32.1597	56	56425	7	1454.78	0.0257825	0	0	0	0	0.485615	0.42603
6	ENSG00000225864.1	HCG4P11	29723000	29723939	284	1.02468	138	0.994729	RAE	-	0.833333	0.102629	31	939	4	519.5	0.553248	0	0	0	0	0.485024	0.354225
4	ENSG00000269893.6	SNHG8	118278708	118279823	330	1.32652	180	0.999501	RAE	+	0.694444	114.067	56	1115	3	923.8	0.82852	0	0	1	2	0.484938	0.299493
7	ENSG00000106603.18	COA1	43608455	43729717	434	1.72644	223	1.96862	RAE	-	0.555556	6.50851	56	121262	5	2096.99	0.017293	3.88889	1.66667	25	2.6	0.484611	0.300196
4	ENSG00000065882.15	TBC1D1	37891086	38139175	532	1.27953	266	1.36179	RAE	+	0.555556	20.1624	56	248089	6	4890.31	0.0197119	2.2	1.4	26	1.38462	0.484575	0.333099
16	ENSG00000174992.7	ZG16	29778239	29782973	11	1.72339	5	1.76781	RAE	+	0.527778	0.0238199	50	4734	2	2467	0.521124	7.30769	2.38462	2	1	0.484363	0.454253
11	ENSG00000006611.15	USH1C	17493894	17544416	345	1.16548	162	0.759658	RAE	-	0.722222	0.134477	54	50522	7	915.067	0.0181122	6	2	2	1.5	0.484328	0.405576
4	ENSG00000237125.8	HAND2-AS1	173527375	173591324	510	0.761051	264	1.25394	RAE	+	0.583333	0.971522	56	63949	6	1167.12	0.0182509	0	0	2	2	0.48399	0.405576
8	ENSG00000187955.11	COL14A1	120059779	120372036	494	1.18379	254	0.948511	RAE	+	0.527778	9.00828	56	312257	7	1392.31	0.00445885	4.6	1.8	9	2	0.483784	0.343202
17	ENSG00000187824.8	TMEM220	10699014	10730316	350	3.75498	180	3.30443	RAE	-	0.583333	6.17472	56	31302	4	831.4	0.0265606	9	2.16667	6	2.83333	0.483766	0.443595
16	ENSG00000184857.7	TMEM186	8780383	8797648	451	2.59457	221	1.84529	RAE	-	0.513889	11.1761	56	17265	4	851.786	0.049336	9	3	1	5	0.483702	0.503891
19	ENSG00000104964.14	AES	3053335	3063107	501	1.89503	244	1.48172	RAE	-	0.611111	300.257	56	9772	4	1559.17	0.159555	11.7857	2.35714	0	0	0.483155	0.492522
4	ENSG00000138735.15	PDE5A	119494394	119628991	500	1.97342	243	1.9521	RAE	-	0.666667	4.43677	56	134597	6	2312.97	0.0171844	4.3	1.7	8	2.625	0.48294	0.328551
9	ENSG00000236404.8	VLDLR-AS1	2422701	2622373	538	1.57955	271	1.63659	RAE	-	0.527778	0.599355	55	199672	6	1371.49	0.00686872	0	0	5	1.8	0.482583	0.628532
6	ENSG00000227954.6	TARID	133502251	133891712	487	0.765856	253	1.21598	RAE	-	0.555556	0.285477	54	389461	6	2665.83	0.00684493	0	0	5	2	0.482482	0.628532
20	ENSG00000101282.8	RSPO4	958451	1002264	261	1.00112	120	1.05438	RAE	-	0.583333	0.730078	56	43813	5	307	0.00700705	10.1818	2.36364	7	2	0.482469	0.534547
16	ENSG00000280160.1	RP11-196G11.3	31093726	31095388	16	0.896583	10	1.76781	RAE	+	0.611111	0.324662	56	1662	4	741.923	0.446404	0	0	0	0	0.482027	0.354225
8	ENSG00000167632.14	TRAPPC9	139730342	140458579	542	1.76244	278	1.26561	RAE	-	0.583333	11.9071	56	728237	7	6810.13	0.00935153	3	1.57143	12	1.75	0.480919	0.252419
22	ENSG00000211650.2	IGLV5-45	22375985	22376505	61	2.7752	43	2.04348	RAE	+	0.625	0	26	520	4	46	0.0884615	0	0	1	3	0.480858	0.354225
1	ENSG00000086015.20	MAST2	45786986	46036124	438	2.35011	233	1.84695	RAE	+	0.555556	26.5906	56	249138	5	2244.78	0.0090102	5.23077	2	18	3	0.480686	0.392637
5	ENSG00000055163.19	CYFIP2	157266078	157395533	494	1.89076	248	1.36418	RAE	+	0.611111	11.8121	56	129455	7	1523.52	0.0117687	2.5	1.5	13	2.76923	0.480657	0.226298
19	ENSG00000267879.1	CTB-147C22.9	50968209	51012129	377	1.23915	200	0.944622	RAE	+	0.5	0	14	43920	6	1783.75	0.0406136	0	0	0	0	0.480073	0.58132
14	ENSG00000184990.12	SIVA1	104753099	104768494	372	1.38556	173	0.8466	RAE	+	0.583333	43.559	56	15395	6	1056.73	0.0686413	1.6	1.2	6	2	0.479586	0.681351
5	ENSG00000113296.14	THBS4	79991310	80083287	400	1.67874	202	1.38311	RAE	+	0.555556	6.30429	56	91977	7	788.345	0.00857111	2.5	1.5	18	2.61111	0.479074	0.226298
20	ENSG00000064601.16	CTSA	45890143	45898620	353	1.59223	174	1.59371	RAE	+	0.527778	89.2049	56	8477	5	889.889	0.104977	4.71429	1.85714	1	6	0.479007	0.350883
11	ENSG00000185507.19	IRF7	612552	615999	299	1.36502	164	1.66341	RAE	-	0.833333	17.8205	56	3447	4	456.643	0.132475	4.72727	1.81818	3	3.33333	0.478731	0.354225
17	ENSG00000167107.12	ACSF2	50426157	50474845	425	2.07357	215	1.27773	RAE	+	0.555556	15.4645	56	48688	7	1575.47	0.0323584	1	1	13	2.38462	0.478628	0.503652
6	ENSG00000001561.6	ENPP4	46129992	46146699	392	2.21442	203	1.92353	RAE	+	0.638889	11.5205	56	16707	5	773.286	0.0462851	3.92308	1.61538	5	2	0.478441	0.573644
15	ENSG00000140395.8	WDR61	78277834	78299700	446	0.839485	220	0.779984	RAE	-	0.666667	35.7745	56	21866	4	560.5	0.0256334	6.55556	2.22222	7	2.85714	0.478186	0.428368
3	ENSG00000175928.5	LRRN1	3799436	3847703	348	1.33565	166	1.31555	RAE	+	0.527778	2.1452	56	48267	6	745.882	0.0154533	9	2.33333	2	2.5	0.477865	0.486229
14	ENSG00000211945.2	IGHV1-18	106184900	106185394	69	1.18657	45	1.47512	RAE	-	0.472222	0.506406	42	494	1	494	1	0	0	2	3	0.47782	0.405576
11	ENSG00000235027.1	AC068580.6	1760347	1762486	141	2.01893	77	2.04149	RAE	+	0.972222	1.70066	56	2139	4	735.222	0.343722	0	0	0	0	0.477798	0.354225
12	ENSG00000166535.19	A2ML1	8822471	8887001	441	1.70089	221	1.01092	RAE	+	0.5	0.302818	56	64530	4	400	0.00619867	18.2941	3.35294	5	2.4	0.477774	0.628532
15	ENSG00000188549.12	C15orf52	40331451	40340967	452	1.07365	238	0.849159	RAE	-	0.722222	15.8876	56	9516	4	1591.2	0.167213	10.0714	2.35714	0	0	0.477702	0.492522
14	ENSG00000054983.16	GALC	87837819	87993665	446	1.29627	214	1.31852	RAE	-	0.583333	11.8501	56	155846	4	984.083	0.00631446	14	2.54545	10	2.3	0.477569	0.535731
3	ENSG00000118849.9	RARRES1	158696891	158732696	460	2.937	236	2.95655	RAE	-	0.555556	10.2269	56	35805	6	792.162	0.0221243	2.86667	1.53333	9	2.88889	0.476633	0.372331
8	ENSG00000134020.7	PEBP4	22713250	22941336	480	2.92778	238	1.98364	RAE	-	0.583333	3.21846	56	228086	7	2664.52	0.0116821	2.2	1.4	16	3	0.47662	0.19395
2	ENSG00000163017.13	ACTG2	73892313	73919865	446	2.34035	236	2.0636	RAE	+	0.583333	10.0114	56	27552	4	1872.73	0.0679706	3.72727	1.54545	8	2.125	0.476451	0.354225
1	ENSG00000186205.12	2022-03-01	220786758	220819657	506	0.75998	254	0.741093	RAE	+	0.555556	2.5562	56	32899	6	1296.74	0.0394158	0	0	0	0	0.476405	0.570318
16	ENSG00000140955.10	ADAD2	84191137	84197166	375	2.33722	173	1.5318	RAE	+	0.444444	0.421662	55	6029	7	300	0.0497595	2	1.33333	3	1.66667	0.476061	0.494327
7	ENSG00000159840.15	ZYX	143381079	143391097	377	1.68304	186	1.61202	RAE	+	0.75	130.322	56	10018	5	1208.88	0.120671	1	1	12	2.33333	0.476056	0.573644
16	ENSG00000140876.11	NUDT7	77722491	77742260	415	0.830837	199	0.755164	RAE	+	0.583333	3.17484	56	19769	5	606	0.0306541	3.3125	1.6875	8	1.25	0.476005	0.485393
17	ENSG00000159842.14	ABR	1003671	1229021	546	2.0626	276	1.87757	RAE	-	0.527778	40.6397	56	225350	7	3952.54	0.0175396	1.375	1.125	23	1.69565	0.475865	0.29574
16	ENSG00000183549.10	ACSM5	20409533	20441249	329	2.30643	146	2.20083	RAE	+	0.5	2.02617	56	31716	4	822.5	0.0259333	17	2.6	2	1.5	0.47583	0.428277
12	ENSG00000182993.3	C12orf60	14803571	14906586	463	3.52487	224	2.77916	RAE	+	0.555556	0.725151	56	103015	5	1672.29	0.0162334	5.33333	2	8	3.625	0.475627	0.392637
20	ENSG00000101190.12	TCFL5	62841159	62861763	255	3.07223	136	1.0221	RAE	-	0.527778	11.4572	56	20604	6	751.071	0.0364527	1.42857	1.14286	13	2.30769	0.475593	0.544335
1	ENSG00000244682.7	FCGR2C	161581338	161605662	445	2.82184	230	3.08491	RAE	+	0.472222	3.35249	56	24324	2	1100	0.0452228	0	0	7	2	0.475255	0.614747
3	ENSG00000233276.3	GPX1	49357175	49358600	216	2.10924	121	1.41949	RAE	-	0.5	181.319	56	1425	3	969.727	0.68051	7.57143	2.2381	1	3	0.475061	0.462272
2	ENSG00000018280.16	SLC11A1	218382028	218396894	381	1.06368	197	0.972201	RAE	+	0.555556	4.18605	56	14866	7	736.1	0.0495157	1	1	7	4.42857	0.474866	0.64176
6	ENSG00000204421.2	LY6G6C	31718647	31721845	178	2.26593	80	2.50868	RAE	-	0.75	0.470037	56	3198	2	388	0.121326	0	0	3	9.33333	0.474392	0.494327
4	ENSG00000145384.3	FABP2	119317249	119322390	14	1.15644	13	1.15992	RAE	-	0.638889	0.0074911	29	5141	1	3745	0.728457	8.25	2.25	2	3	0.474256	0.465791
19	ENSG00000051128.18	HOMER3	18929200	18941261	397	1.6984	189	1.67722	RAE	-	0.416667	21.4987	56	12061	7	702.381	0.0582357	1.75	1.25	3	2.66667	0.474228	0.494327
22	ENSG00000187905.10	LRRC74B	21045986	21060528	27	0.963953	8	2.42636	RAE	+	0.555556	0.035103	36	14542	6	242.857	0.0167004	0	0	2	4	0.474018	0.405576
1	ENSG00000117226.11	GBP3	89006665	89022894	432	2.39556	207	2.2832	RAE	-	0.583333	10.0045	56	16229	4	862.062	0.0531186	3	1.5	13	3	0.473969	0.354225
2	ENSG00000119147.9	C2orf40	106063245	106078159	299	3.43342	146	2.78721	RAE	+	0.472222	10.2356	56	14914	7	438.81	0.0294227	7.21429	2.07143	0	0	0.473956	0.45158
3	ENSG00000056736.9	IL17RB	53846579	53865800	404	0.842554	198	0.929655	RAE	+	0.583333	10.3302	56	19221	7	276.4	0.0143801	4.85714	1.71429	4	2.25	0.473861	0.358192
15	ENSG00000244879.6	GABPB1-AS1	50355408	50372202	408	2.44807	216	1.45073	RAE	+	0.5	5.52303	56	16794	4	538	0.0320353	0	0	4	4.25	0.473613	0.500468
1	ENSG00000186510.11	CLCNKA	16018874	16034050	369	3.25781	176	2.53862	RAE	+	0.583333	0.604723	56	15176	7	541.083	0.0356539	1	1	10	3.6	0.473401	0.536517
19	ENSG00000167460.14	TPM4	16067020	16103005	439	1.14933	226	1.23165	RAE	+	0.472222	195.375	56	35985	7	1245.45	0.0346104	1.85714	1.28571	5	2.8	0.473226	0.526779
22	ENSG00000070371.15	CLTCL1	19179472	19291716	391	2.576	192	1.74037	RAE	-	0.527778	4.17295	56	112244	7	777.756	0.00692916	2.81818	1.54545	14	3	0.473219	0.244671
7	ENSG00000225264.3	ZNRF2P2	29598794	29685153	381	2.43866	181	2.22625	RAE	-	0.527778	1.70863	55	86359	5	1800.61	0.0208503	0	0	3	2.66667	0.473219	0.494327
1	ENSG00000176393.10	RNPEP	201982371	202006147	465	1.14303	242	1.17457	RAE	+	0.527778	36.5006	56	23776	4	793.812	0.0333871	5.16667	2.16667	6	2.66667	0.473129	0.443595
19	ENSG00000166770.10	ZNF667-AS1	56477249	56500666	421	1.72182	204	0.973675	RAE	+	0.555556	15.6838	56	23417	5	858.667	0.0366685	0	0	1	5	0.473037	0.545974
12	ENSG00000257671.1	KRT7-AS	52245047	52247448	298	2.39816	161	1.95597	RAE	-	0.833333	0.194442	42	2401	3	805.833	0.335624	0	0	1	4	0.473015	0.299493
6	ENSG00000111906.17	HDDC2	125221844	125302078	406	1.26396	204	0.941394	RAE	-	0.583333	41.5953	56	80234	5	1121.41	0.0139768	4.14286	1.85714	14	1.57143	0.472923	0.349056
11	ENSG00000172893.15	DHCR7	71428192	71452868	330	2.38484	166	2.18833	RAE	-	0.611111	15.2288	56	24676	7	1061.43	0.0430149	2.125	1.375	3	2.33333	0.472873	0.494327
11	ENSG00000166441.12	RPL27A	8682410	8714759	424	1.78891	210	1.73645	RAE	+	0.555556	189.549	56	32349	5	1054.12	0.0325859	2.83333	1.5	10	2.9	0.472743	0.506367
19	ENSG00000130167.13	TSPAN16	11296138	11326996	270	3.41621	134	2.52465	RAE	+	0.5	0.0458223	52	30858	5	662	0.0214531	8.7	2.5	2	1.5	0.472725	0.496143
4	ENSG00000145390.11	USP53	119212644	119295517	460	2.54157	226	1.66874	RAE	+	0.583333	16.5693	56	82873	5	1228.06	0.0148185	7.83333	2.16667	5	2.8	0.472003	0.471171
4	ENSG00000109667.11	SLC2A9	9771152	10054936	492	1.01489	249	1.11719	RAE	-	0.583333	1.26353	56	283784	7	3309.63	0.0116625	2	1.33333	18	1.83333	0.47197	0.17823
2	ENSG00000182698.11	RESP18	219327408	219333177	48	1.50291	12	1.87757	RAE	-	0.944444	0	18	5769	4	300	0.0520021	0	0	2	2.5	0.471837	0.405576
19	ENSG00000189001.10	SBSN	35523366	35528351	242	2.05412	152	2.20973	RAE	-	0.416667	0.642446	56	4985	3	0	0	28.9333	3.33333	1	2	0.471834	0.486757
15	ENSG00000174171.5	RP11-23P13.6	41892792	41895938	381	1.67478	196	1.25038	RAE	+	0.944444	0.652705	56	3146	4	851.667	0.270714	0	0	0	0	0.471821	0.354225
1	ENSG00000162817.6	C1orf115	220689844	220699157	239	2.91344	106	2.86125	RAE	+	0.666667	19.6564	56	9313	7	809.4	0.0869108	1	1	4	2	0.471502	0.566146
12	ENSG00000011465.16	DCN	91140483	91183123	90	3.524	47	3.61736	RAE	-	0.611111	83.1693	56	42640	4	1861.67	0.0436601	5.3	1.7	7	1.85714	0.471488	0.376159
2	ENSG00000227432.1	AC053503.11	219482072	219516877	420	0.827289	210	0.764304	RAE	-	0.722222	0.321402	46	34805	7	796.705	0.0228905	0	0	0	0	0.471461	0.383567
19	ENSG00000089351.14	GRAMD1A	34994783	35026471	409	1.39024	208	1.03327	RAE	+	0.5	45.3428	56	31688	5	1411.72	0.0445506	2.2	1.4	9	3	0.470937	0.573644
1	ENSG00000232679.1	LINC01705	222041704	222064763	26	1.31635	16	1.60317	RAE	-	0.5	0	7	23059	2	1800	0.0780606	0	0	4	2	0.470882	0.566146
19	ENSG00000064666.14	CNN2	1026580	1039068	492	3.11485	254	2.97083	RAE	+	0.527778	77.5504	56	12488	7	809.238	0.0648013	1	1	5	6.6	0.470477	0.628532
1	ENSG00000162669.15	HFM1	91260765	91404869	314	0.954512	165	0.770006	RAE	-	0.527778	0.723551	56	144104	7	564.222	0.00391538	5.6	2	5	1.6	0.470447	0.392637
17	ENSG00000186847.5	KRT14	41582278	41586921	262	3.21544	131	3.70828	RAE	-	0.5	1.58323	56	4643	4	270	0.0581521	6.33333	2	3	4.66667	0.469831	0.420045
19	ENSG00000105355.8	PLIN3	4838410	4867768	483	1.09618	236	1.00322	RAE	-	0.444444	37.2535	56	29358	4	653	0.0222427	7.46667	2.13333	7	2.14286	0.46965	0.433342
21	ENSG00000182670.13	TTC3	37073225	37203112	438	1.50291	217	1.62214	RAE	+	0.555556	30.0994	56	129887	5	917.667	0.00706512	6.83333	1.83333	15	2.06667	0.469629	0.437741
11	ENSG00000254772.9	EEF1G	62559600	62574086	243	1.59274	126	1.69464	RAE	-	0.444444	1230.89	56	14486	4	792.533	0.0547103	5.5	2.16667	3	7.33333	0.469443	0.443595
17	ENSG00000159199.13	ATP5G1	48892764	48895871	353	1.44795	170	1.26421	RAE	+	0.638889	84.1436	56	3107	4	481	0.154812	8.78947	2.36842	0	0	0.469324	0.49462
18	ENSG00000263753.6	LINC00667	5238598	5246508	436	3.06601	220	2.6359	RAE	+	0.666667	18.441	56	7910	4	600.273	0.0758878	0	0	1	4	0.46917	0.354225
8	ENSG00000204839.8	MROH6	143566186	143572971	432	2.05871	227	1.54152	RAE	-	0.833333	3.85262	56	6785	7	829.143	0.122202	1	1	3	3.33333	0.46917	0.494327
9	ENSG00000225489.6	RP11-390F4.3	6716494	6727438	286	2.56292	127	0.741093	RAE	+	0.527778	0.189147	54	10944	7	244.8	0.0223684	0	0	0	0	0.469026	0.376264
1	ENSG00000079277.19	MKNK1	46557407	46604294	345	1.35528	186	1.15175	RAE	-	0.583333	30.6094	56	46887	5	761.086	0.0162323	7.75	2.25	4	1.75	0.469013	0.468837
15	ENSG00000186417.13	GLDN	51341628	51408013	499	1.54179	263	1.262	RAE	+	0.611111	2.08101	56	66385	7	1510.12	0.0227479	1	1	20	8.8	0.468333	0.381601
6	ENSG00000112299.7	VNN1	132681589	132714049	297	2.01737	144	1.74037	RAE	-	0.555556	0.497919	56	32460	4	388	0.0119532	11.55	2.95	5	3	0.468247	0.561954
12	ENSG00000188906.14	LRRK2	40196743	40369285	515	1.23919	254	1.02629	RAE	+	0.611111	4.84436	56	172542	5	1317.65	0.00763667	4.66667	2	17	1.70588	0.468225	0.392637
4	ENSG00000109775.10	UFSP2	185399539	185425985	284	2.12632	141	1.74913	RAE	-	0.527778	25.2244	56	26446	5	480.348	0.0181633	9.25	2.58333	2	4.5	0.467944	0.510895
1	ENSG00000174348.13	PODN	53062051	53085134	425	1.76541	213	2.4109	RAE	+	0.611111	27.1348	56	23083	7	756.8	0.032786	1	1	10	2.4	0.467829	0.508661
16	ENSG00000260517.2	RP11-426C22.5	29139660	29217860	406	0.83386	209	0.992674	RAE	+	0.5	0.389892	56	78200	7	1723.81	0.0220436	0	0	0	0	0.467372	0.371301
19	ENSG00000241015.2	TPM3P9	53431983	53444670	505	1.46929	256	1.47455	RAE	+	0.555556	5.17671	56	12687	4	629	0.0495783	0	0	2	4.5	0.467327	0.405576
22	ENSG00000100058.12	CRYBB2P1	25448104	25520854	367	1.47648	194	0.864849	RAE	+	0.527778	7.06847	56	72750	6	1131.09	0.0155476	0	0	2	3.5	0.467089	0.405576
6	ENSG00000204544.5	MUC21	30983717	30989903	67	1.03233	61	1.83259	RAE	+	0.416667	0.102452	56	6186	2	0	0	39	5.36364	0	0	0.466639	0.462156
3	ENSG00000069849.10	ATP1B3	141876123	141926514	462	2.06986	242	2.31751	RAE	+	0.555556	86.4433	56	50391	5	675.417	0.0134035	4.3	1.7	16	2.1875	0.4666	0.328551
11	ENSG00000120451.10	SNX19	130875435	130916509	457	3.77431	226	3.18399	RAE	-	0.666667	25.7484	56	41074	4	1816.9	0.0442347	2.5	1.5	18	1.94444	0.466472	0.354225
21	ENSG00000182240.15	BACE2	41167800	41282518	530	2.24881	270	1.96294	RAE	+	0.583333	9.88827	56	114718	7	1580.83	0.0137801	2.2	1.4	10	1.8	0.466015	0.222097
12	ENSG00000226472.8	RP11-551L14.4	30978307	31006010	482	1.70418	236	1.31017	RAE	-	0.638889	0.151162	55	27703	5	1696.94	0.0612546	0	0	0	0	0.465826	0.573644
7	ENSG00000106258.13	CYP3A5	99648193	99679998	139	2.68939	60	1.43854	RAE	-	0.666667	1.54818	56	31805	4	1053.78	0.0331325	5.1	1.7	9	2.55556	0.465488	0.368343
22	ENSG00000189060.5	H1F0	37805092	37807436	146	4.36012	84	4.38634	RAE	+	0.611111	135.263	56	2344	5	691.357	0.294948	5	1.76923	0	0	0.465293	0.364113
14	ENSG00000185100.10	ADSSL1	104724185	104747310	391	3.69251	179	3.03341	RAE	+	0.555556	7.1064	56	23125	7	1689.41	0.0730556	3.625	1.625	0	0	0.465278	0.281011
7	ENSG00000105928.13	DFNA5	24698352	24758113	408	1.96657	203	1.79376	RAE	-	0.583333	9.31926	56	59761	7	1918.44	0.0321019	5.84615	2	0	0	0.465246	0.401841
7	ENSG00000233559.1	LINC00513	130853719	130928649	511	1.79717	259	1.34573	RAE	+	0.527778	0.202787	56	74930	4	2754.28	0.036758	0	0	3	2.66667	0.465232	0.494327
13	ENSG00000178734.5	LMO7DN	75871037	75883811	323	1.0599	159	0.99743	RAE	+	0.583333	0.129317	49	12774	4	190.714	0.0149299	0	0	9	1.44444	0.465209	0.354225
10	ENSG00000077943.7	ITGA8	15513948	15720125	463	1.5291	241	1.26502	RAE	-	0.555556	4.25263	56	206177	7	1121.44	0.00543923	7.66667	2.33333	2	1	0.46472	0.466434
17	ENSG00000226145.7	KRT16P6	16817982	16822579	76	2.33262	37	2.33737	RAE	-	0.555556	0.219165	56	4597	4	1000	0.217533	0	0	0	0	0.464705	0.354225
19	ENSG00000130203.9	APOE	44905753	44909393	358	3.30495	175	2.82149	RAE	+	0.583333	195.595	56	3640	7	271.875	0.0746909	1	1	4	3.75	0.464695	0.566146
21	ENSG00000183844.16	FAM3B	41304211	41357431	243	1.86221	125	1.45171	RAE	+	0.638889	0.241212	56	53220	7	1106.67	0.0207942	2.5	1.5	5	1.6	0.463892	0.350749
8	ENSG00000156482.10	RPL30	98024850	98046469	419	1.36978	203	1.40447	RAE	-	0.527778	297.077	56	21619	6	966.333	0.0446983	2.81818	1.54545	3	3.33333	0.463839	0.494327
12	ENSG00000111144.9	LTA4H	96000827	96043520	346	1.36973	178	0.761485	RAE	-	0.555556	62.0449	56	42693	4	738.462	0.017297	4.875	2	16	2.25	0.463441	0.359376
1	ENSG00000198483.12	ANKRD35	145866559	145885866	348	1.37746	182	1.44939	RAE	-	0.555556	7.95164	56	19307	7	525.818	0.0272346	1.54545	1.18182	7	3.42857	0.463218	0.445131
4	ENSG00000198515.13	CNGA1	47935976	48016672	392	1.43485	193	1.21504	RAE	-	0.527778	0.427416	56	80696	6	362.3	0.00448969	4.33333	1.83333	12	2.41667	0.463178	0.341883
3	ENSG00000144810.15	COL8A1	99638474	99799226	450	1.63226	219	1.59941	RAE	+	0.611111	2.74813	56	160752	7	1752.89	0.0109043	1.75	1.25	22	1.45455	0.462918	0.162594
2	ENSG00000219626.8	FAM228B	24076525	24169640	451	1.80406	223	0.875961	RAE	+	0.527778	7.09164	56	93115	6	754.535	0.00810326	5.75	2	6	4.83333	0.462905	0.397746
19	ENSG00000064932.15	SBNO2	1107635	1174283	462	1.03045	230	0.851566	RAE	-	0.527778	40.3319	56	66648	7	1787.96	0.0268269	1	1	12	3.25	0.462564	0.439794
19	ENSG00000167644.11	C19orf33	38304160	38305009	188	2.28984	101	1.2201	RAE	+	0.666667	6.09427	56	849	4	483	0.568905	1.6	1.2	7	2.85714	0.46169	0.354225
2	ENSG00000144488.14	ESPNL	238100156	238133287	343	2.57768	188	2.00601	RAE	+	0.527778	0.400358	56	33131	6	615.385	0.0185743	3	1.66667	7	2	0.461369	0.315356
2	ENSG00000226312.7	CFLAR-AS1	201140277	201157823	237	1.13451	130	0.855971	RAE	-	0.472222	0.465967	56	17546	4	819.714	0.046718	0	0	2	3.5	0.461351	0.405576
12	ENSG00000256673.1	RP11-599J14.2	9398354	9414851	344	2.73671	177	1.17995	RAE	-	0.5	2.52815	56	16497	5	960	0.0581924	0	0	0	0	0.46116	0.573644
1	ENSG00000272030.1	RP1-178F15.4	153631437	153634397	321	3.67889	141	3.1503	RAE	-	0.666667	3.04206	56	2960	4	585.2	0.197703	0	0	0	0	0.461054	0.354225
7	ENSG00000106591.3	MRPL32	42932223	42948958	172	1.91183	81	0.840961	RAE	+	0.583333	21.7793	56	16735	4	612.182	0.0365809	7.4	2.2	3	2	0.461028	0.45855
1	ENSG00000203747.10	FCGR3A	161541758	161550737	291	1.4529	146	1.9753	RAE	-	0.527778	5.98249	56	8979	3	800	0.0890968	4.73913	2.13043	4	3.5	0.460984	0.432463
19	ENSG00000232677.6	LINC00665	36313066	36331718	389	0.873203	202	0.763683	RAE	-	0.527778	4.05253	56	18652	4	383.333	0.0205519	0	0	6	7.5	0.460798	0.354225
12	ENSG00000084110.10	HAL	95972661	95996365	392	2.3629	208	2.01477	RAE	-	0.527778	0.244795	56	23704	4	600	0.0253122	5.25	2	8	2.625	0.460681	0.392637
1	ENSG00000196878.14	LAMB3	209614869	209652466	455	1.17243	242	0.956868	RAE	-	0.638889	2.16277	56	37597	5	3010.05	0.0800608	2	1.33333	5	3.4	0.460476	0.573644
6	ENSG00000226281.2	RP1-80N2.2	6692743	6711002	132	1.06194	59	0.807889	RAE	-	0.527778	0.0982294	35	18259	5	1052.63	0.05765	0	0	0	0	0.460332	0.573644
11	ENSG00000254409.1	RP11-613D13.4	43921058	44001157	387	2.76257	187	2.7257	RAE	+	0.583333	0.0558505	55	80099	7	1660.44	0.0207298	0	0	0	0	0.460162	0.349672
22	ENSG00000211649.3	IGLV7-46	22369613	22370087	69	2.66284	66	2.2268	RAE	+	0.666667	0.201133	34	474	2	455	0.959916	0	0	1	3	0.459868	0.299493
22	ENSG00000100412.15	ACO2	41469124	41525348	384	1.08606	198	0.763354	RAE	+	0.5	62.516	56	56224	5	2196.05	0.039059	2.5	1.5	7	4.71429	0.459693	0.567931
4	ENSG00000272620.1	AFAP1-AS1	7754089	7778928	467	1.83529	224	1.80897	RAE	+	0.666667	0.179535	56	24839	4	868.929	0.0349824	0	0	3	2.66667	0.459598	0.494327
5	ENSG00000211445.11	GPX3	151020437	151028993	356	4.43235	184	4.18011	RAE	+	0.861111	416.947	56	8556	4	1414.09	0.165274	2.2	1.4	6	1.83333	0.459359	0.354225
10	ENSG00000151640.12	DPYSL4	132186899	132205776	346	2.50528	174	1.8208	RAE	+	0.555556	2.27768	56	18877	7	470.357	0.0249169	1.6	1.2	7	2.14286	0.459255	0.413202
9	ENSG00000107317.12	PTGDS	136975091	136981742	358	3.3456	149	2.97884	RAE	+	0.611111	189.204	56	6651	7	1076.17	0.161805	1	1	2	2	0.459126	0.405576
9	ENSG00000130957.4	FBP2	94558719	94593793	240	2.26082	111	1.80341	RAE	-	0.611111	0.0950475	52	35074	5	782.692	0.0223155	3.69231	1.69231	8	2.375	0.459056	0.375234
2	ENSG00000081320.10	STK17B	196133565	196176503	393	1.13263	210	0.858383	RAE	-	0.5	4.68738	56	42938	5	1516.67	0.0353222	1.42857	1.14286	25	1.56	0.458994	0.532959
21	ENSG00000237945.7	LINC00649	33917012	33977691	405	1.23343	211	1.72412	RAE	+	0.527778	0.371997	56	60679	4	1224.27	0.0201761	0	0	6	2.66667	0.45894	0.354225
22	ENSG00000100300.17	TSPO	43151513	43163242	402	3.65673	200	3.41419	RAE	+	0.555556	109.157	56	11729	5	1086.47	0.0926314	1	1	10	2	0.458718	0.573644
16	ENSG00000167207.11	NOD2	50693602	50733077	380	0.973172	202	0.861488	RAE	+	0.597222	0.902886	56	39475	7	1055.84	0.0267471	1	1	11	2.09091	0.458494	0.438577
12	ENSG00000256537.4	SMIM10L1	11171221	11176016	393	3.22469	188	2.14613	RAE	+	0.805556	10.8095	56	4795	3	986	0.205631	0	0	1	8	0.458408	0.299493
17	ENSG00000171401.14	KRT13	41500980	41505705	279	2.44174	147	3.34475	RAE	-	0.694444	2.60478	56	4725	3	200	0.042328	14.8182	3	1	2	0.458303	0.594101
8	ENSG00000283992.1	LYNX1	142764337	142769844	396	2.66044	208	2.83796	RAE	-	0.611111	1.35093	56	5507	4	1262	0.229163	3.2	1.6	3	4	0.458085	0.354225
1	ENSG00000116133.11	DHCR24	54849632	54887218	352	4.36918	172	3.65157	RAE	-	0.611111	56.9999	56	37586	7	942.304	0.0250706	1	1	12	2.75	0.457789	0.415918
2	ENSG00000163803.12	PLB1	28457144	28643788	514	2.10688	264	2.32658	RAE	+	0.555556	1.43867	56	186644	5	3269.21	0.0175157	2.75	1.5	22	2.27273	0.457324	0.295178
2	ENSG00000072195.14	SPEG	219434845	219498287	467	0.978379	232	0.751598	RAE	+	0.638889	8.96311	56	63442	7	1401.13	0.0220852	2.30769	1.38462	5	1.2	0.457273	0.372097
21	ENSG00000142188.16	TMEM50B	33432484	33480011	436	2.84907	224	2.63216	RAE	-	0.527778	41.9532	56	47527	4	945.417	0.0198922	5.36364	1.54545	24	2.91667	0.457055	0.354225
5	ENSG00000188242.4	PP7080	466123	473098	391	1.32923	226	1.4939	RAE	-	0.638889	8.2557	56	6975	4	446.5	0.0640143	0	0	1	3	0.455827	0.354225
14	ENSG00000185567.6	AHNAK2	104937790	104978357	370	2.73523	180	2.42636	RAE	-	0.5	4.70632	56	40567	7	1101.36	0.0271492	2.5	1.5	3	3.33333	0.455618	0.443586
15	ENSG00000140400.16	MAN2C1	75358200	75368154	251	1.6865	146	0.847643	RAE	-	0.388889	73.9599	56	9954	4	304.643	0.0306051	3	1.5	23	3.56522	0.455501	0.354225
17	ENSG00000205212.3	CCDC144NL	20836446	20896140	293	1.80918	129	0.920373	RAE	-	0.5	0.0654707	48	59694	6	347.905	0.00582814	0	0	4	3.25	0.455335	0.566146
20	ENSG00000101265.15	RASSF2	4780022	4823645	516	1.16449	257	0.799202	RAE	-	0.555556	16.2743	56	43623	7	1054.56	0.0241745	1	1	12	2.41667	0.455195	0.402949
1	ENSG00000142973.13	CYP4B1	46757837	46819413	310	2.59821	166	2.26768	RAE	+	0.527778	6.98578	56	61576	7	1490.91	0.0242125	2	1.33333	5	2.4	0.454943	0.403558
21	ENSG00000182093.14	WRB	39380243	39428528	382	2.73461	183	1.94055	RAE	+	0.5	13.8648	56	48285	5	938.514	0.019437	14.375	3.125	0	0	0.454502	0.573644
3	ENSG00000241158.5	ADAMTS9-AS1	64561321	64592757	414	0.799922	206	0.827937	RAE	+	0.666667	0.508189	55	31436	4	1044.44	0.0332245	0	0	3	1.66667	0.454074	0.494327
8	ENSG00000104518.10	GSDMD	143553206	143563062	410	1.73952	214	1.41084	RAE	+	0.583333	42.9757	56	9856	7	795.097	0.0806713	1	1	3	4	0.453908	0.494327
7	ENSG00000164713.9	BRI3	98252378	98310441	425	2.29613	211	1.75533	RAE	+	0.5	38.4973	56	58063	4	1156.11	0.0199113	4.14286	1.85714	15	2.33333	0.453544	0.349056
1	ENSG00000163395.16	IGFN1	201190824	201228952	429	3.67381	212	3.38934	RAE	+	0.555556	0.280612	56	38128	5	640	0.0167856	5.55556	2	5	2	0.452863	0.392637
2	ENSG00000115705.20	TPO	1374222	1543711	523	3.94677	265	2.8364	RAE	+	0.527778	0.355832	56	169489	7	864.059	0.00509802	5.5	2.1	3	1	0.452423	0.423293
11	ENSG00000110002.15	VWA5A	124115361	124147721	451	1.61046	212	1.43232	RAE	+	0.527778	11.2137	56	32360	4	693.667	0.0214359	4.16667	1.83333	13	1.92308	0.452354	0.354225
11	ENSG00000134955.11	SLC37A2	125063066	125090312	503	1.72471	238	1.54092	RAE	+	0.583333	2.33883	56	27246	7	1281.4	0.0470308	1	1	5	3.4	0.452256	0.62603
17	ENSG00000264589.2	MAPT-AS1	45799389	45895630	243	1.23343	116	1.68833	RAE	-	0.555556	0.0522251	56	96241	6	1812.89	0.018837	0	0	1	3	0.452156	0.319757
22	ENSG00000100376.11	FAM118A	45308967	45341955	407	3.815	201	3.655	RAE	+	0.5	11.4468	56	32988	4	1181.68	0.0358216	2.88889	1.55556	13	2.38462	0.451999	0.354225
17	ENSG00000175061.17	LRRC75A-AS1	16438821	16478678	433	1.68215	215	1.73718	RAE	+	0.527778	164.411	56	39857	6	1265	0.0317385	0	0	0	0	0.451905	0.496816
3	ENSG00000055955.15	ITIH4	52812974	52830739	427	3.74646	216	3.15809	RAE	-	0.5	10.2169	56	17765	4	4866.67	0.273947	2	1.33333	5	3.2	0.451424	0.354225
2	ENSG00000124006.14	OBSL1	219550741	219571859	449	1.84861	238	1.62393	RAE	-	0.583333	34.0919	56	21118	7	725.355	0.0343477	1	1	7	3.57143	0.451336	0.52411
19	ENSG00000187474.4	FPR3	51795162	51826189	413	1.24452	213	1.05052	RAE	+	0.583333	1.52733	56	31027	5	635.294	0.0204755	3	1.5	12	3.25	0.451255	0.345459
7	ENSG00000121716.20	PILRB	100352175	100367733	257	3.4658	131	2.8034	RAE	+	0.638889	80.2999	56	15558	3	400	0.0257102	0	0	8	5.5	0.450719	0.424579
6	ENSG00000184465.15	WDR27	169457211	169702048	458	1.07928	226	1.11509	RAE	-	0.583333	6.91933	56	244837	4	1148.09	0.0046892	7.75	2.25	16	2.8125	0.450441	0.465791
1	ENSG00000173641.17	HSPB7	16014027	16019594	428	5.29953	214	4.64205	RAE	-	0.805556	20.14	56	5567	5	728.444	0.13085	1	1	7	4.14286	0.450286	0.573644
8	ENSG00000184489.11	PTP4A3	141391992	141432454	444	1.66678	227	1.54152	RAE	+	0.611111	36.5514	56	40462	7	1834.64	0.0453424	1	1	5	3	0.45015	0.615496
14	ENSG00000211959.2	IGHV4-39	106421710	106422218	46	3.03191	34	2.62005	RAE	-	0.472222	0.668006	47	508	2	200	0.393701	0	0	1	3	0.449678	0.299493
15	ENSG00000128928.8	IVD	40405794	40435947	422	1.59486	206	1.30746	RAE	+	0.5	29.5589	56	30153	7	678.914	0.0225156	1.75	1.25	6	3.33333	0.449555	0.378137
2	ENSG00000035115.21	SH3YL1	217729	266398	427	2.36625	213	1.8853	RAE	-	0.611111	7.60906	56	48669	6	999.789	0.0205426	3.9	1.7	4	3.5	0.449493	0.346582
2	ENSG00000127838.13	PNKD	218270391	218346793	419	2.09911	208	2.01477	RAE	+	0.527778	24.2853	56	76402	4	1881.37	0.0246246	4.375	1.875	9	3.22222	0.449137	0.354225
19	ENSG00000167749.11	KLK4	50906351	50910738	88	0.896583	26	0.906628	RAE	-	0.666667	0.0864685	46	4387	4	285.714	0.0651275	3.22222	1.66667	5	2	0.44876	0.354225
19	ENSG00000266903.1	CTB-171A8.1	44632198	44718759	502	1.54156	255	0.941394	RAE	-	0.5	0.410672	56	86561	7	1608.06	0.0185771	0	0	0	0	0.448739	0.315403
9	ENSG00000204136.10	GGTA1P	121444990	121500027	280	3.31323	161	2.56953	RAE	-	0.527778	4.18028	56	55037	7	1021.2	0.0185548	0	0	0	0	0.448567	0.314888
7	ENSG00000106069.21	CHN2	29122273	29514224	545	1.1469	275	1.0015	RAE	+	0.583333	3.10505	56	391951	7	5760	0.0146957	1	1	39	2.05128	0.44854	0.240543
12	ENSG00000135447.16	PPP1R1A	54575386	54588659	413	2.47773	209	2.15853	RAE	-	0.75	9.72043	56	13273	7	584.8	0.0440594	1	1	5	1.6	0.448427	0.606882
8	ENSG00000154316.16	TDH	11339636	11368452	210	1.08714	95	1.76781	RAE	+	0.555556	0.229632	56	28816	7	533.333	0.0185082	0	0	0	0	0.448255	0.313951
12	ENSG00000139192.11	TAPBPL	6451718	6466517	429	2.50356	197	2.0085	RAE	+	0.527778	15.8875	56	14799	4	998.947	0.067501	2.125	1.375	9	6.22222	0.447786	0.354225
16	ENSG00000140945.16	CDH13	82626802	83800640	551	2.60332	270	2.03611	RAE	+	0.583333	3.10396	56	1173838	7	9370.19	0.00798252	2.5	1.5	9	1.33333	0.447767	0.226298
8	ENSG00000104635.13	SLC39A14	22367248	22434129	386	1.11335	192	1.26018	RAE	+	0.527778	23.0631	56	66881	4	1356.02	0.0202751	5.5	2	8	2.5	0.447619	0.385126
2	ENSG00000143954.12	REG3G	79025685	79028505	72	4.02927	22	3.92307	RAE	+	0.722222	0.0277234	29	2820	3	0	0	17.8125	3.3125	1	1	0.447455	0.477418
16	ENSG00000067836.12	ROGDI	4796967	4802950	378	1.59915	199	1.48321	RAE	-	0.805556	30.2381	56	5983	5	645.895	0.107955	2.5	1.5	2	5.5	0.447352	0.405576
13	ENSG00000205822.10	TPTE2P6	24408156	24597676	486	1.98198	244	1.88657	RAE	+	0.527778	0.276651	55	189520	7	690.909	0.00364557	0	0	2	4.5	0.447241	0.405576
12	ENSG00000175899.14	A2M	9068182	9116229	389	3.90328	213	2.93651	RAE	-	0.638889	216.007	56	48047	4	1165	0.0242471	5.8	2	6	3.5	0.446435	0.399844
8	ENSG00000078674.17	PCM1	17922839	18029944	372	1.79629	197	1.33992	RAE	+	0.583333	28.8333	56	107105	5	1090.24	0.0101791	7	2.14286	5	2.4	0.446157	0.444238
12	ENSG00000205420.10	KRT6A	52487173	52493257	296	3.15802	163	3.09299	RAE	-	0.555556	1.08954	56	6084	3	1320.5	0.217045	3.8	1.66667	4	3.75	0.445764	0.297049
8	ENSG00000168333.13	C8orf22	49054310	49076090	108	2.04187	63	2.68769	RAE	+	0.583333	0.0595931	49	21780	4	2800	0.128558	9.09091	2	0	0	0.44551	0.392637
7	ENSG00000189143.9	CLDN4	73799541	73832693	245	3.76983	105	3.90026	RAE	+	0.527778	0.815393	56	33152	6	1259.78	0.0380002	2.77778	1.44444	3	4	0.445111	0.494327
5	ENSG00000248544.2	CTB-47B11.3	157375740	157384950	179	2.61394	72	2.42636	RAE	-	0.638889	0.233228	56	9210	4	1240	0.134636	0	0	0	0	0.44498	0.354225
9	ENSG00000119383.19	PTPA	129110949	129148946	266	2.98909	145	2.58532	RAE	+	0.5	47.4524	56	37997	4	1515.46	0.0398836	0	0	2	4.5	0.444668	0.405576
2	ENSG00000169507.9	SLC38A11	164896185	164955525	405	1.37715	227	1.07735	RAE	-	0.555556	1.38416	55	59340	5	1022.89	0.0172379	3.36364	1.54545	11	1.90909	0.444658	0.289513
16	ENSG00000166454.9	ATMIN	81035846	81047358	166	1.4883	76	1.38654	RAE	+	0.583333	20.3237	56	11512	4	1267.73	0.110122	3	1.5	4	2	0.444249	0.354225
17	ENSG00000141504.11	SAT2	7626233	7627876	283	1.75144	146	1.38892	RAE	-	1	117.873	56	1643	5	353.556	0.215189	2.5	1.5	1	3	0.444235	0.299493
2	ENSG00000198203.9	SULT1C2	108288638	108309915	231	2.38484	123	2.02481	RAE	+	0.611111	0.215615	55	21277	4	526.5	0.024745	0	0	4	4	0.443744	0.410861
16	ENSG00000161981.10	SNRNP25	53009	57669	337	1.45253	163	1.1537	RAE	+	0.5	24.9293	56	4660	4	1093.25	0.234603	3.57143	1.57143	2	4.5	0.443509	0.354225
1	ENSG00000132688.10	NES	156668762	156677397	388	1.17787	195	1.12615	RAE	-	0.666667	23.2354	56	8635	7	828.038	0.0958933	1	1	2	2.5	0.443489	0.405576
19	ENSG00000012124.16	CD22	35319260	35347355	421	0.926827	225	0.919011	RAE	+	0.527778	2.5407	56	28095	6	413.875	0.0147313	3.90909	1.72727	5	3.4	0.442994	0.306693
2	ENSG00000115129.13	TP53I3	24077432	24085861	247	0.756661	142	1.03506	RAE	-	0.583333	12.5152	56	8429	4	712.083	0.0844802	3.28571	1.57143	4	4.75	0.442876	0.354225
11	ENSG00000185627.17	PSMD13	236545	252984	531	1.25627	267	1.0328	RAE	+	0.541667	92.7725	56	16439	4	637.857	0.0388015	4.5	1.78571	5	5.8	0.44275	0.354225
7	ENSG00000128591.15	FLNC	128830376	128859274	306	2.24001	154	1.5711	RAE	+	0.638889	10.3111	56	28898	7	772.062	0.0267168	2.83333	1.5	2	3	0.442542	0.405576
1	ENSG00000116791.13	CRYZ	74705481	74733151	450	3.21679	219	2.53161	RAE	-	0.555556	15.0907	56	27670	4	832.632	0.0300915	0	0	3	1.33333	0.442464	0.478839
6	ENSG00000227766.1	HCG4P5	29942096	29943067	135	5.65288	65	5.21254	RAE	-	0.694444	0.390201	55	971	1	971	1	0	0	1	7	0.442459	0.299493
14	ENSG00000211968.3	IGHV1-58	106622356	106622855	17	2.50157	12	4.07274	RAE	-	0.444444	0	17	499	1	499	1	0	0	1	1	0.442459	0.299493
5	ENSG00000245275.7	SAP30L-AS1	154329436	154445850	541	0.920119	272	1.19158	RAE	-	0.611111	0.710388	56	116414	6	1387.46	0.0119183	0	0	2	3	0.44223	0.405576
2	ENSG00000187514.16	PTMA	231706894	231713541	378	1.6184	196	1.18318	RAE	+	0.527778	497.974	56	6647	5	1339.44	0.20151	1	1	5	3.8	0.441871	0.573644
16	ENSG00000008710.19	PKD1	2088720	2135898	361	1.07294	154	1.14347	RAE	-	0.472222	33.469	56	47178	4	1143.44	0.0242366	0	0	4	3.75	0.441435	0.403933
6	ENSG00000111913.17	FAM65B	24804281	24936052	510	1.20331	257	0.799202	RAE	-	0.527778	5.0644	56	131771	7	2947.53	0.0223686	5.36364	2.09091	0	0	0.441393	0.378392
6	ENSG00000260604.2	RP1-140K8.5	3904919	3911979	160	1.98797	116	1.57479	RAE	-	0.583333	0.0648257	53	7060	4	881.471	0.124854	0	0	0	0	0.441391	0.354225
1	ENSG00000116688.16	MFN2	11980180	12013514	389	2.08897	184	2.06845	RAE	+	0.5	59.049	56	33334	4	1139.27	0.0341773	2.84615	1.46154	13	2.92308	0.440953	0.354225
19	ENSG00000129946.10	SHC2	416582	460996	476	3.34227	243	3.09033	RAE	-	0.5	34.3481	56	44414	7	960.769	0.0216321	1.85714	1.28571	5	2.4	0.440857	0.364934
7	ENSG00000152926.14	ZNF117	64971775	64990808	362	2.93665	186	2.35555	RAE	-	0.638889	8.41329	56	19033	2	0	0	13.1579	2.84211	3	2.33333	0.440544	0.542166
7	ENSG00000242902.1	RP11-309L24.2	128850161	128862626	262	1.91021	131	1.44608	RAE	-	0.527778	0.288413	50	12465	4	1521.67	0.122075	0	0	0	0	0.440205	0.354225
16	ENSG00000261713.6	SSTR5-AS1	1064092	1078731	223	3.02552	111	2.33737	RAE	-	0.722222	0.0208497	49	14639	3	777	0.0530774	0	0	3	1.33333	0.439973	0.494327
16	ENSG00000007038.10	PRSS21	2817179	2826304	136	2.34107	70	1.86189	RAE	+	0.638889	0.152962	56	9125	1	0	0	23.8333	3.66667	1	4	0.43979	0.506246
1	ENSG00000223745.7	CCDC18-AS1	93262185	93345887	339	1.82485	160	1.47969	RAE	-	0.555556	12.9881	56	83702	4	724.267	0.00865292	0	0	11	3.63636	0.439776	0.354225
7	ENSG00000002726.20	AOC1	150824626	150861504	259	1.80256	128	1.34593	RAE	+	0.611111	0.0641529	56	36878	5	1106.67	0.0300089	1.5	1.16667	16	2.0625	0.43974	0.478137
11	ENSG00000255306.1	RP5-901A4.1	68024808	68030461	349	1.26663	161	1.01518	RAE	-	0.583333	0.597497	56	5653	4	684.1	0.121015	0	0	0	0	0.439721	0.354225
3	ENSG00000073803.13	MAP3K13	185282940	185489097	452	0.944875	225	0.977549	RAE	+	0.527778	4.90686	56	206157	7	2577.66	0.0125034	1.5	1.16667	12	1.5	0.439535	0.195599
7	ENSG00000086289.11	EPDR1	37920560	37951941	461	1.87118	226	1.37734	RAE	+	0.611111	23.8612	56	31381	6	909.714	0.0289893	1	1	14	2.64286	0.439502	0.465543
2	ENSG00000073737.16	DHRS9	169064788	169096167	186	1.65938	93	1.4704	RAE	+	0.611111	0.442964	56	31379	4	1800	0.0573632	4.16667	1.83333	3	1	0.439132	0.354225
10	ENSG00000222047.8	C10orf55	73909968	73922777	352	1.22731	184	0.815775	RAE	-	0.444444	0.1824	56	12809	7	754.161	0.0588775	2.66667	1.55556	0	0	0.438765	0.247648
11	ENSG00000121691.4	CAT	34438924	34472062	405	1.75442	202	1.83953	RAE	+	0.583333	58.2084	56	33138	4	1270.96	0.0383536	2.5	1.5	11	2.18182	0.438735	0.354225
8	ENSG00000205038.11	PKHD1L1	109362476	109530330	373	2.88137	191	2.99527	RAE	+	0.555556	0.712692	56	167854	6	371.364	0.00221242	5.64286	1.78571	7	2	0.438692	0.393449
16	ENSG00000261175.5	LINC02188	86722090	86741059	425	2.14205	208	1.98311	RAE	+	0.583333	0.14777	54	18969	5	377.222	0.0198862	0	0	2	3.5	0.438485	0.405576
15	ENSG00000137860.11	SLC28A2	45252229	45277845	116	2.96646	57	3.63948	RAE	+	0.638889	0.0904493	55	25616	3	200	0.00780762	14.8235	2.82353	7	1.57143	0.438443	0.589159
20	ENSG00000124145.6	SDC4	45325287	45348424	471	1.78097	242	1.47391	RAE	-	0.583333	90.4789	56	23137	7	1769.21	0.0764668	1.5	1.16667	1	2	0.438158	0.299493
8	ENSG00000250305.8	KIAA1456	12945641	13031503	515	2.18576	267	1.89607	RAE	+	0.555556	2.08208	56	85862	6	707.143	0.00823581	16.4	2.8	0	0	0.43815	0.584929
8	ENSG00000167656.4	LY6D	142784879	142786592	197	3.54657	126	2.47863	RAE	-	1	0.465617	56	1713	3	478.25	0.279189	3.2	1.6	4	1.75	0.43807	0.26186
15	ENSG00000259407.1	RP11-158M2.3	85744108	85750281	471	2.53791	249	2.59827	RAE	-	0.5	2.19088	56	6173	4	717.714	0.116267	0	0	0	0	0.437755	0.354225
6	ENSG00000239264.8	TXNDC5	7881516	7910814	329	1.5324	166	1.19654	RAE	-	0.555556	96.4994	56	29298	4	622.824	0.0212582	3	1.66667	19	2.10526	0.437688	0.354225
22	ENSG00000211659.2	IGLV3-25	22686725	22687271	145	3.59369	82	3.30978	RAE	+	0.611111	0.444243	42	546	1	335	0.613553	0	0	1	3	0.437317	0.299493
12	ENSG00000196091.13	MYBPC1	101568352	101686018	384	2.07134	186	1.68284	RAE	+	0.555556	0.829699	56	117666	7	1447.62	0.0123028	1.66667	1.22222	10	2.5	0.43729	0.191386
11	ENSG00000166405.14	RIC3	8106112	8169055	332	0.918498	161	0.769758	RAE	-	0.583333	7.52535	56	62943	7	462.154	0.00734242	2.125	1.375	10	2.2	0.437076	0.186134
2	ENSG00000175084.11	DES	219418376	219426739	291	5.75345	150	4.84105	RAE	+	0.638889	53.2407	56	8363	7	1275.5	0.152517	1	1	1	3	0.436186	0.299493
21	ENSG00000230212.6	AP000688.14	36069641	36126640	443	1.44269	219	1.05814	RAE	-	0.527778	0.124671	54	56999	7	944.765	0.0165751	0	0	0	0	0.435896	0.276873
3	ENSG00000066405.12	CLDN18	137998734	138033655	385	1.85568	193	1.96572	RAE	+	0.583333	0.397467	56	34921	4	1650	0.0472495	3.66667	1.66667	5	1.6	0.43585	0.354225
9	ENSG00000187922.13	LCN10	136738166	136742959	172	1.3196	77	1.10071	RAE	-	0.888889	5.76526	56	4793	6	657	0.137075	1.75	1.25	1	2	0.435457	0.299493
3	ENSG00000228804.5	RP11-211G3.3	187715621	187733849	396	1.04357	203	1.1125	RAE	+	0.666667	0.431269	45	18228	2	1386	0.0760369	12.6667	3.06667	0	0	0.434829	0.581512
19	ENSG00000171903.16	CYP4F11	15912366	15934867	374	3.96064	191	3.71933	RAE	-	0.611111	1.35204	56	22501	7	679.143	0.0301828	2.88889	1.55556	1	1	0.434631	0.299493
19	ENSG00000104883.7	PEX11G	7476874	7497449	301	1.25313	153	1.24269	RAE	-	0.5	4.62042	56	20575	4	1010.8	0.0491276	2.33333	1.4	9	2.44444	0.434599	0.354225
7	ENSG00000229043.2	AC091729.9	1160484	1165267	311	2.32954	154	1.95597	RAE	+	0.5	3.78796	56	4783	4	520	0.108718	0	0	0	0	0.434571	0.354225
17	ENSG00000234899.9	SOX9-AS1	72034106	72237203	466	1.63823	220	1.70794	RAE	-	0.555556	0.283416	54	203097	7	1526.53	0.00751626	0	0	1	1	0.434415	0.299493
1	ENSG00000185420.18	SMYD3	245749341	246507312	531	1.70844	265	1.24594	RAE	-	0.583333	4.25131	56	757971	4	2545.78	0.00335867	9.33333	2.33333	9	1.77778	0.434381	0.486229
12	ENSG00000119242.8	CCDC92	123918659	123972831	382	1.32514	192	0.882883	RAE	-	0.5	24.3709	56	54172	5	1080.32	0.0199425	3	1.57143	8	2.625	0.434346	0.33736
17	ENSG00000185624.14	P4HB	81843158	81860694	300	2.49729	167	2.09117	RAE	-	0.444444	252.452	56	17536	5	856.364	0.0488346	1.75	1.25	6	2.5	0.434282	0.573644
22	ENSG00000211662.2	IGLV3-21	22711688	22713203	290	4.17075	144	3.79834	RAE	+	0.638889	0.768602	53	1515	1	688	0.454125	0	0	1	3	0.433556	0.299493
14	ENSG00000270816.5	LINC00221	106482438	106521073	46	1.9247	15	1.32878	RAE	+	0.611111	0	11	38635	5	1000	0.0258833	0	0	1	3	0.433539	0.427481
6	ENSG00000261272.1	MUC22	31010473	31035402	16	2.71556	5	3.08491	RAE	+	0.583333	0	28	24929	2	500	0.020057	24.0952	3.71429	1	2	0.432475	0.339466
14	ENSG00000157326.18	DHRS4	23955034	23969279	379	1.93806	172	1.39259	RAE	+	0.472222	14.9156	56	14245	4	171.333	0.0120276	6.3	2.3	7	2.71429	0.43246	0.41903
19	ENSG00000104870.12	FCGRT	49512278	49526333	343	0.774611	159	0.831757	RAE	+	0.527778	79.7355	56	14055	7	587.188	0.0417778	1	1	4	5	0.432391	0.566146
1	ENSG00000171819.4	ANGPTL7	11189340	11195981	38	2.52409	17	4.55697	RAE	+	0.5	1.20831	56	6641	3	601.5	0.0905737	3.25	1.75	5	2.4	0.432262	0.314644
14	ENSG00000197249.13	SERPINA1	94376746	94390693	443	2.64165	228	2.57078	RAE	-	0.694444	3.25329	56	13947	4	870	0.062379	3	1.5	5	3	0.432242	0.354225
11	ENSG00000064309.14	CDON	125955795	126063335	502	1.28067	255	1.09635	RAE	-	0.555556	2.06101	56	107540	7	1327.67	0.0123459	2	1.33333	7	1.28571	0.432197	0.192509
11	ENSG00000149573.8	MPZL2	118253402	118264536	359	2.03661	177	1.88687	RAE	-	0.638889	9.03115	56	11134	7	818.545	0.0735176	1	1	2	3	0.431888	0.405576
16	ENSG00000162006.9	MSLNL	769443	783370	61	1.58243	23	1.71055	RAE	-	0.472222	0.0206475	35	13927	4	348	0.0249874	10	2.66667	1	6	0.431731	0.414326
5	ENSG00000242110.7	AMACR	33986177	34008108	393	2.03981	187	2.02137	RAE	-	0.611111	6.71936	56	21931	4	1482.6	0.0676029	1.75	1.25	9	1.44444	0.431426	0.354225
4	ENSG00000155269.11	GPR78	8558724	8611269	407	1.43736	220	2.18689	RAE	+	0.611111	0.0142998	45	52545	7	430.769	0.0081981	2.6	1.4	7	2.42857	0.43141	0.220342
20	ENSG00000125827.8	TMX4	7977347	8019829	442	0.904814	218	0.855506	RAE	-	0.638889	25.7573	56	42482	4	1117.85	0.0263134	8.28571	2	3	1.66667	0.431404	0.432818
2	ENSG00000236449.1	AC018890.6	174547140	174774827	494	1.47836	247	0.946621	RAE	+	0.583333	0.0733069	56	227687	7	3592.31	0.0157774	0	0	0	0	0.431089	0.262453
5	ENSG00000253406.1	AC012613.2	149216522	149276805	401	2.48876	197	2.44308	RAE	-	0.611111	0.0309395	50	60283	7	950.441	0.0157663	0	0	0	0	0.431042	0.262313
1	ENSG00000187608.8	ISG15	1001137	1014541	340	1.47438	148	1.09146	RAE	+	0.527778	29.3514	56	13404	6	564	0.042077	2.57143	1.42857	2	2.5	0.430834	0.405576
5	ENSG00000251405.2	CTB-109A12.1	157362614	157460018	462	1.51866	235	0.983154	RAE	-	0.583333	0.229134	55	97404	7	1532.47	0.0157331	0	0	0	0	0.430777	0.261517
7	ENSG00000006747.14	SCIN	12570848	12660179	472	1.85232	230	1.33832	RAE	+	0.583333	0.753583	56	89331	7	739.56	0.00827887	3	1.44444	6	1.83333	0.430272	0.244569
15	ENSG00000137806.8	NDUFAF1	41387348	41402519	343	2.36556	192	2.18627	RAE	-	0.472222	17.9566	56	15171	3	642.778	0.0423688	4.4	1.8	7	2.57143	0.429933	0.333999
[truncated: 14,984 more rows]
